# Supplementary material for: A transcriptomic analysis of Chrysanthemum nankingense provides insights into the basis of low temperature tolerance
Source: BMC Genomics. 2014 Oct 3;15(1):844. doi: 10.1186/1471-2164-15-844 (PMC4197275; doi:10.1186/1471-2164-15-844)
Supplement: Supplementary file 4 — Additional file 4: Table S1: The transcription level of each unigene derived from the number of relevant reads recovered in the four libraries. The “GeneLength” column gives the length of exon sequence. (XLSX 7 MB) [file 12864_2014_6537_MOESM4_ESM.xlsx]

## Sheet: additional file 4
GeneID	Length	A_RPKM	B1_RPKM	B2_RPKM	C1_RPKM	C2_RPKM	CK_RPKM
CL2154.Contig1_S2_1	9032	3871.33	4370.32	4026.53	2733.05	2294.99	5806.72
CL2154.Contig2_S2_1	6649	3463.42	3327.95	3049.29	2551.53	2235.2	4645.68
CL2154.Contig14_S2_1	1766	4858.29	4613.06	4545.74	3546.97	3082.52	6521.21
CL2154.Contig6_S2_1	409	17876.5	22171.6	15432.7	13962	12752	22205
Unigene27941_S2_1	2593	2258.82	3502.73	2773.31	2860.01	1624.93	4050.28
CL2154.Contig20_S2_1	216	19061.5	23645.9	15478.6	14982.6	13578.9	23007.7
CL5733.Contig1_S2_1	552	7229.03	813.257	911.686	6100.88	6290.69	1030.29
CL9413.Contig1_S2_3	4769	823.818	518.624	558.634	892.465	818.936	646.582
Unigene27031_S2_3	4033	913.446	621.865	719.367	663.898	1124.57	484.011
CL276.Contig5_S2_1	1770	1688.83	1302.06	1326.84	1633.23	1682.98	1364.58
Unigene27362_S2_1	694	3810.54	7014.81	5538.49	3982.92	3701.17	6521.5
Unigene27428_S2_1	812	3247.38	1925.82	1835.12	2613.79	2565.1	1629.13
Unigene28536_S2_1	519	4784.25	302.903	325.086	4956.09	4249.72	374.316
CL1814.Contig16_S2_3	2430	1014.94	2152.08	1685.62	846.744	919.184	2435.14
Unigene28580_S2_1	1032	2365.99	969.106	1128.91	2052.62	2039.67	1226.79
Unigene27809_S2_3	1849	1202.98	509.475	734.976	1355.96	1188.63	407.982
Unigene27828_S2_1	1603	1300.26	1565.01	1682.38	1453.11	1352.08	1697.39
Unigene28431_S2_1	1008	1912.54	3638.64	2989.53	2045.77	1948.09	3211.91
Unigene26950_S2_3	2021	907.689	136.61	134.941	1100.81	804.703	138.961
CL61.Contig6_S2_3	2944	600.472	329.432	355.469	560.641	613.139	348.928
Unigene28509_S2_1	823	2139.56	2386.82	2183.78	2205.55	2175.98	2240.96
CL1308.Contig5_S2_1	1025	1686.68	1517.77	1037.53	1640.22	1602.85	1088.42
Unigene27823_S2_3	1578	1070.31	2756.21	2669.78	845.935	1182.42	2470.58
CL2154.Contig5_S2_1	422	3934.9	4144.66	4070.48	2553.22	2113.69	5791.86
Unigene84608_S2_3	1273	1290.35	243.726	258.029	1085.59	1497.61	191.875
Unigene28175_S2_1	2865	566.416	1023.05	1043.18	603.326	507.815	1270.11
Unigene28461_S2_1	753	2109.4	3191.26	2713.55	2285.25	2151.89	2801.13
CL9277.Contig1_S2_1	1514	1038.87	1814.54	1777.43	1078.31	1177.05	1695.57
Unigene28522_S2_1	550	2803.27	1639.53	1543.07	2102.08	2068.55	1352.97
Unigene27495_S2_3	993	1542.8	2579.01	2234.94	1586.13	1653.79	2112.68
CL10568.Contig2_S2_3	1670	906.782	1325.94	1260.99	1143.71	780.206	1377.45
CL6720.Contig1_S2_1	4657	316.451	324.047	389.361	238.737	372.108	268.151
CL8680.Contig2_S2_3	1724	848.31	645.673	716.836	847.108	757.558	883.428
Unigene821_S2_1	1873	760.163	394.251	431.504	919.224	711.49	486.701
Unigene26903_S2_3	1225	1149.01	2989.5	2639.04	1164.89	1288.06	2501.23
Unigene27575_S2_1	1602	876.229	645.931	633.877	594.071	842.074	454.432
Unigene28383_S2_1	1034	1341.85	2497.76	1874.6	1020.04	1295	2539.59
CL3183.Contig2_S2_1	1450	954.408	4121.24	3549.94	1134.06	1145.5	3552.41
Unigene26815_S2_3	1946	709.919	421.108	507.25	1068.44	625.995	393.016
Unigene26835_S2_3	655	2081.08	4005.63	4060.34	2114.72	1848.95	4356.65
Unigene27555_S2_1	3404	399.32	1098.35	814.051	387.275	465.488	858.402
Unigene27305_S2_3	1131	1187.27	2675.28	2312.25	1247.43	1124.74	2602.84
Unigene28258_S2_1	1751	751.597	893.907	930.89	713.653	678.624	1007.74
CL1065.Contig3_S2_3	1595	824.658	586.016	546.229	860.586	810.194	620.393
CL2579.Contig3_S2_1	1286	1000.89	317.76	334.403	1033.59	875.082	330.4
Unigene27612_S2_3	1224	1039.29	564.005	570.583	832.9	1041.8	592.544
CL1598.Contig4_S2_1	827	1477.83	6241.18	5340.13	1503.31	1384.31	6246.66
Unigene28016_S2_1	920	1325.06	2282.43	1950.64	1446.51	1346.31	1879.23
Unigene27498_S2_1	1519	767.468	766.398	833.367	843.461	778.99	889.569
Unigene28581_S2_1	442	2627.79	1017.86	1145.71	2263.28	2216.79	1278.99
Unigene28189_S2_1	4244	272.213	319.574	263.205	278.741	223.208	275.722
CL11584.Contig2_S2_3	1762	653.22	320.446	347.111	846.004	542.609	335.924
Unigene27340_S2_1	1570	721.388	694.235	703.463	839.816	687.45	733.315
CL8288.Contig2_S2_1	1786	633.741	1558.42	1694.45	879.964	563.765	1809.46
CL322.Contig1_S2_1	2060	532.169	247.191	171.219	420.263	491.891	116.696
CL2287.Contig3_S2_1	1571	687.931	1246.5	1268.39	734.625	772.549	1339
CL4487.Contig1_S2_1	1151	935.844	1946.73	1570.74	1063.15	1178.01	1611.44
CL5859.Contig4_S2_3	1007	1046.42	2701.69	1962.18	1224.21	1137.57	1926.71
Unigene27059_S2_3	658	1597.44	110.183	120.838	1782.63	1558.36	139.161
CL6384.Contig6_S2_1	3268	320.543	229.618	242.636	327.821	285.293	263.788
Unigene27982_S2_1	1128	922.947	2156.52	1975.41	967.089	1084.58	1901.93
Unigene27474_S2_1	1252	815.318	2793.03	1826.62	864.768	792.654	2037.87
Unigene27841_S2_1	805	1267.45	450.314	475.191	905.395	1419.19	448.505
Unigene28019_S2_1	850	1187.71	1831.97	1452.77	1200.45	1229.82	1539.72
CL10988.Contig2_S2_3	791	1269.95	3.08609	0.612929	1208.34	1652.91	1.14901
CL2382.Contig4_S2_1	1773	553.369	274.537	354.391	487.779	559.463	257.076
Unigene14012_S2_3	1084	890.109	613.877	619.228	710.755	1173.07	383.165
CL3569.Contig1_S2_3	4448	214.829	222.816	218.597	133.081	111.716	310.737
Unigene27492_S2_1	788	1205.06	2203.8	1947	1236.03	1184.98	1974.59
Unigene27274_S2_3	1462	645.592	183.166	172.11	598.54	663.858	156.192
CL6423.Contig1_S2_1	1692	553.74	824.086	834.98	645.667	580.072	919.608
Unigene27235_S2_3	799	1168.44	402.063	313.712	1099.19	1040.3	423.151
CL7445.Contig1_S2_3	2603	355.261	366.586	354.354	323.508	379.703	373.776
Unigene28328_S2_1	1235	742.978	479.127	364.7	687.196	828.171	414.325
CL2360.Contig19_S2_1	2639	347.608	251.787	248.476	323.404	321.084	265.53
CL2607.Contig6_S2_3	928	965.858	603.172	565.283	888.557	1280.46	470.347
CL9429.Contig2_S2_1	1000	888.672	852.431	524.583	702.691	672.127	367.863
Unigene28059_S2_1	1137	766.676	737.267	815.081	730.426	932.127	776.772
CL1308.Contig18_S2_1	521	1660.31	1307.23	909.167	1716.25	1734.83	970.793
CL8157.Contig2_S2_3	1947	442.321	112.213	134.342	430.055	514.22	127.32
Unigene27987_S2_1	743	1158.12	2778.51	2434.25	1163.97	1056.07	2506.72
Unigene28038_S2_1	1162	739.08	262.806	246.377	1025.29	689.98	282.945
CL2835.Contig1_S2_1	1014	842.241	255.906	286.402	1077.38	942.175	339.032
Unigene28236_S2_1	1023	827.593	271.074	282.46	824.271	886.774	345.822
Unigene27757_S2_3	4745	178.073	68.7828	71.0126	121.396	180.827	67.6142
CL5187.Contig1_S2_1	946	868.692	1222.87	1174.66	853.141	992.332	1339.28
Unigene692_S2_1	940	873.983	966.83	913.435	849.151	1055.75	912.491
Unigene27843_S2_1	1766	460.06	749.607	800.953	546.243	409.497	846.078
Unigene27391_S2_1	1437	563.894	612.737	638.508	711.975	619.564	649.393
CL3123.Contig3_S2_1	3877	205.124	263.502	240.475	191.452	190.203	256.226
Unigene27484_S2_3	1016	780.626	123.016	121.445	643.502	745.9	144.023
CL3663.Contig2_S2_3	2214	357.364	96.0341	105.988	328.17	352.908	101.806
CL191.Contig1_S2_3	3704	213.608	516.36	485.94	201.868	226.392	549.147
Unigene28508_S2_1	736	1058.45	1549.23	1257.19	1433.35	524.511	1211.1
CL1201.Contig6_S2_1	2320	333.932	1081.34	927.963	301.806	296.362	1171.34
Unigene27272_S2_3	776	996.197	225.864	236.478	841.937	1033.8	239.807
Unigene27051_S2_3	3055	250.463	132.802	130.61	281.971	254.203	128.148
CL2078.Contig1_S2_1	1569	486.459	906.271	881.434	353.504	542.926	828.058
CL8351.Contig2_S2_1	1543	492.489	182.093	185.856	452.016	454.216	171.259
Unigene28340_S2_1	1134	669.904	642.779	751.183	555.084	876.6	606.311
CL2989.Contig4_S2_1	1092	693.919	197.613	193.354	791.555	634.633	168.748
Unigene27975_S2_1	938	801.225	731.028	1003.51	569.005	791.474	883.43
Unigene27927_S2_3	2662	281.697	317.654	370.815	265.509	292.981	172.93
Unigene19408_S2_3	1109	672.512	2.42129	5.46469	565.342	592.151	3.89279
CL7445.Contig2_S2_3	2332	317.155	292.366	283.474	288.356	318.049	285.579
Unigene13697_S2_1	1809	406.074	359.89	273.235	409.561	415.25	321.167
Unigene27062_S2_3	738	986.96	1246.68	1257.4	1194.97	1065.8	1461.82
Unigene27376_S2_3	1452	490.778	929.869	867.981	536.1	496.744	855.973
CL2797.Contig3_S2_1	1087	651.179	357.294	405.212	668.207	756.589	376.255
Unigene27088_S2_3	1872	369.438	250.89	332.024	375.49	454.668	324.074
CL10321.Contig2_S2_1	835	825.101	402.562	434.312	678.411	625.245	452.528
Unigene27872_S2_3	1919	359.02	193.863	170.157	364.635	283.069	219.638
CL2764.Contig6_S2_1	1476	464.023	3199.89	2444.34	431.397	505.878	3243.68
CL10856.Contig2_S2_3	1232	549.913	322.573	338.238	525.327	692.594	345.251
Unigene28458_S2_1	1742	387.682	222.109	292.093	403.643	367.301	305.477
CL3486.Contig3_S2_3	1555	425.547	4.39554	5.92393	364.73	434.679	5.11419
Unigene84734_S2_3	1817	359.716	111.777	111.267	375.217	259.238	147.934
CL2279.Contig1_S2_1	1044	620.794	41.6202	81.7333	1227.65	528.275	267.262
CL3494.Contig1_S2_3	2770	233.974	219.522	233.662	207.13	178.534	197.358
CL421.Contig6_S2_1	1477	437.022	118.997	117.514	388.457	437.702	105.07
Unigene26805_S2_3	1143	558.874	1596.86	1492.87	527.833	697.918	1335.86
CL173.Contig15_S2_3	1133	563.596	646.363	430.91	548.348	512.343	468.471
CL9612.Contig1_S2_3	1461	435.104	126.315	107.352	401.272	438.271	77.294
Unigene27958_S2_1	1461	433.959	389.138	445.006	337.765	371.157	365.785
CL7424.Contig1_S2_1	931	678.695	344.795	390.83	699.322	806.605	337.774
CL1135.Contig1_S2_3	1340	468.154	270.889	290.715	466.356	546.767	291.651
Unigene110_S2_3	2428	256.699	244.311	243.712	281.825	233.31	259.315
Unigene27624_S2_3	517	1200.46	988.243	995.443	2159.28	1188.46	1496.9
Unigene27840_S2_1	505	1227.56	912.148	887.09	705.64	1129.73	568.266
CL9088.Contig1_S2_1	1205	510.293	155.379	179.044	507.469	558.964	204.589
Unigene28280_S2_1	1143	537.764	709.904	496.28	436.313	526.347	493.594
CL9461.Contig1_S2_1	1783	344.468	132.391	150.37	284.419	331.425	123.994
Unigene27674_S2_1	1480	411.117	581.41	583.103	434.687	444.355	584.314
Unigene13900_S2_3	278	2180.09	15.8057	15.6958	2126.02	2396.37	5.72127
CL6417.Contig2_S2_3	782	768.909	1724.06	1326.15	987.567	609.937	1377.24
Unigene27750_S2_1	813	735.476	258.822	263.584	619.288	741.745	252.649
Unigene27745_S2_1	527	1121.92	339.993	500.007	2129.09	683.418	704.069
Unigene27333_S2_3	874	672.391	830.922	842.623	730.62	625.868	889.107
Unigene1729_S2_1	1175	496.892	169.111	239.732	683.772	454.83	93.9805
CL3011.Contig6_S2_3	1867	310.033	154.415	179.441	356.642	342.328	187.785
Unigene27910_S2_3	1075	533.114	219.585	218.961	376.545	653.725	213.9
CL6391.Contig2_S2_1	2329	245.66	116.971	172.365	234.536	245.878	101.657
Unigene27284_S2_3	715	795.855	596.788	632.988	841.887	784.306	366.088
Unigene13177_S2_1	1971	286.038	164.845	133.813	251.522	328.481	129.113
CL12687.Contig1_S2_3	1471	382.614	176.237	199.402	362.369	409.629	185.202
CL3908.Contig1_S2_1	1800	312.283	134.396	180.733	470.482	224.359	97.0718
CL6243.Contig8_S2_3	2666	209.589	162.251	160.397	217.257	193.157	165
CL2879.Contig2_S2_1	1910	292.547	109.019	112.703	291.106	274.832	124.077
CL787.Contig1_S2_1	2561	217.996	100.465	123.242	222.347	241.032	104.248
CL1481.Contig1_S2_3	5729	97.3241	48.3191	50.3953	76.4907	81.3491	48.5844
Unigene27894_S2_1	1208	461.367	405.772	319.071	421.872	388.75	401.578
CL10990.Contig2_S2_3	1393	399.237	271.798	311.327	409.596	393.365	288.873
Unigene27493_S2_1	3693	150.592	163.335	161.806	151.174	151.849	154.246
CL2579.Contig2_S2_1	1372	404.303	456.371	506.03	458.462	431.573	544.855
Unigene27587_S2_3	1526	361.779	269.544	289.117	401.168	357.37	228.854
CL1400.Contig2_S2_1	999	551.432	728.419	669.003	527.659	618.377	737.6
Unigene76416_S2_3	1578	346.981	267.623	283.584	332.321	402.465	252.127
Unigene28460_S2_1	808	675.279	248.641	289.216	723.034	535.069	446.559
Unigene27331_S2_3	1413	383.78	246.183	245.673	461.575	433.836	233.166
Unigene28071_S2_1	795	680.912	33.7762	26.5283	793.497	802.439	31.7245
CL3420.Contig2_S2_3	1816	296.377	365.224	338.525	309.305	271.016	398.004
Unigene28505_S2_1	1748	307.769	157.526	185.555	381.832	329.64	194.98
CL12400.Contig2_S2_3	1231	428.683	230.03	262.106	459.989	437.032	252.319
Unigene27659_S2_1	608	856.547	1896.27	1631.11	964.988	866.103	1580.42
Unigene26906_S2_3	807	645.329	377.81	379.691	677.433	561.916	403.752
Unigene77029_S2_3	1828	284.891	231.29	202.63	313.868	351.58	137.1
CL5059.Contig1_S2_1	1949	266.959	144.787	125.249	256.228	252.035	161.348
CL6655.Contig1_S2_3	1187	436.523	854.487	739.29	531.066	364.026	888.957
CL5946.Contig3_S2_1	1189	434.985	329.928	408.78	411.782	281.146	508.513
CL4456.Contig1_S2_3	1539	333.422	151.478	169.485	303.802	348.181	158.712
CL12490.Contig2_S2_3	5565	91.7356	75.5797	85.1606	83.0764	92.0657	72.5132
Unigene27017_S2_3	1546	330.058	307.111	303.723	373.914	352.593	325.686
Unigene27022_S2_3	1152	442.32	532.083	572.365	426.587	469.475	601.374
Unigene27219_S2_3	387	1310.5	27.1233	41.3419	1344.47	1494.44	17.0265
Unigene27894_S2_3	615	824.269	104.392	98.9363	1091.93	409.206	288.546
CL1384.Contig3_S2_1	1973	255.72	138.696	155.056	283.655	269.185	143.032
CL3291.Contig11_S2_3	3838	131.271	153.856	153.356	137.286	135.844	166.653
CL9277.Contig3_S2_1	1319	379.073	1219.62	1006.6	383.094	388.615	1157.1
Unigene13684_S2_3	1118	446.37	95.8534	96.7052	494.684	490.124	94.0976
CL7594.Contig2_S2_1	1636	302.263	215.163	236.635	332.216	313.895	246.521
Unigene28239_S2_1	884	558.852	396.816	419.562	459.446	686.468	390.174
Unigene27774_S2_3	684	721.56	396.857	457.184	736.749	803.191	413.241
Unigene27193_S2_3	534	913.509	640.445	828.02	1523.72	859.858	1056.51
Unigene13334_S2_1	1465	332.49	135.635	144.124	298.347	439.991	106.241
Unigene27232_S2_3	382	1262.62	949.599	996.942	1260.27	1229.97	566.851
CL1633.Contig1_S2_1	4440	108.577	85.3284	86.9741	99.4654	103.255	86.6902
CL5774.Contig1_S2_1	5965	80.1374	58.2344	57.9517	61.9129	62.0508	50.6237
Unigene13521_S2_3	1173	406.297	363.979	328.385	412.165	345.702	232.059
Unigene27857_S2_1	2521	188.478	122.684	118.659	168.594	205.397	103.198
CL1209.Contig5_S2_1	1611	293.46	183.044	188.694	274.132	278.534	197.034
CL9123.Contig1_S2_1	2062	228.579	268.379	263.81	164.656	205.754	124.848
Unigene28112_S2_1	3464	135.445	122.055	105.601	124.077	107.057	93.93
Unigene76297_S2_3	807	579.612	312.17	292.879	488.631	660.766	281.557
Unigene13763_S2_3	3470	134.178	55.6457	61.0575	131.464	132.119	54.3486
Unigene27967_S2_1	817	569.886	351.374	324.009	548.897	506.218	382.124
CL4668.Contig1_S2_1	2503	183.534	451.842	326.479	141.278	159.258	452.708
CL3380.Contig1_S2_1	2017	225.27	309.585	321.616	221.432	230.237	351.132
CL6075.Contig4_S2_1	1337	339.842	398.938	402.33	339.326	364.205	397.161
Unigene28543_S2_1	801	562.481	581.475	624.344	631.121	599.618	656.402
Unigene13515_S2_3	743	605.746	754.999	755.299	704.567	607.762	811.923
CL278.Contig7_S2_3	1470	305.52	378.785	459.926	346.062	404.578	506.368
CL12477.Contig2_S2_3	1679	267.489	164.581	189.426	289.712	276.444	191.219
Unigene28048_S2_1	832	536.355	2274.74	1866.47	563.6	506.508	1757.65
CL11112.Contig1_S2_3	1059	420.709	446.036	485.285	462.547	421.028	540.899
Unigene14123_S2_1	1103	403.276	147.838	161.975	378.12	301.13	84.4593
CL10539.Contig1_S2_3	2786	159.232	102.428	98.4098	134.274	175.037	142.561
Unigene26921_S2_3	1174	376.446	411.493	365.272	390.894	420.434	389.403
Unigene13540_S2_1	1099	400.614	227.451	281.897	480.681	457.983	261.33
Unigene27252_S2_3	2161	203.516	232.023	232.43	200.679	174.355	219.856
Unigene28415_S2_1	4780	91.8078	33.6034	77.5419	80.0685	52.8973	57.7548
CL9546.Contig1_S2_1	1620	270.3	568.836	614.264	269.099	279.331	639.011
CL11057.Contig2_S2_3	1791	244.226	404.396	341.22	253.564	241.791	345.328
CL5947.Contig1_S2_1	5360	81.1603	118.275	120.574	68.7739	81.5013	110.174
CL12819.Contig1_S2_3	1314	330.338	161.625	199.06	375.206	390.094	164.101
Unigene13750_S2_1	1961	221.104	87.6355	88.3864	250.833	234.753	98.0239
CL9134.Contig2_S2_3	1067	406.136	211.165	231.508	407.075	403.631	219.55
Unigene26806_S2_3	2411	179.539	102.261	112.811	178.644	165.335	95.3724
Unigene28051_S2_1	744	580.85	385.851	242.088	525.422	569.928	302.039
Unigene26872_S2_3	1914	224.287	403.151	319.925	250.577	227.742	479.6
CL1428.Contig8_S2_1	1427	300.161	124.022	109.231	307.567	235.42	107.478
Unigene27770_S2_1	675	632.44	690.017	705.334	733.096	711.547	767.486
CL9065.Contig1_S2_3	3222	132.272	145.011	153.709	114.833	120.403	153.029
CL3368.Contig7_S2_3	2608	163.229	150.041	145.746	159.046	162.86	183.393
Unigene27649_S2_1	777	545.727	784.481	658.292	541.448	562.223	878.16
Unigene27560_S2_3	490	863.418	553.979	511.047	976.462	866.329	666.81
Unigene27658_S2_1	1364	309.647	534.214	587.195	353.116	345.856	629.842
CL2115.Contig1_S2_1	904	466.946	187.943	230.883	560.722	472.47	151.31
CL957.Contig2_S2_1	1639	254.34	272.11	229.25	276.386	269.285	217.928
Unigene27102_S2_3	1148	360.624	247.299	256.561	333.188	368.327	219.695
Unigene28530_S2_1	773	535.572	1436.87	1197.96	555.429	546.397	1248.37
CL4129.Contig4_S2_3	1618	255.574	23.5359	25.4699	234.295	240.498	21.4858
Unigene27506_S2_3	1547	266.995	174.522	191.956	268.421	286.22	184.035
CL11733.Contig3_S2_3	305	1352.67	3.20144	1.5896	1243.66	1584.85	0.744971
CL1244.Contig1_S2_1	3316	124.056	94.2281	100.007	130.506	122.002	99.0131
CL6281.Contig1_S2_3	1457	280.864	261.702	299.149	282.66	241.165	327.491
CL4638.Contig3_S2_3	1769	231.058	62.3728	67.6949	251.319	221.58	44.5698
Unigene27577_S2_1	851	478.061	599.23	665.996	563.844	620.464	801.798
Unigene27415_S2_1	1766	229.962	110.305	109.539	278.787	219.537	80.7994
Unigene27787_S2_3	1064	381.686	136.05	152.648	418.268	356.795	145.64
Unigene28172_S2_1	408	993.034	478.646	536.518	948.091	1078.27	521.818
Unigene73576_S2_1	2322	174.384	75.0621	86.0245	137.992	198.461	68.1062
CL1900.Contig1_S2_3	1648	244.834	145.755	166.512	288.538	258.162	164.208
Unigene28520_S2_1	955	419.746	360.413	362.732	363.853	482.789	341.657
CL8299.Contig1_S2_1	1822	218.699	138.4	143.16	252.745	224.386	114.481
CL2150.Contig1_S2_3	2119	187.708	168.769	163.363	200.364	161.116	177.677
CL6992.Contig3_S2_3	1630	243.727	107.229	114.217	295.491	250.526	107.753
Unigene28083_S2_1	735	538.234	564.275	533.64	545.779	433.811	400.643
CL4206.Contig13_S2_1	3205	123.209	155.072	149.457	122.325	102.819	175.463
CL9023.Contig7_S2_3	2416	163.248	95.6837	124.317	164.061	127.651	91.6012
CL304.Contig1_S2_3	6035	65.1951	56.1836	60.2921	56.0324	50.0405	53.5756
CL5723.Contig2_S2_3	880	444.933	332.599	347.919	427.682	529.062	362.771
Unigene28321_S2_1	658	591.417	358.745	407.83	599.624	699.983	366.723
Unigene27864_S2_1	804	483.426	1320.44	1246.14	493	507.907	1244.32
CL3245.Contig2_S2_3	665	583.395	332.209	345.941	595.022	641.561	339.97
CL8821.Contig1_S2_3	1986	194.865	104.601	98.2593	175.651	219.126	90.6119
CL1312.Contig1_S2_3	2177	177.549	111.683	108.791	169.746	165.112	105.206
Unigene27762_S2_1	803	479.863	454.476	501.431	523.633	445.267	519.513
CL318.Contig3_S2_3	1091	351.657	22.1511	22.4416	364.77	387.135	17.0777
CL3773.Contig1_S2_1	5709	67.2023	64.694	65.7306	64.2112	50.1532	63.6794
Unigene28521_S2_1	520	736.885	1047.32	970.587	906.133	597.651	1103.75
CL3200.Contig28_S2_3	467	820.514	588.581	626.538	811.267	956.785	669.485
CL5806.Contig1_S2_1	2753	139.1	98.5128	95.8912	129.77	128.669	98.3806
CL2555.Contig11_S2_1	1814	210.971	221.906	211.41	198.825	226.161	141.415
Unigene27670_S2_1	1096	348.963	239.432	240.202	320.363	419.162	206.278
CL8589.Contig4_S2_3	756	505.904	265.744	330.593	520.692	640.963	263.583
Unigene14315_S2_3	2465	154.382	161.617	147.612	156.741	165.662	147.852
CL9583.Contig4_S2_1	1512	251.372	231.678	249.949	278.244	291.589	254.717
CL12193.Contig1_S2_3	1389	272.256	137.96	99.3041	192.699	297.583	194.99
Unigene14440_S2_1	3044	124.154	70.2497	85.9278	102.349	120.19	81.8098
Unigene469_S2_1	1613	234.003	122.887	133.455	268.153	236.828	153.966
Unigene36752_S2_1	562	671.613	344.447	341.622	549.906	502.293	390.149
CL2825.Contig2_S2_1	527	713.951	618.843	680.322	1052.03	777.574	961.896
Unigene28188_S2_1	2223	169.147	98.0611	106.649	159.38	151.336	72.979
CL4278.Contig5_S2_3	726	517.596	407.522	437.747	521.848	668.43	432.838
Unigene27723_S2_1	1414	264.063	250.67	266.244	230.625	306.09	239.911
CL8866.Contig2_S2_1	980	380.762	69.4965	155.59	911.488	371.146	199.626
Unigene13508_S2_3	1593	233.942	141.286	141.979	328.621	216.701	93.7106
Unigene27889_S2_1	718	518.372	448.101	409.537	523.862	613.713	480.698
CL370.Contig2_S2_3	994	372.034	176.329	207.783	370.396	447.366	187.213
CL6750.Contig4_S2_1	1644	224.94	196.446	203.338	203.339	244.493	202.891
Unigene28576_S2_1	1037	355.456	358.279	331.712	285.521	459.494	355.395
CL152.Contig1_S2_3	7192	51.0864	32.8896	32.7622	42.4019	34.0346	34.0256
CL3315.Contig4_S2_3	695	527.965	308.737	333.798	490.481	552.037	317.122
CL3180.Contig1_S2_1	1963	186.926	85.5565	94.3474	197.867	199.803	85.4231
CL1069.Contig2_S2_1	1187	307.116	597.626	428.053	295.036	275.42	503.628
Unigene27744_S2_1	1782	203.901	131.233	136.579	172.406	197.181	147.78
CL7644.Contig1_S2_1	1378	263.681	205.314	169.232	241.105	248.271	207.43
Unigene27395_S2_1	1390	260.889	338.592	341.995	269.127	318.89	377.931
Unigene27780_S2_1	473	766.166	1231.9	1182.86	730.302	849.28	927.119
CL5221.Contig1_S2_1	3379	106.825	99.4788	114.571	118.852	80.1695	117.004
Unigene13840_S2_3	3007	119.962	30.605	34.3426	110.112	125.617	37.7812
Unigene27604_S2_1	740	487.142	584.544	496.948	478.171	441.788	546.547
Unigene42512_S2_3	1280	281.443	333.553	301.123	342.533	296.029	353.96
CL9136.Contig1_S2_1	1333	270.252	104.2	103.84	273.47	242.76	78.7501
CL3375.Contig2_S2_3	1510	237.466	161.339	191.844	254.817	273.894	169.585
CL2780.Contig2_S2_3	729	488.922	304.049	313.575	517.829	581.004	287.059
Unigene13646_S2_1	2648	133.88	108.596	116.538	140.327	122.564	95.4171
Unigene28092_S2_1	1312	269.662	401.516	355.675	316.499	288.447	461.879
CL3446.Contig1_S2_1	3878	91.1085	70.3121	86.8263	79.8684	86.9345	73.0631
CL8672.Contig1_S2_1	922	382.95	292.826	302.097	416.092	410.716	335.156
CL6987.Contig2_S2_3	980	360.042	206.248	224.356	347.145	427.593	205.654
CL7497.Contig3_S2_3	1045	337.418	148.101	178.157	330.993	419.853	157.638
Unigene27461_S2_1	1953	179.688	328.979	338.858	191.428	168.125	425.58
Unigene13559_S2_1	2489	140.896	79.6372	107.913	159.524	169.216	106.807
CL721.Contig2_S2_3	2971	117.395	91.7773	90.4053	101.649	105.723	83.667
Unigene20331_S2_3	2382	146.423	153.209	183.998	211.178	141.932	135.738
Unigene27834_S2_1	1012	344.172	356.275	287.207	301.787	364.571	301.084
CL6332.Contig1_S2_3	1443	240.877	554.872	565.296	317.867	281.017	577.41
Unigene28062_S2_1	783	443.305	258.451	272.135	418.222	549.424	260.007
Unigene13385_S2_3	2430	142.449	169.47	178.269	161.432	164.042	187.29
CL46.Contig1_S2_1	1563	220.855	188.041	175.257	234.392	236.354	219.802
CL3482.Contig2_S2_1	904	381.062	615.945	594.235	356.96	435.702	630.374
Unigene27554_S2_3	1150	299.548	112.503	293.847	346.253	258.681	115.189
CL3765.Contig3_S2_3	1028	334.865	180.233	186.291	329.609	359.128	196.051
CL10632.Contig2_S2_3	949	362.237	300.957	306.018	365.914	461.825	313.171
CL1428.Contig7_S2_1	1511	226.875	212.283	194.926	233.729	203.635	233.382
Unigene28371_S2_1	2521	135.697	106.804	95.0038	130.888	126.007	82.8289
CL5497.Contig1_S2_3	1101	310.492	207.305	215.112	344.107	390.304	222.676
Unigene73630_S2_1	1567	218.005	159.988	171.097	263.108	199.539	192.126
CL4369.Contig1_S2_3	2434	139.762	45.7329	51.7893	115.105	135.583	46.3954
Unigene27833_S2_3	946	358.84	256.754	270.345	337.506	438.443	189.987
CL8172.Contig1_S2_3	3081	109.947	64.1768	69.7893	74.6955	109.346	62.0954
CL5248.Contig1_S2_1	2493	135.783	72.7531	75.0675	128.801	129.422	69.7234
Unigene27073_S2_3	1354	248.947	54.0863	50.667	188.443	230.052	48.3296
Unigene27243_S2_3	1139	295.939	153.238	172.605	343.208	333.926	199.487
CL6565.Contig2_S2_3	1634	205.995	147.9	171.203	265.959	195.426	175.071
Unigene28140_S2_1	1455	231.338	199.482	243.913	199.431	177.859	171.622
Unigene27592_S2_1	184	1829.33	6105.39	3911.55	2672.04	1966.43	4024.44
Unigene73791_S2_1	2138	157.435	63.9389	47.8478	161.249	162.794	58.345
CL4351.Contig1_S2_3	5331	63.1395	52.2471	52.2933	48.3738	58.6528	49.8248
CL443.Contig1_S2_1	2642	127.131	124.827	126.712	121.623	134.345	105.782
Unigene28441_S2_1	909	369.505	324.942	335.219	334.983	448.715	299.206
Unigene27757_S2_1	914	366.438	334.649	343.198	341.61	451.715	323.423
Unigene28317_S2_1	2398	139.27	133.558	141.223	128.877	157.519	139.76
Unigene27838_S2_3	1348	246.865	173.303	192.78	265.872	287.26	172.772
Unigene27350_S2_1	2244	147.869	239.867	216.379	148.768	160.606	183.575
CL1380.Contig3_S2_3	1258	263.007	47.9293	61.2778	269.166	290.26	55.4494
CL8980.Contig1_S2_1	5175	63.7502	42.218	42.4868	60.2466	55.7413	41.5356
Unigene14366_S2_3	757	433.6	52.885	33.6241	374.007	471.697	38.4197
CL1262.Contig2_S2_3	2013	162.583	113.142	117.654	190.015	165.001	122.92
Unigene14280_S2_1	3551	91.8964	37.5342	36.1129	84.5976	118.207	34.4887
CL6958.Contig1_S2_1	1716	189.748	222.202	243.261	166.315	203.797	226.819
CL906.Contig1_S2_1	2772	117.291	29.0607	25.0984	134.131	74.5996	17.5412
Unigene27990_S2_1	1064	305.573	232.179	235.351	271.436	348.762	230.206
CL3666.Contig1_S2_3	1521	212.975	86.1847	118.896	181.807	257.709	87.9884
Unigene13637_S2_1	1294	249.967	237.13	188.648	245.861	347.135	186.303
CL9986.Contig1_S2_1	2000	161.012	115.586	121.934	206.373	166.667	136.784
CL1994.Contig3_S2_1	1055	304.783	399.599	243.103	196.368	353.537	205.033
Unigene28372_S2_1	1349	238.005	182.223	170.714	234.825	248.681	185.445
Unigene14269_S2_3	3404	94.1104	70.6369	73.0659	91.8584	75.3261	62.0773
CL2884.Contig3_S2_3	906	353.062	116.127	140.739	343.12	369.752	129.91
CL3951.Contig4_S2_3	883	357.659	229.458	249.551	375.236	456.55	239.568
CL8977.Contig1_S2_1	1729	182.518	273.617	340.837	188.739	221.076	283.856
CL2925.Contig1_S2_1	916	344.252	310.467	287.668	312.81	381.526	277.571
CL10988.Contig1_S2_3	222	1417.2	4.39837	-	1272.26	1930.35	3.07049
CL7947.Contig3_S2_1	665	470.596	744.81	703.182	452.764	535.527	742.467
CL2152.Contig4_S2_1	2723	114.752	86.5097	87.422	113.996	93.6415	88.7003
CL3811.Contig2_S2_3	2334	133.058	129.271	137.825	119.453	131.22	126.848
Unigene27725_S2_1	1881	164.594	193.756	185.838	228.254	149.443	210.305
Unigene59191_S2_3	1180	262.172	35.5821	62.4523	312.975	269.207	26.9579
Unigene27849_S2_3	1775	174.02	77.84	77.9821	203.45	163.584	76.0374
CL2985.Contig1_S2_1	697	441.793	3.85252	6.26032	416.643	414.883	4.88988
Unigene26831_S2_3	2715	113.154	55.4754	67.5008	101.601	110.445	59.5867
Unigene27691_S2_3	705	434.746	585.171	560.13	396.432	433.749	623.958
Unigene27997_S2_1	524	584.005	301.876	303.017	676.582	739.889	275.782
Unigene27781_S2_1	1379	221.913	522.561	609.11	296.504	185.595	678.848
CL902.Contig4_S2_3	871	351.342	149.381	157.249	343.07	382.157	161.217
Unigene27746_S2_1	218	1388.41	433.351	684.985	2856.16	857.097	856.751
Unigene27571_S2_1	1579	191.385	158.308	167.341	214.734	207.946	173.398
CL6125.Contig3_S2_1	936	322.094	370.598	331.765	319.975	377.686	321.161
Unigene84542_S2_3	520	579.768	18.7777	22.8428	465.312	493.553	27.0912
CL4129.Contig1_S2_1	2790	107.886	36.1352	36.3186	75.1506	106.455	30.4584
Unigene27975_S2_3	1799	167.183	90.2351	125.451	222.984	160.741	93.9682
Unigene27_S2_1	2512	119.445	79.8798	91.1946	107.458	106.233	100.221
CL6923.Contig2_S2_3	2557	117.25	56.6121	59.7265	144.431	106.127	48.9621
CL3235.Contig3_S2_1	3331	90.0052	82.4447	78.3059	91.482	80.2556	80.1498
Unigene28244_S2_1	1021	293.407	155.408	169.761	324.296	323.454	155.112
Unigene27824_S2_1	861	347.653	271.894	295.908	299.513	418.306	286.593
Unigene77138_S2_3	2772	107.811	56.0078	66.1128	107.715	95.5834	51.722
Unigene13839_S2_3	851	350.616	257.878	271.469	339.909	353.196	256.052
Unigene13902_S2_1	1461	204.062	50.9606	51.2702	148.959	238.717	49.1446
Unigene26813_S2_3	755	393.932	248.636	280.301	425.901	471.689	260.622
CL5024.Contig6_S2_3	1856	159.217	121.66	114.676	167.248	119.988	98.1829
Unigene28254_S2_1	1010	291.872	1140.55	1011.42	357.098	327.212	1041.6
CL1179.Contig15_S2_1	3141	93.7764	80.5927	80.8045	77.8299	96.1459	78.777
CL5304.Contig2_S2_1	2192	133.94	105.907	103.291	119.306	133.439	114.541
Unigene28129_S2_1	1750	167.633	138.096	125.64	163.994	153.439	122.048
Unigene27019_S2_3	1134	258.692	603.386	499.15	304.013	303.994	703.088
CL6289.Contig5_S2_1	1700	171.86	64.4737	89.1226	215.369	160.885	85.0056
CL87.Contig1_S2_3	1110	262.995	54.3199	36.6896	223.515	266.934	35.0036
Unigene28043_S2_1	1859	157.033	720.379	747.192	217.989	203.701	811.696
CL7338.Contig2_S2_3	4468	65.2297	46.3306	49.6438	54.2053	60.8952	46.7349
Unigene28008_S2_1	1988	146.483	149.437	134.986	136.811	127.068	150.754
Unigene84931_S2_3	4809	60.3063	55.0249	59.8851	53.4827	61.1192	41.0114
CL2580.Contig3_S2_3	3013	96.0953	78.1021	82.1455	110.043	96.9209	88.1566
CL2208.Contig1_S2_3	726	397.821	218.892	214.032	405.951	413.027	239.422
CL6911.Contig1_S2_1	915	314.865	234.239	261.489	323.342	353.141	233.673
Unigene27866_S2_3	829	346.665	168.138	180.714	434.791	334.789	164.725
Unigene27556_S2_3	1227	233.244	155.379	165.363	279.117	257.347	190.921
Unigene27409_S2_1	1548	184.723	114.17	106.173	192.445	205.363	106.269
CL7779.Contig1_S2_3	2513	113.694	114.332	120.29	135.105	114.504	108.228
Unigene27791_S2_1	1632	175.069	193.104	184.484	206.646	183.736	204.105
Unigene27820_S2_1	1047	272.887	237.115	235.236	216.982	309.753	254.126
CL1534.Contig1_S2_1	1684	169.096	167.862	138.625	180.009	202.171	131.149
CL3596.Contig1_S2_1	1535	185.51	131.676	154.608	190.815	211.432	139.29
Unigene28339_S2_1	1726	164.151	711.963	805.049	192.888	206.742	800.523
Unigene26989_S2_3	2283	124.102	115.051	122.746	151.904	108.673	101.914
Unigene1260_S2_1	579	488.921	371.435	401.929	457.565	581.856	371.63
Unigene28245_S2_1	1117	253.219	208.488	210.728	376.027	247.194	156.834
CL3200.Contig3_S2_3	952	296.605	278.726	331.791	327.974	319.216	330.561
CL159.Contig6_S2_3	2496	113.128	93.9861	102.56	144.317	103.87	110.968
Unigene28420_S2_1	614	458.327	580.854	575.239	261.482	554.102	492.549
CL2548.Contig1_S2_3	1177	238.89	163.016	141.082	253.105	217.649	173.935
CL5686.Contig1_S2_3	948	296.345	464.272	417.064	316.884	357.377	354.965
Unigene27858_S2_1	1395	201.045	282.782	310.706	241.753	221.759	363.22
CL627.Contig1_S2_1	1858	150.56	98.5373	97.3308	138.428	158.576	96.1205
CL460.Contig8_S2_3	961	290.596	256.556	277.981	244.446	295.227	224.615
Unigene27061_S2_3	1025	272.218	104.074	115.886	234.729	310.842	111.281
CL9941.Contig1_S2_3	3430	81.2784	96.6475	102.478	83.0072	79.7388	101.419
CL1025.Contig7_S2_1	1361	204.663	939.849	882.557	173.104	294.983	673.635
CL8744.Contig2_S2_3	1905	145.842	149.541	144.812	142.294	156.035	169.13
CL7528.Contig2_S2_3	596	465.756	245.338	262.75	480.762	479.614	243.228
Unigene28179_S2_1	1305	212.164	233.821	253.559	220.263	195.573	108.124
Unigene26912_S2_3	1691	163.451	171.353	189.659	145.643	121.587	174.544
Unigene27486_S2_1	2828	97.6511	46.6122	40.888	95.5307	84.5399	40.0923
Unigene1957_S2_3	1101	249.088	231.694	222.378	231.539	315.046	212.564
Unigene27351_S2_3	1966	139.373	145.274	170.281	129.088	126.075	115.342
CL7289.Contig2_S2_1	1503	181.353	54.7338	50.1601	182.622	152.275	39.4567
Unigene28132_S2_1	1263	215.436	225.942	306.136	291.327	170.872	373.297
CL2550.Contig3_S2_1	3232	84.1142	53.7766	43.5774	70.1503	80.9509	53.4999
Unigene27648_S2_3	1044	260.171	126.264	129.566	187.764	242.875	131.89
Unigene28336_S2_1	3309	81.9403	107.411	115.456	65.6315	69.5964	123.668
Unigene13328_S2_3	1849	146.383	41.5871	49.0334	112.536	168.85	43.0101
Unigene13214_S2_1	1879	143.538	114.715	126.174	176.577	147.201	111.371
CL7632.Contig4_S2_3	3274	82.3055	30.3459	35.244	64.5272	80.7826	21.9999
Unigene28050_S2_1	1930	139.373	117.628	110.907	115.236	116.371	126.794
Unigene27701_S2_1	790	340.192	591.425	453.835	346.581	464.616	490.384
Unigene76319_S2_3	2546	105.465	143.244	134.632	105.129	110.689	140.828
Unigene13981_S2_3	1167	230.088	173.408	169.087	199.347	211.376	161.602
Unigene27754_S2_1	2744	97.6804	193.935	207.253	101.521	86.003	242.618
Unigene27453_S2_1	777	343.424	252.278	265.189	379.306	397.528	277.514
Unigene27600_S2_3	1762	151.306	131.337	145.283	175.267	171.393	143.654
Unigene27195_S2_3	524	507.87	380.606	422.836	713.471	537.813	640.889
Unigene13245_S2_3	539	493.293	251.809	266.25	521.899	545.31	268.107
Unigene28359_S2_1	1633	162.381	89.9902	70.5122	146.499	130.121	79.5883
CL10343.Contig2_S2_1	3737	70.9575	68.5885	69.4093	66.3299	62.1972	65.9699
Unigene85312_S2_3	4113	64.4708	65.3452	60.5297	60.432	64.8235	60.5468
Unigene28354_S2_1	893	296.673	215.407	219.068	292.091	299.097	232.56
Unigene26791_S2_3	1176	224.671	170.628	189.849	211.938	161.508	164.423
CL6820.Contig1_S2_1	1993	132.45	142.326	158.122	139.891	123.176	150.147
Unigene27247_S2_3	1275	206.664	146.083	152.293	187.634	206.879	138.825
Unigene27190_S2_3	1544	170.349	101.185	107.233	132.115	189.595	65.1922
Unigene639_S2_1	881	298.003	449.151	468.593	297.36	348.445	432.51
Unigene28127_S2_1	1900	137.928	101.627	111.638	154.996	145.574	114.565
Unigene27889_S2_3	1636	160.185	178.606	186.996	181.12	173.419	210.55
Unigene28374_S2_1	774	337.348	643.705	649.568	388.709	428.516	806.706
Unigene28196_S2_1	2874	90.4359	60.3904	57.4404	79.6007	86.5737	41.6642
Unigene27473_S2_1	1236	210.285	208.362	161.413	308.914	83.1727	142.102
CL4133.Contig1_S2_3	575	451.607	577.797	774.037	334.982	260.126	1115.93
CL8630.Contig3_S2_3	1048	247.78	181.452	191.294	243.899	252.369	205.969
Unigene28030_S2_1	491	528.867	700.013	738.103	563.657	574.442	762.169
CL11170.Contig1_S2_3	1061	242.718	276.32	254.294	338.004	305.218	282.468
Unigene28529_S2_1	1593	161.66	410.987	339.805	156.316	174.97	418.917
Unigene27561_S2_3	1411	182.512	122.314	141.394	169.871	159.175	115.46
Unigene84648_S2_3	900	285.872	279.099	359.041	203.151	397.014	271.65
Unigene85025_S2_3	1137	226.284	61.1884	217.255	345.612	231.57	17.5858
Unigene27403_S2_3	755	340.458	537.365	572.16	321.383	382.383	492.653
CL370.Contig3_S2_3	941	272.655	100.134	110.258	259.55	299.483	101.414
CL8783.Contig1_S2_1	1763	145.529	515.635	342.239	119.186	119.988	492.066
CL5710.Contig1_S2_1	1071	239.336	288.1	263.011	254.374	289.511	278.982
CL4762.Contig1_S2_1	1844	138.878	176.198	121.075	153.537	131.97	184.09
CL3606.Contig1_S2_1	986	259.484	131.71	127.107	341.112	206.355	132.504
Unigene27402_S2_3	533	478.677	189.151	179.195	442.016	458.353	185.013
CL5829.Contig1_S2_3	808	315.465	315.409	291.016	336.89	331.737	283.458
Unigene27980_S2_1	1671	152.541	63.6935	72.5355	186.989	150.321	60.6454
Unigene28069_S2_1	565	451.143	143.441	194.36	534.912	451.302	112.603
Unigene677_S2_3	2803	90.8516	81.9505	76.6245	95.4903	80.72	72.7124
Unigene27374_S2_3	749	339.358	177.297	167.974	420.507	319.514	169.275
CL11517.Contig1_S2_3	1356	187.448	106.213	101.006	200.24	160.554	112.77
CL9175.Contig1_S2_3	2012	126.213	9.46349	13.2532	134.727	134.402	10.0508
CL1471.Contig1_S2_1	1750	144.972	66.6768	70.2307	179.068	155.474	65.3084
Unigene13569_S2_3	1009	251.202	134.998	155.202	267.751	318.595	145.472
Unigene27576_S2_1	478	529.757	284.965	302.256	541.402	640.231	289.962
Unigene27705_S2_3	688	367.363	210.048	211.76	337.476	387.183	219.951
Unigene27943_S2_3	2663	94.9102	66.0004	72.9152	72.8423	85.7661	71.0744
Unigene27411_S2_3	2080	121.398	88.4897	136.707	138.413	122.932	73.0806
CL6642.Contig3_S2_3	2032	124.148	67.3944	69.5508	127.469	117.19	66.5323
CL7876.Contig1_S2_1	1344	187.522	181.084	196.059	227.239	194.138	191.207
Unigene27432_S2_3	554	454.495	166.999	220.098	480.266	520.26	166.106
Unigene27740_S2_3	1615	155.907	66.3555	69.7971	157.003	170.529	66.8283
CL11134.Contig1_S2_3	2367	106.274	127.16	109.48	93.7686	85.5583	122.871
CL8548.Contig1_S2_1	754	333.306	614.807	526.623	355.89	222.618	763.615
CL756.Contig2_S2_1	2113	118.936	104.899	97.6308	111.175	120.787	123.447
CL2486.Contig1_S2_3	1704	146.643	70.4824	69.9927	136.925	136.264	87.7396
Unigene27971_S2_1	1439	173.316	484.148	430.246	241.157	230.817	512.697
Unigene28131_S2_1	913	272.644	208.549	219.314	249.078	293.065	199.841
Unigene27930_S2_3	823	302.459	39.1525	44.4769	291.513	323.383	38.9277
CL1520.Contig1_S2_1	3016	82.376	59.4086	58.4333	81.2818	82.4189	49.1197
CL9298.Contig4_S2_1	736	337.562	180.429	203.878	317.63	411.931	190.17
Unigene27487_S2_3	1494	166.296	159.635	174.265	174.894	152.716	180.982
CL11134.Contig4_S2_3	1765	140.492	138.582	95.592	148.814	129.671	100.413
CL4197.Contig1_S2_1	1983	125.047	358.224	373.95	127.408	164.264	274.653
Unigene27585_S2_1	1075	230.224	185.069	199.568	217.042	264.582	198.259
Unigene27537_S2_1	451	547.17	389.168	338.627	871.815	684.877	460.478
CL8448.Contig1_S2_1	2221	111.109	79.5747	87.2078	129.421	112.241	85.5258
CL5621.Contig1_S2_3	2237	110.208	63.7282	66.7531	101.556	110.483	62.162
Unigene73548_S2_1	547	450.703	23.206	56.7257	441.512	621.971	4.56925
Unigene42632_S2_3	1885	130.534	69.8011	78.8326	123.054	125.069	74.4932
CL6780.Contig2_S2_1	1751	140.387	106.51	115.323	116.626	104.268	63.0652
Unigene28382_S2_1	1152	212.762	308.527	299.019	208.457	201.763	346.741
Unigene26926_S2_3	2704	90.379	63.9163	72.6165	75.3541	79.4609	58.9048
CL902.Contig1_S2_3	900	271.273	186.608	210.361	265.309	334.23	210.554
CL1435.Contig1_S2_3	1488	163.755	123.203	121.696	188.437	198.645	104.141
Unigene13717_S2_1	2426	100.44	87.642	86.3336	103.112	103.637	78.767
Unigene2250_S2_3	184	1322.98	11.9401	-	734.132	1580.63	4.93948
CL10221.Contig1_S2_1	3160	76.581	65.8169	63.3651	60.6661	77.9118	49.9013
Unigene13478_S2_1	367	655.484	308.629	334.887	603.53	747.831	286.032
Unigene14262_S2_3	2297	104.417	44.2097	44.2191	104.942	105.22	42.9307
CL5468.Contig3_S2_3	1675	143.192	204.761	219.981	142.418	123.457	204.155
Unigene26849_S2_3	712	336.191	165.597	170.915	381.994	461.496	157.009
Unigene28453_S2_1	1133	211.269	857.508	797.419	176.828	405.264	707.719
Unigene28472_S2_1	1091	219.183	192.647	210.862	186.971	256.132	247.001
CL1514.Contig4_S2_1	1414	169.115	66.1202	61.8892	175.3	151.282	68.7755
Unigene27161_S2_3	405	589.263	334.521	310.649	581.154	592.077	337.178
Unigene14016_S2_1	620	384.536	6.69333	2.73693	233.277	352.296	2.56534
Unigene28104_S2_1	681	349.741	151.628	147.014	337.606	378.612	138.465
Unigene28402_S2_1	811	293.384	142.372	169.779	286.573	347.489	154.092
CL2300.Contig2_S2_1	2983	79.6835	50.9823	46.4023	78.5217	62.4781	41.9699
CL306.Contig4_S2_3	1187	200.048	156.913	152.759	215.913	233.017	138.589
CL7364.Contig1_S2_1	4602	51.5986	34.0544	33.6071	42.0522	42.5617	32.7345
Unigene28182_S2_1	1727	137.497	102.761	83.5183	132.995	139.536	82.8872
CL5870.Contig1_S2_1	3451	68.6697	52.8397	45.5886	66.8847	58.2707	62.2853
Unigene27520_S2_1	595	397.883	231.802	240.377	371.115	407	290.99
CL431.Contig1_S2_1	2057	114.858	86.1563	97.3426	98.9451	145.082	96.8734
CL8366.Contig1_S2_1	2580	91.3894	240.987	212.629	87.5256	87.9731	269.929
CL8120.Contig1_S2_1	1715	137.345	67.7529	59.5079	141.484	85.6916	52.3326
CL8685.Contig1_S2_3	1315	179.122	98.9433	105.998	208.212	176.032	98.4892
CL1491.Contig2_S2_3	2138	110.059	63.368	63.8348	80.5182	143.472	43.7854
CL8820.Contig2_S2_3	1496	157.291	96.9259	100.952	178.613	183.141	100.394
CL11639.Contig1_S2_3	2541	92.5101	48.3224	54.4739	98.1765	97.5455	47.0349
Unigene93133_S2_3	1557	150.668	42.6447	50.1331	130.573	146.689	37.9423
Unigene27639_S2_1	1693	138.565	205.756	148.054	169.515	113.59	176.351
Unigene27627_S2_1	1458	160.899	516.347	542.022	121.659	245.233	546.379
CL1243.Contig2_S2_3	1990	117.765	196.269	172.979	102.734	116.8	205.18
Unigene14126_S2_1	1785	131.022	61.8138	68.8536	135.171	150.564	69.756
Unigene14225_S2_1	1074	217.759	99.7804	108.116	224.444	239.627	114.666
CL8570.Contig1_S2_3	894	261.604	188.68	157.813	296.343	310.448	192.397
Unigene27602_S2_3	1171	199.109	134.041	135.18	198.084	158.143	130.392
CL6753.Contig1_S2_1	1755	132.717	145.631	134.398	114.287	160.984	158.21
CL3990.Contig3_S2_1	831	279.999	103.695	127.479	303.758	327.127	117.573
CL6500.Contig1_S2_1	3462	67.1405	35.044	33.5402	59.578	55.6167	33.2752
Unigene27860_S2_1	629	369.16	313.966	351.095	369.493	416.329	318.97
CL10818.Contig1_S2_3	5120	45.3518	43.2913	45.1685	35.3104	38.0238	44.4225
CL3555.Contig1_S2_3	1593	145.014	477.646	355.327	138.186	134.134	345.317
Unigene27280_S2_3	786	293.902	352.81	373.798	293.084	294.204	374.647
Unigene28297_S2_1	1927	119.879	15.7081	8.80589	101.136	54.0872	4.36274
Unigene1914_S2_3	1879	122.814	64.6975	69.4085	114.37	144.927	71.8289
Unigene27026_S2_3	1928	119.569	61.0274	68.9018	111.345	126.589	53.1507
Unigene2212_S2_3	1069	215.426	207.345	203.41	263.785	240.526	209.787
Unigene73765_S2_1	535	429.556	74.8299	86.0908	450.99	403.387	76.8713
CL8201.Contig1_S2_3	1587	144.809	86.5997	104.175	177.398	124.917	90.772
CL3394.Contig1_S2_3	3176	72.2839	44.5792	45.8723	68.8811	71.3895	45.6436
CL3727.Contig9_S2_1	3820	60.0353	40.834	44.5483	52.8634	59.7893	44.67
Unigene27968_S2_3	1618	141.444	93.9928	103.977	191.427	139.105	93.667
CL1880.Contig1_S2_1	1288	177.498	264.768	293.042	163.847	175.113	259.146
CL6565.Contig2_S2_1	1035	220.887	208.496	206.579	251.138	211.496	205.043
CL2535.Contig1_S2_1	1486	153.366	111.377	116.639	173.234	155.296	123.241
Unigene28034_S2_1	1855	122.858	88.3006	96.1814	112.417	150.001	95.4186
Unigene994_S2_3	2878	79.1044	69.2125	63.2566	76.9616	65.665	66.7122
Unigene27456_S2_1	893	252.801	138.046	132.744	252.619	257.888	154.446
Unigene26844_S2_3	1736	130.041	158.193	158.77	130.34	106.126	161.774
Unigene27466_S2_3	455	495.632	304.198	326.592	495.3	553.103	295.131
Unigene42355_S2_3	1097	205.572	210.953	221.2	190.509	257.111	208.368
Unigene14435_S2_3	2007	112.125	83.6808	69.33	124.412	114.982	58.8702
CL578.Contig1_S2_1	2029	110.909	104.429	115.412	140.995	90.9181	81.3006
CL3406.Contig3_S2_3	1960	114.814	72.7347	69.3847	107.207	98.3584	69.4401
Unigene13237_S2_3	1584	141.917	88.7671	110.8	136.818	136.844	84.4889
Unigene14014_S2_1	2103	106.893	53.6275	64.0903	92.5636	134.006	52.0771
Unigene26978_S2_3	2855	78.6539	63.6994	73.7005	88.255	83.0751	70.2739
CL3473.Contig1_S2_1	5444	41.2046	60.848	67.5944	33.4178	39.8602	62.8977
CL4670.Contig1_S2_1	1643	136.53	119.9	122.018	129.829	104.619	108.007
CL6817.Contig2_S2_3	1723	129.774	171.571	176.569	105.719	179.544	147.302
Unigene74519_S2_1	2123	104.986	71.8646	80.0433	123.398	118.205	90.33
Unigene27527_S2_3	2602	85.5672	89.9697	97.1704	76.6475	80.2035	84.7913
Unigene76658_S2_3	1271	175.174	48.7835	55.6922	181.604	181.939	52.9158
CL8118.Contig2_S2_3	1050	211.589	175.991	193.7	209.865	254.375	196.921
Unigene6777_S2_3	1086	204.355	194.209	188.172	259.027	210.308	224.915
CL9973.Contig4_S2_3	325	682.859	280.914	336.395	640.941	777.266	326.492
Unigene27810_S2_3	1225	180.972	73.7311	74.4061	204.017	213.191	77.1608
CL1369.Contig1_S2_3	4597	48.173	37.6493	42.0282	41.5043	43.3827	39.9371
CL8351.Contig1_S2_1	1005	220.35	104.931	100.342	223.561	231.511	88.1735
CL1249.Contig5_S2_3	2681	82.5112	75.1177	62.2083	81.1747	67.3021	70.4277
CL3864.Contig1_S2_3	906	244.164	213.124	198.801	309.988	242.92	190.852
Unigene27848_S2_3	599	369.303	219.658	234.32	372.053	446.296	227.975
CL313.Contig1_S2_1	2062	107.165	89.0254	94.6377	108.3	121.472	80.1097
Unigene27610_S2_3	2951	74.7999	36.3145	34.7479	67.6598	64.2015	30.2596
Unigene28133_S2_1	1820	120.758	121.518	83.7792	97.3356	138.537	130.712
CL4675.Contig2_S2_3	1187	184.954	65.3975	75.3586	203.077	200.614	59.149
Unigene28308_S2_1	1228	178.779	184.673	187.338	222.778	213.83	191.321
Unigene13896_S2_1	1489	147.441	115.579	107.776	127.22	127.877	107.581
CL7899.Contig2_S2_3	1689	129.417	44.0814	55.5441	112.156	161.511	48.0262
CL1167.Contig2_S2_3	2236	97.757	97.9277	100.066	100.076	88.1288	102.024
CL961.Contig5_S2_1	761	287.233	373.382	366.965	338.871	309.172	415.02
CL4457.Contig3_S2_1	707	308.834	181.615	210.526	313.611	352.599	179.973
CL3639.Contig4_S2_3	1102	197.702	207.338	235.814	236.281	209.625	223.093
CL1896.Contig2_S2_1	662	328.745	690.661	767.887	342.83	463.716	712.196
CL3516.Contig1_S2_1	2133	101.918	78.1654	87.8508	108.213	107.188	85.2194
CL879.Contig1_S2_1	2260	96.0846	71.6127	69.9353	110.685	89.9243	62.2331
Unigene27788_S2_1	846	256.68	212.37	209.748	288.426	316.836	214.862
Unigene28150_S2_1	1313	165.204	137.207	142.162	160.9	192.935	144.844
CL7042.Contig1_S2_3	1542	140.205	115.089	100.455	118.718	125.791	109.335
Unigene27112_S2_3	1866	115.732	126.503	90.8077	132.594	129.396	117.87
Unigene84624_S2_3	1072	201.452	32.1077	33.0153	185.405	175.405	34.9726
CL4849.Contig1_S2_3	4425	48.7498	41.2642	43.1688	39.7257	51.0245	49.3971
Unigene28079_S2_1	3514	61.2522	95.1013	91.3363	50.3482	65.8065	75.5879
CL844.Contig9_S2_1	2562	84.0125	55.644	67.274	101.721	94.9853	56.9371
Unigene14147_S2_3	1589	135.456	67.5949	68.9559	117.926	135.219	63.918
CL3420.Contig3_S2_3	808	266.091	179.155	214.512	329.573	246.819	146.228
Unigene13239_S2_1	615	349.596	149.244	171.857	302.471	357.476	148.891
CL3717.Contig2_S2_3	2029	105.964	131.98	121.505	105.466	104.257	70.4382
Unigene28014_S2_1	526	408.293	185.171	209.232	345.003	468.515	181.859
Unigene27821_S2_1	1406	152.747	418.598	445.344	199.75	169.029	444.736
CL664.Contig14_S2_3	2775	77.3918	114.71	115.136	80.064	83.5023	61.0823
Unigene5818_S2_3	953	224.853	95.2873	188.742	501.109	208.518	102.283
CL10267.Contig3_S2_3	6079	35.25	29.8361	31.9417	32.8449	25.3469	29.3411
CL1249.Contig9_S2_3	2393	89.5464	79.1597	66.7574	89.0436	64.9846	68.934
Unigene27784_S2_3	1557	137.013	21.3224	21.3299	109.103	139.98	18.3874
CL244.Contig5_S2_1	1881	113.159	166.763	128.359	111.467	102.489	175.274
Unigene85251_S2_3	1460	145.789	150.98	151.259	150.463	132.531	172.747
Unigene74692_S2_1	3398	62.6402	41.5949	43.8742	59.027	58.4808	37.9808
CL3879.Contig3_S2_1	1094	194.562	299.447	237.982	148.834	243.71	132.093
Unigene27626_S2_1	2824	75.2877	114.016	121.293	80.849	62.1286	103.148
Unigene27598_S2_1	2863	74.1786	63.6066	56.4757	64.8943	85.4137	52.8557
Unigene70529_S2_1	524	403.925	189.604	255.367	427.041	411.402	134.855
Unigene13470_S2_3	3619	58.4849	43.9114	46.6876	56.0508	57.993	47.0254
CL4046.Contig3_S2_1	1414	149.518	78.5501	72.6898	137.506	109.306	107.984
CL3256.Contig1_S2_1	2331	90.5959	60.9489	84.2364	91.9973	102.361	32.2645
Unigene13592_S2_1	996	211.308	134.799	131.429	197.041	215.964	144.634
Unigene28396_S2_1	720	292.309	234.616	241.404	263.098	333.373	241.102
Unigene74570_S2_1	1352	155.314	151.666	210.498	196.291	173.848	162.681
Unigene27661_S2_3	1388	151.286	43.0885	52.0456	143.031	161.642	58.2774
CL203.Contig7_S2_1	325	645.371	666.983	748.872	635.343	685.952	711.012
Unigene77375_S2_3	1326	157.819	104.382	107.13	179.903	176.004	114.979
CL3696.Contig4_S2_3	5796	36.1056	19.8371	19.6574	44.179	28.3049	18.2682
CL3291.Contig7_S2_3	1398	149.52	81.3699	88.4341	146.237	152.334	90.2039
Unigene13326_S2_3	1235	169.061	102.585	110.117	123.371	179.937	80.7676
Unigene28579_S2_1	654	319.251	110.111	87.1058	466.291	192.402	129.59
Unigene27688_S2_1	1122	186.087	164.263	143.893	187.277	177.11	146.82
CL11126.Contig1_S2_3	1276	163.441	144.438	145.334	166.279	206.53	142.99
Unigene631_S2_1	1876	111.168	65.0612	71.4577	99.4001	140.729	62.2543
Unigene62265_S2_1	3233	64.507	40.8485	37.5655	77.866	52.5064	42.871
CL1198.Contig3_S2_3	1911	109.132	36.6612	45.7935	103.292	136.412	31.2705
Unigene26893_S2_3	3900	53.4134	53.266	48.2962	44.5486	47.666	48.6476
CL8675.Contig2_S2_3	827	251.023	122.202	148.614	254.081	330.431	132.703
Unigene27534_S2_1	181	1146.94	172.63	175.449	1669.75	712.251	402.964
CL5330.Contig2_S2_3	928	223.702	138.89	157.517	224.712	243.045	154.987
CL5365.Contig1_S2_1	1541	134.56	194.052	211.896	119.828	132.035	210.407
CL5007.Contig1_S2_3	831	249.239	150.696	170.069	273.929	299.414	162.688
Unigene28467_S2_1	901	229.876	211.327	242.683	183.491	271.936	218.138
Unigene14001_S2_1	3661	56.5089	46.9416	43.6358	52.6126	49.6105	42.7621
Unigene13863_S2_1	1001	206.672	89.9865	83.0648	216.276	191.641	96.0165
CL2147.Contig1_S2_1	2268	91.2165	82.4462	77.2774	90.141	94.8411	83.5531
CL3252.Contig1_S2_3	3439	60.0873	49.475	57.0261	66.2584	51.9846	51.601
Unigene27900_S2_3	1810	114.166	293.741	319.691	128.153	126.71	303.917
Unigene27687_S2_1	1409	146.657	73.6314	71.5714	163.333	164.288	106.432
Unigene5886_S2_1	1622	126.809	49.5142	78.3136	151.559	113	30.9586
CL213.Contig3_S2_1	3003	68.493	35.1167	33.016	71.7891	55.1838	30.1139
Unigene52_S2_3	3304	62.1809	34.0601	38.5191	66.6944	50.0127	37.2734
Unigene27668_S2_1	737	278.111	202.376	209.522	253.327	324.072	213.651
CL8270.Contig1_S2_1	1029	198.959	98.2132	104.127	208.402	215.036	115.927
Unigene27480_S2_3	1210	169.198	49.4272	58.4998	211.057	178.749	56.1468
CL5081.Contig3_S2_3	3775	54.2328	58.069	55.8033	46.6864	51.1311	64.704
Unigene27596_S2_1	885	231.062	489.047	444.836	228.436	242.782	455.716
CL9364.Contig2_S2_3	955	213.375	37.3194	44.929	230.027	214.048	41.6365
Unigene27657_S2_3	1206	168.768	125.698	148.544	205.723	213.006	132.449
Unigene27425_S2_3	677	300.642	260.696	230.955	288.207	347.183	315.149
Unigene73562_S2_1	1858	109.288	50.4511	49.8396	99.9959	125.353	47.2042
CL2368.Contig1_S2_1	1946	104.223	83.2933	86.078	108.679	96.748	96.094
Unigene27609_S2_1	1166	173.943	177.116	192.101	145.884	206.467	169.925
Unigene28045_S2_1	789	256.754	162.121	177.893	240.378	236.514	178.26
CL1880.Contig2_S2_1	1292	156.61	168.156	172.429	160.347	177.328	172.171
Unigene13730_S2_3	3323	60.8908	32.4696	31.6604	65.0812	53.1562	31.932
CL2028.Contig1_S2_1	2992	67.5472	171.252	224.103	137.342	70.7807	206.181
CL1919.Contig3_S2_1	2042	98.9722	34.7874	30.9843	90.4286	101.85	38.1661
Unigene14301_S2_3	2413	83.5571	58.2707	64.8981	64.8391	94.9471	56.6864
Unigene27599_S2_3	864	233.084	363.622	315.082	239.779	273.689	298.484
CL8274.Contig1_S2_1	913	220.574	164.7	152.139	242.353	221.814	156.538
CL4809.Contig3_S2_3	1988	101.06	75.7624	70.1146	111.302	117.395	73.1481
CL6259.Contig1_S2_1	4190	47.8921	49.8706	52.8219	50.8547	46.3501	52.9267
CL1907.Contig1_S2_1	1013	197.857	242.664	183.306	195.081	194.527	212.637
Unigene27814_S2_3	2762	72.4801	13.6991	13.0773	47.9187	68.4228	12.8334
CL610.Contig7_S2_3	1715	116.45	64.4791	72.3707	108.466	86.3837	67.7012
CL10209.Contig1_S2_3	1893	105.248	70.6667	80.2923	116.647	85.7861	77.7792
Unigene73984_S2_1	2005	99.3688	84.6166	84.5123	93.0048	98.0455	79.554
Unigene27852_S2_3	1234	161.454	118.494	120.028	174.702	159.496	145.463
Unigene27938_S2_1	1305	152.67	132.062	247.615	180.707	318.193	148.518
CL717.Contig1_S2_3	1794	110.923	64.6333	69.9946	109.014	115.003	58.2606
CL5546.Contig1_S2_3	2888	68.9043	42.7699	50.4469	54.3322	50.2291	37.1351
Unigene13311_S2_1	2131	93.2692	67.4709	68.026	81.1028	80.5502	65.6805
Unigene13901_S2_1	2126	93.4886	81.4082	89.9644	90.2786	75.9377	89.2406
CL4192.Contig4_S2_1	1036	191.85	55.1367	40.4803	314.991	101.292	58.3393
Unigene14021_S2_1	1977	100.051	87.5436	74.0606	95.0121	86.5845	105.735
CL1370.Contig2_S2_3	597	331.325	271.506	285.049	323.78	382.969	286.209
Unigene73661_S2_1	2597	76.1653	27.0711	28.0031	63.2224	77.7067	23.8853
Unigene27946_S2_3	995	198.315	110.401	110.122	268.09	197.092	114.636
Unigene28065_S2_1	532	370.909	316.608	298.005	365.905	327.564	323.313
Unigene26866_S2_3	1731	113.718	78.1264	83.4653	112.719	123.029	75.4762
Unigene28463_S2_1	2144	91.8123	88.1254	92.488	110.946	98.5546	94.3202
CL392.Contig1_S2_1	826	238.023	161.361	167.283	238.145	270.759	168.624
Unigene28456_S2_1	770	255.333	281.519	302.23	235.382	299.7	298.627
Unigene13568_S2_1	2850	68.901	60.642	87.5241	79.4731	70.0588	62.5841
CL8548.Contig2_S2_1	741	265.004	723.105	645.128	316.407	194.163	838.032
CL5581.Contig7_S2_3	2317	84.7509	79.333	84.7454	87.0569	94.27	70.5086
Unigene28243_S2_1	1193	164.6	145.279	131.062	200.912	162.192	153.319
Unigene76846_S2_3	388	503.64	707.792	539.183	502.876	563.559	604.348
Unigene27877_S2_1	1047	186.64	203.308	201.664	151.388	227.893	206.383
CL5002.Contig3_S2_3	2043	95.4158	28.7961	32.8676	65.2281	92.6193	24.2453
Unigene27978_S2_1	783	248.958	213.557	221.98	293.626	274.409	292.508
Unigene27452_S2_1	2116	91.8982	61.6042	60.9471	84.3645	84.2628	55.4081
CL988.Contig3_S2_3	2252	86.3484	71.3251	71.7983	55.0343	88.1352	64.3712
Unigene27796_S2_3	2390	81.3626	0.306414	0.811426	110.279	39.6357	1.61618
CL64.Contig1_S2_1	2008	96.603	43.2784	46.4787	95.3573	90.6866	47.0727
Unigene85367_S2_3	1066	181.521	205.638	214.898	206.075	219.154	222.74
CL5523.Contig2_S2_3	1744	110.816	82.7229	91.0441	129.482	126.332	67.8782
Unigene84726_S2_3	5155	37.4903	28.6491	30.9894	36.1735	35.3247	34.5563
CL9303.Contig1_S2_3	2501	77.1785	61.7838	66.3948	67.1949	75.2785	49.9676
Unigene27899_S2_3	885	218.105	171.015	179.961	252.076	221.857	168.679
Unigene28032_S2_1	1932	99.7849	99.9434	104.895	131.36	115.759	125.134
CL342.Contig4_S2_3	2931	65.7743	48.4721	55.4136	73.0871	69.0137	45.5053
CL4814.Contig2_S2_1	1388	138.894	154.239	129.066	154.5	148.3	191.857
CL3.Contig1_S2_1	1307	147.502	40.1558	22.9987	106.309	159.126	19.6446
CL7202.Contig2_S2_1	2297	83.8248	798.856	868.974	93.458	104.496	1030.53
Unigene76250_S2_3	1565	122.88	112.774	112.3	138.624	128.342	135.023
Unigene13607_S2_3	1303	147.404	154.184	146.788	164.055	141.029	204.547
CL3262.Contig1_S2_1	914	209.878	154.104	165.499	200.039	223.91	156.118
CL3160.Contig7_S2_3	1932	99.2903	63.1754	70.8922	117.588	98.1864	75.974
CL7878.Contig1_S2_1	2040	94.0338	94.413	93.757	94.8648	103.113	68.1649
CL4167.Contig2_S2_3	986	194.31	144.089	151.693	211.263	231.397	164.305
Unigene28583_S2_1	1004	190.589	159.984	155.251	248.246	138.099	196.891
Unigene27008_S2_3	1910	100.184	105.312	105.85	104.536	94.4695	103.496
Unigene86204_S2_3	1646	116.107	93.7286	113.549	153.217	130.969	110.157
Unigene13883_S2_1	3504	54.4048	59.7734	61.0185	53.1527	55.7631	33.2005
Unigene74495_S2_1	1156	164.702	63.9838	78.4279	151.474	206.199	69.7766
CL7106.Contig1_S2_3	2183	87.108	66.4229	75.1782	83.0253	115.174	61.9302
CL4340.Contig1_S2_3	760	250.206	142.611	170.965	291.441	302.394	133.938
Unigene27424_S2_1	1220	155.67	126.857	123.194	161.05	159.964	119.94
Unigene27939_S2_3	2362	80.4055	52.1911	59.0126	101.284	74.9843	53.9663
CL6237.Contig1_S2_1	1636	115.941	160.402	104.019	91.0466	107.244	97.4974
Unigene28159_S2_1	1358	139.323	96.1698	141.2	168.798	157.171	101.394
CL5900.Contig1_S2_1	1108	170.544	43.4022	42.0067	198.058	89.567	67.6727
CL8697.Contig1_S2_1	2341	80.6165	89.6772	98.2702	74.5074	86.7114	114.918
Unigene13774_S2_1	1295	145.548	90.1038	81.2413	111.685	200.567	68.779
Unigene74720_S2_1	817	230.703	113.838	120.762	205.14	267.639	121.256
Unigene74301_S2_1	2617	72.0231	54.8477	59.1908	69.7778	60.6923	49.1419
CL8167.Contig2_S2_3	2063	91.1326	68.275	69.3282	89.1774	92.6421	61.0169
CL4603.Contig1_S2_1	1356	138.648	151.758	156.603	135.673	107.153	155.667
CL1370.Contig1_S2_3	361	520.794	210.299	290.762	549.307	595.844	227.216
Unigene13609_S2_1	2928	64.1283	52.4402	57.0434	58.6383	58.3812	54.2432
Unigene13573_S2_3	1746	107.405	32.9953	36.0982	107.322	104.975	29.6708
Unigene28378_S2_1	1012	184.833	113.854	111.386	184.039	190.966	124.385
CL7392.Contig2_S2_1	974	191.554	302.505	362.376	212.232	240.342	351.089
CL337.Contig1_S2_3	2334	79.9372	62.3348	59.2013	83.8896	80.8682	77.199
CL4651.Contig3_S2_1	2141	87.1431	65.2175	62.3867	84.3353	96.2531	70.2556
CL7785.Contig2_S2_3	828	225.042	222.293	242.414	248.007	233.403	257.128
CL4595.Contig2_S2_1	1127	164.913	246.925	271.237	212.073	162.632	318.546
Unigene28353_S2_1	2767	67.0827	111.071	68.3349	58.1875	44.4459	45.3283
Unigene70581_S2_1	1671	111.082	100.507	137.382	133.777	115.512	81.4497
CL7443.Contig2_S2_1	1830	101.3	36.8165	36.5607	113.704	101.713	22.7216
Unigene43025_S2_3	2636	70.2352	62.4165	62.3507	62.4596	65.839	55.2525
CL5304.Contig1_S2_3	2250	82.2844	110.012	112.695	94.5007	80.5107	96.0367
Unigene27706_S2_3	834	221.704	136.104	135.159	222.5	234.855	140.307
Unigene84593_S2_3	1968	93.8324	45.3984	48.2856	90.3623	102.06	43.1803
Unigene998_S2_3	1427	129.406	70.9919	74.236	142.628	127.609	94.5805
CL961.Contig4_S2_1	842	219.03	229.034	211.032	265.759	221.909	232.613
CL9826.Contig2_S2_1	3287	55.9615	32.6767	35.9896	52.9258	50.2714	30.9683
Unigene13482_S2_3	2747	66.7884	55.3623	64.1553	71.6083	69.315	67.2467
CL4160.Contig2_S2_1	2783	65.9244	50.8744	57.141	62.5106	56.475	61.8048
Unigene14113_S2_3	650	282.258	142.335	136.498	251.198	307.546	132.834
CL48.Contig1_S2_3	1474	124.307	249.906	251.13	163.228	149.312	265.754
CL1308.Contig34_S2_1	462	395.565	659.941	398.776	398.702	331.459	476.564
Unigene27035_S2_3	1151	158.776	215.902	206.188	190.264	167.904	113.707
CL4219.Contig1_S2_1	765	238.89	153.486	121.999	180.737	274.038	164.546
CL267.Contig9_S2_3	897	203.736	262.887	530.229	481.689	345.67	338.925
CL2729.Contig1_S2_1	1025	178.294	28.8168	35.0022	118.696	155.884	25.2709
Unigene14051_S2_1	1979	92.2244	73.1465	69.331	96.295	75.8198	52.1254
Unigene27380_S2_1	1092	166.917	169.446	138.3	156.187	164.583	159.176
Unigene26863_S2_3	2420	75.3195	61.1283	62.6068	90.6813	85.1561	54.4568
Unigene26884_S2_3	546	333.396	232.932	263.725	447.319	305.25	349.563
Unigene28286_S2_1	1566	116.242	95.0874	109.597	114.721	85.9613	67.3233
Unigene14201_S2_3	916	198.728	49.5681	67.4841	196.872	225.753	48.6183
CL7057.Contig1_S2_3	6214	29.2558	21.0561	23.7576	25.1049	26.8976	23.9868
Unigene27624_S2_1	644	282.291	97.7955	123.465	281.082	270.965	111.491
Unigene27707_S2_1	624	290.956	336.042	287.089	345.121	291.064	349.928
Unigene27996_S2_1	1049	173.076	177.323	183.486	213.75	196.904	214.653
Unigene74089_S2_1	1039	174.742	84.8158	88.1928	163.06	196.743	81.3517
Unigene1849_S2_1	186	976.111	11.8118	1.3033	729.906	765.861	9.77274
CL4070.Contig7_S2_1	767	236.399	159.451	154.234	209.322	204.606	151.971
Unigene13737_S2_3	2128	85.2057	40.4938	40.8959	95.537	88.1388	37.905
CL5748.Contig2_S2_3	1683	107.735	110.379	114.941	113.772	100.44	126.771
CL2535.Contig1_S2_3	1345	134.631	45.192	56.2327	111.252	154.277	36.8276
Unigene14111_S2_3	622	291.124	29.4344	38.9732	290.658	366.431	30.3199
CL5153.Contig2_S2_3	1231	146.711	119.378	106.93	161.643	155.256	112.408
Unigene27293_S2_3	1033	174.832	82	101.612	236.434	165.479	84.9036
CL7113.Contig6_S2_3	3122	57.7714	40.8934	38.5129	65.4836	56.0462	45.8508
Unigene69383_S2_3	421	428.414	0.579833	0.575804	300.87	455.66	1.07941
CL3001.Contig3_S2_1	2960	60.9332	48.2446	57.0819	71.526	64.9688	51.2772
Unigene13763_S2_1	6739	26.7285	28.1456	28.7055	20.7532	21.6314	28.0185
CL11981.Contig1_S2_3	758	237.314	134.293	142.634	260.709	247.753	151.378
Unigene26968_S2_3	2317	77.6368	47.5155	60.5772	63.2071	87.1997	48.6402
Unigene28102_S2_1	719	249.855	449.515	335.468	211.594	211.991	261.662
CL6274.Contig2_S2_3	1726	104.082	51.4808	50.14	108.434	121.459	46.2068
CL9153.Contig5_S2_1	2663	67.3701	47.6669	49.5205	59.2644	58.9307	43.003
CL5330.Contig3_S2_3	910	196.363	131.98	150.243	201.169	228.546	136.33
Unigene13638_S2_1	1627	109.828	89.5719	92.2274	98.9581	110.318	82.8145
CL3187.Contig2_S2_1	1546	115.582	135.476	127.008	105.025	115.33	128.893
Unigene27693_S2_3	1392	128.198	139.942	140.363	144.744	110.181	145.928
CL9298.Contig5_S2_1	718	248.206	174.073	165.435	256.547	261.225	174.051
Unigene13954_S2_1	1736	102.519	85.4946	86.4366	118.42	108.315	84.2899
Unigene27438_S2_1	1471	120.988	165.45	161.499	175.774	119.273	224.436
Unigene27160_S2_3	988	179.893	109.454	123.415	208.304	179.985	111.768
CL2209.Contig1_S2_3	1244	142.489	206.434	186.487	168.362	119.472	207.49
Unigene76535_S2_3	922	191.993	83.3997	91.4967	203.73	198.277	104.243
Unigene27785_S2_1	2182	81.1264	50.5672	49.6603	94.736	74.424	62.5834
Unigene85540_S2_3	3349	52.8569	42.2035	43.8646	52.7608	49.6243	39.4864
Unigene13570_S2_3	1763	100.272	136.663	118.938	116.09	114.197	118.312
CL8039.Contig1_S2_3	5757	30.7068	25.5261	27.9595	28.3618	33.5279	25.6541
Unigene68407_S2_3	990	178.564	173.342	214.744	226.259	208.159	221.708
Unigene74574_S2_1	2688	65.7659	28.3342	30.2115	62.1819	71.1897	22.654
Unigene27609_S2_3	1721	102.302	125.388	163.675	107.56	120.571	110.77
Unigene75978_S2_1	801	219.803	12.7998	14.224	167.22	227.932	10.7793
CL11375.Contig1_S2_3	701	250.818	147.65	168.064	237.789	266.882	193.507
Unigene71340_S2_1	3014	58.3355	38.2282	38.5256	57.267	61.9931	34.1503
Unigene28285_S2_1	1806	97.3551	95.292	89.1266	86.5057	118.84	107.947
Unigene1308_S2_3	730	240.527	462.471	458.925	303.418	277.745	572.709
Unigene13857_S2_1	1857	94.4241	61.2575	58.6127	92.2123	83.8694	53.3475
Unigene28450_S2_1	469	373.362	855.164	922.102	384.993	364.478	876.89
CL203.Contig6_S2_1	462	379.019	376.732	450.197	404.609	405.459	374.759
Unigene74143_S2_1	3641	47.8962	39.3552	42.1444	42.2838	50.6002	37.8174
Unigene27480_S2_1	736	236.943	169.815	170.282	149.545	196.45	98.1722
Unigene84460_S2_3	2189	79.5573	42.8223	39.5348	93.7058	60.954	46.6058
CL8830.Contig1_S2_3	1868	93.2286	53.84	58.2675	93.0084	88.5865	54.9795
CL9563.Contig1_S2_3	2431	71.5393	39.162	40.8842	83.2551	54.9838	37.3865
Unigene13203_S2_1	770	225.86	114.763	107.669	189.31	239.267	95.0177
CL1743.Contig4_S2_1	691	251.336	254.001	298.193	255.052	280.708	229.847
CL3154.Contig1_S2_3	2373	73.1872	51.2291	66.7072	47.5324	93.2459	29.4912
CL3669.Contig1_S2_3	1541	112.702	14.8905	18.0906	110.531	142.512	15.9243
CL7524.Contig1_S2_3	1456	118.953	60.0215	61.2694	115.11	117.567	56.9601
CL527.Contig2_S2_1	2205	78.5467	83.9161	84.2126	84.4658	83.8765	79.9636
Unigene27847_S2_1	659	262.453	117.054	123.598	291.938	175.451	124.469
CL11761.Contig1_S2_3	1481	116.784	99.7207	109.176	133.742	124.56	119.515
CL12385.Contig2_S2_3	1270	136.186	60.5469	64.5164	148.263	144.133	60.1139
CL7711.Contig1_S2_1	2610	66.1754	53.7789	53.2195	69.7036	73.863	43.0057
CL4916.Contig5_S2_3	1863	92.7094	84.6456	88.4816	101.803	106.156	81.1051
CL4721.Contig2_S2_3	1405	122.931	49.8644	57.2821	119.288	123.524	50.1331
Unigene1823_S2_1	1089	158.602	101.544	100.616	151.188	171.141	104.323
Unigene27823_S2_1	504	342.22	344.369	219.327	378.111	408.414	341.275
Unigene71605_S2_1	1537	111.752	42.4055	61.0371	128.869	86.5019	50.1147
CL9334.Contig1_S2_1	715	239.893	213.383	224.105	262.712	259	221.814
CL9876.Contig1_S2_3	1590	107.876	41.2991	44.6712	92.9655	119.455	35.5829
Unigene28103_S2_1	705	242.957	154.083	175.019	223.86	298.034	165.658
Unigene27783_S2_3	1085	157.866	118.793	113.499	160.129	160.393	103.661
Unigene27081_S2_3	2058	82.9964	38.0754	49.4722	72.9297	89.2909	43.9417
Unigene14344_S2_3	1503	113.485	45.1513	50.9665	129.515	131.424	47.9225
Unigene27341_S2_3	1766	96.5842	53.7705	57.6522	75.3305	73.8063	58.2837
Unigene27874_S2_1	1510	112.801	193.024	215.925	119.577	126.884	206.601
CL6225.Contig1_S2_3	763	222.923	115.816	131.532	230.985	251.73	110.779
CL7513.Contig1_S2_1	2164	78.5998	80.9939	76.0623	103.405	77.4567	89.7735
CL9972.Contig2_S2_1	675	251.985	112.471	184.234	289.735	239.175	70.3529
CL4084.Contig2_S2_1	2466	68.974	43.9516	53.6731	63.1689	70.8592	50.7689
Unigene27929_S2_3	438	387.788	150.479	206.439	357.207	438.517	136.952
Unigene13358_S2_1	836	202.885	105.995	105.549	212.447	185.162	136.167
CL12821.Contig1_S2_3	910	186.124	83.1582	106.023	187.924	215.241	95.3809
CL8168.Contig1_S2_3	2417	70.0758	65.85	62.1831	71.8824	73.7692	65.2412
Unigene27352_S2_1	1677	100.855	168.708	183.292	118.518	89.049	188.602
CL4046.Contig2_S2_1	667	253.217	68.4385	77.7759	218.884	229.586	78.3504
CL8640.Contig1_S2_1	705	239.229	112.879	146.824	250.955	267.389	113.769
CL7008.Contig1_S2_1	953	176.974	90.4205	95.134	165.366	180.616	82.9709
CL3104.Contig3_S2_1	1540	109.362	50.7241	60.1312	120.497	119.942	55.6237
Unigene2146_S2_3	1247	134.867	114.322	115.083	144.615	152.122	112.059
Unigene27741_S2_3	1418	118.434	88.3133	90.7769	125.572	122.057	89.2521
CL9848.Contig3_S2_3	1184	141.639	52.5743	63.4698	128.109	161.018	49.7036
Unigene48654_S2_3	2175	77.1039	54.4336	57.622	88.3493	84.5968	62.3669
Unigene73672_S2_1	3104	53.9504	44.5909	48.8888	48.5	52.0879	34.6241
CL3200.Contig14_S2_3	381	438.906	403.005	407.84	476.303	419.374	402.548
Unigene27915_S2_1	787	212.482	155.399	154.935	213.827	279.651	158.503
Unigene27655_S2_3	1676	99.6326	66.7078	79.2617	112.754	104.118	61.6846
CL6053.Contig2_S2_1	2095	79.7061	62.5713	66.0707	76.2007	71.2817	63.2301
Unigene28163_S2_1	1020	163.242	142.397	158.282	226.962	186.675	191.129
CL887.Contig5_S2_1	1129	147.481	118.703	146.221	152.68	180.218	123.168
Unigene70462_S2_1	1681	98.91	97.0049	109.454	152.597	105.644	65.1506
CL549.Contig2_S2_1	1357	122.35	126.102	152.737	136.076	136.117	134.622
Unigene27954_S2_1	1586	104.684	153.761	159.571	97.2148	85.3264	217.188
Unigene79762_S2_1	266	623.27	5.50623	9.11329	456.526	528.386	4.27098
CL7125.Contig2_S2_1	1110	149.145	66.4154	57.6551	171.068	114.003	51.3795
Unigene27496_S2_3	1693	97.7856	66.1821	63.1449	104.772	80.0738	64.4204
CL2.Contig1_S2_3	1063	155.515	88.6419	96.4637	200.025	187.834	93.8362
CL2983.Contig1_S2_3	1789	92.2712	70.2719	99.3232	98.0053	89.0479	51.946
Unigene27050_S2_3	1770	93.2617	62.8893	64.5067	86.3379	101.271	58.2803
CL2103.Contig2_S2_1	1370	120.317	187.804	155.003	102.085	111.083	194.378
CL7020.Contig3_S2_3	1842	89.3569	78.7194	96.8602	89.5064	82.4901	78.0825
Unigene13310_S2_3	1581	103.957	53.2687	65.3183	99.5359	113.528	61.0796
Unigene27021_S2_3	1793	91.6657	82.5044	78.2808	103.621	75.7403	78.1887
Unigene2089_S2_3	2361	69.6131	44.5622	56.7788	78.2106	73.9099	46.6751
Unigene85317_S2_3	1729	94.9205	49.8385	56.923	104.168	99.1411	47.9664
CL259.Contig2_S2_1	1438	114.129	74.8626	76.5339	110.225	105.665	101.599
Unigene42058_S2_3	2680	61.1488	22.1338	24.2414	59.5673	64.9353	18.313
CL8510.Contig3_S2_3	1339	122.389	88.7837	89.2531	121.771	133.514	70.2521
CL1052.Contig1_S2_1	1937	84.6044	76.4969	77.3421	85.3514	83.7149	87.2736
CL11431.Contig2_S2_3	4656	35.1973	37.2771	31.4471	33.4079	31.7678	38.699
CL3021.Contig3_S2_1	2194	74.694	52.5158	48.9468	74.0061	73.1512	42.4606
Unigene85015_S2_3	997	164.132	37.9508	38.4166	144.61	196.696	33.5013
CL11439.Contig1_S2_3	1136	144.049	129.791	122.274	119.709	117.872	110.608
Unigene13955_S2_1	703	232.434	99.6578	109.31	332.863	303.948	133.162
Unigene13392_S2_3	1263	129.186	95.4791	92.7045	134.86	139.48	99.8456
Unigene36407_S2_1	1756	92.9169	32.3904	36.859	76.2775	89.0989	27.8198
Unigene5691_S2_3	2921	55.6947	32.1747	36.9305	49.203	56.9768	35.7821
Unigene27617_S2_3	1472	110.519	42.1222	45.1232	96.5557	122.418	44.6097
CL3731.Contig1_S2_1	415	391.435	29.999	37.3843	478.927	266.021	22.4479
CL12546.Contig1_S2_3	3598	45.1488	39.0793	42.3112	46.771	36.0942	41.1743
CL3215.Contig1_S2_1	2662	61.0238	60.3396	62.7434	46.4726	62.342	70.3329
CL5655.Contig2_S2_1	1931	84.125	204.289	240.279	78.9039	101.926	155.91
CL6987.Contig3_S2_3	872	186.017	125.134	154.844	197.156	211.007	141.489
Unigene698_S2_1	2341	69.2894	35.558	36.9678	52.0678	63.5884	33.8738
CL12775.Contig1_S2_3	1668	97.2461	77.8575	86.0365	121.202	110.453	80.7789
CL10073.Contig2_S2_1	393	412.739	186.343	196.151	432.249	511.685	145.118
Unigene71593_S2_1	1488	108.849	116.477	147.11	138.156	123.016	124.144
Unigene13304_S2_1	2534	63.8235	36.2215	32.6216	69.7301	73.1739	29.6798
CL5155.Contig2_S2_1	799	202.414	103.571	123.482	202.077	210.377	126.547
CL9348.Contig1_S2_3	2702	59.6784	48.1534	47.0114	60.3448	61.1555	40.1118
CL7772.Contig1_S2_3	1900	84.8689	54.8604	55.7551	85.4575	100.59	60.6309
Unigene84909_S2_3	1450	110.878	69.0241	76.4021	92.5315	110.03	64.404
CL4894.Contig2_S2_1	1818	88.4341	132.797	143.741	84.5587	71.3034	133.48
CL12839.Contig2_S2_3	483	332.369	196.602	193.228	335.697	342.608	199.931
Unigene27448_S2_1	1535	104.427	139.469	126.023	118.667	104.247	154.537
Unigene27036_S2_3	1088	147.33	113.305	110.289	187.904	192.683	130.524
CL1739.Contig1_S2_3	1099	145.638	105.285	115.362	156.02	181.033	114.952
Unigene28081_S2_1	1038	154.197	243.169	226.299	120.715	160.336	251.295
CL1552.Contig2_S2_1	4913	32.5782	23.9986	24.868	24.9024	27.5448	21.7365
Unigene28492_S2_1	734	218.061	153.317	158.857	204.481	264.264	136.515
CL7013.Contig2_S2_1	1093	146.219	77.2753	81.396	168.527	140.539	82.7375
Unigene28158_S2_1	663	240.692	417.527	409.142	350.544	376.716	482.192
Unigene13482_S2_1	457	348.665	233.961	230.744	341.858	360.022	243.624
Unigene27532_S2_3	1747	91.2077	98.5102	101.711	102.054	93.2272	108.341
Unigene13490_S2_3	600	265.168	139.142	141.812	273.269	267.49	132.543
CL8896.Contig2_S2_3	403	394.791	165.365	187.675	384.28	474.834	157.867
Unigene73498_S2_1	1865	85.1807	56.4135	42.2437	78.8917	92.0388	48.1235
Unigene27776_S2_3	680	233.621	299.752	297.67	246.805	269.189	342.829
CL2993.Contig1_S2_3	2492	63.7488	78.9536	77.8214	64.0612	60.8786	80.5104
Unigene27393_S2_1	839	189.347	152.459	149.955	186.751	206.289	180.094
CL11520.Contig2_S2_3	895	177.233	119.464	121.071	175.32	217.787	113.481
CL5898.Contig2_S2_1	2183	72.6629	29.7449	33.8691	88.7547	59.7077	34.7642
CL12922.Contig1_S2_3	3345	47.3496	37.5104	41.6705	44.7338	45.709	33.8956
Unigene73495_S2_1	2491	63.5826	50.1743	61.5036	75.8635	65.7638	41.3203
Unigene27528_S2_3	4394	36.0456	33.9998	35.4738	27.792	29.7717	33.5084
CL2284.Contig3_S2_3	929	170.489	95.9096	95.5042	175.758	216.716	92.4518
Unigene6900_S2_3	1052	150.555	34.3424	35.7168	127.106	161.137	25.7022
CL3116.Contig2_S2_3	1846	85.5398	89.9212	84.9629	95.1024	93.6292	81.9751
CL530.Contig1_S2_1	1684	93.7687	78.5674	72.5513	94.1231	120.682	72.1857
Unigene14150_S2_3	1166	135.221	87.3016	95.6349	184.306	144.364	67.4244
CL8399.Contig3_S2_1	1650	95.5561	93.7973	129.434	75.527	114.392	78.4929
CL3286.Contig1_S2_1	2100	75.0798	141.584	125.94	67.4644	96.3234	72.2764
Unigene28397_S2_1	1791	88.0333	65.2867	66.322	96.7531	77.8133	81.8283
Unigene13374_S2_3	7304	21.5538	10.7283	10.6537	16.0966	17.2277	11.3235
Unigene1180_S2_3	2603	60.2962	40.513	48.7994	56.5244	61.0188	41.812
Unigene13800_S2_1	2639	59.4736	31.6353	32.1503	59.114	54.0688	32.6317
Unigene28211_S2_1	537	292.274	148.648	148.066	259.169	350.157	148.093
Unigene13501_S2_3	1861	84.3369	161.603	169.598	96.902	91.0885	143.094
CL1792.Contig3_S2_3	1536	102.026	65.3184	65.0224	118.886	90.7316	62.1294
CL1544.Contig5_S2_1	1677	93.3054	105.097	104.367	87.329	90.04	68.1513
CL5581.Contig2_S2_1	1430	109.255	63.6734	83.9124	168.727	128.338	94.0643
Unigene28436_S2_1	1439	108.571	178.12	142.012	114.099	114.501	157.109
Unigene27928_S2_1	538	289.954	119.332	150.495	212.191	319.056	126.701
CL5606.Contig3_S2_3	1941	80.3686	282.091	247.659	94.0797	84.8878	297.921
CL3895.Contig1_S2_3	2855	54.6394	13.9369	16.8119	41.3397	46.4023	14.8825
Unigene13334_S2_3	1449	107.657	92.8257	93.6864	87.4163	119.61	87.9698
CL12618.Contig3_S2_3	2274	68.3894	30.5942	28.3562	58.202	76.32	26.8783
Unigene27802_S2_3	2180	71.3383	86.1102	99.0782	66.3447	60.6611	96.8275
CL7656.Contig2_S2_3	1731	89.8426	48.3707	54.6166	96.0342	86.2711	46.2046
CL3811.Contig1_S2_1	2026	76.7609	39.3997	43.5531	67.0102	76.0531	40.0376
CL5066.Contig2_S2_3	1069	145.479	148.201	159.644	167.631	155.021	185.131
CL8737.Contig1_S2_1	838	185.582	39.6168	45.7057	157.937	171.971	39.8577
Unigene28400_S2_1	2768	56.1841	118.527	129.877	57.5914	40.3128	139.548
CL6116.Contig2_S2_3	971	160.162	133.996	125.576	170.029	156.485	123.319
CL10316.Contig2_S2_3	1964	78.9408	50.9598	50.4823	73.8729	78.0913	53.9118
Unigene27505_S2_1	1266	122.464	156.184	162.184	113.524	122.084	141.068
CL2209.Contig2_S2_3	1109	139.801	124.146	91.8068	159.534	138.511	107.564
Unigene42164_S2_3	273	567.036	13.4126	76.3647	743.033	625.285	5.82606
Unigene14008_S2_1	1124	137.723	143.338	164.125	139.803	127.58	154.645
Unigene26914_S2_3	3674	42.1342	52.556	59.1188	28.3486	51.4382	48.0531
CL8852.Contig2_S2_1	885	174.916	152.81	154.487	154.432	196.908	153.788
CL5161.Contig2_S2_1	1553	99.5248	234.521	220.404	123.149	148.596	186.543
CL12167.Contig2_S2_3	1790	86.3475	78.8242	87.4856	81.689	105.843	72.3538
Unigene27921_S2_1	1345	114.738	212.53	240.792	142.532	114.031	212.688
Unigene27356_S2_1	2432	63.4552	56.611	57.9121	65.6416	63.552	54.9355
Unigene28222_S2_1	1139	135.49	93.0146	132.38	157.129	154.665	63.6365
Unigene27549_S2_3	1449	106.503	48.6872	63.7402	61.3641	119.446	71.6617
Unigene14275_S2_1	1170	131.9	67.8082	67.7515	157.048	117.288	68.7475
Unigene85097_S2_3	961	160.337	62.234	73.4052	168.249	195.665	57.9271
Unigene28096_S2_1	1618	95.2313	74.6813	73.7129	86.9997	118.855	61.2276
Unigene74599_S2_1	2621	58.6972	44.0534	46.4295	62.2964	66.7593	42.9986
Unigene28356_S2_1	454	338.34	260.24	274.985	329.09	379.658	271.759
Unigene14302_S2_1	1744	87.9401	94.0606	102.025	78.8887	90.1204	98.3648
CL5382.Contig1_S2_1	2028	75.625	46.1016	57.2565	72.4386	73.9879	52.9947
Unigene85141_S2_3	952	161.1	94.6181	86.3217	171.511	178.312	75.8979
Unigene13514_S2_1	1341	114.19	58.7975	62.7275	124.981	121.276	51.5091
Unigene337_S2_3	1892	80.8086	59.4791	78.9254	89.0641	91.4783	28.4621
CL3275.Contig6_S2_3	509	300.373	250.344	242.414	310.955	255.141	283.462
CL12481.Contig1_S2_3	1212	126.147	96.4757	100.806	155.733	137.122	104.235
CL4691.Contig2_S2_3	1425	107.291	103.297	123.333	109.315	114.293	115.92
CL2419.Contig2_S2_3	2250	67.8448	87.988	90.0701	71.8609	68.165	67.155
Unigene73856_S2_1	1706	89.4788	36.0584	46.8913	97.8414	85.3086	40.8883
Unigene73732_S2_1	2007	75.9402	66.2879	62.9285	70.9304	69.2022	71.4367
CL3429.Contig2_S2_1	2535	60.1231	36.4961	39.9719	63.8716	57.9728	38.0038
Unigene84620_S2_3	863	176.607	143.411	147.19	222.138	179.369	171.399
Unigene42812_S2_3	3015	50.5512	47.2026	52.7441	44.7273	49.452	48.9853
CL897.Contig1_S2_3	1154	131.866	96.6708	88.0167	143.657	144.425	99.4317
Unigene28216_S2_1	1882	80.8571	261.101	466.666	78.904	95.2443	127.854
Unigene13231_S2_1	1281	118.606	52.2139	58.4745	161.192	107.125	69.8854
Unigene26916_S2_3	1913	79.422	160.273	195.908	111.743	84.5169	207.381
Unigene35905_S2_1	2224	68.2083	29.3063	33.4627	56.9542	66.2931	30.5475
CL4191.Contig5_S2_1	4046	37.4927	18.5827	19.4123	34.5665	34.7969	18.1953
Unigene13314_S2_1	1066	142.079	103.277	108.472	129.704	150.78	98.4746
CL2378.Contig2_S2_1	1816	83.4011	107.403	95.1767	117.461	91.5153	75.5719
Unigene73460_S2_1	1503	100.769	56.358	72.9015	124.22	94.6192	75.134
Unigene77076_S2_3	2350	64.1446	69.2856	74.7872	49.6427	60.1119	66.3278
Unigene14139_S2_3	357	421.571	341.89	336.12	435.706	512.076	354.508
Unigene27550_S2_1	3053	49.2961	93.8699	73.129	37.0944	47.3589	45.994
Unigene26951_S2_3	1813	82.7485	154.841	148.684	125.432	103.583	186.611
Unigene28314_S2_1	1119	134.069	92.0592	90.7697	152.825	158.066	75.3326
CL11328.Contig4_S2_3	1191	125.964	209.266	203.334	173.372	130.171	222.256
CL203.Contig8_S2_1	569	263.241	281.434	277.348	301.346	340.896	281.924
Unigene85126_S2_3	1708	87.4159	51.0229	74.2285	106.914	108.839	57.4692
Unigene74320_S2_1	486	306.723	88.4018	106.742	313.505	325.349	90.6995
CL9029.Contig1_S2_1	1555	95.8634	54.9443	55.8097	98.1291	92.5239	52.8954
Unigene74164_S2_1	1067	139.707	73.8964	82.4706	170.716	150.861	77.5133
Unigene27871_S2_1	850	175.374	174.036	164.556	225	163.957	163.596
Unigene19340_S2_3	411	362.114	169.867	189.33	319.256	402.627	160.323
CL5188.Contig1_S2_1	1592	93.4853	84.3344	79.7894	87.135	106.331	52.6651
CL7421.Contig1_S2_3	2340	63.602	36.9294	44.8569	51.7985	63.5141	45.6374
Unigene13994_S2_1	2285	65.1329	49.5697	59.4099	57.2252	69.4068	55.8843
CL8076.Contig1_S2_1	827	179.673	193.34	202.256	230.158	237.704	157.43
CL957.Contig1_S2_1	252	589.642	241.204	204.897	750.807	616.153	127.133
Unigene27425_S2_1	1199	123.928	250.625	221.387	131.058	142.569	297.523
Unigene27290_S2_3	1074	138.352	190.924	195.466	146.1	118.487	228.697
CL3714.Contig2_S2_1	2562	57.9043	75.0813	73.1404	69.1455	59.1225	75.6501
CL11859.Contig2_S2_3	1859	79.8014	31.6463	40.8152	88.0762	101.787	31.534
CL5567.Contig2_S2_3	2358	62.8125	37.4757	45.8509	62.4938	69.6745	44.6146
CL7497.Contig1_S2_3	703	210.686	174.662	191.379	211.881	268.149	188.108
CL6923.Contig3_S2_3	2378	62.1838	42.2932	35.9849	74.2088	47.9227	47.6791
CL6417.Contig1_S2_3	349	423.705	1.39891	0.694595	224.15	427.895	-
Unigene14254_S2_3	1561	94.7297	57.8607	61.0305	108.387	103.119	64.3367
CL8814.Contig1_S2_1	1323	111.59	114.767	123.68	134.76	87.2144	134.818
Unigene84883_S2_3	716	206.193	99.5531	104.956	209.939	195.305	106.944
CL692.Contig1_S2_3	2275	64.8942	85.9481	74.1626	67.6726	60.737	84.6942
CL12453.Contig1_S2_3	906	162.688	80.831	83.4802	143.824	166.139	88.5291
CL6656.Contig3_S2_1	1631	90.3711	111.952	113.85	82.8206	95.6363	126.773
Unigene27827_S2_3	1131	130.323	71.4415	80.3759	143.563	161.637	65.292
CL7479.Contig2_S2_3	1901	77.41	31.846	35.5778	63.4015	92.2941	33.945
CL5723.Contig1_S2_1	2239	65.7242	51.2423	47.8548	67.5419	56.7298	49.1169
CL3165.Contig1_S2_3	4081	36.0004	28.6519	26.6708	30.8151	29.3208	23.6069
CL238.Contig2_S2_1	1160	126.447	92.1724	107.623	144.679	123.211	106.361
Unigene27135_S2_3	1201	122.13	95.1235	98.9031	151.29	115.249	97.0541
CL2615.Contig1_S2_3	849	172.766	104.084	104.503	178.659	174.777	92.5993
Unigene13787_S2_3	1564	93.7843	59.4666	68.6632	114.722	111.574	61.0171
Unigene13860_S2_1	2148	68.1749	48.2992	53.1549	65.6392	80.9074	59.5543
Unigene84595_S2_3	1618	90.5066	49.4858	52.8875	83.2049	82.1715	50.274
CL9973.Contig2_S2_3	675	216.594	197.096	193.213	219.996	255.707	186.486
Unigene76322_S2_3	2160	67.6856	56.5069	57.2365	59.5893	68.8069	49.5458
Unigene27043_S2_3	2256	64.6995	35.7075	40.2948	87.3948	53.2504	42.9052
CL2307.Contig1_S2_1	1196	122.042	125.32	122.828	119.979	107.195	102.589
CL6866.Contig3_S2_1	352	414.665	196.952	260.319	449.002	515.302	218.825
CL5878.Contig1_S2_1	402	363.089	29.7547	50.0506	248.904	294.704	12.4347
CL8302.Contig1_S2_3	711	204.283	151.41	172.178	232.845	268.137	128.788
Unigene14229_S2_1	1552	93.5859	52.5339	57.9481	76.3399	104.635	51.9728
Unigene1133_S2_1	311	466.259	634.999	372.584	435.073	398.494	407.674
CL8764.Contig1_S2_3	2250	64.4473	35.1518	40.8332	66.5042	71.9637	35.2438
CL9486.Contig4_S2_3	3285	44.0693	22.9619	23.0976	43.474	41.2679	20.6812
CL11271.Contig2_S2_3	1953	73.8811	53.7466	55.4833	69.9806	77.8017	41.1851
CL12851.Contig1_S2_3	2626	54.9466	40.8089	41.7254	38.4498	46.1091	41.1862
CL5652.Contig2_S2_3	1233	117.023	53.2567	56.4256	103.837	110.525	48.4654
CL5144.Contig1_S2_1	1769	81.4307	49.6775	52.8952	64.1473	75.2916	72.9558
Unigene27366_S2_3	1012	142.343	87.3198	85.9945	186.061	159.529	88.6862
Unigene27502_S2_1	338	425.479	314.887	260.344	354.568	263.406	254.778
CL2765.Contig2_S2_1	4176	34.4377	31.9751	39.3574	30.6042	28.5969	30.524
CL6911.Contig2_S2_1	864	166.449	90.976	95.6748	150.553	171.743	105.193
CL2127.Contig5_S2_3	2582	55.5128	22.4067	25.7248	64.0301	52.6878	25.256
CL3400.Contig1_S2_1	1366	104.93	106.508	95.4748	100.386	101.328	129.743
CL5007.Contig2_S2_3	554	258.295	113.242	139.585	267.635	301.271	108.276
CL2640.Contig3_S2_1	1070	133.511	76.8831	86.997	135.382	165.304	82.1801
Unigene27883_S2_1	1828	78.149	32.45	38.8551	87.0818	90.7847	36.1706
Unigene28270_S2_1	2672	53.2854	66.5089	55.4322	59.235	50.2023	65.2226
Unigene1309_S2_3	2512	56.6794	28.2786	28.4682	56.852	66.4427	32.5628
Unigene27223_S2_3	1474	96.5934	73.0342	87.8215	119.258	108.239	86.4778
Unigene92480_S2_3	1035	137.564	77.3603	84.3178	144.355	134.422	63.6645
Unigene73940_S2_1	1123	126.784	59.1254	55.6925	142.358	142.07	55.0337
Unigene63015_S2_1	2432	58.4456	27.7032	34.1891	66.5767	54.3755	26.9072
CL5508.Contig1_S2_1	1013	140.316	198.083	194.074	164.326	129.841	210.842
Unigene28004_S2_1	730	194.712	127.74	127.848	187.845	189.608	119.833
Unigene28470_S2_1	402	352.393	180.957	161.609	314.524	291.16	176.912
Unigene13696_S2_1	2178	65.0422	56.264	42.4057	49.5954	63.442	43.9201
CL2255.Contig4_S2_1	2123	66.7272	31.0455	31.2865	67.4833	60.9478	30.3954
CL957.Contig4_S2_1	321	441.314	153.614	151.792	529.91	360.193	96.9739
CL7661.Contig1_S2_1	1058	133.896	154.587	162.678	120.797	172.789	155.701
Unigene27025_S2_3	1477	95.9119	163.952	165.11	90.994	113.484	135.222
CL1238.Contig2_S2_3	1123	125.933	74.7762	98.865	152.685	163.845	55.236
Unigene69390_S2_3	1622	87.0433	6.92296	9.26612	116.648	88.2629	7.8447
Unigene14146_S2_1	1165	121.188	110.426	110.491	97.0144	163.441	115.461
Unigene1663_S2_1	2385	58.9964	54.4513	44.9253	54.6351	52.8588	63.1633
CL616.Contig1_S2_1	1356	103.59	83.7102	79.9107	104.983	93.6711	63.6742
Unigene27977_S2_1	862	162.955	146.409	143.423	165.939	150.933	153.938
Unigene74610_S2_1	1925	72.846	56.5573	65.8609	72.298	71.5334	54.4139
Unigene28493_S2_1	623	225.086	173.58	206.227	244.929	304.107	151.721
Unigene14299_S2_1	1151	121.832	125.342	124.471	139.883	131.188	133.645
CL2782.Contig1_S2_1	575	243.876	185.948	175.381	259.838	314.216	203.112
CL475.Contig1_S2_3	3166	44.292	41.0191	40.2747	43.7434	35.1701	44.5677
Unigene27042_S2_3	1153	121.621	58.0104	51.0898	156.01	88.9541	74.2936
Unigene27562_S2_1	852	164.307	222.335	200.02	162.282	159.114	216.815
Unigene73668_S2_1	908	154.174	112.914	106.79	146.513	167.604	111.356
Unigene28319_S2_1	1090	128.431	72.561	69.8329	100.143	125.243	62.5366
Unigene27770_S2_3	850	164.413	365.59	335.672	181.391	160.047	425.563
CL4395.Contig3_S2_1	647	215.998	109.038	89.5469	171.874	222.739	105.706
CL8093.Contig1_S2_3	1700	82.2064	26.9957	30.373	81.0643	84.6321	28.0679
Unigene1598_S2_3	2106	66.245	63.4036	140.66	56.798	86.8048	23.52
CL9663.Contig1_S2_1	2194	63.4791	87.4522	93.253	69.1345	52.2663	91.3422
Unigene377_S2_1	2341	59.493	224.714	179.972	44.4908	61.4586	207.804
Unigene28502_S2_1	1683	82.7528	76.5834	60.0633	73.7759	75.3301	27.6764
Unigene1799_S2_3	1759	79.0416	55.3722	56.7791	70.3297	100.69	51.5402
CL1609.Contig10_S2_1	550	252.789	88.7671	78.4539	238.158	252.094	119.392
Unigene76191_S2_3	541	256.112	146.195	148.316	233.713	281.741	123.478
CL3281.Contig4_S2_3	1474	93.8382	42.7275	47.0355	116.481	89.5548	41.9286
CL152.Contig1_S2_1	1896	72.9523	45.8349	37.7173	61.4098	61.6082	35.3527
CL4602.Contig4_S2_3	2392	57.7252	76.1312	77.5278	59.7992	55.4833	70.1027
CL1966.Contig1_S2_1	2942	46.8524	27.4644	27.6856	47.3058	42.7705	26.7222
Unigene85064_S2_3	3325	41.4555	31.9361	32.2975	32.1449	41.9139	28.5643
Unigene13660_S2_3	727	189.601	145.727	159.386	187.056	239.376	144.706
Unigene27443_S2_1	1515	90.8256	71.3799	67.8438	86.31	109.698	82.9377
CL669.Contig17_S2_1	2807	48.8504	44.0911	40.6757	61.004	44.9967	54.0721
Unigene84461_S2_3	2427	56.499	42.948	55.834	51.0661	56.3461	45.3122
Unigene13934_S2_1	1064	128.875	141.327	135.788	132.298	138.568	139.661
CL2309.Contig1_S2_3	6047	22.6367	21.4358	23.2913	20.3076	17.8642	19.5766
Unigene84669_S2_3	1990	68.786	72.0062	71.8714	73.2505	80.1729	81.8664
Unigene42130_S2_3	1253	109.245	44.0294	46.8189	98.005	115.582	42.7957
Unigene27314_S2_3	2917	46.8444	32.8883	36.815	39.5255	47.0439	33.4164
CL1785.Contig1_S2_1	2197	62.1963	72.1107	77.6783	64.7963	54.8966	85.5293
Unigene85042_S2_3	2575	53.0661	47.0207	54.3195	52.1934	44.994	51.1788
Unigene13356_S2_3	1534	88.922	73.0419	67.4776	86.1304	76.3015	45.4729
CL1559.Contig7_S2_3	1879	72.5952	14.1607	17.5456	74.6731	71.0103	14.9946
Unigene14282_S2_1	2192	62.2292	62.4751	70.1142	55.8146	52.5306	80.3342
Unigene27423_S2_1	2497	54.6281	36.1716	35.0466	43.2594	51.5338	32.4855
CL8607.Contig1_S2_3	2462	55.4047	18.5412	18.9047	44.2439	45.5161	18.7347
CL3583.Contig3_S2_1	431	316.488	189.171	221.603	326.602	378.986	235.124
Unigene27346_S2_3	1708	79.7233	81.6081	85.4409	76.2909	79.6486	103.897
Unigene28165_S2_1	842	161.719	65.5211	64.778	169.071	173.692	77.7177
CL8898.Contig1_S2_3	1623	83.8986	76.5569	71.8428	82.3881	95.6689	73.4988
Unigene512_S2_1	553	245.802	156.707	174.906	253.315	279.92	159.01
Unigene926_S2_1	1881	72.264	112.516	220.247	118.117	96.6833	101.227
CL2984.Contig1_S2_1	1365	99.4064	55.0811	61.6246	93.962	92.1838	63.7537
CL2564.Contig1_S2_1	3354	40.4561	39.9571	36.3548	32.0704	30.0133	33.466
CL9381.Contig5_S2_3	1994	68.049	32.3194	34.7695	66.9451	67.3911	27.9177
Unigene69469_S2_3	2177	62.3287	23.9961	32.4035	49.0959	72.3047	18.3693
CL3711.Contig1_S2_1	1722	78.7977	85.4809	86.8578	67.4829	84.1024	89.7253
Unigene27708_S2_1	732	185.042	436.529	357.991	227.408	165.089	644.09
Unigene27403_S2_1	1568	86.3844	35.4955	55.347	97.8957	81.0064	41.5887
Unigene85563_S2_3	2569	52.7251	26.4159	23.6846	49.4827	45.1915	33.2555
Unigene13319_S2_1	1759	76.8686	63.005	68.7688	63.8656	63.0322	60.7116
CL3725.Contig1_S2_3	1067	126.498	47.3577	52.4813	143.009	134.395	53.0242
CL2857.Contig2_S2_1	2359	57.2162	43.5651	46.2425	48.3929	53.7434	43.9214
CL3814.Contig3_S2_1	3443	39.2022	35.3083	36.8232	32.6284	38.6845	31.9409
CL8616.Contig1_S2_1	1773	76.1269	45.0219	51.9555	76.444	81.951	34.7296
Unigene1645_S2_1	1181	114.287	53.7413	81.2835	108.024	118.005	53.4853
CL7440.Contig4_S2_3	1760	76.5535	126.077	122.171	78.3007	63.6709	112.704
Unigene48237_S2_3	589	228.751	205.566	706.251	222.003	258.78	109.558
CL2640.Contig4_S2_1	1013	132.769	66.9916	80.4057	126.163	160.075	66.1686
CL12139.Contig1_S2_3	729	184.493	142.648	149.305	208.379	210.06	155.841
CL2034.Contig2_S2_1	1975	68.0989	150.297	209.151	114.452	76.8149	150.595
CL6690.Contig3_S2_1	2589	51.8564	32.6234	33.9885	47.6951	52.637	34.4905
CL7499.Contig1_S2_3	1704	78.7889	52.5753	50.9296	91.9508	66.1813	45.8699
CL1445.Contig2_S2_1	1372	97.8545	72.7703	74.5616	98.9523	86.5222	82.8047
Unigene27399_S2_1	638	210.433	149.603	188.839	186.418	256.023	152.783
Unigene13665_S2_3	1764	76.109	40.5466	38.6158	56.3363	47.3757	36.3237
CL9168.Contig1_S2_1	959	139.747	176.146	153.941	164.806	100.265	157.559
CL17.Contig4_S2_3	3690	36.3191	27.6525	28.4458	37.7164	29.5967	28.2635
Unigene13770_S2_3	1444	92.479	53.4201	51.3702	91.6561	95.6902	52.2409
CL850.Contig1_S2_3	999	133.673	73.0618	67.2158	126.793	153.762	83.4718
CL4190.Contig2_S2_1	2098	63.6509	62.2491	61.7011	63.8433	57.1475	60.4322
Unigene27048_S2_3	764	174.79	190.751	197.675	225.92	193.911	218.294
CL337.Contig26_S2_3	1331	100.33	104.173	98.5318	88.1612	96.144	150.908
Unigene28204_S2_1	1408	94.6738	76.9778	71.6222	97.8759	101.846	64.7114
CL7146.Contig1_S2_3	1141	116.828	106.116	108.141	132.14	129.216	128.046
CL1087.Contig1_S2_3	1741	76.5656	57.7675	63.4926	68.5751	82.23	66.9511
CL3193.Contig2_S2_3	262	507.87	2.79515	11.1029	486.063	480.271	6.07066
CL7982.Contig1_S2_1	3119	42.6617	56.7424	58.6798	41.2674	44.0732	57.915
CL4087.Contig5_S2_1	4842	27.3821	23.6951	25.6332	27.6158	20.1035	21.1637
CL11849.Contig1_S2_3	4183	31.6959	29.4122	30.4248	31.9665	29.6842	21.8362
CL792.Contig1_S2_3	1415	93.699	81.2549	85.3159	90.8025	93.7922	98.5942
Unigene69472_S2_3	701	189.136	150.087	150.082	175.828	220.821	140.025
CL2599.Contig1_S2_1	1299	102.066	303.869	268.913	162.109	99.0608	268.147
Unigene14175_S2_1	1282	103.42	143.381	131.607	117.429	123.338	130.446
CL9296.Contig1_S2_1	673	196.65	274.578	287.438	240.248	205.314	317.36
CL4395.Contig2_S2_1	1005	131.687	57.0804	46.3119	109.292	133.709	62.1736
CL6954.Contig2_S2_3	1083	121.982	107.066	105.874	140.896	120.133	113.923
Unigene27952_S2_1	1060	124.629	147.617	131.041	135.372	109.525	84.6702
CL3918.Contig1_S2_3	1472	89.5839	38.6396	44.1351	100.109	76.1282	36.2743
CL827.Contig1_S2_3	1780	74.0828	45.5306	45.759	71.5441	86.8305	35.6142
CL1198.Contig1_S2_1	1169	112.804	57.2165	59.5147	108.354	113.53	48.592
CL5702.Contig1_S2_3	1439	91.6382	201.7	176.883	82.8087	94.8677	185.215
Unigene13315_S2_1	1496	88.1467	119.934	116.346	105.039	91.8879	79.2827
Unigene26871_S2_3	1229	107.102	69.1214	88.9573	131.19	152.032	76.5399
Unigene28242_S2_1	532	247.422	61.9451	55.5911	209.455	411.909	84.9925
Unigene42506_S2_3	2372	55.3919	21.6117	24.3231	47.5524	58.5535	19.5414
CL4069.Contig1_S2_1	1386	94.7977	52.8376	66.2877	126.01	112.199	65.7386
CL3410.Contig2_S2_3	1366	96.1857	139.032	127.241	101.551	101.502	132.737
Unigene28267_S2_1	704	186.633	180.655	211.423	189.291	237.754	193.973
Unigene84467_S2_3	773	169.356	120.318	130.772	161.51	182.132	119.928
CL6084.Contig2_S2_1	1020	128.345	103.627	81.2799	87.1731	126.157	29.85
Unigene13492_S2_3	2463	53.1514	50.8438	55.7069	54.8438	51.1849	51.661
Unigene13699_S2_3	2162	60.4408	51.9382	51.5774	65.6349	53.589	56.5413
Unigene26839_S2_3	2085	62.6729	84.2969	83.7112	70.6764	66.8411	94.8097
Unigene14132_S2_3	2138	61.1193	63.4822	65.7623	60.4152	50.526	56.1133
CL4584.Contig1_S2_1	4816	27.1331	22.3531	24.3622	23.3735	24.7967	21.3723
CL203.Contig25_S2_1	285	458.502	189.292	220.299	446.837	594.792	197.718
Unigene14269_S2_1	1487	87.7163	55.9794	58.6879	84.4178	99.6289	58.9815
CL6193.Contig1_S2_3	743	175.551	90.6787	92.3325	169.867	170.633	113.149
CL5353.Contig4_S2_3	2017	64.6674	75.1572	78.0002	75.9906	74.2737	77.9542
CL174.Contig4_S2_3	3283	39.7302	36.5086	31.8246	40.9376	41.293	44.5712
Unigene85122_S2_3	1463	89.1552	57.5652	49.3775	72.5902	96.2325	39.759
Unigene890_S2_3	901	144.766	221.893	205.016	177.434	145.454	267.061
CL9190.Contig2_S2_3	2362	55.2219	53.2246	45.3627	54.3006	60.7112	54.351
Unigene28037_S2_1	1148	113.41	121.842	102.202	115.883	128.015	121.723
Unigene14073_S2_1	1056	123.291	92.9281	99.8579	136.746	136.02	111.241
Unigene13247_S2_1	851	152.71	106.421	112.519	166.214	159.301	99.8577
Unigene85326_S2_3	1842	70.5517	43.0704	55.2735	77.0372	86.2279	44.7771
CL574.Contig1_S2_1	1202	108.117	134.24	128.265	115.596	102.512	170.696
Unigene28164_S2_1	1115	116.553	101.147	83.2685	111.766	135.849	110.653
Unigene6498_S2_3	1065	122.025	93.2888	109.257	108.686	141.335	106.888
CL10105.Contig1_S2_1	1278	101.687	88.4372	95.41	140.039	118.523	94.9401
Unigene539_S2_1	3366	38.5376	58.5254	58.1188	34.1855	32.8688	61.158
Unigene71556_S2_1	1592	81.4808	137.388	125.47	63.28	99.9179	88.7742
Unigene28061_S2_1	600	216.196	189.185	177.77	219.07	224.359	172.306
Unigene27625_S2_1	1093	118.68	156.337	121.539	137.527	95.7922	147.805
CL5795.Contig3_S2_1	3737	34.7116	44.3539	30.6179	22.1505	28.5256	20.4902
Unigene28212_S2_1	969	133.621	133.013	124.834	150.901	170.038	146.084
Unigene13204_S2_3	1369	94.5789	142.65	162.022	104.319	111.338	159.831
Unigene13914_S2_1	1120	115.606	80.6434	80.2995	111.267	123.16	87.6405
Unigene14137_S2_1	2233	57.8771	49.3029	46.2464	56.2155	57.7328	56.6769
Unigene13511_S2_1	1986	65.0754	48.4286	57.6129	60.3444	60.729	41.8737
Unigene42597_S2_3	3473	37.2127	13.7764	14.5183	28.4178	31.5143	13.8044
Unigene73707_S2_1	2217	58.1871	23.2328	26.7891	77.0336	53.3304	26.3395
CL2524.Contig1_S2_3	642	200.936	219.394	187.663	252.557	195.998	268.625
Unigene26939_S2_3	705	182.98	159.277	183.959	227.731	178.82	153.411
Unigene68661_S2_3	1509	85.3293	62.9282	59.9207	80.4744	109.032	60.079
Unigene70698_S2_1	3199	40.2507	28.9208	35.2367	36.6099	43.5648	32.8856
CL6939.Contig1_S2_1	1653	77.8959	20.8224	30.21	88.0466	62.0472	25.4295
CL1194.Contig9_S2_1	1682	76.4108	67.4857	69.611	75.8477	78.3391	58.8979
Unigene13749_S2_3	655	196.218	162.491	162.473	222.2	208.419	149.859
CL10519.Contig2_S2_3	2383	53.9333	40.0532	44.4544	56.5896	57.2869	42.3349
CL659.Contig1_S2_3	1428	90.0021	46.4971	42.9486	86.6316	92.9384	46.6207
Unigene36978_S2_1	382	336.448	48.5663	102.804	384.57	290.867	44.6105
Unigene28395_S2_1	1490	86.257	154.002	157.813	111.109	59.1152	197.175
CL3247.Contig3_S2_1	648	197.969	203.425	200.141	157.571	183.192	197.061
Unigene27752_S2_1	602	213.096	99.7524	114.764	242.896	243.727	89.0748
CL4360.Contig1_S2_3	890	144.139	88.8669	84.4362	125.458	139.249	65.1013
Unigene62410_S2_1	1179	108.808	49.0704	58.5987	160.092	114.379	51.2634
CL1814.Contig2_S2_3	1226	104.441	71.8789	61.6909	103.873	98.375	128.805
Unigene14230_S2_1	1695	75.5429	58.7591	67.79	79.9617	74.3766	47.0519
CL10056.Contig1_S2_1	1741	73.4097	64.2172	67.9482	88.5598	94.7758	66.1681
Unigene73894_S2_1	1237	103.32	67.885	79.5634	107.545	71.9736	68.5139
CL869.Contig2_S2_1	2565	49.7339	20.7469	23.1545	39.8075	54.0551	18.2482
Unigene19960_S2_1	1005	126.933	17.0027	13.5076	67.6567	147.884	7.68692
CL7616.Contig3_S2_3	2866	44.5106	33.5587	36.4551	38.0865	47.2183	33.7732
CL5254.Contig2_S2_1	1105	115.229	387.704	240.659	53.5078	111.296	417.42
CL3353.Contig2_S2_1	676	188.356	313.443	289.749	179.639	205.106	314.943
Unigene28459_S2_1	926	137.504	187.959	163.093	148.085	118.965	183.049
Unigene1454_S2_3	1221	104.282	331.277	256.311	143.969	121.528	325.658
Unigene27949_S2_3	827	153.964	126.04	103.473	165.813	163.063	95.0627
Unigene74612_S2_1	3164	40.2429	33.7927	34.0176	27.8151	39.0942	28.3661
CL4328.Contig3_S2_3	1326	96.0245	81.9222	85.5577	107.53	95.7904	72.9971
Unigene1306_S2_3	2161	58.8106	32.8718	30.9607	62.403	55.4815	31.2278
CL1237.Contig1_S2_3	2276	55.839	47.5134	48.0354	58.9502	52.4695	50.1154
Unigene74660_S2_1	581	218.743	208.397	189.008	211.752	228.836	194.757
CL957.Contig3_S2_1	1605	79.1836	56.4266	50.7483	91.2466	73.0741	48.9824
CL437.Contig2_S2_3	2221	57.2218	26.4883	29.0329	52.3212	45.0034	26.292
Unigene84714_S2_3	2566	49.5283	43.9512	42.9845	45.6411	43.8564	46.9309
Unigene27965_S2_1	1146	110.69	83.287	88.6312	138.31	90.119	81.092
CL2771.Contig1_S2_1	1996	63.5525	69.9553	66.7973	96.5003	43.5344	72.0581
Unigene14317_S2_3	618	205.26	114.945	121.207	240.287	247.789	108.461
CL203.Contig48_S2_1	251	505.381	405.553	576.577	525.485	552.396	439.949
Unigene13300_S2_1	1445	87.6207	98.8264	102.166	69.4027	93.1594	102.522
Unigene28015_S2_1	1536	82.4296	108.705	90.116	75.8027	93.0501	115.679
Unigene73915_S2_1	1317	96.1366	69.5073	87.4309	104.121	102.033	55.5532
CL699.Contig1_S2_3	1704	74.1625	109.305	122.203	98.8904	82.9008	115.608
Unigene85081_S2_3	4086	30.9283	34.2327	33.6982	25.9354	26.0891	31.6968
Unigene68460_S2_3	2500	50.5492	13.9631	18.6174	38.5684	53.5612	15.3598
CL4457.Contig1_S2_1	759	166.499	118.999	115.298	152.205	190.809	120.643
Unigene14110_S2_1	1216	103.729	72.6708	82.7316	84.904	113.046	75.3027
Unigene14155_S2_3	3926	32.1279	47.3794	59.4611	43.5006	33.623	45.9525
CL7201.Contig1_S2_1	1781	70.8221	85.8016	83.436	81.208	65.4529	78.2053
CL3765.Contig1_S2_3	979	128.596	95.2501	109.693	124.738	110.584	108.154
CL1323.Contig1_S2_1	3080	40.7975	29.0871	29.1998	43.1189	37.6938	28.9184
Unigene27574_S2_1	2253	55.7729	63.6007	56.2727	53.7987	59.9601	57.4848
Unigene27386_S2_3	778	160.898	84.0892	84.1281	170.994	134.577	82.6506
Unigene71659_S2_1	2596	48.2198	31.7831	31.1888	46.7781	53.0438	32.9096
CL6303.Contig2_S2_3	2284	54.8067	41.6825	51.5819	58.0468	50.3108	40.0911
Unigene27933_S2_3	289	433.144	421.49	444.565	426.488	363.93	318.417
CL8916.Contig1_S2_3	692	180.549	101.242	108.946	183.701	181.494	103.758
CL850.Contig2_S2_3	982	126.986	81.0384	86.8937	126.441	144.819	89.0817
Unigene86458_S2_3	1367	91.2222	92.8581	99.6609	80.1834	109.417	84.1049
Unigene1909_S2_3	3198	38.9933	46.6388	46.997	33.2081	37.2681	43.4112
CL4187.Contig2_S2_3	900	138.556	174.132	164.033	131.897	132.953	178.491
CL5049.Contig1_S2_3	3242	38.4641	27.8595	28.1894	38.369	38.7395	28.4546
CL1046.Contig6_S2_3	2492	50.0404	44.8645	44.4555	54.3881	52.2088	45.6803
Unigene84574_S2_3	1427	87.2192	93.2304	81.8804	101.513	98.1611	111.618
CL315.Contig1_S2_3	2029	61.3415	37.8978	41.5771	58.7293	61.7822	41.5462
CL1308.Contig7_S2_1	325	382.96	460.428	268.52	441.521	338.228	250.987
Unigene76446_S2_3	2761	44.992	46.7707	48.553	43.406	50.3038	47.0727
Unigene85711_S2_3	2079	59.7513	39.0998	57.8341	68.5834	82.9075	57.05
Unigene85741_S2_3	1661	74.788	68.6329	64.5074	67.4968	72.7545	66.6191
Unigene27952_S2_3	1622	76.439	43.6448	53.5044	84.1213	86.7991	53.372
Unigene14442_S2_1	939	132.038	119.065	123.401	131.02	155.497	114.455
CL6352.Contig1_S2_3	3351	36.9991	26.0792	28.2852	32.8456	38.8256	27.19
CL3908.Contig1_S2_3	822	150.832	35.3395	47.1851	129.75	160.877	46.4384
CL9849.Contig2_S2_1	2264	54.7633	32.9936	41.009	46.5061	47.0849	38.8395
Unigene28538_S2_1	1550	79.8356	257.969	264.309	73.3574	97.877	307.255
Unigene71343_S2_1	2261	54.7303	38.8675	41.9211	62.4592	57.1229	38.3886
CL5409.Contig2_S2_1	1650	74.9971	143.359	185.704	103.643	88.4917	140.048
CL6198.Contig2_S2_3	2044	60.5407	50.9955	48.7436	60.8572	57.0312	50.8013
Unigene14368_S2_3	1061	116.631	79.1458	80.6522	138.031	141.421	75.3818
CL47.Contig1_S2_3	3090	39.9697	22.515	23.6922	42.6114	34.9594	22.6481
CL1139.Contig1_S2_1	1334	92.5834	66.7916	63.9652	73.8138	96.4617	58.9331
Unigene27192_S2_3	642	192.377	221.296	209.563	251.495	176.029	285.967
Unigene28379_S2_1	483	255.707	209.742	240.406	256.599	301.809	193.816
CL6592.Contig1_S2_1	2309	53.3856	22.73	24.0419	38.9026	53.0563	23.2235
Unigene28076_S2_1	1445	85.1408	104.908	76.3309	145.1	53.8912	115.102
CL9443.Contig2_S2_1	1658	74.203	56.5369	56.7289	87.5068	77.3251	54.5429
CL7859.Contig1_S2_3	1353	90.9302	37.3472	48.9127	102.695	93.5278	39.2968
Unigene13720_S2_1	1009	121.694	22.0158	70.1534	210.054	84.7077	24.3205
Unigene85118_S2_3	1323	92.8115	52.955	50.938	103.133	92.4185	61.9993
CL5477.Contig1_S2_3	268	458.17	70.136	66.0306	728.045	250.705	172.108
CL6453.Contig2_S2_1	4140	29.6016	27.4181	26.525	23.0704	25.6341	20.0323
CL6600.Contig1_S2_1	2924	41.912	42.9947	47.0899	39.5086	47.3372	45.0703
CL6818.Contig1_S2_1	1597	76.7381	66.6448	72.4053	84.1566	89.0499	63.171
CL4663.Contig5_S2_3	2791	43.8237	42.2447	48.7259	56.1391	37.0033	47.1366
Unigene13341_S2_1	1619	75.5478	62.7237	67.5284	83.294	62.4704	82.8027
CL226.Contig9_S2_3	750	162.764	240.204	187.79	194.964	120.291	228.731
Unigene27886_S2_3	1092	111.788	124.29	112.993	141.193	122.622	143.155
Unigene26922_S2_3	1855	65.8075	68.2981	69.5224	78.5814	72.3129	71.4108
Unigene73473_S2_1	1144	106.707	22.8319	22.4614	59.635	103.974	21.2519
CL2998.Contig2_S2_3	3841	31.7816	34.0012	34.5223	27.1753	28.0005	33.8961
Unigene14112_S2_1	772	158.126	119.525	122.463	188.819	152.845	125.675
CL5795.Contig2_S2_1	2960	41.1602	66.058	48.3189	30.193	37.4573	48.744
Unigene14456_S2_3	1560	78.0987	90.4457	85.4663	74.3449	84.009	91.1778
CL11568.Contig3_S2_3	3514	34.6031	28.4123	30.6294	29.3805	30.3358	30.7783
CL12093.Contig1_S2_3	1127	107.893	58.9155	62.1629	148.713	112.705	65.5238
Unigene13974_S2_3	1604	75.6585	20.0888	26.4479	59.8293	90.4375	19.1236
Unigene77150_S2_3	551	220.247	50.5054	196.659	335.953	211.564	10.7216
CL6124.Contig1_S2_3	1071	113.311	108.949	92.8007	98.9469	87.5627	60.6759
CL8371.Contig1_S2_3	1643	73.7172	58.093	66.542	75.2952	84.9672	69.5616
Unigene13915_S2_3	1558	77.739	46.0643	46.0555	67.4342	58.8209	44.9182
Unigene28012_S2_1	1196	101.269	312.485	270.182	107.239	92.7037	399.338
CL9480.Contig1_S2_1	685	176.814	123.658	118.199	210.145	202.411	138.983
CL6164.Contig2_S2_1	508	238.42	190.29	187.537	205.473	269.664	195.46
Unigene160_S2_1	1002	120.876	124.247	139.835	148.201	113.733	133.79
CL497.Contig1_S2_3	2229	54.3371	54.4291	51.9846	49.991	47.2916	57.7979
Unigene76943_S2_3	2410	50.2562	63.9142	136.798	76.9035	107.872	80.1385
CL10073.Contig2_S2_3	1876	64.5615	63.4997	71.3285	51.1547	71.1238	58.9842
Unigene27150_S2_3	461	262.209	156.739	180.89	270.818	324.453	157.228
CL2173.Contig1_S2_1	1890	63.9569	22.7319	20.3935	56.7918	53.2618	21.1588
Unigene635_S2_3	1021	118.392	175.73	199.439	146.334	104.408	214.531
CL2871.Contig2_S2_1	1624	74.4326	80.8688	39.2579	78.9767	47.805	47.9896
CL5727.Contig3_S2_3	1992	60.562	57.9638	57.3177	52.2856	60.7844	52.9259
CL5836.Contig1_S2_1	995	121.246	53.4833	96.9654	147.644	127.656	28.088
Unigene84831_S2_3	1570	76.8405	51.1542	51.262	95.3086	78.1812	36.4704
Unigene20161_S2_1	1533	78.6951	27.0702	33.8399	99.834	86.4179	26.5308
Unigene14029_S2_3	453	265.785	130.407	158.933	287.649	348.002	134.424
Unigene84816_S2_3	1182	101.862	67.7394	75.2672	120.63	109.067	67.8573
Unigene27504_S2_1	717	167.923	132.779	151.466	171.904	233.774	143.238
CL2680.Contig1_S2_1	1758	68.3514	44.7118	44.539	75.8027	65.499	46.5289
CL7687.Contig1_S2_1	1735	69.1198	60.0777	56.5865	54.7876	73.0724	67.7065
Unigene27748_S2_1	1073	111.764	93.5033	124.935	132.46	109.968	119.855
CL2359.Contig7_S2_3	2190	54.7593	51.943	55.6776	68.5339	54.6384	57.6859
Unigene13795_S2_3	788	151.883	165.425	189.809	113.127	131.363	173.584
CL2017.Contig4_S2_1	1816	65.9053	78.7711	100.917	76.387	61.3153	84.4554
CL6867.Contig2_S2_1	2061	58.0709	44.2974	44.6954	61.6793	50.801	28.5536
CL1769.Contig1_S2_1	613	195.243	118.272	123.382	173.617	207.207	114.535
CL4063.Contig3_S2_1	2052	58.3256	57.3396	57.7682	53.4165	52.6436	43.1844
CL7144.Contig1_S2_3	2408	49.7027	32.6426	47.1136	54.3022	51.7624	35.1015
CL192.Contig2_S2_3	492	242.775	187.051	175.898	195.978	316.073	159.79
CL5118.Contig1_S2_3	1736	68.8048	55.4028	66.0493	71.6545	85.0653	41.2288
CL5703.Contig2_S2_1	1437	83.1212	83.2385	71.189	86.5638	61.4607	93.6061
CL170.Contig2_S2_1	2339	51.0668	57.5051	53.9964	49.39	49.0262	53.9141
Unigene13626_S2_1	1177	101.483	79.6415	85.6789	85.9784	133.938	80.5006
CL5198.Contig2_S2_1	2670	44.736	38.125	44.7603	51.0177	48.8172	40.7628
CL3664.Contig2_S2_1	1227	97.3473	58.2919	59.4674	96.0043	97.5209	52.7764
CL1275.Contig2_S2_1	863	138.407	82.0299	91.8531	194.996	150.483	80.3024
CL3555.Contig3_S2_1	2412	49.4222	93.8183	92.4629	69.6743	48.822	58.2171
Unigene13845_S2_1	928	128.455	88.1215	82.0236	127.427	125.616	86.4303
Unigene76628_S2_3	1852	64.3662	63.2682	59.2945	62.0092	58.2005	54.1049
CL9243.Contig1_S2_3	3064	38.9054	33.5412	33.0708	48.6879	31.9242	32.8514
CL6181.Contig1_S2_3	605	197.035	125.484	131.024	205.983	162.071	109.289
Unigene13719_S2_1	901	132.304	201.844	211.204	161.533	141.765	182.076
CL1461.Contig1_S2_1	607	196.386	95.7135	107.429	200.808	231.941	102.191
Unigene28177_S2_1	666	178.63	117.29	113.199	203.848	211.037	123.502
CL6927.Contig3_S2_3	4137	28.7569	30.6833	30.9975	31.8822	30.5308	31.1962
Unigene28119_S2_1	1546	76.7972	43.7376	53.7826	72.0763	80.9306	47.6184
CL3879.Contig4_S2_1	1134	104.699	219.354	358.917	124.934	118.29	179.729
Unigene28067_S2_1	1335	88.9352	220.522	166.693	88.0674	102.436	227.046
Unigene74630_S2_1	1619	73.3344	29.2509	31.7429	65.4553	70.5358	28.9108
Unigene13818_S2_3	3402	34.8996	48.5062	48.5967	30.2141	36.2895	48.2885
CL3229.Contig2_S2_1	1115	106.269	70.2773	54.3528	74.239	115.834	54.6134
Unigene28476_S2_1	1970	60.147	45.848	48.2366	62.9124	59.6555	45.5586
Unigene85516_S2_3	3445	34.3947	21.2577	25.6839	31.0252	33.5623	20.71
CL1440.Contig1_S2_3	1106	106.917	70.6285	74.7405	152.976	129.227	65.1244
Unigene27827_S2_1	2088	56.6335	48.0503	52.3604	46.7232	58.7857	45.0515
CL504.Contig4_S2_1	2155	54.8727	55.5052	45.783	52.2352	62.136	35.4268
CL2608.Contig1_S2_1	2091	56.5522	60.5896	60.9802	65.0359	49.3909	58.7872
Unigene27960_S2_1	1545	76.383	72.8379	62.9177	81.9846	80.061	90.0041
CL4724.Contig3_S2_1	2246	52.5431	42.7138	37.4521	51.6376	50.9505	30.4506
CL2115.Contig1_S2_3	2030	58.0162	41.1259	39.646	66.43	55.9041	38.3917
Unigene42723_S2_3	379	310.746	3.22044	15.9903	363.613	363.329	4.19661
Unigene69132_S2_3	1536	76.5195	62.9345	60.7612	73.4338	85.7854	65.6797
CL881.Contig6_S2_3	2416	48.5493	34.6563	43.0445	50.3573	43.8278	37.9007
CL3545.Contig5_S2_3	1913	61.3148	36.24	36.4951	71.6817	63.1705	31.4753
CL2396.Contig2_S2_1	1056	111.075	64.0325	73.4587	96.0454	119.383	72.9416
Unigene76570_S2_3	2886	40.6428	47.1133	44.4341	39.9501	41.6261	48.3405
Unigene13371_S2_1	2449	47.7976	47.5461	41.9695	52.0002	43.1403	39.06
Unigene13910_S2_1	2287	51.1833	45.3636	43.4585	50.0158	56.5773	43.7145
CL3610.Contig1_S2_3	3164	36.9963	27.3119	30.4932	33.2056	35.7926	25.709
CL3160.Contig17_S2_3	1884	62.1318	44.0538	42.9757	67.8361	58.4721	41.4875
Unigene35880_S2_1	1265	92.5346	82.592	83.5513	78.5591	102.849	81.9056
CL1679.Contig6_S2_1	1054	110.832	73.1866	64.3983	123.845	95.2821	86.8768
CL3127.Contig1_S2_3	1586	73.6553	47.7137	43.8668	85.6006	72.6023	41.2599
Unigene48919_S2_3	1680	69.3919	31.9667	32.0332	62.5372	58.7889	21.7749
Unigene74490_S2_1	1594	73.1358	37.2137	45.3195	82.7457	68.8122	44.759
Unigene13959_S2_3	2532	46.042	45.6018	46.6254	44.2781	48.2898	41.6384
Unigene27356_S2_3	1310	88.8088	84.7862	76.9802	109.885	88.4423	95.5696
Unigene84776_S2_3	1850	62.8863	46.4468	52.8069	68.5912	72.7651	50.9701
CL5790.Contig1_S2_1	1401	83.0404	126.324	64.7128	96.4171	70.8353	136.557
CL8205.Contig1_S2_3	1804	64.4898	29.7695	31.1751	61.8943	75.6733	30.8581
Unigene70563_S2_1	1312	88.6735	52.8408	61.712	79.9048	97.1744	49.5304
Unigene85286_S2_3	2770	41.9136	31.1967	32.1176	36.6151	41.2265	28.4635
Unigene85551_S2_3	1191	97.4817	104.121	98.5123	99.8609	103.658	108.553
CL561.Contig1_S2_1	1801	64.4646	79.6982	83.7209	66.543	63.1442	72.795
Unigene13468_S2_1	1764	65.8167	31.9667	33.9434	67.9388	68.7755	28.9817
Unigene14283_S2_1	2637	44.0276	24.3462	26.8429	40.6178	41.055	21.3688
Unigene28292_S2_1	538	215.356	293.113	225.742	220.222	218	291.411
CL4273.Contig3_S2_3	1419	81.6503	154.998	151.701	113.944	84.493	165.248
Unigene71714_S2_1	1901	60.9478	40.1927	46.4169	59.5735	71.5623	35.9769
Unigene313_S2_1	362	319.4	48.5522	69.6437	306.561	340.385	27.6174
CL6323.Contig2_S2_3	1532	75.4719	52.5824	56.6476	83.4225	69.8923	48.7951
Unigene27768_S2_3	4560	25.3559	29.2824	26.5273	23.3891	29.573	20.6787
Unigene14354_S2_3	813	142.218	248.614	231.083	170.626	166.747	277.802
CL5196.Contig2_S2_1	738	156.671	170.017	155.04	179.954	163.425	163.177
Unigene76663_S2_3	3617	31.9005	17.8172	19.369	27.035	28.75	19.4111
CL7223.Contig4_S2_3	1233	93.5799	63.9476	67.8286	101.07	98.0091	69.4733
CL2970.Contig1_S2_3	2027	56.8057	82.7347	131.193	66.304	55.1669	71.5165
Unigene27736_S2_1	648	177.693	177.432	184.055	229.514	205.175	189.698
CL4676.Contig1_S2_3	2740	42.0238	23.2528	29.0189	35.2731	41.6779	25.9557
Unigene13746_S2_1	701	163.918	137.899	140.745	179.072	175.099	145.211
CL2314.Contig6_S2_3	1061	108.3	69.2526	66.4867	105.238	98.905	61.4619
Unigene28166_S2_1	1435	80.074	38.4451	47.4691	84.1489	76.1057	43.5432
Unigene27892_S2_1	896	128.244	135.949	144.745	132.739	156.865	141.249
Unigene71159_S2_1	2582	44.5028	18.3413	16.6178	43.3326	47.2627	15.048
Unigene27758_S2_1	688	167.015	147.956	148.337	165.928	185.654	157.202
CL7690.Contig1_S2_1	2239	51.2136	46.6632	51.3194	44.6894	54.503	37.8525
Unigene35690_S2_1	1819	63.0387	17.7144	19.0573	60.3838	65.3908	25.732
Unigene84680_S2_3	2187	52.4313	39.6246	49.6577	61.6611	52.2165	48.3107
Unigene28355_S2_1	1210	94.7664	79.0835	74.3268	87.0164	98.6948	86.5675
Unigene27796_S2_1	426	269.172	102.572	87.064	333.638	238.531	62.4045
CL3288.Contig2_S2_1	1077	106.469	249.323	243.314	128.379	104.269	247.891
Unigene28009_S2_1	1431	80.1309	81.0287	76.2307	80.0934	77.148	104.637
CL6001.Contig2_S2_1	2197	52.1927	45.6664	46.6732	53.2033	53.1675	37.7487
CL11050.Contig1_S2_3	650	176.411	27.0398	53.331	218.662	157.791	31.8103
CL16.Contig2_S2_3	2688	42.5701	33.329	33.9992	47.7997	40.1877	35.5025
Unigene13303_S2_1	2102	54.4379	38.5559	44.8615	44.5728	61.4438	28.7533
CL198.Contig2_S2_3	956	119.695	61.7934	60.857	138.681	115.728	57.2794
CL202.Contig1_S2_1	2410	47.3816	83.2606	29.2707	24.0618	38.7157	90.8865
Unigene42172_S2_3	1441	79.2433	45.0612	42.3929	88.2173	75.9536	43.3619
Unigene27960_S2_3	2674	42.6143	52.7657	52.0364	28.7449	54.4265	34.7537
Unigene14113_S2_1	2823	40.3651	40.2093	32.9744	36.7333	51.2174	44.5096
CL6866.Contig2_S2_1	858	132.531	83.0769	91.2583	116.089	159.661	98.2485
CL1256.Contig1_S2_3	4577	24.8442	38.1338	37.3392	23.0538	20.5931	42.2959
Unigene27428_S2_3	1031	110.293	82.1591	79.0019	134.768	122.969	77.7957
CL11493.Contig4_S2_3	1632	69.6763	71.797	66.6934	68.2781	68.9556	69.8913
Unigene334_S2_3	2610	43.5677	13.7487	19.5974	43.3034	50.6671	14.3642
Unigene36302_S2_1	1017	111.811	114.734	77.4675	112.474	117.424	61.8868
Unigene14103_S2_1	2690	42.1832	46.4625	46.6804	41.5083	42.0996	41.1354
Unigene74616_S2_1	3904	29.0046	28.2627	27.6317	30.523	24.9336	30.9047
Unigene14097_S2_3	1001	113.121	94.8638	93.9625	131.083	106.019	99.1943
Unigene14188_S2_3	1105	102.474	124.374	127.898	116.071	96.041	140.442
Unigene63211_S2_1	1722	65.6185	58.9719	64.7562	81.0851	58.1823	56.87
Unigene13292_S2_1	1070	105.603	55.8943	49.1624	103.503	84.5381	58.8214
Unigene36519_S2_1	781	144.68	77.515	58.3531	120.547	100.925	102.989
Unigene74537_S2_1	1018	110.997	34.0507	35.0047	84.6637	105.648	31.2478
CL4687.Contig2_S2_1	1975	57.0918	36.0911	44.9232	65.2862	59.0236	36.9298
Unigene74568_S2_1	1177	95.7997	72.7974	59.1102	94.0932	103.882	65.636
Unigene85298_S2_3	1253	89.989	94.2929	81.8364	98.1865	92.6551	58.0281
Unigene14054_S2_3	450	250.039	119.342	131.442	225.892	235.306	117.648
Unigene6532_S2_3	3489	32.2492	24.9077	29.7372	29.7214	31.3698	24.3562
Unigene44108_S2_3	426	264.125	64.7521	95.0307	208.19	273.642	31.4689
Unigene27563_S2_1	597	188.471	163.149	227.39	258.262	207.988	201.336
CL9090.Contig4_S2_3	1890	59.533	49.726	48.3545	52.4603	46.3528	50.0116
Unigene14062_S2_1	3192	35.2498	27.2253	29.6182	31.7032	35.0324	25.6259
Unigene77312_S2_3	1060	105.923	55.961	54.8861	114.777	121.396	55.9466
CL2311.Contig5_S2_1	466	240.941	102.673	124.328	237.168	243.021	105.319
CL262.Contig2_S2_3	1527	73.5288	109.186	84.7733	65.9736	78.2061	92.4042
Unigene27142_S2_3	1938	57.9352	41.0628	38.9013	59.1402	50.595	46.0764
Unigene6170_S2_3	660	170.119	-	-	182.96	182.739	-
CL6539.Contig1_S2_1	1911	58.6288	35.256	34.6305	41.4118	63.7336	34.9563
Unigene13579_S2_1	1734	64.6133	53.0734	52.7047	62.688	67.0901	53.8558
CL4833.Contig1_S2_1	1350	82.9923	17.9014	13.1083	83.5514	84.0632	12.2865
Unigene35665_S2_1	2533	44.232	28.526	29.572	38.3353	45.0839	28.346
Unigene28475_S2_1	1425	78.6242	176.615	138.303	75.8027	93.134	146.535
Unigene27765_S2_1	767	146.075	104.391	104.93	136.978	167.151	114.052
Unigene85573_S2_3	1180	94.9488	53.3731	53.4132	108.501	104.021	57.7668
Unigene28434_S2_1	1601	69.981	109.018	94.4823	77.6965	54.7201	119.924
CL3951.Contig1_S2_3	711	157.244	77.5932	95.4653	150.646	178.313	77.9758
Unigene13226_S2_1	1273	87.8246	72.8685	74.457	101.289	83.9258	75.5008
CL93.Contig3_S2_3	1971	56.4804	37.279	36.7741	56.7655	62.1548	38.8492
CL2849.Contig2_S2_1	3777	29.4739	20.1647	20.7948	23.7824	25.8349	19.07
CL353.Contig1_S2_1	1926	57.8	90.6222	74.6372	45.9303	55.2247	43.886
Unigene85093_S2_3	2982	37.3316	24.8858	23.2496	27.0724	30.5728	23.1636
Unigene27718_S2_3	1622	68.4858	61.8552	65.7595	87.9068	61.1839	57.4344
Unigene27668_S2_3	1766	62.9015	70.496	71.6534	65.2864	59.1526	72.9511
Unigene74379_S2_1	1903	58.3731	37.4567	41.5275	47.9194	63.2529	37.0137
Unigene13384_S2_3	1049	105.667	41.8873	38.361	108.826	117.464	44.187
Unigene5780_S2_3	767	144.206	111.711	114.412	150.914	160.961	133.012
CL9458.Contig1_S2_3	2095	52.7953	28.0813	30.6633	44.3961	43.0637	29.6086
Unigene27215_S2_3	791	139.831	147.515	130.248	168.759	127.863	135.008
CL6409.Contig2_S2_1	2216	49.9125	45.4952	44.9603	47.2056	45.7477	42.0391
Unigene84490_S2_3	1192	92.59	107.31	83.7873	80.8901	88.633	106.365
CL8036.Contig2_S2_3	1077	102.477	217.137	275.276	125.634	87.5158	218.566
Unigene69294_S2_3	1841	59.8199	18.9613	22.7798	51.7566	63.3198	19.2535
Unigene13469_S2_1	830	132.685	84.7031	67.1749	143.294	120.997	87.8752
Unigene27397_S2_1	568	193.888	81.2266	91.3319	216.198	194.782	85.6061
CL3650.Contig4_S2_3	3887	28.271	26.1882	26.9418	26.5612	24.1265	25.4866
CL6705.Contig1_S2_1	684	160.657	112.776	116.6	164.904	161.055	131.214
Unigene13592_S2_3	1414	77.7154	45.2311	48.0027	73.4975	85.6313	49.332
Unigene14149_S2_1	891	123.333	76.9863	76.7235	120.468	141.757	83.8991
Unigene2258_S2_3	1313	83.6935	8.18037	10.1544	93.6997	77.0294	9.86392
CL3784.Contig1_S2_1	1055	104.161	76.588	66.4052	75.0123	103.068	77.7489
Unigene13871_S2_3	1119	98.2033	65.2268	79.0715	91.6542	105.872	72.896
CL1108.Contig10_S2_1	2334	46.9797	35.7693	34.2744	44.9165	40.7901	26.5767
CL2468.Contig1_S2_3	1165	94.1207	125.303	122.767	103.651	105.971	128.528
Unigene68952_S2_3	2066	52.9583	9.92508	11.1468	43.6984	68.49	10.0081
CL2507.Contig1_S2_3	2357	46.4199	40.5986	40.3166	44.8641	47.2416	40.7775
CL10585.Contig2_S2_3	666	164.282	86.8678	81.8965	174.483	185.371	78.1269
CL3200.Contig1_S2_3	675	162.091	72.6904	102.712	164.071	204.003	78.0951
Unigene27792_S2_1	2236	48.8251	54.9138	54.0986	40.2744	47.356	48.8779
CL3406.Contig1_S2_3	2531	43.1343	35.107	49.2298	41.9595	50.7477	23.3411
CL7155.Contig2_S2_1	836	130.304	22.1918	28.9968	122.409	182.323	29.3533
Unigene27018_S2_3	603	180.653	88.6567	98.8951	226.654	216.156	96.4633
Unigene85696_S2_3	1814	59.9201	46.292	45.9704	57.5415	54.8388	50.6038
Unigene27526_S2_1	734	148.086	149.991	142.344	160.177	159.14	186.974
Unigene27795_S2_1	1364	79.6885	78.745	67.5346	91.1966	89.8146	57.637
Unigene13456_S2_1	766	141.588	115.044	113.928	175.158	144.124	119.541
CL5420.Contig2_S2_3	3274	33.1265	26.3197	30.5794	33.6875	28.7163	26.9273
Unigene28111_S2_1	1274	85.1304	95.6128	139.854	83.8946	110.881	66.1674
Unigene13456_S2_3	1512	71.7303	81.6928	60.9241	69.3354	74.2713	85.0558
Unigene27724_S2_1	1591	68.1686	128.883	87.0007	53.1714	62.2268	98.6841
CL3200.Contig40_S2_3	272	398.736	405.653	434.919	492.439	474.834	405.982
Unigene13243_S2_3	1046	103.458	163.129	149.017	114.791	105.998	195.067
CL5133.Contig1_S2_1	1730	62.5534	45.9999	36.292	49.1622	44.327	38.4823
Unigene14273_S2_1	778	139.097	130.84	119.96	147.611	158.38	104.262
Unigene68827_S2_3	1164	92.9702	41.1044	43.7344	100.614	101.167	42.9446
CL6015.Contig3_S2_1	1812	59.7226	39.8766	39.4658	60.868	63.1539	38.4963
CL8170.Contig2_S2_1	904	119.709	87.7607	80.9833	172.82	153.638	102.549
CL3665.Contig3_S2_3	1049	103.162	57.4786	76.0287	106.225	115.879	59.1325
Unigene85737_S2_3	1391	77.6265	48.0849	47.4022	69.6447	67.5896	48.0241
CL6359.Contig2_S2_3	1291	83.6394	97.001	110.41	94.9442	92.6864	96.9761
Unigene85057_S2_3	1984	54.4246	54.3833	41.787	75.1913	49.422	32.6394
CL2662.Contig3_S2_1	3300	32.7207	42.3123	46.4259	30.1143	29.4253	44.2039
CL5090.Contig1_S2_1	1624	66.4892	46.2967	53.2892	88.7787	78.0669	59.8821
CL7555.Contig2_S2_1	2280	47.359	29.336	36.1494	46.2795	45.0884	32.0893
CL8604.Contig2_S2_1	1465	73.7054	51.488	61.3894	87.0825	82.1641	110.894
Unigene85318_S2_3	1797	60.0882	37.7643	42.763	60.4903	62.7563	33.0014
CL9398.Contig8_S2_3	2462	43.761	24.0937	20.9724	39.3484	43.0089	22.0571
Unigene85156_S2_3	2457	43.85	32.7864	34.9265	37.6699	46.1885	30.7949
Unigene13229_S2_1	1642	65.6148	57.6824	59.0533	51.1045	61.7399	57.4268
CL6271.Contig1_S2_1	2197	49.0394	34.222	32.4395	49.27	53.924	28.6477
Unigene14268_S2_1	773	139.069	96.9491	119.482	143.564	141.59	106.994
CL4921.Contig1_S2_3	2903	37.0309	42.633	46.011	35.7993	32.3044	42.5786
CL2569.Contig2_S2_1	2607	41.2354	33.1472	33.3819	36.7237	43.622	34.0781
Unigene76593_S2_3	5770	18.5896	24.411	24.7875	17.6566	16.4999	21.934
Unigene13724_S2_3	2201	48.7332	46.6925	45.3768	52.2801	51.4529	44.3903
CL10074.Contig4_S2_3	1197	89.4092	52.819	53.0596	98.4105	75.9655	52.7704
CL1462.Contig5_S2_3	3752	28.5242	26.2197	24.6161	25.2743	25.4375	25.9191
CL12553.Contig1_S2_3	1060	100.965	25.7927	27.6717	134.085	103.03	17.3627
Unigene13756_S2_3	1522	70.1603	49.0785	53.9936	77.5458	69.7275	52.2508
CL6436.Contig1_S2_1	2366	45.1327	96.5708	88.1131	56.035	51.8785	80.9566
Unigene27634_S2_3	1621	65.8754	87.3434	91.3724	76.0365	62.9792	95.456
Unigene76455_S2_3	1682	63.4863	35.7021	37.0394	54.8916	63.9416	28.6384
Unigene85386_S2_3	168	634.197	2567.51	1812.33	1122.15	648.657	1785.27
Unigene97903_S2_3	741	143.786	40.5202	52.0159	124.906	156.035	62.2468
Unigene27873_S2_3	491	216.996	110.869	117.504	250.102	227.746	121.244
CL4354.Contig4_S2_3	1688	63.1191	36.4429	40.2108	57.9298	58.9323	36.0746
CL3627.Contig1_S2_1	2577	41.2519	78.6228	78.0766	39.9751	38.6942	89.4934
Unigene74547_S2_1	1146	92.7628	62.625	65.1513	88.5026	106.485	66.2218
CL385.Contig1_S2_3	450	236.236	72.6904	71.6467	181.421	230.558	91.8963
CL1587.Contig9_S2_3	1224	86.8515	55.6426	57.8307	93.6386	104.549	44.3666
Unigene27385_S2_3	2119	50.1681	61.9778	64.064	51.0836	71.9309	62.2995
CL9973.Contig3_S2_3	649	163.8	91.0239	121.767	181.156	213.273	103.98
CL1124.Contig4_S2_3	2578	41.1432	37.6864	33.4753	46.0461	34.3508	36.3123
Unigene85187_S2_3	1731	61.2752	37.653	40.4723	77.1164	64.3261	40.6915
CL667.Contig2_S2_1	2459	43.1343	22.4355	22.9697	46.7023	43.9303	19.8664
Unigene14017_S2_3	2242	47.3092	38.9791	54.4944	56.6998	51.9945	40.4368
Unigene77319_S2_3	1421	74.6427	86.409	78.8143	84.8179	85.7107	84.9063
Unigene27965_S2_3	1240	85.3455	59.6494	64.7088	105.818	82.5215	70.547
Unigene73961_S2_1	1604	65.9778	49.0046	47.9084	72.8726	61.5744	41.9302
Unigene28478_S2_1	1167	90.4794	68.8193	70.0029	115.165	104.976	61.1362
CL6692.Contig1_S2_3	1761	59.96	38.5363	39.3698	61.0812	56.3545	42.1918
Unigene51_S2_1	3233	32.586	25.5209	27.1431	35.1698	29.5211	24.7387
CL4937.Contig4_S2_1	1908	55.2152	28.2748	31.7628	58.163	58.6076	28.4616
Unigene76902_S2_3	1486	70.8954	48.132	39.1516	71.9258	88.5121	18.8073
CL84.Contig8_S2_1	1703	61.8618	34.4018	40.853	63.9627	59.8073	35.7569
CL12707.Contig3_S2_3	637	165.011	100.403	106.555	147.44	189.337	113.073
Unigene19505_S2_3	2106	49.9106	33.6143	33.7261	49.1314	47.9118	37.8694
Unigene13491_S2_1	1222	86.0161	71.1154	66.0587	98.072	91.897	59.6861
Unigene27928_S2_3	1108	94.8662	220.095	204.783	87.8435	118.066	142.318
CL7272.Contig1_S2_1	1249	84.1567	80.9138	90.056	75.742	75.2739	74.5866
CL3186.Contig2_S2_1	2158	48.5972	39.139	39.7657	44.2592	48.5175	42.5372
CL4151.Contig1_S2_1	1712	61.2575	45.0576	57.4883	61.8996	67.8136	42.0722
CL6173.Contig1_S2_1	2669	39.2929	63.8398	53.7688	35.3594	36.1151	72.0213
CL7593.Contig1_S2_1	1762	59.5192	27.8468	36.0456	67.8868	57.5352	29.6593
Unigene27644_S2_1	1772	59.1833	37.6083	56.2257	45.5586	61.7659	58.3428
CL5974.Contig2_S2_3	2491	42.0048	35.4748	34.6444	42.1768	53.7548	41.7764
Unigene84968_S2_3	1422	73.5822	21.2866	28.6396	78.5213	72.4606	27.643
CL9122.Contig4_S2_3	1614	64.829	39.1725	38.2995	63.5446	68.695	32.5198
Unigene28566_S2_1	849	123.244	156.989	189.305	115.981	133.669	128.194
CL707.Contig2_S2_1	575	181.557	160.476	166.106	200.119	203.146	154.112
CL2495.Contig1_S2_3	385	271.156	31.7025	39.6677	215.004	236.184	30.6889
Unigene36013_S2_1	1759	59.3491	52.3191	54.2984	62.5727	61.0076	46.3733
Unigene13709_S2_3	2249	46.4184	37.9895	43.5461	48.7375	48.4546	35.0574
Unigene28558_S2_1	712	146.622	142.283	135.847	164.807	163.724	143.287
Unigene27217_S2_3	1835	56.891	45.4962	41.4811	56.883	57.7046	39.6235
Unigene74526_S2_1	959	108.858	87.8184	75.8332	118.802	123.536	79.6086
CL11477.Contig2_S2_3	338	308.154	41.8886	43.032	399.646	331.541	62.5181
Unigene27945_S2_1	1099	94.7736	109.061	164.55	118.153	93.757	200.752
Unigene1570_S2_3	1340	77.7285	74.1437	72.0005	74.841	85.222	75.2866
Unigene85706_S2_3	2949	35.2381	20.5287	18.8243	31.7708	34.2157	22.4982
CL10546.Contig2_S2_3	1341	77.4924	64.6226	50.6158	78.8551	64.0902	58.6255
Unigene28300_S2_1	659	157.689	172.988	176.2	147.349	174.73	163.775
Unigene14303_S2_1	1157	89.6097	54.6451	64.5319	100.83	104.652	58.7188
Unigene14381_S2_3	1436	72.1994	59.8375	67.3559	92.9586	79.5247	64.2408
Unigene14117_S2_1	2163	47.9327	37.9199	41.2428	49.4137	55.6497	35.926
CL4979.Contig1_S2_1	1173	88.3874	43.7025	38.2323	66.6908	85.4134	45.7144
CL2178.Contig1_S2_3	2950	35.1452	39.9678	42.4018	34.7664	37.9867	39.0504
CL6148.Contig2_S2_3	1345	77.0843	42.4696	41.6339	73.8865	79.2566	39.0238
Unigene28090_S2_1	790	130.936	144.921	115.99	155.156	126.823	136.042
Unigene84803_S2_3	1488	69.5158	92.0333	95.9554	88.3346	80.0963	101.698
CL5762.Contig1_S2_1	2694	38.3962	40.5943	38.4226	41.6155	35.3393	36.1825
Unigene24491_S2_3	2256	45.7449	13.8502	15.5807	37.8005	31.6766	10.3738
Unigene27995_S2_1	1431	72.1178	59.8759	38.4541	64.6786	64.8707	24.1348
Unigene14087_S2_1	1688	61.1378	47.289	58.4493	66.8213	59.3542	59.7654
Unigene13504_S2_1	1161	88.8894	60.1338	54.0785	85.0087	88.3412	57.1465
Unigene76120_S2_3	1272	81.1326	32.049	38.6871	78.1268	75.406	36.0831
Unigene239_S2_1	1127	91.5711	80.3591	84.9631	93.6267	90.585	76.6124
CL121.Contig1_S2_3	1575	65.3725	40.1425	44.7888	68.5834	64.3663	36.3546
Unigene76118_S2_3	1700	60.5657	36.6164	44.49	75.981	60.4715	43.973
Unigene76630_S2_3	938	109.767	73.1288	65.3845	100.612	111.115	70.4903
CL6295.Contig4_S2_3	1345	76.5515	74.4126	80.0235	78.7897	77.1384	92.238
Unigene1748_S2_3	1916	53.7378	65.1044	71.4842	45.4579	57.7433	68.7815
CL12252.Contig2_S2_3	1081	95.2467	32.292	35.6557	82.4643	114.645	22.9108
Unigene14059_S2_1	1465	70.281	56.8201	61.8858	75.2852	80.8676	61.5733
Unigene84475_S2_3	607	169.624	64.3452	67.8918	158.099	201.042	68.5018
Unigene14014_S2_3	1012	101.741	124.226	119.77	138.422	130.908	113.833
CL3088.Contig1_S2_1	2873	35.7546	31.1828	26.8317	36.1731	37.2694	23.726
Unigene27673_S2_3	920	111.655	124.443	113.829	124.333	105.289	117.807
CL11817.Contig1_S2_3	2022	50.8026	34.4071	37.4051	43.8621	53.4247	34.2735
Unigene27444_S2_1	734	139.624	249.431	349.419	205.101	176.931	320.703
Unigene80079_S2_1	713	143.736	23.6235	30.2592	150.223	131.195	18.4832
CL3280.Contig2_S2_3	796	128.749	66.8541	76.1349	124.846	132.727	69.9346
CL11117.Contig2_S2_3	656	156.226	89.6805	100.513	151.836	133.185	83.8206
Unigene73855_S2_1	1512	67.6224	68.2926	83.6904	92.9485	61.7095	56.8041
Unigene28240_S2_1	891	114.753	200.274	203.236	105.154	134.563	194.065
Unigene42080_S2_3	575	177.817	124.814	139.546	184.695	185.804	143.443
CL2421.Contig1_S2_3	1411	72.4628	96.7096	84.3551	62.5332	66.1267	84.8639
CL8322.Contig4_S2_3	1635	62.3891	22.8433	29.3565	73.16	86.2542	31.4073
CL5364.Contig4_S2_3	1805	56.5131	85.8779	94.0108	58.9623	64.8457	57.9055
Unigene71536_S2_1	1829	55.6409	26.6932	36.4482	105.187	60.2304	31.4301
CL7722.Contig2_S2_3	1703	59.7576	24.2246	28.042	86.6634	55.9038	24.0158
CL168.Contig5_S2_1	1761	57.7895	49.6259	43.2242	73.6074	55.1411	45.4174
Unigene74472_S2_1	1823	55.8241	44.7244	41.2223	52.2677	58.7356	39.3858
Unigene26888_S2_3	870	116.974	98.205	81.6404	142.718	127.441	102.639
CL7552.Contig1_S2_3	1348	75.3178	171.855	151.598	55.165	83.4834	135.352
CL1690.Contig1_S2_1	861	117.919	91.0095	105.018	152.398	155.245	95.795
Unigene13802_S2_3	1935	52.346	7.94776	7.64198	50.4176	58.7714	5.2841
CL2311.Contig6_S2_1	561	180.552	217.131	250.624	263.891	181.977	299.715
Unigene27325_S2_3	591	170.982	140.435	121.822	200.088	204.074	134.946
CL203.Contig45_S2_1	457	221.117	186.421	193.613	228.901	232.741	196.39
CL8060.Contig3_S2_1	1410	71.6671	156.507	79.4291	83.2216	74.761	186.285
Unigene27830_S2_3	395	255.824	416.531	395.226	237.771	237.417	307.749
CL2936.Contig1_S2_1	5036	20.0656	19.3892	20.7948	17.3852	16.2647	16.5585
CL1194.Contig8_S2_1	1708	59.1631	44.5915	47.9718	63.1097	71.1695	47.758
CL8527.Contig1_S2_1	1619	62.4154	52.7723	53.1543	52.6733	54.1117	65.4001
Unigene14140_S2_3	2173	46.5028	43.0253	47.858	46.8839	43.4845	44.3349
Unigene85132_S2_3	507	198.84	150.221	139.137	215.297	195.74	159.544
Unigene1383_S2_1	1981	50.8893	50.1528	46.5003	55.1014	50.935	56.2019
Unigene73731_S2_1	453	222.542	98.6138	80.2694	183.232	137.838	126.9
CL8880.Contig2_S2_1	2094	48.1431	35.7888	42.2545	44.5259	49.7736	34.0716
Unigene14429_S2_3	2009	50.18	56.6227	60.6939	54.3334	54.7158	59.3771
CL7590.Contig1_S2_3	1511	66.7185	12.6013	13.4763	66.5217	60.9647	13.233
Unigene42271_S2_3	1376	73.2643	38.4969	41.7529	63.4627	74.5378	33.0256
Unigene27315_S2_3	1843	54.6998	52.5836	50.3768	61.8184	48.0502	47.0953
CL3229.Contig1_S2_1	1299	77.4233	53.1817	42.735	53.9197	88.2774	37.7819
Unigene27828_S2_3	1518	66.2535	57.2484	58.2879	61.5709	63.0296	55.2324
CL1897.Contig1_S2_1	2006	50.136	47.8241	47.4918	52.7142	53.9691	37.0387
CL3039.Contig1_S2_3	3096	32.4076	23.181	28.3442	42.8226	32.8212	25.8334
Unigene13631_S2_3	916	109.535	40.7738	38.1087	101.539	101.602	34.2313
CL964.Contig1_S2_3	2799	35.8463	30.0013	31.6982	32.4985	26.4645	24.678
Unigene27743_S2_3	866	115.859	34.9533	42.2684	138.388	134.883	33.0592
Unigene73783_S2_1	943	106.399	91.1205	95.3716	88.9857	104.735	49.1539
CL4611.Contig3_S2_1	817	122.808	191.523	190.192	175.636	131.349	211.086
CL3828.Contig1_S2_3	1552	64.6481	57.5671	62.1653	75.0212	65.1673	56.9505
Unigene42514_S2_3	997	100.396	46.7652	52.5189	115.643	112.398	58.7982
Unigene27355_S2_3	524	191.021	549.247	421.911	258.655	196.639	574.978
Unigene76695_S2_3	1548	64.6609	40.8426	46.5096	70.8079	71.4704	45.2084
Unigene13360_S2_3	2186	45.7891	38.3027	39.9217	41.1956	49.851	39.9136
CL3765.Contig2_S2_3	842	118.878	83.4959	97.5988	115.054	136.472	66.3838
CL2287.Contig1_S2_1	322	310.854	260.03	347.811	365.83	299.352	287.196
Unigene27129_S2_3	1447	69.1742	68.9985	83.9317	73.2357	69.2397	81.3393
CL2650.Contig3_S2_1	702	142.586	153.351	157.12	161.648	174.512	114.255
Unigene63_S2_3	1591	62.9133	63.8275	61.5557	77.7561	80.4322	56.6969
CL6092.Contig2_S2_1	2308	43.2652	30.0378	25.6278	44.9298	42.3812	28.3528
Unigene14022_S2_1	2160	46.2297	73.911	82.488	52.6407	63.2012	37.3434
CL8882.Contig1_S2_3	1283	77.8302	30.8229	34.3876	72.1396	71.6137	28.6898
CL6078.Contig1_S2_1	1278	77.9478	23.3031	22.9515	78.6497	75.052	18.1346
Unigene27520_S2_3	1765	56.4404	51.1731	50.4055	48.9604	52.3259	46.6019
Unigene77018_S2_3	2431	40.9779	22.5934	19.7441	38.447	35.6467	18.9736
Unigene27531_S2_1	745	133.714	207.739	230.049	239.313	149.142	179.333
Unigene27414_S2_3	714	139.52	187.356	195.9	112.748	135.999	186.801
CL7063.Contig2_S2_1	3570	27.8371	24.958	26.1426	26.7539	24.2737	25.6493
Unigene85593_S2_3	1000	99.3784	42.231	51.8765	102.334	109.924	41.5806
Unigene26876_S2_3	680	146.145	127.081	125.128	176.576	123.247	126.305
CL11729.Contig3_S2_3	2562	38.7894	16.293	21.1	50.7718	39.9401	18.979
CL3008.Contig5_S2_1	2296	43.2833	34.0222	39.2761	45.957	51.8057	36.319
CL3879.Contig1_S2_1	671	147.749	91.6775	124.278	215.546	119.593	99.5552
CL9053.Contig2_S2_3	881	112.531	68.4394	76.2186	116.156	120.191	61.3819
Unigene13236_S2_1	1439	68.8947	62.4269	66.0362	82.0186	66.4899	70.2649
Unigene14069_S2_1	2305	43.0106	49.6692	46.169	43.1138	41.2003	41.5002
Unigene14108_S2_1	1049	94.5086	88.8941	76.7219	104.057	96.6416	79.7098
CL2285.Contig1_S2_3	1400	70.8139	57.8889	55.9283	67.2478	74.108	49.663
CL1402.Contig5_S2_3	1694	58.3829	15.8513	14.7394	70.8804	51.9963	12.0717
CL6106.Contig1_S2_1	1830	54.044	45.2203	40.0049	51.0736	69.798	43.9533
CL1614.Contig2_S2_1	1313	75.3241	97.4208	90.282	63.3902	69.0733	80.1227
CL673.Contig5_S2_1	1241	79.6943	80.2552	79.893	65.0522	103.691	41.1955
Unigene28527_S2_1	806	122.705	115.089	133.839	125.836	96.6163	192.26
CL1189.Contig1_S2_1	1927	51.1996	56.752	61.2638	47.7946	42.8755	54.7111
CL7178.Contig1_S2_3	524	188.286	3.26101	4.62621	300.751	188.484	3.03533
CL11147.Contig2_S2_3	667	147.56	170.547	160.276	160.924	146.65	182.931
CL5974.Contig3_S2_3	2429	40.5199	15.5772	18.1636	42.5044	48.4803	17.1184
CL6825.Contig1_S2_1	918	107.214	133.489	108.532	116.924	82.2424	149.745
Unigene73994_S2_1	1213	80.943	56.1472	54.3582	78.7398	89.4472	56.3826
CL7360.Contig1_S2_1	1280	76.7062	47.2962	45.4526	89.3642	74.5637	39.7628
Unigene27453_S2_3	689	142.502	131.444	160.788	116.179	131.975	133.23
CL959.Contig2_S2_3	642	152.934	87.4536	89.8667	153.022	170.482	75.7387
Unigene5313_S2_1	982	99.9836	21.3782	25.4263	94.02	97.6745	15.5025
Unigene70466_S2_1	660	148.763	123.534	87.0485	132.655	175.904	135.641
Unigene14167_S2_3	565	173.777	68.2643	81.5196	263.632	176.907	127.885
Unigene28440_S2_1	777	126.055	153.943	151.625	137.85	134.445	164.052
Unigene27024_S2_3	1085	90.2719	62.0961	67.4736	109.407	89.7151	72.0391
CL902.Contig2_S2_3	408	240.061	140.602	151.509	235.211	320.629	135.327
Unigene13353_S2_3	2328	42.0726	42.6772	41.5477	45.2276	38.8556	44.8967
Unigene27579_S2_3	869	112.71	135.96	133.899	127.704	139.062	137.271
Unigene76377_S2_3	2057	47.4993	26.3453	29.1085	43.0052	45.4751	29.2719
Unigene5429_S2_1	1473	66.3314	39.2763	32.7497	123.971	72.2082	45.6592
Unigene27295_S2_3	3202	30.5141	37.4322	35.2037	30.965	34.2556	36.2609
Unigene28176_S2_1	960	101.777	102.475	105.298	100.439	111.042	96.5669
Unigene85321_S2_3	847	115.073	63.4051	64.3956	115.449	116.606	63.8459
Unigene85494_S2_3	4033	24.1674	17.0689	17.2509	18.6076	22.0757	14.5355
Unigene28302_S2_1	713	136.7	74.6366	49.9787	87.71	122.871	50.3509
CL1761.Contig2_S2_3	1372	71.0403	60.8495	52.1225	100.941	83.7535	58.7914
Unigene14004_S2_3	669	145.691	106.547	108.706	150.586	150.825	115.476
CL2572.Contig1_S2_3	1906	51.1371	59.4265	59.1408	57.2696	57.4235	68.1887
Unigene85403_S2_3	1679	58.0508	26.0248	26.7103	51.4682	57.4099	21.6525
Unigene27994_S2_1	422	230.399	124.947	135.568	262.435	301.553	142.683
Unigene13370_S2_1	686	141.732	75.4391	93.9971	144.533	165.084	76.1804
Unigene28403_S2_1	714	136.174	215.049	212.876	184.411	142.982	250.765
Unigene27528_S2_1	1764	55.1181	54.385	49.3347	41.1242	71.6019	39.4151
Unigene74065_S2_1	188	515.901	512.89	456.46	485.056	664.262	461.684
CL337.Contig15_S2_3	643	150.839	48.2145	50.1415	151.016	170.216	65.7266
CL1910.Contig9_S2_1	2699	35.9353	36.8109	33.4116	43.8133	36.6813	31.5695
Unigene13834_S2_1	519	186.878	206.482	175.621	173.514	200.821	135.279
Unigene13935_S2_3	1164	83.3243	111.569	87.2606	89.4784	81.1786	101.701
CL6589.Contig1_S2_1	1769	54.6922	77.5521	76.6022	52.0634	57.9786	58.827
CL2151.Contig21_S2_1	634	152.603	123.98	126.177	164.638	168.888	129.735
Unigene13891_S2_1	1350	71.6671	56.0548	58.718	55.5886	73.5113	56.7199
Unigene1005_S2_1	1305	74.1384	32.3609	35.8512	73.7116	83.8691	27.3356
CL4043.Contig6_S2_3	2439	39.6681	22.8196	26.8355	33.286	43.8038	22.7309
CL1891.Contig2_S2_3	459	210.786	149.444	160.025	218.49	218.796	148.012
CL5388.Contig1_S2_3	2628	36.8153	14.5834	12.176	33.4882	35.1428	12.2773
Unigene28089_S2_1	1390	69.6047	86.7555	92.0823	80.1654	79.082	90.3961
CL369.Contig4_S2_1	3773	25.6429	34.0964	28.4626	19.1064	30.0783	30.7733
Unigene85147_S2_3	1394	69.2336	31.8708	34.4318	80.2616	56.2034	37.489
Unigene14119_S2_1	1700	56.7716	53.8477	65.5943	60.0625	60.7508	50.1212
Unigene575_S2_3	1576	61.2384	30.5137	33.8395	60.0265	65.38	34.1689
Unigene13353_S2_1	2017	47.8491	70.8003	63.0972	51.0738	57.206	71.6458
Unigene85720_S2_3	1430	67.4907	48.8219	48.4827	69.1766	74.5456	37.1808
Unigene76463_S2_3	1541	62.6293	62.7303	70.4746	89.7236	57.621	66.0564
CL283.Contig2_S2_3	1395	69.184	143.141	120.251	69.608	79.9899	140.727
CL2924.Contig2_S2_1	1077	89.6116	74.3435	70.0006	88.2605	93.4677	71.3083
CL899.Contig2_S2_1	1095	87.9204	140.67	134.379	96.7782	85.6435	134.877
CL3975.Contig2_S2_3	2003	48.0643	126.381	115.942	47.3435	47.5308	112.19
Unigene85423_S2_3	893	107.808	60.139	69.7652	140.57	101.294	63.1015
CL7098.Contig1_S2_1	632	151.952	134.029	305.702	165.518	141.624	91.3179
CL2967.Contig2_S2_1	1779	53.982	53.1031	53.2792	53.6882	49.1115	48.5341
CL702.Contig1_S2_3	1065	90.1727	32.7772	44.3856	77.2974	112.355	38.6161
Unigene42160_S2_3	3065	31.3324	13.6988	15.5018	27.6006	24.8649	12.6767
Unigene27966_S2_1	444	216.293	450.833	455.344	300.138	234.743	482.067
Unigene14055_S2_3	984	97.5954	51.6004	53.9518	112.317	89.0313	56.3422
CL4301.Contig1_S2_1	2726	35.2289	29.7302	31.9246	35.5377	33.4439	32.3404
Unigene27164_S2_3	1539	62.4002	47.902	54.9723	71.0742	74.2024	48.4256
Unigene14420_S2_1	1340	71.6671	74.6903	81.5885	59.3976	82.0328	74.6083
Unigene1204_S2_3	1255	76.521	46.0988	52.7322	88.7888	72.2655	57.3925
CL11407.Contig2_S2_3	1300	73.8722	50.6997	50.7204	83.966	89.3053	42.6467
Unigene43215_S2_3	2888	33.2527	15.6372	18.1307	24.5676	34.5274	14.1617
Unigene76540_S2_3	2182	44.0119	22.263	26.33	40.3331	42.9788	21.2429
Unigene1399_S2_1	2664	35.9591	30.9719	28.7548	31.8405	32.7963	22.8581
Unigene77185_S2_3	2228	42.996	8.10777	9.68349	34.1929	55.3049	7.34271
CL8572.Contig2_S2_3	798	120.044	34.261	39.4909	103.445	134.477	41.8556
Unigene85458_S2_3	1967	48.7011	45.4215	44.4897	42.6607	54.4357	45.5126
CL5395.Contig1_S2_1	4659	20.5613	16.4521	19.3556	22.0135	17.1731	17.557
CL1063.Contig1_S2_3	1990	48.1382	26.4963	25.5813	45.3673	46.6482	26.7179
Unigene73767_S2_1	1017	94.1937	70.5686	87.9554	106.884	98.2817	86.9097
Unigene1579_S2_3	904	105.704	46.9857	47.1956	112.949	120.284	52.2798
CL8946.Contig2_S2_1	3152	30.316	54.2122	60.9879	25.468	30.8069	62.9314
Unigene43177_S2_3	4791	19.9449	8.9675	8.9052	16.0434	16.6504	9.4377
CL9638.Contig2_S2_3	1711	55.8481	38.3784	40.662	62.2016	52.5897	37.5816
CL10335.Contig1_S2_3	1939	49.2811	36.2576	37.881	61.4553	51.9158	33.7485
CL2875.Contig2_S2_1	1765	54.1394	55.8755	56.5861	59.7832	43.448	50.0777
CL335.Contig2_S2_1	1925	49.6395	58.8399	67.498	55.8774	53.1567	52.4073
Unigene27568_S2_1	685	139.149	143.971	139.432	171.635	144.876	160.876
Unigene84684_S2_3	2236	42.6285	38.5379	37.5112	35.4944	42.2593	32.924
Unigene6081_S2_3	1123	84.8773	40.8661	47.4898	80.1902	91.9647	46.1312
Unigene27285_S2_3	1013	94.094	73.7389	63.6545	90.6938	84.3732	69.5331
Unigene73671_S2_1	2169	43.9452	39.3907	37.6641	41.833	47.3958	37.7122
Unigene85687_S2_3	963	98.7314	106.719	100.439	121.615	87.5213	110.895
Unigene15831_S2_3	351	270.878	1992.52	1460.7	216.394	253.65	2055.95
CL9009.Contig1_S2_1	1463	64.9886	63.2382	75.8889	49.5852	62.6404	50.1646
CL4315.Contig2_S2_3	1989	47.8021	22.705	23.766	51.3354	46.9104	24.7893
CL1350.Contig1_S2_1	1524	62.3874	96.2663	107.845	85.5018	64.6509	121.957
Unigene20312_S2_3	2279	41.7193	17.138	17.4444	28.1391	36.3574	13.4595
CL12873.Contig1_S2_3	2989	31.7295	10.2087	15.4094	27.998	35.823	9.65422
Unigene1681_S2_1	1768	53.6422	36.5888	34.4151	39.1018	49.4171	41.8962
CL10266.Contig1_S2_1	1195	79.3636	190.998	168.574	117.986	42.9138	323.236
Unigene73913_S2_1	1157	81.9701	27.428	25.3518	85.8922	77.9761	25.9227
Unigene84488_S2_3	1343	70.6176	59.437	70.2151	82.2936	71.2427	74.9492
Unigene13281_S2_1	2311	41.0383	54.5048	52.1331	44.2811	42.2234	55.4522
Unigene27591_S2_3	1235	76.7931	44.2758	66.5411	68.6827	81.8944	41.5797
Unigene27741_S2_1	1275	74.3839	68.1592	68.8265	89.5363	71.5044	68.4322
CL7440.Contig1_S2_1	2154	43.9185	20.3991	23.6336	48.5644	40.6717	22.6794
Unigene27929_S2_1	1187	79.6972	69.9219	117.837	57.0915	92.6066	29.6702
CL96.Contig1_S2_1	1178	80.3061	38.5436	40.7452	78.5697	79.6092	35.1047
CL7009.Contig1_S2_3	625	151.361	129.28	140.794	173.194	160.304	150.872
Unigene26930_S2_3	2381	39.7314	70.0239	69.0283	39.8274	41.7798	63.5557
CL11980.Contig2_S2_3	1417	66.7612	27.7358	24.2927	55.207	83.4394	27.0992
Unigene27845_S2_1	2411	39.138	38.1706	33.1798	31.9748	43.1309	49.571
CL5751.Contig4_S2_3	1321	71.432	33.0777	31.5633	65.4164	69.5536	25.9725
Unigene74104_S2_1	920	102.567	69.5182	72.4606	97.8843	128.773	56.3101
Unigene73579_S2_1	2265	41.6608	28.8836	27.1846	38.2527	44.8629	31.098
CL3466.Contig1_S2_3	1559	60.527	64.9811	71.3713	66.3699	65.1792	63.399
CL7720.Contig1_S2_1	3382	27.9011	33.058	36.3405	30.6618	28.0099	24.3206
CL4295.Contig1_S2_1	1577	59.8362	37.1505	40.5816	58.258	60.6715	37.3171
Unigene5836_S2_1	686	137.205	70.4573	144.176	192.932	185.504	34.1156
Unigene27808_S2_3	253	371.083	494.973	406.258	465.602	498.294	504.725
CL10074.Contig2_S2_3	783	119.598	74.5111	87.6156	138.826	121.589	76.0289
CL4358.Contig1_S2_1	1601	58.4916	60.6843	54.2062	64.4867	63.0245	43.8537
Unigene85073_S2_3	1239	75.5811	59.1064	63.3915	86.081	82.3965	61.2512
CL692.Contig1_S2_1	2937	31.8846	33.3292	32.5199	28.3389	25.6252	32.4926
Unigene14190_S2_1	1838	50.9494	39.4454	41.5453	59.5121	48.0517	44.1329
CL5221.Contig1_S2_3	3082	30.307	25.9792	26.6639	26.2678	29.5808	26.0982
Unigene42053_S2_3	2082	44.8636	33.6501	32.0191	38.1198	40.7098	31.4305
CL3408.Contig2_S2_1	986	94.7324	30.947	39.8286	86.7195	88.3692	40.7883
Unigene26822_S2_3	726	128.329	58.8419	57.7652	124.354	150.756	77.6166
CL7298.Contig1_S2_3	1703	54.7077	21.7878	26.6185	47.8051	47.5391	20.5469
CL3501.Contig1_S2_1	223	417.79	251.772	323.943	421.164	426.924	304.653
Unigene27875_S2_1	1350	69.0127	104.877	88.5259	72.2652	70.1699	90.5499
CL8464.Contig1_S2_3	2100	44.3653	30.3393	29.3205	40.9334	48.5009	27.5905
CL6926.Contig3_S2_3	1931	48.2482	71.9308	84.1104	46.989	41.0654	70.2476
Unigene85359_S2_3	2073	44.9432	18.37	22.4522	39.7114	46.4984	17.6468
Unigene27846_S2_1	1179	79.0222	75.3655	67.0287	83.7108	80.9513	113.319
CL591.Contig6_S2_3	2415	38.5786	17.7902	16.1609	37.0068	35.6863	15.8063
CL5555.Contig3_S2_3	1752	53.0413	75.0999	68.3518	46.3383	70.1952	65.4933
CL571.Contig1_S2_3	1639	56.6982	27.8514	34.1657	62.1591	54.6102	30.3602
CL3409.Contig3_S2_3	3795	24.487	13.2507	15.5221	18.2765	24.0858	12.8127
CL8417.Contig2_S2_3	2081	44.6556	25.455	29.4717	45.7876	47.8028	24.0209
Unigene13830_S2_3	632	147.038	101.197	90.138	165.878	169.422	97.7893
Unigene70909_S2_1	4096	22.6876	19.4882	20.0039	22.0413	20.8667	19.7483
CL11124.Contig1_S2_3	816	113.59	115.174	109.027	118.999	146.058	94.395
CL8557.Contig3_S2_3	1269	73.0413	41.7429	51.1953	89.4221	72.2166	44.5838
CL992.Contig5_S2_3	1973	46.8579	30.5601	33.9109	53.5959	50.7805	31.094
Unigene85541_S2_3	778	118.831	89.737	88.1787	147.026	127.253	88.1996
Unigene28272_S2_1	1294	71.4455	43.3889	41.2141	58.873	56.6938	40.2106
CL11986.Contig1_S2_3	1603	57.6735	1.37055	1.51225	46.8151	64.8712	2.26791
Unigene35696_S2_1	2475	37.3538	36	32.8115	38.4067	36.5478	28.8266
Unigene35898_S2_1	2572	35.945	27.524	24.9765	35.1015	36.6464	23.6757
CL11139.Contig1_S2_3	1450	63.759	34.5121	39.4549	42.9723	59.4361	34.6309
CL8600.Contig1_S2_3	896	102.915	65.659	74.4015	138.069	89.2963	70.4979
Unigene85742_S2_3	1768	52.1559	33.6893	39.214	68.4282	54.7885	47.8079
Unigene27128_S2_3	1745	52.8434	18.8853	19.7265	53.0401	43.4017	19.4013
CL2879.Contig1_S2_1	1809	50.9738	117.939	124.356	67.7573	55.6466	134.144
Unigene13685_S2_1	832	110.831	97.1157	98.4805	91.2912	133.262	84.3868
Unigene84868_S2_3	1576	58.5099	60.5627	52.1435	55.9862	59.5049	54.7856
CL2685.Contig1_S2_3	1923	47.952	47.8572	44.2471	57.2363	58.027	41.4732
CL4974.Contig1_S2_3	1229	74.8354	28.4033	29.1922	80.1201	66.4535	26.8074
Unigene14401_S2_1	1034	88.9485	138.581	150.043	96.3295	127.204	153.162
CL5734.Contig1_S2_1	1328	69.2566	42.278	40.1589	48.6324	62.9298	56.8041
Unigene5848_S2_3	1189	77.353	47.6311	46.0769	84.5369	80.2705	61.1516
Unigene27348_S2_3	569	161.639	95.6704	100.97	169.057	188.598	107.419
Unigene68859_S2_3	1792	51.3241	62.6621	63.9853	54.0602	44.2507	58.9596
CL3922.Contig4_S2_1	1626	56.5638	532.808	504.357	47.6913	98.9967	405.384
Unigene1149_S2_1	2545	36.1386	20.0467	19.5264	42.3542	31.8111	23.2127
CL230.Contig5_S2_3	683	134.31	60.7594	76.6637	112.206	145.301	68.8635
Unigene27734_S2_1	1323	69.3378	49.6338	49.2889	75.9745	60.2963	47.9163
Unigene71492_S2_1	2171	42.2542	29.7969	34.6146	41.4802	24.715	35.2703
CL8392.Contig1_S2_1	1575	58.2437	25.4184	28.0122	64.8293	53.513	26.2561
Unigene28539_S2_1	1643	55.8332	64.7789	64.7715	57.3018	79.7651	79.9336
CL2110.Contig2_S2_1	2901	31.6215	21.4574	22.896	27.4363	30.5262	18.171
Unigene28573_S2_1	371	247.261	169.1	165.312	244.571	254.055	188.02
CL4692.Contig1_S2_3	996	92.1023	71.3212	63.7674	109.823	113.703	65.473
CL7625.Contig2_S2_3	1723	53.1021	31.7357	31.0931	56.3571	55.9438	25.5833
Unigene13316_S2_1	910	100.281	120.177	130.797	107.706	110.621	135.331
Unigene85373_S2_3	2089	43.6841	20.3327	25.8776	42.2376	47.9607	24.7991
Unigene84802_S2_3	1156	78.9413	80.2437	79.6861	89.7042	94.0631	70.3663
Unigene71206_S2_1	2101	43.4346	23.586	23.3068	41.7799	40.4547	22.0619
Unigene85031_S2_3	1908	47.8281	29.1703	26.1725	40.5234	50.2707	21.7928
CL859.Contig8_S2_3	2227	40.9771	30.0341	29.4989	43.909	46.6945	31.3226
CL1822.Contig2_S2_1	1841	49.5688	35.6684	41.3459	47.6803	49.0051	37.5197
Unigene27345_S2_1	1099	83.0356	61.9714	82.275	75.9406	99.8058	63.2649
Unigene74032_S2_1	832	109.683	108.558	100.229	116.164	141.822	98.3147
Unigene36221_S2_1	1222	74.6777	27.5672	31.9383	84.8593	79.0742	30.3079
CL7462.Contig1_S2_3	2475	36.7746	28.1096	27.1307	33.1694	37.5071	21.5741
Unigene85641_S2_3	1917	47.479	55.7747	71.6998	41.6381	50.1585	40.1806
Unigene70631_S2_1	2242	40.5964	37.4548	40.1139	37.3266	47.441	34.5588
Unigene13554_S2_3	1461	62.2979	48.7885	51.4362	61.9496	53.1385	58.0093
Unigene73591_S2_1	2149	42.2421	24.3087	21.5454	41.799	39.1092	18.2915
CL11913.Contig1_S2_3	1628	55.7606	54.13	57.7742	67.6078	55.5625	52.4775
CL5994.Contig1_S2_3	2675	33.9358	24.4566	26.2804	33.0698	34.0815	29.7292
Unigene74670_S2_1	1933	46.9624	33.5919	30.725	43.1758	44.7076	31.7374
CL5841.Contig1_S2_1	1215	74.7147	31.1416	27.3339	59.7063	85.3919	25.2462
Unigene27865_S2_1	574	158.15	90.159	149.08	302.682	70.3151	186.048
Unigene13204_S2_1	2398	37.7562	44.3836	40.5371	35.2776	35.4442	46.4287
CL4006.Contig2_S2_3	2537	35.6876	42.7216	45.1958	40.7846	38.0878	36.8991
Unigene76897_S2_3	4421	20.4794	21.0373	24.2359	16.5116	18.5272	21.6886
Unigene13375_S2_3	2031	44.5787	50.3604	53.2331	40.4206	44.8883	47.5465
CL5163.Contig1_S2_3	1891	47.8791	39.3725	38.7144	45.8183	53.9869	34.3648
Unigene13843_S2_3	1251	72.3736	45.6608	41.0805	73.2577	77.0514	49.2211
Unigene14443_S2_3	623	145.328	118.332	108.95	141.263	177.205	125.826
Unigene73828_S2_1	3633	24.9214	22.0391	21.619	20.3434	18.8862	19.263
CL9084.Contig1_S2_1	1683	53.7964	36.9863	36.4413	59.3179	46.5523	37.2618
CL9095.Contig3_S2_1	190	475.266	213.275	253.896	435.666	501.075	220.041
CL203.Contig34_S2_1	730	123.699	124.396	121.539	142.364	134.645	113.608
Unigene73950_S2_1	1051	85.9187	78.9698	86.7246	87.631	98.2648	95.5562
CL4529.Contig3_S2_3	1661	54.3652	43.9427	38.6753	48.1924	61.6055	43.2272
CL5502.Contig1_S2_1	2159	41.8252	37.0857	37.2771	37.6029	35.1892	36.3083
CL2607.Contig20_S2_3	640	141.095	119.003	103.405	146.749	143.934	111.123
Unigene76923_S2_3	858	104.967	13.6565	16.3869	92.5005	122.306	12.1818
CL7636.Contig1_S2_1	2013	44.74	34.3184	31.7919	43.2674	40.8079	35.2168
CL230.Contig1_S2_1	2492	36.1403	40.2605	36.576	29.7492	36.9654	36.4713
CL2619.Contig1_S2_3	1009	89.2583	133.789	130.697	75.9529	102.355	127.457
Unigene85653_S2_3	532	169.289	103.242	114.372	209.027	196.806	111.9
Unigene73699_S2_1	164	549.156	526.92	542.474	471.456	758.576	616.532
Unigene85104_S2_3	2531	35.5834	29.4166	31.5109	30.369	40.8046	31.6002
Unigene27712_S2_3	1588	56.7139	52.8802	47.7805	63.153	50.2343	45.0712
Unigene6256_S2_1	1083	83.1594	38.3182	44.9909	95.3308	83.5234	45.737
CL12548.Contig2_S2_3	1012	88.9937	77.43	83.3596	94.3788	101.817	85.0938
Unigene28394_S2_1	423	212.347	103.299	141.551	360.197	213.844	45.6581
Unigene27578_S2_3	554	162.135	165.237	165.839	188.002	186.848	191.124
Unigene76677_S2_3	2403	37.3794	22.6535	22.0926	32.5545	34.2837	19.6675
CL12731.Contig1_S2_3	1308	68.6718	64.76	53.9315	53.0271	52.6383	55.5881
Unigene13875_S2_3	3573	25.1393	15.4405	13.23	27.2406	29.2369	13.4816
Unigene27330_S2_3	1151	78.0389	43.4774	51.5998	90.6866	75.4948	45.2064
CL645.Contig2_S2_3	788	113.685	101.919	96.5963	134.194	112.984	107.841
CL12083.Contig1_S2_3	1179	75.9829	73.7091	70.9353	92.5834	78.7362	67.8372
CL6848.Contig1_S2_3	1024	87.4842	84.1511	91.852	77.2832	93.9002	86.9812
CL278.Contig6_S2_3	457	196.026	206.719	255.144	198.049	240.534	264.008
Unigene73488_S2_1	1589	56.2272	7.06674	6.40741	64.8306	48.2603	7.86463
Unigene14220_S2_1	836	106.872	63.6554	56.8338	135.738	101.385	70.6653
CL1785.Contig3_S2_3	3640	24.5453	18.5094	15.5171	27.4264	22.2415	17.1661
CL8418.Contig4_S2_3	692	129.111	80.0764	92.8318	128.821	172.23	106.056
Unigene14127_S2_3	675	132.363	44.4822	42.7366	110.503	125.919	46.1165
Unigene27301_S2_3	221	404.276	124.816	123.949	468.193	420.045	105.897
Unigene36132_S2_1	1333	67.0255	46.8808	47.6462	73.8692	80.3263	54.0342
CL1876.Contig1_S2_1	2160	41.3634	35.8253	41.0756	40.4281	36.272	33.3461
Unigene84950_S2_3	1595	56.0157	9.02976	9.57496	48.3331	62.3684	7.26522
Unigene27416_S2_1	1432	62.3917	77.9037	66.8669	65.745	55.8725	92.8223
CL7445.Contig2_S2_1	768	116.024	61.3453	70.3883	124.956	113.762	62.7211
Unigene1018_S2_3	252	353.596	3.87476	4.80979	249.066	308.077	-
Unigene27316_S2_3	1682	52.9763	51.6665	53.037	62.7332	51.6615	40.1208
CL8136.Contig1_S2_3	2451	36.355	58.7616	62.3095	34.422	37.1963	48.3912
CL4198.Contig4_S2_1	3069	29.0342	586.531	672.028	40.4577	30.4024	711.189
CL945.Contig6_S2_3	2975	29.9516	43.3243	40.0084	31.8753	27.8516	29.9391
Unigene14176_S2_1	1878	47.3201	44.7144	43.8874	49.6471	54.7399	39.0793
CL5275.Contig1_S2_1	2055	43.2444	38.6061	41.0511	48.1375	44.0174	36.9295
CL3096.Contig2_S2_1	2195	40.4862	32.9187	34.8987	27.8691	52.8915	29.6054
Unigene13634_S2_3	1292	68.7827	37.0321	61.5415	76.9174	81.4053	46.9557
Unigene13386_S2_1	1547	57.4449	67.5365	59.7024	54.0958	65.0709	72.9971
Unigene70803_S2_1	1539	57.7435	32.9921	40.9536	47.2843	67.5689	32.1853
CL3794.Contig2_S2_3	1739	50.9651	24.8461	29.5524	47.4693	52.289	25.2172
Unigene76491_S2_3	1639	54.0746	39.7665	39.9339	53.2792	48.816	35.9054
[truncated: 78,028 more rows]
