# Supplementary material for: A transcriptomic analysis of Chrysanthemum nankingense provides insights into the basis of low temperature tolerance
Source: BMC Genomics. 2014 Oct 3;15(1):844. doi: 10.1186/1471-2164-15-844 (PMC4197275; doi:10.1186/1471-2164-15-844)
Supplement: Supplementary file 5 — Additional file 5: Table S2: Genes differentially transcribed in the comparison between libraries CK and A. The criteria applied for assigning significance were: P-value < 0.05, FDR ≤ 0.001, and estimated absolute |log2Ratio(A/CK)| ≥1. Genes listed in descending order of absolute |log2Ratio(A/CK)|. GeneIDs retrieved from the Chrysanthemum nankingense Reference Sequence Database. Annotation of unigene sequences performed using BlastX (E < 10). The “GeneLength” column gives the length of exon sequence. CK- and A- expression: frequency of unigene transcripts in libraries CK and A, respectively. CK- and A-RPKM: reads per kb per million reads for each unigene in libraries CK and A, respectively. Log2Ratio(A/CK): the ratio between the RPKM in CK and the RPKM in A. Up-Down-Regulation (A/CK), P-value and FDR of each gene are also shown. KEGG: annotation according to the KEGG database by BLAST. Blast nr: identification of homologues in GenBank. GO Component, GO Function and Go Process: ontology information of Cellular Components, Molecular Function and Biological Processes of Gene-corresponding GO terms. “-”: no hit. (XLSX 741 KB) [file 12864_2014_6537_MOESM5_ESM.xlsx]

## Sheet: CK-VS-A.GeneDiffExpFilter
GeneID	Gene_length	CK-Expression	A-Expression	CK-RPKM	A-RPKM	log2 Ratio(A/CK)	Up-Down-Regulation(A/CK)	P-value	FDR	KEGG Orthology	GO Component	GO Function	GO Process	Blast nr
CL6417.Contig1_S2_3	349	0	619	0.01	423.705	15.3708	Up	6.8e-194	3.6e-191	-	-	-	-	gi|225427027|ref|XP_002271792.1|/2.35245e-15/PREDICTED: 14 kDa proline-rich protein DC2.15 isoform 1 [Vitis vinifera]
Unigene1018_S2_3	252	0	373	0.01	353.596	15.1098	Up	3.94e-117	1.24e-114	-	-	-	-	-
Unigene6170_S2_3	660	0	470	0.01	170.119	14.0543	Up	2.13e-147	8.53e-145	-	-	-	-	-
Unigene16265_S2_1	167	0	104	0.01	148.77	13.8608	Up	3.44e-33	2.99e-31	-	-	-	-	-
Unigene86176_S2_3	558	0	141	0.01	60.3648	12.5595	Up	9.78e-45	1.17e-42	-	GO:0031224//intrinsic to membrane	-	-	gi|224108071|ref|XP_002314710.1|/5.83329e-31/predicted protein [Populus trichocarpa]
CL8580.Contig1_S2_3	249	0	54	0.01	51.8075	12.3389	Up	1.38e-17	6.12e-16	K13754|1|8e-36|146|vvi:100249061|solute carrier family 24 (sodium/potassium/calcium exchanger), member 6	GO:0031224//intrinsic to membrane;GO:0043231//intracellular membrane-bounded organelle	-	GO:0006810//transport	gi|356519818|ref|XP_003528566.1|/7.81177e-35/PREDICTED: cation/calcium exchanger 4-like [Glycine max]
CL12737.Contig2_S2_3	214	0	43	0.01	48.0013	12.2289	Up	3.72e-14	1.35e-12	-	-	-	GO:0050896//response to stimulus	gi|22759725|dbj|BAC10911.1|/6.17905e-24/pathogenesis-related protein [Zinnia elegans]
CL1591.Contig7_S2_3	153	0	30	0.01	46.8412	12.1936	Up	4.24e-10	1.1e-08	-	-	-	-	-
CL1591.Contig4_S2_3	160	0	31	0.01	46.285	12.1763	Up	2.07e-10	5.54e-09	-	-	-	-	-
Unigene22025_S2_3	234	0	42	0.01	42.8777	12.066	Up	7.64e-14	2.71e-12	-	-	-	-	gi|470127898|ref|XP_004299895.1|/4.37432e-17/PREDICTED: uncharacterized protein LOC101297543 [Fragaria vesca subsp. vesca]
CL1591.Contig1_S2_3	191	0	33	0.01	41.2742	12.011	Up	4.91e-11	1.4e-09	-	-	-	-	-
Unigene19702_S2_1	160	0	22	0.01	32.8474	11.6816	Up	1.33e-07	2.61e-06	-	-	-	-	-
CL1591.Contig3_S2_3	151	0	20	0.01	31.6411	11.6276	Up	5.6e-07	1.01e-05	-	-	-	-	gi|30685319|ref|NP_188574.2|/6.3522e-08/late embryogenesis abundant protein-like protein [Arabidopsis thaliana]
Unigene2058_S2_3	262	0	28	0.01	25.5303	11.318	Up	1.79e-09	4.35e-08	-	-	-	-	-
Unigene39927_S2_3	197	0	21	0.01	25.4655	11.3143	Up	2.73e-07	5.13e-06	-	-	-	-	-
Unigene82565_S2_1	198	0	19	0.01	22.9238	11.1626	Up	1.15e-06	1.97e-05	K01177|1|4e-08|54.3|vvi:100255167|beta-amylase [EC:3.2.1.2]	GO:0009536//plastid;GO:0016020//membrane	GO:0016160//amylase activity;GO:0004672//protein kinase activity;GO:0005102//receptor binding;GO:0043167//ion binding;GO:0032559	GO:0009933//meristem structural organization;GO:0007167//enzyme linked receptor protein signaling pathway;GO:0010073//meristem maintenance;GO:0005976//polysaccharide metabolic process;GO:0003006//developmental process involved in reproduction;GO:0006464//cellular protein modification process	gi|359489614|ref|XP_002274612.2|/6.98944e-07/PREDICTED: beta-amylase 2, chloroplastic-like [Vitis vinifera]
Unigene26938_S2_3	273	0	25	0.01	21.8764	11.0952	Up	1.54e-08	3.37e-07	-	-	-	-	-
Unigene62301_S2_3	205	0	18	0.01	20.9757	11.0345	Up	2.36e-06	3.86e-05	K13754|1|2e-18|89.0|gmx:100796101|solute carrier family 24 (sodium/potassium/calcium exchanger), member 6	GO:0031224//intrinsic to membrane;GO:0043231//intracellular membrane-bounded organelle;GO:0012506//vesicle membrane	GO:0046873//metal ion transmembrane transporter activity;GO:0022890//inorganic cation transmembrane transporter activity;GO:0015298//solute:cation antiporter activity	GO:0009651//response to salt stress;GO:0006828//manganese ion transport;GO:0035725//sodium ion transmembrane transport;GO:0006873//cellular ion homeostasis	gi|462399765|gb|EMJ05433.1|/1.14251e-17/hypothetical protein PRUPE_ppa002563mg [Prunus persica]
Unigene97702_S2_3	265	0	23	0.01	20.7339	11.0178	Up	6.49e-08	1.32e-06	-	GO:0031224//intrinsic to membrane;GO:0009532//plastid stroma	GO:0046872//metal ion binding;GO:0016705//oxidoreductase activity, acting on paired donors, with incorporation or reduction of molecular oxygen;GO:0004497//monooxygenase activity;GO:0008374//O-acyltransferase activity	GO:0006633//fatty acid biosynthetic process;GO:0006996//organelle organization;GO:0009725//response to hormone stimulus;GO:0003006//developmental process involved in reproduction;GO:0006950//response to stress;GO:0046471//phosphatidylglycerol metabolic process	gi|470138060|ref|XP_004304777.1|/3.45806e-30/PREDICTED: peroxygenase 2-like [Fragaria vesca subsp. vesca]
Unigene58245_S2_3	173	0	14	0.01	19.3322	10.9168	Up	4.17e-05	0.000548196	-	-	-	-	-
CL11344.Contig1_S2_3	331	0	26	0.01	18.7648	10.8738	Up	7.51e-09	1.7e-07	-	-	-	-	-
CL8991.Contig1_S2_3	207	0	16	0.01	18.4649	10.8506	Up	9.91e-06	0.000145621	-	-	-	-	-
CL11733.Contig3_S2_3	305	1	1727	0.744971	1352.67	10.8263	Up	0	0	-	-	-	-	gi|25989705|gb|AAN74637.1|/9.10496e-07/LEA1 protein [Triticum aestivum]
Unigene32400_S2_3	375	0	28	0.01	17.8371	10.8007	Up	1.79e-09	4.35e-08	-	-	-	-	-
Unigene75240_S2_3	226	0	16	0.01	16.9126	10.7239	Up	9.91e-06	0.000145738	K00025|1|3e-24|108|vvi:100248145|malate dehydrogenase [EC:1.1.1.37]	GO:0044424//intracellular part	GO:0016615//malate dehydrogenase activity	GO:0009060//aerobic respiration;GO:0005975//carbohydrate metabolic process;GO:0043648//dicarboxylic acid metabolic process	gi|449478013|ref|XP_004155195.1|/1.78133e-23/PREDICTED: malate dehydrogenase, cytoplasmic-like [Cucumis sativus]
Unigene65564_S2_3	275	0	19	0.01	16.5051	10.6887	Up	1.15e-06	1.97e-05	-	-	-	-	-
Unigene36188_S2_3	348	0	24	0.01	16.4752	10.6861	Up	3.16e-08	6.71e-07	-	-	GO:0004672//protein kinase activity	-	gi|449460133|ref|XP_004147800.1|/2.31903e-23/PREDICTED: inactive protein kinase SELMODRAFT_444075-like [Cucumis sativus]
Unigene7197_S2_1	236	0	16	0.01	16.196	10.6614	Up	9.91e-06	0.000145708	-	GO:0043231//intracellular membrane-bounded organelle	GO:0005488//binding	GO:0006810//transport	gi|460379718|ref|XP_004235608.1|/6.74327e-10/PREDICTED: PRA1 family protein F2-like [Solanum lycopersicum]
Unigene54059_S2_3	208	0	14	0.01	16.0792	10.651	Up	4.17e-05	0.000548394	-	-	-	GO:0010876//lipid localization	gi|258547419|gb|ACV74341.1|/2.69667e-27/proline-rich protein [Jatropha curcas]
CL12795.Contig2_S2_3	222	0	14	0.01	15.0652	10.557	Up	4.17e-05	0.00054869	-	-	-	-	-
CL12363.Contig2_S2_3	508	0	30	0.01	14.1077	10.4623	Up	4.24e-10	1.1e-08	-	-	-	-	gi|302818739|ref|XP_002991042.1|/6.27694e-33/hypothetical protein SELMODRAFT_429429 [Selaginella moellendorffii]
Unigene55086_S2_3	255	0	14	0.01	13.1155	10.3571	Up	4.17e-05	0.000548492	-	-	-	-	-
Unigene14938_S2_3	417	0	22	0.01	12.6033	10.2996	Up	1.33e-07	2.61e-06	-	GO:0016020//membrane;GO:0043231//intracellular membrane-bounded organelle	-	-	gi|449509534|ref|XP_004163616.1|/2.2243e-37/PREDICTED: LOW QUALITY PROTEIN: secretory carrier-associated membrane protein 4-like [Cucumis sativus]
CL810.Contig5_S2_3	342	0	18	0.01	12.5732	10.2961	Up	2.36e-06	3.86e-05	-	-	-	-	-
Unigene36412_S2_3	304	0	16	0.01	12.5732	10.2961	Up	9.91e-06	0.00014565	-	-	-	-	gi|255560340|ref|XP_002521186.1|/1.55825e-06/conserved hypothetical protein [Ricinus communis]
CL10988.Contig2_S2_3	791	4	4205	1.14901	1269.95	10.1102	Up	0	0	-	-	-	-	gi|462409313|gb|EMJ14647.1|/1.17389e-14/hypothetical protein PRUPE_ppa024902mg [Prunus persica]
CL3639.Contig3_S2_3	1179	0	50	0.01	10.1311	9.98457	Up	2.44e-16	1.02e-14	K09873|1|1e-99|361|ath:AT3G16240|aquaporin TIP	GO:0031224//intrinsic to membrane;GO:0005618//cell wall;GO:0000325//plant-type vacuole;GO:0000322;GO:0009526//plastid envelope;GO:0031090//organelle membrane	GO:0005372//water transmembrane transporter activity;GO:0005275//amine transmembrane transporter activity;GO:0042887	GO:0015840//urea transport;GO:0015843//methylammonium transport;GO:0042044//fluid transport	gi|1212923|emb|CAA65185.1|/1.61352e-102/aquaporin [Helianthus annuus]
CL8848.Contig1_S2_3	380	0	16	0.01	10.0585	9.9742	Up	9.91e-06	0.000145679	-	-	-	-	gi|296087196|emb|CBI33570.3|/5.77391e-22/unnamed protein product [Vitis vinifera]
Unigene49075_S2_3	508	0	17	0.01	7.99436	9.64284	Up	4.83e-06	7.52e-05	K08150|1|2e-18|89.7|smo:SELMODRAFT_168181|MFS transporter, SP family, solute carrier family 2 (myo-inositol transporter), member 13	GO:0031224//intrinsic to membrane	GO:0016628//oxidoreductase activity, acting on the CH-CH group of donors, NAD or NADP as acceptor;GO:0022857//transmembrane transporter activity	GO:0008152//metabolic process;GO:0071702	gi|470134092|ref|XP_004302890.1|/4.02169e-72/PREDICTED: probable plastidic glucose transporter 3-like [Fragaria vesca subsp. vesca]
CL3205.Contig2_S2_1	654	0	16	0.01	5.84441	9.19091	Up	9.91e-06	0.000145591	-	-	-	-	-
CL7559.Contig2_S2_3	711	0	17	0.01	5.71186	9.15782	Up	4.83e-06	7.52e-05	-	-	-	-	gi|225429544|ref|XP_002279406.1|/1.03839e-08/PREDICTED: uncharacterized protein LOC100249297 [Vitis vinifera]
CL8230.Contig1_S2_3	1216	0	27	0.01	5.30431	9.05102	Up	3.66e-09	8.61e-08	-	-	-	-	-
CL10988.Contig1_S2_3	222	3	1317	3.07049	1417.2	8.85036	Up	0	0	-	-	-	-	-
Unigene69383_S2_3	421	2	755	1.07941	428.414	8.63262	Up	1.87e-231	1.3e-228	-	-	-	-	gi|263419087|sp|B5LZ79.1|DEF_GYMCO/1.76805e-10/RecName: Full=Defensin-like protein; AltName: Full=Gamma-thionin; Flags: Precursor
Unigene13900_S2_3	278	7	2537	5.72127	2180.09	8.57384	Up	0	0	-	-	-	-	gi|373881457|gb|AEY78063.1|/3.10194e-15/late embryogenesis abundant protein 1 [Deschampsia antarctica]
CL6345.Contig2_S2_3	1210	0	19	0.01	3.75117	8.5512	Up	1.15e-06	1.97e-05	-	-	-	-	gi|225436087|ref|XP_002277399.1|/1.26796e-25/PREDICTED: E3 ubiquitin-protein ligase RHF2A [Vitis vinifera]
CL11733.Contig1_S2_3	221	1	294	1.02813	317.8	8.27195	Up	2.69e-90	6.62e-88	-	-	-	-	gi|25989705|gb|AAN74637.1|/6.82152e-07/LEA1 protein [Triticum aestivum]
CL11149.Contig1_S2_3	1122	0	14	0.01	2.98081	8.21956	Up	4.17e-05	0.000548591	-	-	-	-	gi|462401429|gb|EMJ06986.1|/1.4167e-92/hypothetical protein PRUPE_ppa010544mg [Prunus persica]
CL9417.Contig4_S2_1	1207	0	14	0.01	2.77089	8.11421	Up	4.17e-05	0.000548295	-	-	-	-	gi|224142317|ref|XP_002324505.1|/5.56112e-106/predicted protein [Populus trichocarpa]
Unigene2250_S2_3	184	4	1019	4.93948	1322.98	8.06522	Up	0	0	-	-	-	-	-
Unigene16403_S2_3	254	2	332	1.7891	312.25	7.44732	Up	3.63e-100	1.02e-97	-	-	-	-	gi|356561627|ref|XP_003549082.1|/3.87938e-10/PREDICTED: uncharacterized protein LOC100801440 [Glycine max]
Unigene19408_S2_3	1109	19	3122	3.89279	672.512	7.43261	Up	0	0	-	-	-	GO:0050896//response to stimulus	gi|27529824|dbj|BAC53927.1|/8.59404e-34/hypothetical protein [Nicotiana tabacum]
Unigene24280_S2_1	389	1	161	0.584103	98.8723	7.4032	Up	4.72e-49	6.2e-47	-	-	-	-	gi|462408083|gb|EMJ13417.1|/2.57564e-06/hypothetical protein PRUPE_ppa013121mg [Prunus persica]
Unigene5333_S2_1	336	2	307	1.35248	218.272	7.33438	Up	1.96e-92	5e-90	-	-	-	-	-
Unigene14016_S2_1	620	7	998	2.56534	384.536	7.22782	Up	7e-297	6.16e-294	-	-	-	-	gi|356564298|ref|XP_003550392.1|/1.12836e-23/PREDICTED: uncharacterized protein LOC100798264 [Glycine max]
Unigene52433_S2_1	173	1	142	1.31339	196.083	7.22203	Up	3.54e-43	4.07e-41	-	-	-	-	-
Unigene79762_S2_1	266	5	694	4.27098	623.27	7.18915	Up	1.32e-206	7.6e-204	-	-	-	-	-
Unigene21684_S2_3	151	2	273	3.00949	431.901	7.16504	Up	6.34e-82	1.44e-79	-	-	-	-	-
Unigene43683_S2_3	319	2	265	1.42455	198.451	7.12213	Up	1.87e-79	4.16e-77	-	-	-	-	-
Unigene84914_S2_3	610	2	226	0.744971	88.5069	6.89246	Up	2.02e-67	3.78e-65	-	-	-	GO:0006810//transport;GO:0042221//response to chemical stimulus	gi|462419089|gb|EMJ23352.1|/6.77658e-50/hypothetical protein PRUPE_ppa005755mg [Prunus persica]
Unigene67953_S2_1	168	1	108	1.35248	153.572	6.82717	Up	1.1e-32	9.42e-31	-	-	-	-	-
Unigene45409_S2_1	237	1	98	0.958718	98.7816	6.68699	Up	1.33e-29	1.02e-27	-	-	-	-	-
Unigene1849_S2_1	186	8	760	9.77274	976.111	6.64214	Up	9.6e-222	6.1e-219	-	-	-	-	-
Unigene73548_S2_1	547	11	1032	4.56925	450.703	6.62408	Up	2.24e-300	2.05e-297	K05770|1|2e-15|79.7|ppp:PHYPADRAFT_190625|benzodiazapine receptor	GO:0044431//Golgi apparatus part	-	GO:0009725//response to hormone stimulus;GO:0006970//response to osmotic stress	gi|255582174|ref|XP_002531881.1|/2.90029e-48/peripheral-type benzodiazepine receptor, putative [Ricinus communis]
Unigene42164_S2_3	273	7	648	5.82606	567.036	6.60478	Up	5.72e-189	2.84e-186	-	-	-	-	-
Unigene23927_S2_3	213	3	275	3.20023	308.426	6.59061	Up	7.31e-81	1.64e-78	-	-	-	-	-
CL2985.Contig1_S2_1	697	15	1289	4.88988	441.793	6.49743	Up	0	0	-	-	-	-	gi|1050913|emb|CAA63341.1|/1.87391e-07/dehydrin [Helianthus annuus]
CL3193.Contig2_S2_3	262	7	557	6.07066	507.87	6.38646	Up	4.99e-161	2.16e-158	-	-	-	-	gi|22653807|sp|P83442.1|LEAD3_DAUCA/3.36614e-06/RecName: Full=Late embryogenesis abundant protein Dc3
CL3486.Contig3_S2_3	1555	35	2770	5.11419	425.547	6.37867	Up	0	0	-	-	-	-	gi|1050913|emb|CAA63341.1|/6.35612e-07/dehydrin [Helianthus annuus]
Unigene27219_S2_3	387	29	2123	17.0265	1310.5	6.26619	Up	0	0	-	-	-	-	gi|126081|sp|P14928.1|LEA1_HORVU/4.55245e-11/RecName: Full=ABA-inducible protein PHV A1
Unigene42723_S2_3	379	7	493	4.19661	310.746	6.21037	Up	2.01e-141	7.52e-139	-	-	-	-	-
Unigene5699_S2_3	304	3	206	2.24227	161.88	6.17382	Up	1.06e-59	1.72e-57	K00507|1|7e-24|106|vvi:100249077|stearoyl-CoA desaturase (delta-9 desaturase) [EC:1.14.19.1]	GO:0031224//intrinsic to membrane;GO:0044424//intracellular part	GO:0016215	GO:0006633//fatty acid biosynthetic process;GO:0009767//photosynthetic electron transport chain	gi|297743466|emb|CBI36333.3|/1.18364e-22/unnamed protein product [Vitis vinifera]
Unigene69086_S2_3	371	1	67	0.612443	43.1419	6.13837	Up	4.33e-20	2.22e-18	-	-	-	-	-
CL3437.Contig2_S2_3	440	3	179	1.5492	97.1849	5.97114	Up	1.87e-51	2.56e-49	-	-	-	-	-
CL7178.Contig1_S2_3	524	7	413	3.03533	188.286	5.95493	Up	5.43e-117	1.69e-114	K00507|1|5e-74|274|gmx:100786391|stearoyl-CoA desaturase (delta-9 desaturase) [EC:1.14.19.1]	GO:0031224//intrinsic to membrane;GO:0044424//intracellular part	GO:0016215	GO:0006633//fatty acid biosynthetic process;GO:0009767//photosynthetic electron transport chain	gi|357468181|ref|XP_003604375.1|/9.47453e-75/Palmitoyl-monogalactosyldiacylglycerol delta-7 desaturase [Medicago truncatula]
Unigene49031_S2_3	312	2	108	1.45651	82.6928	5.82717	Up	3.17e-31	2.58e-29	-	GO:0031224//intrinsic to membrane	GO:0008493//tetracycline transporter activity	GO:0015850//organic hydroxy compound transport;GO:0042221//response to chemical stimulus	gi|460385405|ref|XP_004238394.1|/1.52334e-38/PREDICTED: hippocampus abundant transcript 1 protein-like [Solanum lycopersicum]
CL4892.Contig5_S2_3	1425	1	54	0.15945	9.05268	5.82717	Up	4.02e-16	1.65e-14	K13379|1|0.0|671|vvi:100250902|reversibly glycosylated polypeptide / UDP-arabinopyranose mutase [EC:2.4.1.- 5.4.99.30]	GO:0005840//ribosome;GO:0030312//external encapsulating structure;GO:0031985//Golgi cisterna;GO:0005911//cell-cell junction;GO:0031090//organelle membrane	GO:0035251//UDP-glucosyltransferase activity;GO:0016759//cellulose synthase activity	GO:0045229//external encapsulating structure organization;GO:0009250//glucan biosynthetic process;GO:0006970//response to osmotic stress;GO:0042546//cell wall biogenesis	gi|225456339|ref|XP_002283867.1|/0/PREDICTED: UDP-arabinopyranose mutase 1 [Vitis vinifera]
Unigene2073_S2_3	903	2	106	0.503247	28.0425	5.8002	Up	1.29e-30	1.04e-28	K06910|1|4e-68|256|vvi:100265996|	-	GO:0005543//phospholipid binding	-	gi|449439851|ref|XP_004137699.1|/4.94299e-71/PREDICTED: UPF0098 protein MTH_273-like [Cucumis sativus]
Unigene93511_S2_3	467	1	52	0.486544	26.6002	5.77272	Up	1.63e-15	6.48e-14	-	-	GO:0001071//nucleic acid binding transcription factor activity	GO:0000160//two-component signal transduction system (phosphorelay);GO:0010467//gene expression;GO:0009743//response to carbohydrate stimulus	gi|255583200|ref|XP_002532365.1|/2.07051e-07/Ethylene-responsive transcription factor, putative [Ricinus communis]
Unigene51068_S2_3	325	1	51	0.699127	37.4874	5.74471	Up	3.28e-15	1.28e-13	-	-	-	-	-
Unigene77145_S2_3	607	1	50	0.374327	19.6779	5.71614	Up	6.61e-15	2.52e-13	-	-	-	-	-
CL7031.Contig2_S2_3	431	3	150	1.58155	83.1405	5.71614	Up	1.25e-42	1.41e-40	-	-	-	-	gi|359497194|ref|XP_003635450.1|/9.26889e-12/PREDICTED: uncharacterized protein LOC100853798 [Vitis vinifera]
Unigene27796_S2_3	2390	17	814	1.61618	81.3626	5.6537	Up	1.19e-224	7.86e-222	K01193|1|0.0|725|vvi:100256970|beta-fructofuranosidase [EC:3.2.1.26]	-	GO:0004553//hydrolase activity, hydrolyzing O-glycosyl compounds	GO:0008152//metabolic process	gi|378407620|gb|AFB83198.1|/0/sucrose:sucrose 1-fructosyl transferase [Cichorium intybus]
Unigene86346_S2_3	247	1	47	0.919904	45.4569	5.62687	Up	5.38e-14	1.93e-12	-	-	-	-	-
Unigene21727_S2_1	435	1	46	0.522336	25.262	5.59584	Up	1.08e-13	3.82e-12	-	-	-	-	-
Unigene56054_S2_1	229	2	92	1.98442	95.9734	5.59584	Up	2.28e-26	1.55e-24	-	-	-	-	-
Unigene48390_S2_3	379	3	126	1.79855	79.42	5.4646	Up	2.31e-35	2.15e-33	-	-	-	-	gi|462419089|gb|EMJ23352.1|/4.57494e-19/hypothetical protein PRUPE_ppa005755mg [Prunus persica]
Unigene82641_S2_3	273	1	41	0.832294	35.8773	5.42983	Up	3.53e-12	1.11e-10	K13754|1|3e-33|137|pop:POPTR_273445|solute carrier family 24 (sodium/potassium/calcium exchanger), member 6	GO:0031224//intrinsic to membrane;GO:0043231//intracellular membrane-bounded organelle;GO:0012506//vesicle membrane	GO:0046873//metal ion transmembrane transporter activity;GO:0022890//inorganic cation transmembrane transporter activity;GO:0015298//solute:cation antiporter activity	GO:0009651//response to salt stress;GO:0006828//manganese ion transport;GO:0035725//sodium ion transmembrane transport;GO:0006873//cellular ion homeostasis	gi|460396276|ref|XP_004243702.1|/3.32023e-33/PREDICTED: cation/calcium exchanger 4-like [Solanum lycopersicum]
Unigene45214_S2_3	608	1	40	0.373711	15.7165	5.39421	Up	7.08e-12	2.17e-10	-	GO:0009941//chloroplast envelope	GO:0046872//metal ion binding;GO:0016702//oxidoreductase activity, acting on single donors with incorporation of molecular oxygen, incorporation of two atoms of oxygen	GO:0051707//response to other organism;GO:0006631//fatty acid metabolic process;GO:0009725//response to hormone stimulus;GO:0009414//response to water deprivation;GO:0006970//response to osmotic stress	gi|462401443|gb|EMJ07000.1|/3.7758e-69/hypothetical protein PRUPE_ppa010656mg [Prunus persica]
Unigene19911_S2_3	653	1	40	0.347957	14.6334	5.39421	Up	7.08e-12	2.17e-10	K14488|1|3e-15|79.7|gmx:100808164|SAUR family protein	-	-	-	gi|387169525|gb|AFJ66186.1|/4.8382e-18/hypothetical protein 11M19.5 [Arabidopsis halleri]
Unigene38629_S2_3	219	1	37	1.03752	40.3605	5.28174	Up	5.68e-11	1.61e-09	-	-	-	-	gi|224104475|ref|XP_002313448.1|/6.61216e-10/predicted protein [Populus trichocarpa]
Unigene62156_S2_3	329	3	110	2.07188	79.8721	5.26868	Up	1.53e-30	1.22e-28	K13076|1|1e-51|198|rcu:RCOM_0797300|delta8-fatty-acid desaturase [EC:1.14.19.4]	-	GO:0005506//iron ion binding;GO:0016705//oxidoreductase activity, acting on paired donors, with incorporation or reduction of molecular oxygen	GO:0006631//fatty acid metabolic process	gi|144583293|gb|ABP01349.1|/1.30597e-50/D8-sphingolipid desaturase [Jatropha curcas]
CL11733.Contig2_S2_3	187	3	110	3.64518	140.524	5.26868	Up	1.53e-30	1.22e-28	-	-	-	-	gi|225433330|ref|XP_002285570.1|/1.15654e-06/PREDICTED: uncharacterized protein LOC100264920 [Vitis vinifera]
Unigene45066_S2_3	419	4	146	2.16913	83.241	5.26211	Up	3.97e-40	4.2e-38	K00507|1|4e-21|98.2|vcn:VOLCADRAFT_83090|stearoyl-CoA desaturase (delta-9 desaturase) [EC:1.14.19.1]	-	GO:0016717//oxidoreductase activity, acting on paired donors, with oxidation of a pair of donors resulting in the reduction of molecular oxygen to two molecules of water	GO:0006629//lipid metabolic process	gi|460380419|ref|XP_004235954.1|/3.22682e-20/PREDICTED: palmitoyl-monogalactosyldiacylglycerol delta-7 desaturase, chloroplastic-like [Solanum lycopersicum]
Unigene14785_S2_1	247	1	33	0.919904	31.9165	5.11668	Up	9.06e-10	2.27e-08	-	-	-	-	-
CL3423.Contig2_S2_1	254	1	31	0.894552	29.1559	5.02648	Up	3.6e-09	8.48e-08	-	-	GO:0030611//arsenate reductase activity;GO:0015036//disulfide oxidoreductase activity	GO:0019725//cellular homeostasis	gi|297812045|ref|XP_002873906.1|/3.74878e-13/glutaredoxin family protein [Arabidopsis lyrata subsp. lyrata]
Unigene3623_S2_3	526	4	123	1.72788	55.8622	5.0148	Up	3.07e-33	2.68e-31	K13754|1|2e-44|176|vvi:100249061|solute carrier family 24 (sodium/potassium/calcium exchanger), member 6	GO:0043231//intracellular membrane-bounded organelle;GO:0012506//vesicle membrane	GO:0046873//metal ion transmembrane transporter activity;GO:0022890//inorganic cation transmembrane transporter activity	GO:0009651//response to salt stress;GO:0006828//manganese ion transport;GO:0035725//sodium ion transmembrane transport;GO:0006873//cellular ion homeostasis	gi|462399765|gb|EMJ05433.1|/1.92685e-43/hypothetical protein PRUPE_ppa002563mg [Prunus persica]
Unigene21268_S2_3	330	2	60	1.37707	43.4346	4.97917	Up	9.77e-17	4.15e-15	K13754|1|8e-39|156|vvi:100249061|solute carrier family 24 (sodium/potassium/calcium exchanger), member 6	GO:0043231//intracellular membrane-bounded organelle;GO:0012506//vesicle membrane	GO:0046873//metal ion transmembrane transporter activity;GO:0022890//inorganic cation transmembrane transporter activity;GO:0015298//solute:cation antiporter activity	GO:0009651//response to salt stress;GO:0006828//manganese ion transport;GO:0035725//sodium ion transmembrane transport;GO:0006873//cellular ion homeostasis	gi|225444706|ref|XP_002277833.1|/1.26788e-37/PREDICTED: cation/calcium exchanger 4 [Vitis vinifera]
Unigene13913_S2_1	414	2	57	1.09766	32.8907	4.90517	Up	7.65e-16	3.11e-14	-	-	-	-	-
CL5878.Contig1_S2_1	402	22	611	12.4347	363.089	4.86788	Up	2.47e-157	1.05e-154	-	-	-	-	-
Unigene19875_S2_3	424	6	163	3.21532	91.8375	4.83605	Up	7.68e-43	8.74e-41	-	-	-	-	-
Unigene78591_S2_1	346	1	27	0.656694	18.6417	4.82717	Up	5.62e-08	1.16e-06	-	GO:0044421//extracellular region part	GO:0016791//phosphatase activity;GO:0046914//transition metal ion binding	-	gi|255543799|ref|XP_002512962.1|/3.74709e-45/Purple acid phosphatase precursor, putative [Ricinus communis]
Unigene82967_S2_1	462	2	54	0.98362	27.9222	4.82717	Up	5.97e-15	2.28e-13	-	-	-	-	-
Unigene28297_S2_1	1927	37	967	4.36274	119.879	4.7802	Up	1.47e-245	1.09e-242	K01638|1|0.0|936|mtr:MTR_077s0031|malate synthase [EC:2.3.3.9]	GO:0005777//peroxisome	GO:0016747//transferase activity, transferring acyl groups other than amino-acyl groups;GO:0046912//transferase activity, transferring acyl groups, acyl groups converted into alkyl on transfer	GO:0009060//aerobic respiration;GO:0044262//cellular carbohydrate metabolic process	gi|449469625|ref|XP_004152519.1|/0/PREDICTED: malate synthase, glyoxysomal-like [Cucumis sativus]
Unigene74020_S2_1	248	11	276	10.0781	265.862	4.72138	Up	1.14e-70	2.23e-68	-	-	-	-	gi|225466065|ref|XP_002264028.1|/1.81348e-07/PREDICTED: 21 kDa protein [Vitis vinifera]
Unigene33489_S2_3	298	1	25	0.762471	20.0411	4.71614	Up	2.21e-07	4.21e-06	-	-	-	-	-
Unigene45184_S2_3	431	1	25	0.527184	13.8567	4.71614	Up	2.21e-07	4.21e-06	K14510|1|6e-19|90.9|sbi:SORBI_02g011690|serine/threonine-protein kinase CTR1 [EC:2.7.11.1];K04424|2|8e-19|90.5|aly:ARALYDRAFT_909157|sterile alpha motif and leucine zipper containing kinase AZK [EC:2.7.11.25]	-	GO:0004672//protein kinase activity;GO:0032559	GO:0006464//cellular protein modification process	gi|462405052|gb|EMJ10516.1|/8.2675e-61/hypothetical protein PRUPE_ppa007935mg [Prunus persica]
CL11986.Contig1_S2_3	1603	16	387	2.26791	57.6735	4.66847	Up	7.09e-98	1.93e-95	K13496|1|2e-38|158|ath:AT2G36750|UDP-glucosyl transferase 73C [EC:2.4.1.-]	-	GO:0016757//transferase activity, transferring glycosyl groups	-	gi|171906260|gb|ACB56927.1|/0/glycosyltransferase UGT95A1 [Hieracium pilosella]
Unigene43553_S2_3	334	3	72	2.04086	51.4973	4.65724	Up	3.27e-19	1.6e-17	-	-	-	-	-
Unigene2041_S2_3	876	15	353	3.89069	96.2652	4.62892	Up	5.81e-89	1.41e-86	K01051|1|3e-17|87.0|ath:AT1G53830|pectinesterase [EC:3.1.1.11]	-	-	-	gi|225466061|ref|XP_002264167.1|/4.85989e-44/PREDICTED: 21 kDa protein [Vitis vinifera]
Unigene49357_S2_1	278	2	47	1.63465	40.3879	4.62687	Up	7.03e-13	2.33e-11	-	-	-	-	-
Unigene33561_S2_3	355	1	23	0.640046	15.4774	4.59584	Up	8.63e-07	1.5e-05	K08235|1|1e-65|245|rcu:RCOM_0905690|xyloglucan:xyloglucosyl transferase [EC:2.4.1.207]	GO:0005576//extracellular region;GO:0030312//external encapsulating structure	GO:0016798//hydrolase activity, acting on glycosyl bonds;GO:0016758//transferase activity, transferring hexosyl groups	GO:0044042//glucan metabolic process	gi|255554981|ref|XP_002518528.1|/1.59537e-64/Xyloglucan endotransglucosylase/hydrolase protein A precursor, putative [Ricinus communis]
Unigene32372_S2_3	207	1	23	1.09766	26.5434	4.59584	Up	8.63e-07	1.5e-05	-	-	-	-	-
Unigene75936_S2_3	242	1	23	0.93891	22.7044	4.59584	Up	8.63e-07	1.5e-05	-	-	-	-	-
Unigene2159_S2_3	273	1	23	0.832294	20.1263	4.59584	Up	8.63e-07	1.5e-05	-	-	-	-	-
Unigene9019_S2_1	259	1	23	0.877283	21.2142	4.59584	Up	8.63e-07	1.5e-05	-	-	-	-	-
Unigene74160_S2_3	478	1	23	0.475348	11.4947	4.59584	Up	8.63e-07	1.5e-05	-	-	-	-	-
Unigene1350_S2_3	775	7	159	2.05228	49.011	4.57781	Up	1.45e-40	1.55e-38	-	-	-	-	gi|356569139|ref|XP_003552763.1|/1.89945e-46/PREDICTED: probable E3 ubiquitin-protein ligase HERC4-like isoform 2 [Glycine max]
Unigene48078_S2_3	1147	14	315	2.77335	65.6063	4.56414	Up	7.02e-79	1.54e-76	K10615|1|2e-08|58.5|cme:CMB070C|E3 ubiquitin-protein ligase HERC4 [EC:6.3.2.19]	-	-	-	gi|255566472|ref|XP_002524221.1|/1.19284e-118/Serine/threonine-protein kinase Nek8, putative [Ricinus communis]
Unigene56549_S2_3	617	1	22	0.36826	8.51797	4.53171	Up	1.7e-06	2.84e-05	K08818|1|2e-08|57.0|vvi:100246062|cell division cycle 2-like [EC:2.7.11.22]	-	-	-	gi|356519816|ref|XP_003528565.1|/6.53904e-24/PREDICTED: uncharacterized protein LOC100801040 [Glycine max]
CL6441.Contig1_S2_3	831	1	22	0.273425	6.32441	4.53171	Up	1.7e-06	2.84e-05	-	-	-	-	gi|359806816|ref|NP_001241309.1|/2.62698e-36/uncharacterized protein LOC100801987 [Glycine max]
CL6785.Contig2_S2_3	579	1	22	0.392429	9.07701	4.53171	Up	1.7e-06	2.84e-05	-	-	-	-	gi|28194659|gb|AAO33591.1|AF479309_1/2.524e-40/putative early light induced protein [Arachis hypogaea]
Unigene64864_S2_3	377	1	21	0.602696	13.3069	4.4646	Up	3.35e-06	5.34e-05	K00962|1|7e-51|196|pop:POPTR_839043|polyribonucleotide nucleotidyltransferase [EC:2.7.7.8]	GO:0044424//intracellular part	GO:0003676//nucleic acid binding;GO:0008408//3'-5' exonuclease activity;GO:0016779//nucleotidyltransferase activity	GO:0006401//RNA catabolic process;GO:0010467//gene expression	gi|224060110|ref|XP_002300042.1|/1.12047e-49/predicted protein [Populus trichocarpa]
CL9469.Contig1_S2_3	760	1	21	0.298969	6.60092	4.4646	Up	3.35e-06	5.34e-05	-	-	-	-	-
Unigene76346_S2_3	1278	10	209	1.7779	39.0673	4.45771	Up	4.6e-52	6.43e-50	K10610|1|6e-24|110|ota:Ot10g03450|DNA damage-binding protein 1;K03671|2|3e-08|58.2|pop:POPTR_219472|thioredoxin 1	GO:0009941//chloroplast envelope;GO:0009532//plastid stroma	GO:0015036//disulfide oxidoreductase activity	GO:0018904;GO:0019725//cellular homeostasis	gi|356571680|ref|XP_003554002.1|/5.11599e-81/PREDICTED: thioredoxin-like 1-1, chloroplastic-like [Glycine max]
Unigene61819_S2_3	283	5	104	4.01442	87.7901	4.45079	Up	1.56e-26	1.06e-24	K13076|1|4e-08|54.3|pop:POPTR_561655|delta8-fatty-acid desaturase [EC:1.14.19.4]	-	-	-	gi|129593742|gb|ABO31111.1|/1.81683e-07/sphingolipid delta-8 desaturase [Nicotiana tabacum]
Unigene449_S2_1	344	3	62	1.98154	43.0558	4.44152	Up	2.83e-16	1.17e-14	-	-	GO:0004091//carboxylesterase activity;GO:0030234//enzyme regulator activity	-	gi|254692064|emb|CBA10126.1|/1.13873e-09/PME inhibitor [Nicotiana benthamiana]
Unigene28071_S2_1	795	111	2266	31.7245	680.912	4.4238	Up	0	0	-	-	-	-	gi|324103765|gb|ADY17817.1|/1.40961e-07/LEA5 [Vitis amurensis]
Unigene84542_S2_3	520	62	1262	27.0912	579.768	4.41958	Up	4e-305	3.79e-302	-	-	-	-	gi|357516683|ref|XP_003628630.1|/7.21247e-35/Gibberellin-regulated protein [Medicago truncatula]
Unigene68598_S2_3	152	2	40	2.98969	62.8659	4.39421	Up	7.98e-11	2.23e-09	-	-	-	-	-
Unigene1431_S2_3	244	1	20	0.931214	19.5812	4.39421	Up	6.59e-06	9.97e-05	-	-	-	-	-
Unigene12503_S2_1	250	1	20	0.908865	19.1112	4.39421	Up	6.59e-06	9.97e-05	-	-	-	-	-
CL11507.Contig2_S2_3	392	17	335	9.85377	204.154	4.37284	Up	1.35e-81	3.07e-79	-	GO:0044464//cell part	-	GO:0001906//cell killing;GO:0006952//defense response	gi|20563188|gb|AAM27914.1|AF364865_1/2.0784e-43/defensin [Helianthus annuus]
CL318.Contig3_S2_3	1091	82	1606	17.0777	351.657	4.36399	Up	0	0	-	-	-	-	gi|193161439|gb|ACF15449.1|/2.80325e-13/dehydrin 2 [Cichorium intybus]
Unigene77150_S2_3	551	26	508	10.7216	220.247	4.36053	Up	1.02e-122	3.36e-120	K01611|1|1e-32|137|rcu:RCOM_1464770|S-adenosylmethionine decarboxylase [EC:4.1.1.50]	-	GO:0016831//carboxy-lyase activity	GO:0006596//polyamine biosynthetic process	gi|6014929|sp|O65354.1|DCAM_HELAN/2.66356e-49/RecName: Full=S-adenosylmethionine decarboxylase proenzyme; Short=AdoMetDC; Short=SAMDC; Contains: RecName: Full=S-adenosylmethionine decarboxylase alpha chain; Contains: RecName: Full=S-adenosylmethionine decarboxylase beta chain; Flags: Precursor
Unigene1673_S2_3	214	2	39	2.12352	43.5361	4.35768	Up	1.56e-10	4.25e-09	-	-	-	-	gi|357484295|ref|XP_003612435.1|/1.17074e-06/hypothetical protein MTR_5g024980 [Medicago truncatula]
Unigene75978_S2_1	801	38	737	10.7793	219.803	4.34988	Up	4.99e-177	2.29e-174	K08073|1|2e-22|104|sbi:SORBI_03g033940|bifunctional polynucleotide phosphatase/kinase [EC:3.1.3.32 2.7.1.78]	-	-	-	gi|242054347|ref|XP_002456319.1|/2.25574e-21/hypothetical protein SORBIDRAFT_03g033940 [Sorghum bicolor]
Unigene7387_S2_1	266	11	212	9.39616	190.394	4.34077	Up	6.41e-52	8.92e-50	-	-	-	-	-
Unigene5754_S2_3	295	2	38	1.54045	30.7723	4.32021	Up	3.06e-10	8.07e-09	-	-	-	-	gi|462419052|gb|EMJ23315.1|/4.65985e-40/hypothetical protein PRUPE_ppa005695mg [Prunus persica]
Unigene83287_S2_3	292	1	19	0.778138	15.5442	4.32021	Up	1.29e-05	0.000185311	-	GO:0030312//external encapsulating structure	GO:0003824//catalytic activity	GO:0023052//signaling	gi|225463775|ref|XP_002267653.1|/3.97626e-23/PREDICTED: probably inactive leucine-rich repeat receptor-like protein kinase At2g25790-like [Vitis vinifera]
Unigene56605_S2_3	286	1	19	0.794462	15.8703	4.32021	Up	1.29e-05	0.000185347	-	-	-	-	-
Unigene74283_S2_3	286	1	19	0.794462	15.8703	4.32021	Up	1.29e-05	0.000185274	-	-	-	-	-
Unigene55208_S2_3	292	4	75	3.11255	61.3588	4.3011	Up	4.42e-19	2.14e-17	-	-	-	-	-
Unigene1766_S2_3	179	2	37	2.53873	49.3796	4.28174	Up	5.97e-10	1.52e-08	-	-	-	-	-
CL5461.Contig1_S2_1	440	2	37	1.0328	20.0885	4.28174	Up	5.97e-10	1.52e-08	-	-	-	-	-
Unigene48992_S2_3	239	3	55	2.85209	54.9748	4.26868	Up	3.09e-14	1.13e-12	-	-	GO:0003677//DNA binding	GO:0006351//transcription, DNA-dependent	gi|359475952|ref|XP_002277697.2|/2.71657e-27/PREDICTED: uncharacterized protein LOC100245843 [Vitis vinifera]
Unigene71691_S2_1	159	4	73	5.71613	109.679	4.26211	Up	1.68e-18	7.86e-17	-	-	-	-	-
CL5024.Contig4_S2_3	1552	1	18	0.146402	2.77063	4.24221	Up	2.53e-05	0.000346821	K00261|1|0.0|746|aly:ARALYDRAFT_487575|glutamate dehydrogenase (NAD(P)+) [EC:1.4.1.3]	GO:0031090//organelle membrane;GO:0043231//intracellular membrane-bounded organelle	GO:0046914//transition metal ion binding;GO:0016639//oxidoreductase activity, acting on the CH-NH2 group of donors, NAD or NADP as acceptor;GO:0032559	GO:0006970//response to osmotic stress;GO:0019752//carboxylic acid metabolic process;GO:0010038//response to metal ion	gi|15240793|ref|NP_196361.1|/0/glutamate dehydrogenase 2 [Arabidopsis thaliana]
Unigene43844_S2_3	361	1	18	0.629408	11.9114	4.24221	Up	2.53e-05	0.000346756	-	-	-	-	-
Unigene86057_S2_3	357	1	18	0.63646	12.0449	4.24221	Up	2.53e-05	0.000346561	-	-	-	-	-
Unigene34055_S2_3	272	2	36	1.67071	31.6178	4.24221	Up	1.16e-09	2.89e-08	-	-	-	-	gi|255573635|ref|XP_002527740.1|/1.71315e-13/hypothetical protein RCOM_1248440 [Ricinus communis]
Unigene13114_S2_3	384	4	72	2.36684	44.7919	4.24221	Up	3.27e-18	1.51e-16	K13076|1|2e-29|125|gmx:100782383|delta8-fatty-acid desaturase [EC:1.14.19.4]	-	GO:0005506//iron ion binding;GO:0016705//oxidoreductase activity, acting on paired donors, with incorporation or reduction of molecular oxygen	GO:0006631//fatty acid metabolic process	gi|460399129|ref|XP_004245094.1|/1.67001e-29/PREDICTED: delta(8)-fatty-acid desaturase-like isoform 2 [Solanum lycopersicum]
Unigene50549_S2_1	380	1	18	0.597937	11.3159	4.24221	Up	2.53e-05	0.000346691	K14759|1|3e-19|91.3|rcu:RCOM_1465190|isochorismate synthase / 2-succinyl-5-enolpyruvyl-6-hydroxy-3-cyclohexene-1-carboxylate synthase / 2-succinyl-6-hydroxy-2,4-cyclohexadiene-1-carboxylate synthase / O-succinylbenzoate synthase [EC:5.4.4.2 2.2.1.9 4.2.99.20 4.2.1.113]	-	GO:0016829//lyase activity;GO:0046872//metal ion binding;GO:0004091//carboxylesterase activity	GO:0042371//vitamin K biosynthetic process;GO:0042548//regulation of photosynthesis, light reaction	gi|460383011|ref|XP_004237229.1|/4.27209e-25/PREDICTED: protein PHYLLO, chloroplastic-like [Solanum lycopersicum]
Unigene7041_S2_3	344	1	18	0.660512	12.5001	4.24221	Up	2.53e-05	0.000346626	-	-	-	-	-
CL3883.Contig2_S2_3	693	3	53	0.98362	18.2701	4.21524	Up	1.17e-13	4.12e-12	-	-	-	-	gi|460398179|ref|XP_004244640.1|/7.74799e-30/PREDICTED: protein NLP6-like [Solanum lycopersicum]
CL4849.Contig3_S2_3	298	3	53	2.28741	42.4872	4.21524	Up	1.17e-13	4.13e-12	K08244|1|1e-35|145|vvi:100246568|alpha-glucan, water dikinase [EC:2.7.9.4]	GO:0009526//plastid envelope;GO:0009532//plastid stroma	GO:0043169//cation binding;GO:0004672//protein kinase activity;GO:0032559	GO:0009409//response to cold;GO:0009608//response to symbiont;GO:0006796//phosphate-containing compound metabolic process;GO:0044238//primary metabolic process	gi|225425619|ref|XP_002270485.1|/1.70942e-34/PREDICTED: alpha-glucan water dikinase, chloroplastic [Vitis vinifera]
CL7781.Contig2_S2_1	305	6	104	4.46983	81.4577	4.18776	Up	1.49e-25	9.78e-24	-	-	-	-	-
CL5230.Contig2_S2_1	579	2	34	0.784857	14.0281	4.15975	Up	4.42e-09	1.03e-07	K01177|1|2e-59|155|aly:ARALYDRAFT_490517|beta-amylase [EC:3.2.1.2]	GO:0009536//plastid;GO:0016020//membrane	GO:0016160//amylase activity;GO:0004672//protein kinase activity;GO:0005102//receptor binding;GO:0043167//ion binding;GO:0032559	GO:0009933//meristem structural organization;GO:0007167//enzyme linked receptor protein signaling pathway;GO:0010073//meristem maintenance;GO:0005976//polysaccharide metabolic process;GO:0003006//developmental process involved in reproduction;GO:0006464//cellular protein modification process	gi|297814281|ref|XP_002875024.1|/2.54884e-58/beta-amylase 9 [Arabidopsis lyrata subsp. lyrata]
CL1591.Contig9_S2_3	151	1	17	1.50474	26.8949	4.15975	Up	4.94e-05	0.000641161	-	-	-	-	-
CL1591.Contig2_S2_3	179	1	17	1.26936	22.6879	4.15975	Up	4.94e-05	0.000641047	-	-	-	-	-
Unigene60242_S2_3	312	1	17	0.728257	13.0165	4.15975	Up	4.94e-05	0.000641275	-	-	-	-	-
CL3731.Contig1_S2_1	415	41	680	22.4479	391.435	4.12412	Up	1.24e-157	5.34e-155	-	GO:0005618//cell wall	GO:0005488//binding	GO:0009725//response to hormone stimulus;GO:0000902//cell morphogenesis	gi|313105492|gb|ADR32106.1|/3.82842e-34/snakin-2 precursor [Solanum lycopersicum]
Unigene14784_S2_1	286	5	82	3.97231	68.493	4.10791	Up	3.7e-20	1.9e-18	-	-	-	-	-
Unigene82374_S2_3	215	3	48	3.17046	53.3336	4.07228	Up	3.23e-12	1.02e-10	-	-	-	-	-
CL6766.Contig1_S2_1	431	4	64	2.10874	35.4733	4.07228	Up	6.59e-16	2.69e-14	-	-	-	-	-
Unigene19960_S2_1	1005	34	534	7.68692	126.933	4.04552	Up	1.91e-122	6.28e-120	-	-	-	-	gi|296089714|emb|CBI39533.3|/3.4802e-15/unnamed protein product [Vitis vinifera]
Unigene25060_S2_1	710	5	78	1.60011	26.2443	4.03576	Up	5.17e-19	2.5e-17	K14515|1|9e-12|68.6|ppp:PHYPADRAFT_199083|EIN3-binding F-box protein;K10268|3|5e-11|66.2|smo:SELMODRAFT_410553|F-box and leucine-rich repeat protein 2/20	-	-	-	gi|357511817|ref|XP_003626197.1|/9.16094e-66/F-box/LRR-repeat protein [Medicago truncatula]
Unigene83201_S2_1	535	22	343	9.34347	153.158	4.03492	Up	4.62e-79	1.02e-76	-	-	-	-	gi|357441247|ref|XP_003590901.1|/5.19298e-07/F-box protein PP2-B1 [Medicago truncatula]
Unigene37939_S2_3	298	2	31	1.52494	24.851	4.02648	Up	3.23e-08	6.84e-07	-	-	-	-	-
Unigene48003_S2_3	317	2	31	1.43354	23.3615	4.02648	Up	3.23e-08	6.84e-07	-	-	-	-	-
Unigene86799_S2_3	682	2	30	0.666323	10.5084	3.97917	Up	6.24e-08	1.28e-06	K16055|1|7e-72|268|pop:POPTR_828543|trehalose 6-phosphate synthase/phosphatase [EC:2.4.1.15 3.1.3.12]	-	GO:0035251//UDP-glucosyltransferase activity	GO:0009756//carbohydrate mediated signaling;GO:0005991//trehalose metabolic process;GO:0007275//multicellular organismal development;GO:0003006//developmental process involved in reproduction;GO:0042546//cell wall biogenesis	gi|386368301|gb|AFJ06909.1|/7.46238e-78/trehalose-6-phosphate synthase [Camellia sinensis]
Unigene55813_S2_1	288	2	30	1.57789	24.8844	3.97917	Up	6.24e-08	1.28e-06	-	-	-	-	-
CL7114.Contig2_S2_3	1160	2	30	0.391752	6.1782	3.97917	Up	6.24e-08	1.28e-06	-	-	-	-	gi|359487196|ref|XP_002269821.2|/3.0368e-29/PREDICTED: uncharacterized protein LOC100248068 [Vitis vinifera]
Unigene25804_S2_3	341	8	119	5.33059	83.3664	3.9671	Up	5.21e-28	3.73e-26	K12135|1|9e-06|46.6|aly:ARALYDRAFT_488429|zinc finger protein CONSTANS	-	-	-	gi|350535390|ref|NP_001234448.1|/7.15733e-12/CONSTANS-like protein [Solanum lycopersicum]
Unigene2458_S2_1	427	19	277	10.1103	154.971	3.9381	Up	5.1e-63	8.79e-61	-	GO:0031224//intrinsic to membrane;GO:0031410//cytoplasmic vesicle	-	GO:0009725//response to hormone stimulus;GO:0006972//hyperosmotic response	gi|6714402|gb|AAF26091.1|AC012393_17/4.46221e-14/low temperature and salt responsive protein LTI6B [Arabidopsis thaliana]
Unigene42692_S2_3	758	2	29	0.599515	9.1396	3.93026	Up	1.21e-07	2.38e-06	-	-	GO:0004721//phosphoprotein phosphatase activity	GO:0006796//phosphate-containing compound metabolic process;GO:0006464//cellular protein modification process	gi|470142938|ref|XP_004307147.1|/1.8797e-67/PREDICTED: phosphoglucan phosphatase DSP4, chloroplastic-like [Fragaria vesca subsp. vesca]
Unigene45434_S2_1	324	3	43	2.10385	31.7046	3.91358	Up	8.67e-11	2.41e-09	-	-	-	-	-
Unigene33513_S2_3	150	3	43	4.54432	68.4819	3.91358	Up	8.67e-11	2.41e-09	K13076|1|2e-15|79.0|gmx:100776476|delta8-fatty-acid desaturase [EC:1.14.19.4]	-	GO:0005506//iron ion binding;GO:0016705//oxidoreductase activity, acting on paired donors, with incorporation or reduction of molecular oxygen	GO:0006631//fatty acid metabolic process	gi|144583293|gb|ABP01349.1|/1.08101e-15/D8-sphingolipid desaturase [Jatropha curcas]
Unigene78062_S2_1	380	17	239	10.1649	150.249	3.88569	Up	4.88e-54	7.14e-52	-	-	-	-	-
Unigene7055_S2_1	242	3	42	2.81673	41.4603	3.87964	Up	1.67e-10	4.52e-09	K08244|1|3e-26|114|vvi:100246568|alpha-glucan, water dikinase [EC:2.7.9.4]	GO:0009526//plastid envelope;GO:0009532//plastid stroma	GO:0043169//cation binding;GO:0004672//protein kinase activity;GO:0032559	GO:0009409//response to cold;GO:0009608//response to symbiont;GO:0006796//phosphate-containing compound metabolic process;GO:0044238//primary metabolic process	gi|449514504|ref|XP_004164397.1|/3.53687e-27/PREDICTED: LOW QUALITY PROTEIN: alpha-glucan water dikinase, chloroplastic-like, partial [Cucumis sativus]
Unigene36217_S2_3	257	2	28	1.76822	26.027	3.87964	Up	2.32e-07	4.42e-06	-	-	-	-	-
Unigene31194_S2_3	223	2	28	2.03781	29.9952	3.87964	Up	2.32e-07	4.42e-06	-	-	-	-	-
Unigene79919_S2_1	371	12	166	7.34931	106.889	3.86236	Up	8.44e-38	8.38e-36	-	-	GO:0003824//catalytic activity	-	gi|407942|gb|AAA81891.1|/3.7592e-20/epoxide hydrolase [Solanum tuberosum]
Unigene2208_S2_1	227	4	55	4.00381	57.8809	3.85364	Up	2.41e-13	8.27e-12	K00924|1|6e-07|50.4|aly:ARALYDRAFT_475717|[EC:2.7.1.-];K04733|4|7e-06|47.0|aly:ARALYDRAFT_916421|interleukin-1 receptor-associated kinase 4 [EC:2.7.11.1];K13430|5|7e-06|47.0|vvi:100254113|serine/threonine-protein kinase PBS1 [EC:2.7.11.1]	-	GO:0004672//protein kinase activity;GO:0000166//nucleotide binding	-	gi|357498499|ref|XP_003619538.1|/4.69498e-08/Cysteine-rich receptor-like protein kinase [Medicago truncatula]
Unigene22117_S2_1	210	2	27	2.16396	30.7145	3.82717	Up	4.47e-07	8.14e-06	-	-	-	-	-
Unigene60231_S2_3	489	2	27	0.92931	13.1903	3.82717	Up	4.47e-07	8.15e-06	-	-	-	-	-
Unigene45428_S2_3	301	2	27	1.50974	21.4287	3.82717	Up	4.47e-07	8.15e-06	-	-	-	-	-
Unigene46153_S2_1	556	11	147	4.49529	63.1598	3.81252	Up	2.61e-33	2.29e-31	-	-	-	-	-
Unigene6595_S2_3	868	3	39	0.78531	10.7335	3.77272	Up	1.18e-09	2.91e-08	K10523|1|8e-11|65.9|bdi:100843891|speckle-type POZ protein	-	-	-	gi|460396918|ref|XP_004244017.1|/7.33527e-93/PREDICTED: BTB/POZ domain-containing protein At1g55760-like [Solanum lycopersicum]
Unigene19351_S2_3	1260	6	78	1.08198	14.7884	3.77272	Up	3.8e-18	1.75e-16	K08244|1|1e-118|424|aly:ARALYDRAFT_888368|alpha-glucan, water dikinase [EC:2.7.9.4]	GO:0009526//plastid envelope;GO:0009532//plastid stroma	GO:0016301//kinase activity;GO:0000166//nucleotide binding	GO:0009409//response to cold;GO:0009608//response to symbiont;GO:0008152//metabolic process	gi|470126007|ref|XP_004298987.1|/1.2269e-127/PREDICTED: alpha-glucan water dikinase 1, chloroplastic-like [Fragaria vesca subsp. vesca]
Unigene38579_S2_3	215	7	91	7.39774	101.112	3.77272	Up	5.83e-21	3.11e-19	-	-	-	-	gi|345104742|gb|AEN71141.1|/3.15878e-36/constans-like protein [Chrysanthemum x morifolium]
Unigene67964_S2_1	214	5	64	5.30879	71.4438	3.75035	Up	4.8e-15	1.85e-13	-	-	-	-	-
CL5393.Contig1_S2_3	533	4	51	1.70519	22.8582	3.74471	Up	3.24e-12	1.02e-10	K13667|1|3e-54|208|gmx:100797600|protein glucosyltransferase [EC:2.4.1.-]	GO:0043231//intracellular membrane-bounded organelle	-	-	gi|462416839|gb|EMJ21576.1|/1.43888e-73/hypothetical protein PRUPE_ppa019065mg, partial [Prunus persica]
Unigene92318_S2_3	233	4	51	3.90071	52.2893	3.74471	Up	3.24e-12	1.02e-10	-	-	-	-	-
Unigene27761_S2_1	256	25	317	22.1891	295.813	3.73677	Up	4.46e-69	8.51e-67	-	-	-	-	-
CL10012.Contig2_S2_3	264	6	76	5.16401	68.7714	3.73525	Up	1.38e-17	6.15e-16	K00799|1|7e-25|110|vvi:100265903|glutathione S-transferase [EC:2.5.1.18]	-	GO:0016765//transferase activity, transferring alkyl or aryl (other than methyl) groups	GO:0009755//hormone-mediated signaling pathway	gi|1170088|sp|P46440.1|GSTF2_TOBAC/1.77601e-26/RecName: Full=Glutathione S-transferase APIC; AltName: Full=GST class-phi
CL9862.Contig4_S2_3	810	10	125	2.80514	36.8658	3.71614	Up	5.53e-28	3.96e-26	K01166|1|1e-14|78.2|ppp:PHYPADRAFT_152231|ribonuclease T2 [EC:3.1.27.1]	-	-	-	gi|255543735|ref|XP_002512930.1|/9.97134e-17/ribonuclease t2, putative [Ricinus communis]
Unigene90949_S2_3	239	3	37	2.85209	36.983	3.69677	Up	4.29e-09	9.99e-08	-	-	-	-	-
Unigene85025_S2_3	1137	88	1077	17.5858	226.284	3.68565	Up	3.5e-228	2.37e-225	K01611|1|2e-96|350|gmx:100785366|S-adenosylmethionine decarboxylase [EC:4.1.1.50]	-	GO:0016831//carboxy-lyase activity	GO:0006596//polyamine biosynthetic process	gi|6014929|sp|O65354.1|DCAM_HELAN/2.08229e-99/RecName: Full=S-adenosylmethionine decarboxylase proenzyme; Short=AdoMetDC; Short=SAMDC; Contains: RecName: Full=S-adenosylmethionine decarboxylase alpha chain; Contains: RecName: Full=S-adenosylmethionine decarboxylase beta chain; Flags: Precursor
Unigene28536_S2_1	519	855	10394	374.316	4784.25	3.67597	Up	0	0	-	-	-	-	-
CL11757.Contig1_S2_3	675	6	72	2.0197	25.4816	3.65724	Up	1.81e-16	7.6e-15	-	-	-	-	-
CL1452.Contig3_S2_1	171	2	24	2.6575	33.5285	3.65724	Up	3.14e-06	5.03e-05	K01710|1|3e-15|78.2|cme:CME136C|dTDP-glucose 4,6-dehydratase [EC:4.2.1.46];K10046|2|2e-06|48.5|vcn:VOLCADRAFT_77112|GDP-D-mannose 3', 5'-epimerase [EC:5.1.3.18 5.1.3.-]	GO:0012505//endomembrane system;GO:0031090//organelle membrane;GO:0043231//intracellular membrane-bounded organelle	GO:0016831//carboxy-lyase activity;GO:0048037//cofactor binding;GO:0016836//hydro-lyase activity	GO:0019321//pentose metabolic process;GO:0009226//nucleotide-sugar biosynthetic process	gi|460403888|ref|XP_004247418.1|/8.67019e-26/PREDICTED: UDP-glucuronic acid decarboxylase 1-like [Solanum lycopersicum]
CL9175.Contig1_S2_3	2012	89	1063	10.0508	126.213	3.65047	Up	1.8e-223	1.16e-220	K08145|1|0.0|783|vvi:100266019|MFS transporter, SP family, solute carrier family 2 (facilitated glucose transporter), member 8	GO:0031090//organelle membrane;GO:0043231//intracellular membrane-bounded organelle;GO:0031224//intrinsic to membrane	GO:0022891//substrate-specific transmembrane transporter activity;GO:0016628//oxidoreductase activity, acting on the CH-CH group of donors, NAD or NADP as acceptor	GO:0008152//metabolic process;GO:0071702	gi|460385139|ref|XP_004238262.1|/0/PREDICTED: sugar transporter ERD6-like 6-like [Solanum lycopersicum]
Unigene98277_S2_3	1164	9	107	1.75683	21.9598	3.64382	Up	8.7e-24	5.29e-22	K12823|1|5e-38|156|bdi:100822322|ATP-dependent RNA helicase DDX5/DBP2 [EC:3.6.4.13]	GO:0032991//macromolecular complex;GO:0030312//external encapsulating structure;GO:0031981//nuclear lumen	GO:0003676//nucleic acid binding;GO:0042623//ATPase activity, coupled;GO:0032559	GO:0000377;GO:0006970//response to osmotic stress	gi|296086337|emb|CBI31778.3|/1.81127e-98/unnamed protein product [Vitis vinifera]
CL4024.Contig3_S2_3	802	5	59	1.41656	17.5742	3.633	Up	1.2e-13	4.22e-12	K03626|1|3e-61|233|vvi:100245825|nascent polypeptide-associated complex subunit alpha	-	-	-	gi|460407786|ref|XP_004249331.1|/3.20674e-60/PREDICTED: nascent polypeptide-associated complex subunit alpha-like protein-like [Solanum lycopersicum]
CL3369.Contig5_S2_1	510	2	23	0.891044	10.7735	3.59584	Up	5.97e-06	9.13e-05	K08150|1|3e-50|195|vvi:100268023|MFS transporter, SP family, solute carrier family 2 (myo-inositol transporter), member 13	GO:0000325//plant-type vacuole;GO:0016020//membrane	GO:0005365//myo-inositol transmembrane transporter activity	GO:0015791//polyol transport	gi|225433847|ref|XP_002263742.1|/3.73197e-49/PREDICTED: probable inositol transporter 1 [Vitis vinifera]
Unigene16527_S2_3	419	4	46	2.16913	26.2266	3.59584	Up	8.06e-11	2.25e-09	K14546|1|1e-31|132|rcu:RCOM_0897990|U3 small nucleolar RNA-associated protein 5	-	-	-	gi|255553081|ref|XP_002517583.1|/1.54395e-30/conserved hypothetical protein [Ricinus communis]
Unigene48577_S2_3	332	2	23	1.36877	16.5496	3.59584	Up	5.97e-06	9.13e-05	-	-	-	-	-
Unigene78438_S2_1	543	22	251	9.20581	110.426	3.58439	Up	3.31e-53	4.75e-51	K04733|1|3e-46|182|aly:ARALYDRAFT_916421|interleukin-1 receptor-associated kinase 4 [EC:2.7.11.1];K13430|3|2e-36|149|zma:100283091|serine/threonine-protein kinase PBS1 [EC:2.7.11.1]	-	GO:0004672//protein kinase activity	-	gi|255541960|ref|XP_002512044.1|/1.08515e-47/conserved hypothetical protein [Ricinus communis]
CL9150.Contig1_S2_1	565	5	57	2.01076	24.1004	3.58324	Up	4.3e-13	1.45e-11	K15305|1|8e-87|317|rcu:RCOM_0598020|vacuole morphology and inheritance protein 14	-	-	-	gi|255570069|ref|XP_002525997.1|/8.37449e-86/conserved hypothetical protein [Ricinus communis]
Unigene9257_S2_1	158	6	68	8.62846	102.814	3.57478	Up	2.34e-15	9.19e-14	-	-	-	-	gi|345104742|gb|AEN71141.1|/5.68577e-25/constans-like protein [Chrysanthemum x morifolium]
CL10898.Contig1_S2_3	420	3	34	1.62297	19.3387	3.57478	Up	2.95e-08	6.28e-07	K03327|1|2e-54|208|vvi:100255994|multidrug resistance protein, MATE family	GO:0044464//cell part	GO:0015291//secondary active transmembrane transporter activity	GO:0015893//drug transport	gi|460386372|ref|XP_004238872.1|/2.20568e-53/PREDICTED: MATE efflux family protein 7-like [Solanum lycopersicum]
CL4129.Contig4_S2_3	1618	153	1731	21.4858	255.574	3.57228	Up	0	0	K00514|1|4e-47|187|rcu:RCOM_1428040|zeta-carotene desaturase [EC:1.3.5.6];K01206|2|9e-40|163|ath:AT1G67830|alpha-L-fucosidase [EC:3.2.1.51]	GO:0043231//intracellular membrane-bounded organelle	GO:0016788//hydrolase activity, acting on ester bonds	-	gi|470110743|ref|XP_004291631.1|/3.19741e-118/PREDICTED: GDSL esterase/lipase At1g28580-like [Fragaria vesca subsp. vesca]
Unigene85643_S2_3	244	14	157	13.037	153.712	3.55955	Up	1.24e-33	1.09e-31	-	-	-	-	-
Unigene15376_S2_3	484	7	78	3.28619	38.4988	3.55033	Up	2.43e-17	1.06e-15	K14498|1|2e-58|222|aly:ARALYDRAFT_920030|serine/threonine-protein kinase SRK2 [EC:2.7.11.1]	GO:0043231//intracellular membrane-bounded organelle;GO:0044444//cytoplasmic part	GO:0004672//protein kinase activity;GO:0032559	GO:0009845//seed germination;GO:0006796//phosphate-containing compound metabolic process;GO:0006970//response to osmotic stress;GO:0009738//abscisic acid mediated signaling pathway;GO:0006464//cellular protein modification process	gi|297797685|ref|XP_002866727.1|/2.43806e-57/hypothetical protein ARALYDRAFT_920030 [Arabidopsis lyrata subsp. lyrata]
Unigene8016_S2_3	212	2	22	2.14355	24.7905	3.53171	Up	1.13e-05	0.000164772	K00001|1|7e-21|96.7|pop:POPTR_832230|alcohol dehydrogenase [EC:1.1.1.1]	GO:0044424//intracellular part	GO:0046914//transition metal ion binding;GO:0016616//oxidoreductase activity, acting on the CH-OH group of donors, NAD or NADP as acceptor	GO:0008152//metabolic process	gi|1401037|dbj|BAA07911.1|/1.99381e-22/alcohol dehydrogenases homologous [Lactuca sativa]
Unigene313_S2_1	362	44	484	27.6174	319.4	3.53171	Up	6.82e-100	1.9e-97	-	-	-	-	-
CL806.Contig7_S2_1	237	3	33	2.87615	33.2632	3.53171	Up	5.58e-08	1.15e-06	K08244|1|4e-36|147|ath:AT1G10760|alpha-glucan, water dikinase [EC:2.7.9.4]	GO:0009526//plastid envelope;GO:0009532//plastid stroma	GO:0043169//cation binding;GO:0004672//protein kinase activity;GO:0032559	GO:0009409//response to cold;GO:0009608//response to symbiont;GO:0006796//phosphate-containing compound metabolic process;GO:0044238//primary metabolic process	gi|470126007|ref|XP_004298987.1|/3.5508e-35/PREDICTED: alpha-glucan water dikinase 1, chloroplastic-like [Fragaria vesca subsp. vesca]
Unigene13154_S2_1	687	5	55	1.65368	19.1251	3.53171	Up	1.54e-12	4.95e-11	-	-	-	-	gi|224134765|ref|XP_002321900.1|/2.38528e-15/predicted protein [Populus trichocarpa]
Unigene27059_S2_3	658	403	4400	139.161	1597.44	3.52093	Up	0	0	-	-	-	-	gi|171188417|gb|ACB41781.1|/2.16945e-07/dehydrin [Rhododendron catawbiense]
Unigene85243_S2_3	211	13	140	13.9991	158.505	3.50113	Up	9.67e-30	7.49e-28	-	-	GO:0016788//hydrolase activity, acting on ester bonds	-	gi|449434298|ref|XP_004134933.1|/4.76766e-08/PREDICTED: GDSL esterase/lipase At1g28570-like [Cucumis sativus]
Unigene14366_S2_3	757	128	1374	38.4197	433.6	3.49645	Up	5.86e-278	4.98e-275	-	-	-	-	-
Unigene69390_S2_3	1622	56	591	7.8447	87.0433	3.47194	Up	7.73e-120	2.45e-117	K02575|1|1e-135|481|rcu:RCOM_0023970|MFS transporter, NNP family, nitrate/nitrite transporter	GO:0000325//plant-type vacuole	GO:0015103//inorganic anion transmembrane transporter activity	GO:0015698//inorganic anion transport	gi|225452384|ref|XP_002273595.1|/2.77554e-154/PREDICTED: high affinity nitrate transporter 2.5-like [Vitis vinifera]
CL2461.Contig2_S2_1	304	2	21	1.49484	16.5023	3.4646	Up	2.15e-05	0.000298107	-	-	-	-	gi|470104419|ref|XP_004288602.1|/4.4094e-06/PREDICTED: polyadenylate-binding protein RBP47B'-like [Fragaria vesca subsp. vesca]
Unigene26993_S2_1	219	2	21	2.07503	22.9073	3.4646	Up	2.15e-05	0.000297937	-	-	-	-	-
Unigene7885_S2_1	208	2	21	2.18477	24.1187	3.4646	Up	2.15e-05	0.00029805	-	-	-	-	-
CL3417.Contig1_S2_1	276	2	21	1.64649	18.1764	3.4646	Up	2.15e-05	0.000297994	-	-	-	-	-
Unigene12642_S2_3	422	5	52	2.69214	29.4367	3.45079	Up	1.03e-11	3.11e-10	K07897|1|8e-53|203|pop:POPTR_815218|Ras-related protein Rab-7A;K07976|4|2e-51|198|aly:ARALYDRAFT_474344|Rab family, other	GO:0031090//organelle membrane;GO:0043231//intracellular membrane-bounded organelle	GO:0032561//guanyl ribonucleotide binding;GO:0003824//catalytic activity	GO:0035556//intracellular signal transduction;GO:0006810//transport	gi|224059082|ref|XP_002299707.1|/9.26693e-52/predicted protein [Populus trichocarpa]
Unigene19347_S2_3	969	5	52	1.17243	12.8197	3.45079	Up	1.03e-11	3.11e-10	-	GO:0044464//cell part	-	GO:0009987//cellular process;GO:0006811//ion transport;GO:0010038//response to metal ion	gi|449461561|ref|XP_004148510.1|/1.58381e-110/PREDICTED: aluminum-activated malate transporter 12-like [Cucumis sativus]
CL10310.Contig1_S2_1	391	3	31	1.74335	18.9402	3.44152	Up	1.99e-07	3.83e-06	-	-	-	-	-
Unigene26983_S2_3	247	2	20	1.83981	19.3433	3.39421	Up	4.06e-05	0.000535024	-	-	-	-	-
Unigene91474_S2_3	191	4	40	4.75846	50.0294	3.39421	Up	3.63e-09	8.54e-08	-	GO:0016020//membrane	-	-	gi|460372407|ref|XP_004232022.1|/2.66575e-14/PREDICTED: uncharacterized protein LOC101266178 [Solanum lycopersicum]
Unigene21534_S2_3	558	2	20	0.814395	8.56238	3.39421	Up	4.06e-05	0.000534831	-	-	GO:0016741	GO:0006730//one-carbon metabolic process	gi|42567385|ref|NP_195162.2|/2.4706e-66/S-adenosyl-L-methionine-dependent methyltransferase-like protein [Arabidopsis thaliana]
CL4192.Contig3_S2_1	800	3	30	0.852061	8.95839	3.39421	Up	3.74e-07	6.91e-06	-	-	-	-	gi|238055376|sp|B9RT03.1|CSPL5_RICCO/3.97252e-26/RecName: Full=CASP-like protein RCOM_0679870
CL5040.Contig1_S2_1	863	2	20	0.526573	5.53628	3.39421	Up	4.06e-05	0.000534734	-	-	GO:0004721//phosphoprotein phosphatase activity	-	gi|460383759|ref|XP_004237585.1|/2.55867e-21/PREDICTED: probable protein phosphatase 2C 33-like [Solanum lycopersicum]
CL1376.Contig1_S2_3	491	4	40	1.85105	19.4615	3.39421	Up	3.63e-09	8.53e-08	-	GO:0044464//cell part	GO:0005488//binding	-	gi|460381918|ref|XP_004236688.1|/1.18726e-38/PREDICTED: uncharacterized protein LOC101267983 [Solanum lycopersicum]
Unigene97531_S2_3	442	2	20	1.02813	10.8095	3.39421	Up	4.06e-05	0.000535121	-	-	-	-	-
CL7874.Contig1_S2_3	1844	3	30	0.369658	3.8865	3.39421	Up	3.74e-07	6.91e-06	-	-	-	-	-
Unigene1942_S2_3	312	2	20	1.45651	15.3135	3.39421	Up	4.06e-05	0.000534927	-	GO:0005618//cell wall	GO:0005515//protein binding;GO:0004175//endopeptidase activity	GO:0019538//protein metabolic process;GO:0044092//negative regulation of molecular function	gi|460396280|ref|XP_004243704.1|/2.68895e-35/PREDICTED: subtilisin-like protease-like [Solanum lycopersicum]
Unigene13892_S2_3	880	25	247	6.45501	67.0522	3.37679	Up	8.34e-50	1.12e-47	K14432|1|1e-35|148|vvi:100250466|ABA responsive element binding factor	GO:0043231//intracellular membrane-bounded organelle	GO:0003677//DNA binding;GO:0001071//nucleic acid binding transcription factor activity;GO:0005515//protein binding	GO:0006351//transcription, DNA-dependent	gi|296081480|emb|CBI20003.3|/1.21418e-34/unnamed protein product [Vitis vinifera]
CL8817.Contig2_S2_1	409	30	295	16.6662	172.305	3.36996	Up	4.42e-59	7.15e-57	-	-	-	-	-
CL4849.Contig5_S2_3	511	9	88	4.00185	41.1396	3.36179	Up	1.43e-18	6.73e-17	K08244|1|3e-72|268|aly:ARALYDRAFT_888368|alpha-glucan, water dikinase [EC:2.7.9.4]	GO:0009526//plastid envelope;GO:0009532//plastid stroma	GO:0043169//cation binding;GO:0004672//protein kinase activity;GO:0032559	GO:0009409//response to cold;GO:0009608//response to symbiont;GO:0006796//phosphate-containing compound metabolic process;GO:0044238//primary metabolic process	gi|327343002|dbj|BAK09333.1|/1.83932e-72/alpha-glucan water dikinase [Nelumbo nucifera]
CL6785.Contig1_S2_3	651	4	39	1.39611	14.3114	3.35768	Up	6.79e-09	1.54e-07	-	-	-	-	gi|1050916|emb|CAA63338.1|/4.09971e-43/unnamed protein product [Helianthus annuus]
Unigene65175_S2_1	272	3	29	2.50606	25.4699	3.3453	Up	7.02e-07	1.24e-05	-	GO:0031966//mitochondrial membrane	GO:0008320//protein transmembrane transporter activity	GO:0006605//protein targeting	gi|225437993|ref|XP_002272982.1|/8.77807e-18/PREDICTED: mitochondrial import receptor subunit TOM22 homolog 2 [Vitis vinifera]
CL7782.Contig1_S2_3	621	6	58	2.19533	22.3118	3.3453	Up	1.28e-12	4.16e-11	-	-	-	-	gi|470126762|ref|XP_004299352.1|/2.86276e-35/PREDICTED: cyclic dof factor 3-like [Fragaria vesca subsp. vesca]
Unigene56502_S2_1	243	3	29	2.80514	28.5095	3.3453	Up	7.02e-07	1.24e-05	-	-	-	-	-
Unigene35456_S2_1	191	3	29	3.56884	36.2713	3.3453	Up	7.02e-07	1.24e-05	-	-	-	-	-
Unigene19698_S2_3	438	2	19	1.03752	10.3628	3.32021	Up	7.63e-05	0.000953995	-	GO:0031410//cytoplasmic vesicle	-	-	gi|460374049|ref|XP_004232824.1|/1.32206e-26/PREDICTED: uncharacterized protein LOC101260688 [Solanum lycopersicum]
CL6220.Contig1_S2_3	210	2	19	2.16396	21.6139	3.32021	Up	7.63e-05	0.000953832	-	-	-	-	gi|356546282|ref|XP_003541558.1|/5.78766e-30/PREDICTED: uncharacterized protein LOC100807744 [Glycine max]
Unigene72821_S2_1	292	2	19	1.55628	15.5442	3.32021	Up	7.63e-05	0.000954159	-	-	-	-	-
Unigene70185_S2_3	330	2	19	1.37707	13.7543	3.32021	Up	7.63e-05	0.000953669	-	GO:0031224//intrinsic to membrane	GO:0005275//amine transmembrane transporter activity	-	gi|224137338|ref|XP_002327101.1|/6.06541e-43/lysine/histidine transporter [Populus trichocarpa]
Unigene1008_S2_3	833	19	180	5.1826	51.621	3.31621	Up	4e-36	3.81e-34	K09873|1|3e-64|243|ath:AT2G36830|aquaporin TIP	GO:0031224//intrinsic to membrane	-	GO:0006810//transport	gi|260408314|gb|ACX37451.1|/1.17595e-68/tonoplast intrinsic protein [Hevea brasiliensis]
Unigene13802_S2_3	1935	45	424	5.2841	52.346	3.30835	Up	7.69e-83	1.76e-80	K14638|1|8e-107|386|smo:SELMODRAFT_135522|solute carrier family 15 (peptide/histidine transporter), member 3/4	GO:0044464//cell part	-	GO:0015833//peptide transport	gi|460380875|ref|XP_004236179.1|/0/PREDICTED: probable peptide/nitrate transporter At5g62680-like [Solanum lycopersicum]
CL2861.Contig2_S2_3	527	5	47	2.15575	21.3052	3.30494	Up	2.36e-10	6.3e-09	K02355|1|5e-15|78.6|vvi:100257414|elongation factor G;K01051|2|5e-15|78.6|rcu:RCOM_0417480|pectinesterase [EC:3.1.1.11]	-	-	-	gi|224136750|ref|XP_002322406.1|/5.70292e-43/predicted protein [Populus trichocarpa]
Unigene36522_S2_1	248	18	169	16.4915	162.792	3.30324	Up	6.87e-34	6.11e-32	-	-	-	-	-
Unigene20181_S2_3	512	17	159	7.54429	74.1866	3.2977	Up	6.37e-32	5.29e-30	-	-	-	-	-
Unigene67726_S2_1	220	3	28	3.0984	30.4042	3.29467	Up	1.31e-06	2.23e-05	-	-	-	-	-
Unigene9269_S2_3	464	3	28	1.46907	14.4158	3.29467	Up	1.31e-06	2.23e-05	-	-	-	-	-
Unigene74076_S2_3	295	4	37	3.0809	29.9625	3.28174	Up	2.37e-08	5.1e-07	-	-	-	-	-
Unigene59191_S2_3	1180	140	1295	26.9579	262.172	3.28174	Up	1.34e-247	1.01e-244	-	-	-	-	gi|225464015|ref|XP_002265615.1|/2.08234e-41/PREDICTED: uncharacterized protein LOC100264272 [Vitis vinifera]
Unigene14111_S2_3	622	83	758	30.3199	291.124	3.2633	Up	6.33e-145	2.47e-142	-	GO:0044464//cell part	-	-	gi|460379212|ref|XP_004235358.1|/7.86739e-41/PREDICTED: HVA22-like protein e-like [Solanum lycopersicum]
CL4978.Contig1_S2_1	1180	34	310	6.54691	62.7593	3.26094	Up	3.29e-60	5.4e-58	-	-	-	-	-
CL6510.Contig1_S2_3	463	6	54	2.94449	27.8619	3.24221	Up	1.54e-11	4.57e-10	K14498|1|2e-51|199|gmx:100806949|serine/threonine-protein kinase SRK2 [EC:2.7.11.1]	-	GO:0004672//protein kinase activity;GO:0032559	GO:0006464//cellular protein modification process	gi|460372475|ref|XP_004232055.1|/2.69239e-52/PREDICTED: serine/threonine-protein kinase SRK2I-like [Solanum lycopersicum]
Unigene96743_S2_3	298	3	27	2.28741	21.6444	3.24221	Up	2.45e-06	4e-05	-	-	-	-	-
Unigene51555_S2_1	272	3	27	2.50606	23.7134	3.24221	Up	2.45e-06	4e-05	-	-	-	-	-
CL2117.Contig1_S2_3	232	4	36	3.91752	37.0692	3.24221	Up	4.41e-08	9.19e-07	-	-	-	-	-
Unigene58858_S2_1	248	3	27	2.74858	26.0082	3.24221	Up	2.45e-06	4e-05	-	-	-	-	-
Unigene6352_S2_1	275	15	135	12.3936	117.273	3.24221	Up	6.48e-27	4.48e-25	-	-	GO:0016740//transferase activity	-	gi|407940|gb|AAA81890.1|/6.23957e-16/epoxide hydrolase [Solanum tuberosum]
Unigene24393_S2_1	969	5	45	1.17243	11.094	3.24221	Up	8.16e-10	2.05e-08	K08867|1|3e-100|363|smo:SELMODRAFT_136322|WNK lysine deficient protein kinase [EC:2.7.11.1];K12132|5|1e-95|348|aly:ARALYDRAFT_317356|serine/threonine-protein kinase WNK1 [EC:2.7.11.1]	-	GO:0004702//receptor signaling protein serine/threonine kinase activity;GO:0032559	GO:0006464//cellular protein modification process	gi|359485884|ref|XP_002270768.2|/6.18495e-131/PREDICTED: probable serine/threonine-protein kinase WNK11-like [Vitis vinifera]
Unigene9594_S2_1	204	6	53	6.68283	62.0646	3.21524	Up	2.85e-11	8.28e-10	K12135|1|3e-16|81.3|ath:AT5G15840|zinc finger protein CONSTANS	-	-	-	gi|345104742|gb|AEN71141.1|/6.89929e-31/constans-like protein [Chrysanthemum x morifolium]
CL3028.Contig1_S2_3	465	5	44	2.44319	22.6047	3.20979	Up	1.51e-09	3.71e-08	K16055|1|6e-74|273|aly:ARALYDRAFT_477022|trehalose 6-phosphate synthase/phosphatase [EC:2.4.1.15 3.1.3.12]	-	GO:0035251//UDP-glucosyltransferase activity;GO:0019203//carbohydrate phosphatase activity	GO:0009756//carbohydrate mediated signaling;GO:0005991//trehalose metabolic process;GO:0007275//multicellular organismal development;GO:0003006//developmental process involved in reproduction;GO:0042546//cell wall biogenesis	gi|462410411|gb|EMJ15745.1|/1.36013e-75/hypothetical protein PRUPE_ppa001048mg [Prunus persica]
Unigene5765_S2_3	1100	5	44	1.0328	9.55561	3.20979	Up	1.51e-09	3.72e-08	K14411|1|3e-21|100|vvi:100257917|RNA-binding protein Musashi;K12741|2|5e-21|100|bdi:100837968|heterogeneous nuclear ribonucleoprotein A1/A3	GO:0005634//nucleus	GO:0005488//binding	GO:0009987//cellular process	gi|460371443|ref|XP_004231546.1|/1.57864e-80/PREDICTED: polyadenylate-binding protein 4-like isoform 1 [Solanum lycopersicum]
CL695.Contig1_S2_3	949	5	44	1.19714	11.0761	3.20979	Up	1.51e-09	3.71e-08	K13424|1|3e-21|100|pop:POPTR_577093|WRKY transcription factor 33	-	-	-	gi|156118324|gb|ABU49723.1|/2.34069e-34/WRKY transcription factor 4 [Solanum tuberosum]
Unigene87094_S2_3	1082	8	70	1.67997	15.455	3.20157	Up	1.94e-14	7.19e-13	K10581|1|8e-70|262|ppp:PHYPADRAFT_40312|ubiquitin-conjugating enzyme E2 O [EC:6.3.2.19]	-	GO:0016879//ligase activity, forming carbon-nitrogen bonds	GO:0006464//cellular protein modification process	gi|460395568|ref|XP_004243354.1|/2.69805e-101/PREDICTED: probable ubiquitin-conjugating enzyme E2 26-like [Solanum lycopersicum]
Unigene28178_S2_1	557	35	306	14.2775	131.24	3.20039	Up	1.94e-58	3.07e-56	K03671|1|6e-22|101|vvi:100246832|thioredoxin 1	-	-	-	gi|255555063|ref|XP_002518569.1|/4.11029e-37/Thioredoxin H-type, putative [Ricinus communis]
Unigene76615_S2_3	1156	3	26	0.589662	5.37296	3.18776	Up	4.55e-06	7.12e-05	-	GO:0043231//intracellular membrane-bounded organelle	-	GO:0006970//response to osmotic stress	gi|224121690|ref|XP_002318648.1|/4.18216e-63/predicted protein [Populus trichocarpa]
Unigene91830_S2_3	602	4	34	1.50974	13.4921	3.15975	Up	1.51e-07	2.95e-06	K10526|1|4e-29|125|zma:100274307|OPC-8:0 CoA ligase 1 [EC:6.2.1.-];K01904|5|6e-27|118|ppp:PHYPADRAFT_209184|4-coumarate--CoA ligase [EC:6.2.1.12]	-	GO:0003824//catalytic activity	-	gi|225425844|ref|XP_002265545.1|/7.20806e-57/PREDICTED: 4-coumarate--CoA ligase-like 9 [Vitis vinifera]
Unigene27819_S2_1	163	21	178	29.2733	260.874	3.1557	Up	3.47e-34	3.12e-32	-	-	-	-	-
Unigene6031_S2_3	345	20	169	13.172	117.022	3.15123	Up	1.73e-32	1.46e-30	K13379|1|1e-20|96.3|vcn:VOLCADRAFT_108916|reversibly glycosylated polypeptide / UDP-arabinopyranose mutase [EC:2.4.1.- 5.4.99.30]	GO:0005911//cell-cell junction;GO:0043231//intracellular membrane-bounded organelle;GO:0030312//external encapsulating structure	GO:0035251//UDP-glucosyltransferase activity	GO:0045229//external encapsulating structure organization;GO:0009250//glucan biosynthetic process	gi|302831403|ref|XP_002947267.1|/1.58529e-19/hypothetical protein VOLCADRAFT_108916 [Volvox carteri f. nagariensis]
CL12978.Contig2_S2_3	867	16	135	4.19315	37.1974	3.1491	Up	3.18e-26	2.14e-24	K12845|1|2e-53|207|rcu:RCOM_0222550|U4/U6 small nuclear ribonucleoprotein SNU13	GO:0030529//ribonucleoprotein complex;GO:0031981//nuclear lumen	GO:0003676//nucleic acid binding	GO:0022613//ribonucleoprotein complex biogenesis	gi|351725919|ref|NP_001237109.1|/2.81991e-52/uncharacterized protein LOC100305817 [Glycine max]
CL2495.Contig1_S2_3	385	52	437	30.6889	271.156	3.14333	Up	2.22e-81	5.01e-79	K14165|1|2e-11|65.9|cme:CMT465C|dual specificity phosphatase [EC:3.1.3.16 3.1.3.48]	GO:0009532//plastid stroma	GO:0004721//phosphoprotein phosphatase activity;GO:0001871	GO:0006464//cellular protein modification process;GO:0005982//starch metabolic process;GO:0006796//phosphate-containing compound metabolic process	gi|462416863|gb|EMJ21600.1|/3.10911e-60/hypothetical protein PRUPE_ppa007299mg [Prunus persica]
Unigene26052_S2_1	325	5	42	3.49563	30.872	3.14267	Up	5.17e-09	1.19e-07	-	-	-	-	-
Unigene36480_S2_1	179	5	42	6.34682	56.0525	3.14267	Up	5.17e-09	1.19e-07	K13263|1|2e-07|52.4|gmx:100101902|isoflavone 7-O-glucosyltransferase [EC:2.4.1.170]	-	GO:0016757//transferase activity, transferring glycosyl groups	-	gi|37993667|gb|AAR06919.1|/2.27207e-10/UDP-glycosyltransferase 88B1 [Stevia rebaudiana]
CL5738.Contig1_S2_3	754	13	109	3.91752	34.5345	3.14003	Up	2.2e-21	1.2e-19	-	-	-	-	-
Unigene72883_S2_3	237	6	50	5.75231	50.3988	3.13118	Up	1.8e-10	4.85e-09	-	-	-	-	-
CL8565.Contig1_S2_3	412	3	25	1.65449	14.4958	3.13118	Up	8.44e-06	0.000125721	-	-	-	-	-
CL2737.Contig7_S2_1	205	7	58	7.7586	67.5885	3.12291	Up	6.31e-12	1.95e-10	-	-	-	-	-
CL8569.Contig2_S2_3	457	11	91	5.4691	47.569	3.12065	Up	5.63e-18	2.57e-16	-	-	-	-	-
Unigene86999_S2_3	346	9	74	5.91025	51.0921	3.11181	Up	7.98e-15	3.02e-13	K07897|1|3e-51|197|mtr:MTR_4g012940|Ras-related protein Rab-7A;K07976|4|7e-51|196|osa:4327180|Rab family, other	GO:0043231//intracellular membrane-bounded organelle;GO:0016020//membrane	GO:0032561//guanyl ribonucleotide binding;GO:0003824//catalytic activity	GO:0035556//intracellular signal transduction;GO:0006810//transport	gi|449448032|ref|XP_004141770.1|/2.96212e-50/PREDICTED: ras-related protein RABG3d-like isoform 1 [Cucumis sativus]
Unigene48798_S2_3	604	9	74	3.38567	29.268	3.11181	Up	7.98e-15	3.02e-13	K15378|1|5e-42|168|bdi:100836690|solute carrier family 45, member 1/2/4	GO:0044464//cell part	-	-	gi|35187437|gb|AAQ84310.1|/2.51962e-41/fiber sucrose transporter [Gossypium barbadense]
Unigene21507_S2_1	278	10	82	8.17325	70.464	3.10791	Up	2.87e-16	1.19e-14	-	-	-	-	-
Unigene76923_S2_3	858	46	377	12.1818	104.967	3.10714	Up	1.16e-69	2.25e-67	K01176|1|2e-45|181|ppp:PHYPADRAFT_60178|alpha-amylase [EC:3.2.1.1]	GO:0009532//plastid stroma	GO:0016160//amylase activity;GO:0046872//metal ion binding	GO:0005982//starch metabolic process	gi|60652321|gb|AAX33233.1|/5.17322e-83/plastid alpha-amylase [Actinidia chinensis]
Unigene76645_S2_3	1076	11	90	2.32284	19.9815	3.1047	Up	1.03e-17	4.65e-16	-	-	-	-	gi|460401164|ref|XP_004246098.1|/2.23444e-31/PREDICTED: putative F-box protein At3g25750-like [Solanum lycopersicum]
CL4538.Contig1_S2_3	392	6	49	3.4778	29.8613	3.10203	Up	3.3e-10	8.7e-09	-	-	-	-	-
Unigene35867_S2_1	336	6	49	4.05743	34.8382	3.10203	Up	3.3e-10	8.7e-09	-	-	-	-	gi|225447268|ref|XP_002279142.1|/9.09558e-15/PREDICTED: uncharacterized protein LOC100267059 [Vitis vinifera]
CL3886.Contig2_S2_3	1190	7	57	1.33657	11.4426	3.09782	Up	1.16e-11	3.49e-10	K15382|1|3e-96|350|gmx:100799083|solute carrier family 50 (sugar transporter)	GO:0016021//integral to membrane	GO:0015144//carbohydrate transmembrane transporter activity	GO:0071702	gi|356552769|ref|XP_003544735.1|/3.30787e-95/PREDICTED: bidirectional sugar transporter SWEET1-like [Glycine max]
Unigene78589_S2_1	707	10	81	3.21381	27.3693	3.0902	Up	5.25e-16	2.15e-14	-	-	-	-	-
Unigene2258_S2_3	1313	57	460	9.86392	83.6935	3.08488	Up	4.73e-84	1.1e-81	K15378|1|3e-148|523|vvi:100232844|solute carrier family 45, member 1/2/4	GO:0043231//intracellular membrane-bounded organelle;GO:0016021//integral to membrane	GO:0015154;GO:0005351//sugar:hydrogen symporter activity	GO:0015766	gi|2969887|emb|CAA76367.1|/6.35076e-151/sucrose/H+ symporter [Daucus carota]
CL3769.Contig1_S2_1	195	3	24	3.49563	29.4019	3.07228	Up	1.56e-05	0.000221051	K12156|1|3e-06|48.1|aly:ARALYDRAFT_493537|cytochrome P450, family 83, subfamily A, polypeptide 1 [EC:1.14.-.-]	-	GO:0016491//oxidoreductase activity;GO:0005506//iron ion binding	-	gi|308190434|gb|ADO16182.1|/1.14941e-17/cytochrome P450 mono-oxygenase [Artemisia annua]
CL4600.Contig1_S2_1	312	8	64	5.82606	49.0031	3.07228	Up	7.52e-13	2.48e-11	-	-	-	-	-
Unigene83309_S2_1	164	3	24	4.15639	34.9596	3.07228	Up	1.56e-05	0.000221008	K09286|1|3e-18|88.2|ath:AT4G25480|EREBP-like factor	GO:0043231//intracellular membrane-bounded organelle	GO:0003676//nucleic acid binding;GO:0001071//nucleic acid binding transcription factor activity	GO:0048506;GO:0040007//growth;GO:0009686//gibberellin biosynthetic process;GO:0006351//transcription, DNA-dependent	gi|144228150|gb|ABO93604.1|/1.48758e-25/DREBa [Chrysanthemum x morifolium]
Unigene5943_S2_3	382	3	24	1.78442	15.0088	3.07228	Up	1.56e-05	0.000221094	K11131|1|1e-12|69.3|vvi:100258019|H/ACA ribonucleoprotein complex subunit 4 [EC:5.4.99.-]	GO:0044444//cytoplasmic part;GO:0031981//nuclear lumen	GO:0016866//intramolecular transferase activity;GO:0003676//nucleic acid binding	GO:0010467//gene expression;GO:0009451//RNA modification	gi|297740386|emb|CBI30568.3|/2.05094e-11/unnamed protein product [Vitis vinifera]
Unigene44108_S2_3	426	59	471	31.4689	264.125	3.06922	Up	1.34e-85	3.19e-83	K13083|1|9e-20|93.6|pop:POPTR_64620|cytochrome P450, family 75, subfamily A (flavonoid 3',5'-hydroxylase) [EC:1.14.13.88];K09755|3|9e-18|87.0|sbi:SORBI_01g017270|ferulate-5-hydroxylase [EC:1.14.-.-];K05280|4|2e-17|85.5|gmx:547475|flavonoid 3'-monooxygenase [EC:1.14.13.21]	-	GO:0046872//metal ion binding	-	gi|86279650|gb|ABC94480.1|/1.13378e-33/putative flavonoid 3'-hydroxylase cytochrome P450 [Artemisia annua]
CL4936.Contig1_S2_3	886	21	165	5.38549	44.4886	3.04629	Up	9e-31	7.26e-29	K09510|1|4e-12|70.1|vcn:VOLCADRAFT_57911|DnaJ homolog subfamily B member 4;K09584|2|4e-12|70.1|cre:CHLREDRAFT_195902|protein disulfide-isomerase A6 [EC:5.3.4.1];K09527|3|8e-12|69.3|gmx:100804685|DnaJ homolog subfamily C member 7	-	GO:0005515//protein binding	GO:0044267//cellular protein metabolic process	gi|297742954|emb|CBI35821.3|/4.64119e-34/unnamed protein product [Vitis vinifera]
Unigene7448_S2_1	317	28	220	20.0696	165.791	3.04629	Up	1.55e-40	1.66e-38	K12135|1|1e-20|95.9|aly:ARALYDRAFT_488429|zinc finger protein CONSTANS	-	-	-	gi|345104742|gb|AEN71141.1|/7.77925e-43/constans-like protein [Chrysanthemum x morifolium]
Unigene14743_S2_1	285	22	172	17.5395	144.172	3.03912	Up	6.05e-32	5.02e-30	-	-	-	-	gi|37993667|gb|AAR06919.1|/4.29034e-25/UDP-glycosyltransferase 88B1 [Stevia rebaudiana]
CL189.Contig2_S2_1	558	14	109	5.70077	46.6649	3.03311	Up	1.01e-20	5.31e-19	K00695|1|6e-91|330|pop:POPTR_830445|sucrose synthase [EC:2.4.1.13]	-	GO:0035251//UDP-glucosyltransferase activity	GO:0005984//disaccharide metabolic process	gi|429326640|gb|AFZ78660.1|/7.24349e-90/sucrose synthase [Populus tomentosa]
CL3643.Contig1_S2_3	363	4	31	2.50376	20.4011	3.02648	Up	9.46e-07	1.64e-05	-	-	-	-	-
Unigene39419_S2_1	337	4	31	2.69693	21.9751	3.02648	Up	9.46e-07	1.64e-05	-	-	-	-	-
Unigene60360_S2_3	488	6	46	2.79364	22.5183	3.01088	Up	2.03e-09	4.91e-08	K00600|1|2e-61|232|mtr:MTR_2g006570|glycine hydroxymethyltransferase [EC:2.1.2.1]	-	GO:0016742//hydroxymethyl-, formyl- and related transferase activity;GO:0048037//cofactor binding	GO:0009069//serine family amino acid metabolic process;GO:0006730//one-carbon metabolic process;GO:0010038//response to metal ion	gi|460369260|ref|XP_004230481.1|/1.27641e-61/PREDICTED: serine hydroxymethyltransferase 2-like [Solanum lycopersicum]
Unigene93481_S2_3	737	7	53	2.15809	17.1794	2.99285	Up	1.3e-10	3.55e-09	K01580|1|7e-98|354|rcu:RCOM_0112580|glutamate decarboxylase [EC:4.1.1.15]	-	GO:0016831//carboxy-lyase activity;GO:0048037//cofactor binding;GO:0005515//protein binding	GO:0009064//glutamine family amino acid metabolic process	gi|226441631|gb|ACO57442.1|/1.27818e-97/glutamate decarboxylase [Elaeis oleifera]
Unigene92344_S2_3	240	9	68	8.52061	67.6856	2.98982	Up	2.98e-13	1.01e-11	K09873|1|6e-32|133|ath:AT2G36830|aquaporin TIP	GO:0031224//intrinsic to membrane;GO:0000325//plant-type vacuole;GO:0000322;GO:0009526//plastid envelope;GO:0031090//organelle membrane	GO:0005372//water transmembrane transporter activity;GO:0042887	GO:0055085//transmembrane transport;GO:0010476//gibberellin mediated signaling pathway;GO:0015840//urea transport;GO:0042044//fluid transport	gi|257219861|gb|ACV52008.1|/3.31309e-33/tonoplast aquaporin 1;1 [Daucus carota]
Unigene13459_S2_3	2726	4	30	0.333406	2.62902	2.97917	Up	1.73e-06	2.89e-05	K00695|1|0.0|1257|vvi:100249279|sucrose synthase [EC:2.4.1.13]	-	GO:0035251//UDP-glucosyltransferase activity	GO:0005984//disaccharide metabolic process	gi|89114124|gb|ABD61653.1|/0/sucrose synthase [Cichorium intybus]
Unigene13061_S2_3	618	8	60	2.94131	23.1932	2.97917	Up	8.36e-12	2.54e-10	-	-	-	-	-
CL5296.Contig1_S2_3	472	4	30	1.92556	15.1837	2.97917	Up	1.73e-06	2.89e-05	-	-	-	-	gi|297828203|ref|XP_002881984.1|/6.9855e-06/hypothetical protein ARALYDRAFT_903922 [Arabidopsis lyrata subsp. lyrata]
Unigene16238_S2_3	555	27	201	11.0538	86.517	2.96845	Up	2.98e-36	2.85e-34	K00695|1|9e-58|220|vvi:100267606|sucrose synthase [EC:2.4.1.13]	-	GO:0035251//UDP-glucosyltransferase activity	GO:0005984//disaccharide metabolic process	gi|470109046|ref|XP_004290813.1|/2.69765e-57/PREDICTED: sucrose synthase 2-like [Fragaria vesca subsp. vesca]
Unigene13620_S2_3	531	7	52	2.99532	23.3942	2.96537	Up	2.36e-10	6.31e-09	-	-	-	-	gi|462413932|gb|EMJ18981.1|/4.4509e-35/hypothetical protein PRUPE_ppa020036mg [Prunus persica]
CL525.Contig1_S2_1	1582	17	126	2.44164	19.0267	2.9621	Up	3.23e-23	1.92e-21	K00815|1|0.0|634|pop:POPTR_568851|tyrosine aminotransferase [EC:2.6.1.5]	-	GO:0070547;GO:0048037//cofactor binding;GO:0016846//carbon-sulfur lyase activity	GO:0008652//cellular amino acid biosynthetic process;GO:0042360//vitamin E metabolic process	gi|224117120|ref|XP_002317481.1|/2.1778e-180/aminotransferase family protein [Populus trichocarpa]
Unigene42426_S2_3	762	34	252	10.1383	79.0031	2.9621	Up	5.71e-45	6.92e-43	-	GO:0031090//organelle membrane;GO:0043231//intracellular membrane-bounded organelle	-	-	gi|225465783|ref|XP_002268351.1|/1.8389e-54/PREDICTED: uncharacterized protein LOC100267500 [Vitis vinifera]
Unigene15985_S2_3	474	45	333	21.5712	167.828	2.95981	Up	7.13e-59	1.15e-56	K13083|1|3e-13|72.4|vvi:100266025|cytochrome P450, family 75, subfamily A (flavonoid 3',5'-hydroxylase) [EC:1.14.13.88]	-	GO:0046872//metal ion binding;GO:0016491//oxidoreductase activity	-	gi|86753682|gb|ABD15097.1|/7.09839e-30/putative heme-binding cytochrome P450 [Artemisia annua]
Unigene80079_S2_1	713	58	429	18.4832	143.736	2.95914	Up	2.34e-75	4.92e-73	K03671|1|4e-42|169|pop:POPTR_263504|thioredoxin 1	GO:0009536//plastid	GO:0015036//disulfide oxidoreductase activity	GO:0051234//establishment of localization;GO:0018904;GO:0019725//cellular homeostasis;GO:0006091//generation of precursor metabolites and energy	gi|462396794|gb|EMJ02593.1|/2.7011e-49/hypothetical protein PRUPE_ppa012199mg [Prunus persica]
Unigene27930_S2_3	823	141	1042	38.9277	302.459	2.95787	Up	1.81e-180	8.48e-178	K10802|1|5e-28|122|vvi:100246802|high mobility group protein B1	GO:0044427//chromosomal part	GO:0003676//nucleic acid binding;GO:0005198//structural molecule activity	GO:0006325//chromatin organization	gi|312282031|dbj|BAJ33881.1|/3.06971e-29/unnamed protein product [Thellungiella halophila]
Unigene24163_S2_1	434	3	22	1.57062	12.1096	2.94675	Up	5.25e-05	0.000677713	-	-	-	-	gi|460385048|ref|XP_004238217.1|/5.57585e-25/PREDICTED: protein DA1-like [Solanum lycopersicum]
Unigene84950_S2_3	1595	51	374	7.26522	56.0157	2.94675	Up	1.24e-65	2.24e-63	K09480|1|0.0|659|vvi:100251641|digalactosyldiacylglycerol synthase [EC:2.4.1.241]	GO:0030659//cytoplasmic vesicle membrane;GO:0009527//plastid outer membrane	GO:0035250//UDP-galactosyltransferase activity	GO:0009267//cellular response to starvation;GO:0009247//glycolipid biosynthetic process;GO:0044403//symbiosis, encompassing mutualism through parasitism	gi|462414405|gb|EMJ19142.1|/0/hypothetical protein PRUPE_ppa005016mg [Prunus persica]
CL9469.Contig2_S2_3	742	3	22	0.918664	7.083	2.94675	Up	5.25e-05	0.000677952	-	-	-	-	-
Unigene76691_S2_3	152	3	22	4.48453	34.5762	2.94675	Up	5.25e-05	0.000677832	-	-	-	-	-
CL4393.Contig2_S2_3	1107	12	88	2.46305	18.9904	2.94675	Up	1.51e-16	6.37e-15	K14852|1|2e-110|397|vvi:100252416|regulator of ribosome biosynthesis	GO:0031981//nuclear lumen	-	GO:0022613//ribonucleoprotein complex biogenesis	gi|460412354|ref|XP_004251566.1|/5.60923e-110/PREDICTED: ribosome biogenesis regulatory protein homolog [Solanum lycopersicum]
Unigene73902_S2_1	189	5	36	6.01101	45.5029	2.92028	Up	1.95e-07	3.75e-06	-	-	-	-	-
Unigene56969_S2_3	511	50	359	22.2325	167.831	2.91627	Up	2.06e-62	3.51e-60	-	-	-	-	gi|344190178|gb|AEM97871.1|/7.08733e-24/DOF domain class transcription factor [Corylus heterophylla]
Unigene36978_S2_1	382	75	538	44.6105	336.448	2.91493	Up	1.17e-92	2.99e-90	K09872|1|2e-58|221|aly:ARALYDRAFT_492536|aquaporin PIP	GO:0031224//intrinsic to membrane	-	GO:0006810//transport	gi|335954641|gb|AEH76327.1|/2.02259e-59/plasma membrane intrinsic protein 1 [Jatropha curcas]
CL87.Contig1_S2_3	1110	171	1222	35.0036	262.995	2.90946	Up	8.75e-208	5.11e-205	K01953|1|7e-06|50.1|vcn:VOLCADRAFT_65699|asparagine synthase (glutamine-hydrolysing) [EC:6.3.5.4]	GO:0016020//membrane;GO:0044444//cytoplasmic part;GO:0043231//intracellular membrane-bounded organelle	-	-	gi|225461387|ref|XP_002284777.1|/1.93135e-118/PREDICTED: stem-specific protein TSJT1 [Vitis vinifera]
Unigene24441_S2_3	405	7	50	3.92719	29.4926	2.90878	Up	7.78e-10	1.96e-08	K14544|1|9e-32|133|vvi:100242719|U3 small nucleolar RNA-associated protein 22	-	-	-	gi|462399519|gb|EMJ05187.1|/1.0188e-34/hypothetical protein PRUPE_ppa000658mg [Prunus persica]
CL3.Contig1_S2_1	1307	113	807	19.6446	147.502	2.90853	Up	8.45e-138	3.09e-135	-	-	-	-	-
Unigene48279_S2_3	752	9	64	2.71934	20.3311	2.90236	Up	3.22e-12	1.02e-10	K13128|1|4e-31|132|gmx:100805423|zinc finger CCHC domain-containing protein 8;K10268|3|5e-24|109|gmx:100812999|F-box and leucine-rich repeat protein 2/20	-	-	-	gi|296089716|emb|CBI39535.3|/3.85017e-73/unnamed protein product [Vitis vinifera]
Unigene92375_S2_3	649	20	142	7.00204	52.2688	2.9001	Up	1.83e-25	1.2e-23	K01873|1|1e-57|220|aly:ARALYDRAFT_326110|valyl-tRNA synthetase [EC:6.1.1.9];K00799|2|2e-13|73.6|ppp:PHYPADRAFT_166420|glutathione S-transferase [EC:2.5.1.18]	-	-	-	gi|50058092|dbj|BAD27392.1|/4.02887e-67/dehydroascorbate reductase [Zinnia elegans]
Unigene27784_S2_3	1557	126	893	18.3874	137.013	2.89752	Up	1.06e-151	4.3e-149	-	GO:0016020//membrane	-	GO:0006970//response to osmotic stress;GO:0009642//response to light intensity	gi|460370383|ref|XP_004231032.1|/7.78363e-114/PREDICTED: uncharacterized protein LOC101263355 [Solanum lycopersicum]
Unigene28350_S2_1	714	45	318	14.3204	106.397	2.89331	Up	4.98e-55	7.43e-53	-	-	-	-	-
Unigene16520_S2_3	996	16	113	3.65006	27.103	2.89246	Up	1.69e-20	8.84e-19	K13420|1|5e-33|139|pop:POPTR_1075175|LRR receptor-like serine/threonine-protein kinase FLS2 [EC:2.7.11.1]	GO:0030312//external encapsulating structure	-	-	gi|225463775|ref|XP_002267653.1|/5.48546e-106/PREDICTED: probably inactive leucine-rich repeat receptor-like protein kinase At2g25790-like [Vitis vinifera]
Unigene48775_S2_3	410	4	28	2.21674	16.3145	2.87964	Up	5.74e-06	8.8e-05	-	-	-	-	gi|460405994|ref|XP_004248459.1|/9.74946e-46/PREDICTED: uncharacterized protein LOC101254342 [Solanum lycopersicum]
Unigene34037_S2_3	449	4	28	2.0242	14.8974	2.87964	Up	5.74e-06	8.8e-05	-	GO:0031410//cytoplasmic vesicle	GO:0043167//ion binding;GO:0008422//beta-glucosidase activity	GO:0044238//primary metabolic process	gi|224124850|ref|XP_002329964.1|/6.38681e-61/predicted protein [Populus trichocarpa]
Unigene24555_S2_3	294	4	28	3.09138	22.7515	2.87964	Up	5.74e-06	8.8e-05	-	-	-	-	-
CL2147.Contig3_S2_1	449	5	35	2.53025	18.6217	2.87964	Up	3.54e-07	6.54e-06	K01938|1|7e-70|260|gmx:100806844|formate--tetrahydrofolate ligase [EC:6.3.4.3]	GO:0043231//intracellular membrane-bounded organelle	GO:0016879//ligase activity, forming carbon-nitrogen bonds;GO:0032559	GO:0006760//folic acid-containing compound metabolic process	gi|356576871|ref|XP_003556553.1|/6.37201e-69/PREDICTED: formate--tetrahydrofolate ligase-like [Glycine max]
Unigene16338_S2_1	193	4	28	4.70914	34.6577	2.87964	Up	5.74e-06	8.8e-05	-	-	-	-	-
Unigene84010_S2_3	249	4	28	3.65006	26.8632	2.87964	Up	5.74e-06	8.81e-05	-	-	-	-	gi|359477040|ref|XP_002275651.2|/8.37793e-13/PREDICTED: G-type lectin S-receptor-like serine/threonine-protein kinase RLK1-like [Vitis vinifera]
Unigene73153_S2_3	267	4	28	3.40399	25.0522	2.87964	Up	5.74e-06	8.8e-05	-	-	-	-	-
Unigene1279_S2_3	210	10	70	10.8198	79.6301	2.87964	Up	3.78e-13	1.27e-11	-	-	-	-	-
Unigene85462_S2_3	1005	22	153	4.97389	36.3684	2.87024	Up	4.76e-27	3.31e-25	K00915|1|3e-104|376|pop:POPTR_253088|1D-myo-Inositol-tetrakisphosphate 5-kinase / inositol-polyphosphate multikinase [EC:2.7.1.140 2.7.1.151]	GO:0043231//intracellular membrane-bounded organelle;GO:0016020//membrane	GO:0051766//inositol trisphosphate kinase activity	GO:0009856//pollination;GO:0006796//phosphate-containing compound metabolic process;GO:0006351//transcription, DNA-dependent;GO:0032958//inositol phosphate biosynthetic process;GO:0000904//cell morphogenesis involved in differentiation	gi|460380235|ref|XP_004235863.1|/6.18265e-105/PREDICTED: inositol polyphosphate multikinase beta-like [Solanum lycopersicum]
Unigene2082_S2_3	334	9	62	6.12259	44.3449	2.85655	Up	1.05e-11	3.17e-10	-	-	-	-	-
Unigene82417_S2_1	671	13	89	4.4021	31.6859	2.84758	Up	3.43e-16	1.42e-14	K14416|1|4e-29|125|aly:ARALYDRAFT_325603|elongation factor 1 alpha-like protein	-	-	-	gi|462422876|gb|EMJ27139.1|/1.15754e-43/hypothetical protein PRUPE_ppa013728mg [Prunus persica]
Unigene70871_S2_3	341	6	41	3.99794	28.7229	2.84487	Up	4e-08	8.37e-07	-	-	-	-	gi|224063571|ref|XP_002301210.1|/1.49239e-09/predicted protein [Populus trichocarpa]
CL9496.Contig3_S2_3	618	6	41	2.20598	15.8487	2.84487	Up	4e-08	8.37e-07	K07213|1|7e-10|62.0|bdi:100823139|copper chaperone	GO:0016020//membrane	GO:0043169//cation binding	GO:0006812//cation transport;GO:0009408//response to heat	gi|462397226|gb|EMJ03025.1|/1.25854e-67/hypothetical protein PRUPE_ppa012801mg [Prunus persica]
Unigene26098_S2_3	292	6	41	4.66883	33.5428	2.84487	Up	4e-08	8.37e-07	K12843|1|2e-14|75.1|vvi:100248403|U4/U6 small nuclear ribonucleoprotein PRP3	GO:0044464//cell part	GO:0017111//nucleoside-triphosphatase activity;GO:0015604//organic phosphonate transmembrane transporter activity;GO:0032559	GO:0009207	gi|224093444|ref|XP_002309921.1|/3.04043e-39/white-brown-complex ABC transporter family [Populus trichocarpa]
Unigene73488_S2_1	1589	55	374	7.86463	56.2272	2.83782	Up	3.57e-63	6.19e-61	K00924|1|3e-12|71.6|aly:ARALYDRAFT_489138|[EC:2.7.1.-]	GO:0005618//cell wall	GO:0016787//hydrolase activity	-	gi|460400483|ref|XP_004245764.1|/6.227e-151/PREDICTED: aspartic proteinase nepenthesin-1-like [Solanum lycopersicum]
CL1306.Contig5_S2_1	830	5	34	1.36877	9.78587	2.83782	Up	6.39e-07	1.14e-05	-	-	-	-	-
Unigene54923_S2_3	273	4	27	3.32918	23.6265	2.82717	Up	1.04e-05	0.000152142	-	-	-	-	gi|460365019|ref|XP_004228403.1|/2.82381e-16/PREDICTED: uncharacterized protein LOC101255617 [Solanum lycopersicum]
Unigene24864_S2_1	442	20	135	10.2813	72.9642	2.82717	Up	1.11e-23	6.73e-22	K11434|1|1e-63|239|vvi:100266357|protein arginine N-methyltransferase 1 [EC:2.1.1.-]	GO:0031981//nuclear lumen	GO:0005515//protein binding;GO:0016274//protein-arginine N-methyltransferase activity	GO:0016571//histone methylation;GO:0018216//peptidyl-arginine methylation	gi|462397712|gb|EMJ03380.1|/2.98953e-63/hypothetical protein PRUPE_ppa006645mg [Prunus persica]
CL7503.Contig2_S2_3	174	4	27	5.22336	37.0692	2.82717	Up	1.04e-05	0.000152111	-	-	-	-	gi|462419052|gb|EMJ23315.1|/1.52241e-30/hypothetical protein PRUPE_ppa005695mg [Prunus persica]
Unigene85549_S2_3	869	15	101	3.92203	27.7652	2.8236	Up	4.8e-18	2.2e-16	K13464|1|3e-17|87.0|vvi:100262965|jasmonate ZIM domain-containing protein	-	-	-	gi|386778767|gb|AFJ23868.1|/2.5085e-16/jasmonate ZIM-domain protein 2 [Vitis quinquangularis]
CL4849.Contig2_S2_3	655	15	101	5.20343	36.8365	2.8236	Up	4.8e-18	2.2e-16	K08244|1|3e-87|318|vvi:100246568|alpha-glucan, water dikinase [EC:2.7.9.4]	GO:0009536//plastid	GO:0043169//cation binding;GO:0004672//protein kinase activity;GO:0032559	GO:0006796//phosphate-containing compound metabolic process;GO:0044238//primary metabolic process	gi|13124867|gb|AAK11735.1|/7.78372e-90/starch associated protein R1 [Solanum tuberosum]
CL3669.Contig1_S2_3	1541	108	727	15.9243	112.702	2.82321	Up	1.53e-120	4.89e-118	K00695|1|0.0|719|vvi:100267606|sucrose synthase [EC:2.4.1.13]	-	-	-	gi|345104529|gb|AEN71086.1|/0/sucrose synthase SusA1 [Gossypium turneri]
CL2729.Contig1_S2_1	1025	114	765	25.2709	178.294	2.81871	Up	1.54e-126	5.21e-124	-	-	-	-	-
CL5733.Contig1_S2_1	552	2503	16704	1030.29	7229.03	2.81075	Up	0	0	-	GO:0009536//plastid	-	-	gi|45790792|gb|AAS77419.1|/3.34386e-07/water stress induced protein [Brassica oleracea]
CL337.Contig29_S2_3	208	9	60	9.83147	68.9107	2.80925	Up	3.39e-11	9.79e-10	K04079|1|9e-35|142|sbi:SORBI_02g028050|molecular chaperone HtpG	GO:0044424//intracellular part	GO:0005515//protein binding;GO:0032559	GO:0044267//cellular protein metabolic process;GO:0050896//response to stimulus	gi|414589795|tpg|DAA40366.1|/1.47628e-33/TPA: putative heat shock protein 90 family protein [Zea mays]
Unigene35695_S2_1	1152	52	344	10.2563	71.3353	2.79811	Up	2.14e-57	3.34e-55	K01963|1|1e-161|567|rcu:RCOM_ORF00052|acetyl-CoA carboxylase carboxyl transferase subunit beta [EC:6.4.1.2]	GO:0043234//protein complex;GO:0009532//plastid stroma	GO:0043169//cation binding;GO:0016421//CoA carboxylase activity;GO:0032559	GO:0006631//fatty acid metabolic process	gi|452849060|ref|YP_007474738.1|/0/acetyl-CoA carboxylase beta subunit (chloroplast) [Chrysanthemum indicum]
Unigene15730_S2_3	536	5	33	2.11955	14.7078	2.79475	Up	1.15e-06	1.98e-05	K13692|1|5e-12|68.6|rcu:RCOM_1154190|UDP-glucose:(indol-3-yl)acetate beta-D-glucosyltransferase [EC:2.4.1.121];K13691|2|7e-12|68.2|rcu:RCOM_0606510|pathogen-inducible salicylic acid glucosyltransferase [EC:2.4.1.-]	-	GO:0008194//UDP-glycosyltransferase activity;GO:0016758//transferase activity, transferring hexosyl groups	-	gi|156138793|dbj|BAF75888.1|/4.05778e-52/glucosyltransferase [Dianthus caryophyllus]
Unigene92781_S2_3	491	16	105	7.40419	51.0865	2.78653	Up	1.82e-18	8.49e-17	K01551|1|1e-48|190|pop:POPTR_816573|arsenite-transporting ATPase [EC:3.6.3.16]	GO:0044464//cell part	GO:0032559;GO:0019829//cation-transporting ATPase activity	GO:0030003//cellular cation homeostasis;GO:0006811//ion transport	gi|470142320|ref|XP_004306859.1|/6.2808e-48/PREDICTED: ATPase ASNA1 homolog [Fragaria vesca subsp. vesca]
Unigene3046_S2_1	658	9	59	3.10782	21.4203	2.785	Up	6.07e-11	1.71e-09	-	-	-	-	gi|255563425|ref|XP_002522715.1|/6.9627e-14/serine-threonine protein kinase, plant-type, putative [Ricinus communis]
Unigene67693_S2_1	249	12	78	10.9502	74.8331	2.77272	Up	5.38e-14	1.93e-12	-	-	-	-	-
CL9032.Contig7_S2_3	195	4	26	4.66085	31.852	2.77272	Up	1.88e-05	0.000263008	-	-	-	-	-
CL4523.Contig2_S2_1	268	40	259	33.9129	230.868	2.76716	Up	4.14e-43	4.73e-41	-	-	-	GO:0050896//response to stimulus	gi|449436499|ref|XP_004136030.1|/4.51235e-22/PREDICTED: universal stress protein MJ0531-like [Cucumis sativus]
Unigene20144_S2_3	925	9	58	2.21075	14.9791	2.76034	Up	1.09e-10	2.99e-09	-	-	-	-	gi|225448311|ref|XP_002264923.1|/7.70788e-35/PREDICTED: uncharacterized protein LOC100257088 [Vitis vinifera]
CL1044.Contig1_S2_3	1179	9	58	1.73448	11.752	2.76034	Up	1.09e-10	2.99e-09	-	GO:0016020//membrane	GO:0005548//phospholipid transporter activity	GO:0051234//establishment of localization	gi|413935480|gb|AFW70031.1|/3.25113e-103/putative CRAL/TRIO domain containing, Sec14p-like phosphatidylinositol transfer family protein [Zea mays]
Unigene48287_S2_3	622	18	116	6.57539	44.5519	2.76034	Up	4.56e-20	2.34e-18	K01963|1|4e-28|122|vvi:4025046|acetyl-CoA carboxylase carboxyl transferase subunit beta [EC:6.4.1.2]	GO:0043234//protein complex;GO:0009532//plastid stroma	GO:0043169//cation binding;GO:0016421//CoA carboxylase activity;GO:0032559	GO:0006631//fatty acid metabolic process	gi|470227717|ref|YP_007624804.1|/2.51914e-55/acetyl-coenzyme A carboxylase carboxyl transferase subunit beta (chloroplast) [Artemisia frigida]
CL4833.Contig1_S2_1	1350	73	469	12.2865	82.9923	2.7559	Up	2.02e-76	4.3e-74	K03426|1|3e-155|546|vvi:100259453|NAD+ diphosphatase [EC:3.6.1.22]	GO:0009536//plastid	GO:0043169//cation binding;GO:0004551//nucleotide diphosphatase activity	-	gi|462397594|gb|EMJ03262.1|/1.2452e-157/hypothetical protein PRUPE_ppa005825mg [Prunus persica]
Unigene62731_S2_1	967	41	263	9.63378	64.9722	2.75365	Up	1.57e-43	1.82e-41	K01051|1|4e-51|199|rcu:RCOM_1433960|pectinesterase [EC:3.1.1.11]	GO:0005618//cell wall	GO:0030234//enzyme regulator activity;GO:0004091//carboxylesterase activity	GO:0071555//cell wall organization	gi|226490392|dbj|BAH56489.1|/2.29854e-97/pectin methylesterase 1 [Prunus persica]
Unigene9109_S2_1	435	5	32	2.61168	17.5735	2.75035	Up	2.07e-06	3.42e-05	K03327|1|1e-48|189|vvi:100241893|multidrug resistance protein, MATE family	-	GO:0022857//transmembrane transporter activity	GO:0006810//transport	gi|147858860|emb|CAN78689.1|/6.12208e-48/hypothetical protein VITISV_039558 [Vitis vinifera]
Unigene84608_S2_3	1273	1075	6876	191.875	1290.35	2.74952	Up	0	0	K11294|1|9e-37|152|smo:SELMODRAFT_15428|nucleolin;K12741|4|5e-18|90.5|vcn:VOLCADRAFT_104291|heterogeneous nuclear ribonucleoprotein A1/A3	GO:0009532//plastid stroma;GO:0009526//plastid envelope;GO:0009534//chloroplast thylakoid	GO:0008187//poly-pyrimidine tract binding	GO:0006952//defense response;GO:0009725//response to hormone stimulus	gi|225440003|ref|XP_002281642.1|/1.49312e-72/PREDICTED: 31 kDa ribonucleoprotein, chloroplastic isoform 1 [Vitis vinifera]
CL3355.Contig4_S2_1	1296	49	312	8.59074	57.5106	2.74297	Up	3.89e-51	5.31e-49	-	-	-	-	gi|460412932|ref|XP_004251850.1|/2.06185e-61/PREDICTED: FAD-dependent urate hydroxylase-like [Solanum lycopersicum]
CL906.Contig1_S2_1	2772	214	1361	17.5412	117.291	2.74127	Up	3.99e-217	2.49e-214	K05349|1|0.0|1102|vvi:100252178|beta-glucosidase [EC:3.2.1.21]	-	GO:0015926//glucosidase activity	GO:0044238//primary metabolic process	gi|157041199|dbj|BAF79669.1|/0/beta-D-xylosidase [Pyrus pyrifolia]
CL6116.Contig1_S2_1	482	6	38	2.82842	18.8337	2.73525	Up	2.32e-07	4.42e-06	-	-	-	-	-
CL5402.Contig4_S2_3	364	14	88	8.73909	57.7537	2.72436	Up	2.35e-15	9.24e-14	K09286|1|9e-27|116|ath:AT4G25480|EREBP-like factor	GO:0043231//intracellular membrane-bounded organelle	GO:0003676//nucleic acid binding;GO:0001071//nucleic acid binding transcription factor activity	GO:0006351//transcription, DNA-dependent	gi|144228150|gb|ABO93604.1|/5.64086e-49/DREBa [Chrysanthemum x morifolium]
CL11076.Contig2_S2_3	438	11	69	5.70634	37.6334	2.72138	Up	2.61e-12	8.3e-11	-	-	-	-	-
CL4989.Contig1_S2_3	529	24	150	10.3085	67.7383	2.71614	Up	4.05e-25	2.6e-23	-	-	-	-	-
Unigene59848_S2_3	533	4	25	1.70519	11.205	2.71614	Up	3.37e-05	0.000451114	-	-	-	-	gi|460391409|ref|XP_004241313.1|/1.19358e-27/PREDICTED: proteinaceous RNase P 3-like [Solanum lycopersicum]
Unigene25405_S2_1	846	14	87	3.76008	24.5667	2.70787	Up	4.17e-15	1.61e-13	-	-	-	-	-
Unigene26950_S2_3	2021	1236	7679	138.961	907.689	2.70752	Up	0	0	K01369|1|0.0|718|rcu:RCOM_0798420|legumain [EC:3.4.22.34]	GO:0005773//vacuole	GO:0004175//endopeptidase activity	GO:0016485//protein processing	gi|255550848|ref|XP_002516472.1|/0/Vacuolar-processing enzyme precursor, putative [Ricinus communis]
Unigene64753_S2_1	283	5	31	4.01442	26.1682	2.70455	Up	3.7e-06	5.86e-05	K01087|1|4e-23|104|gmx:100815357|trehalose 6-phosphate phosphatase [EC:3.1.3.12]	-	GO:0003824//catalytic activity	GO:0008152//metabolic process	gi|356569249|ref|XP_003552816.1|/5.81751e-22/PREDICTED: trehalose-phosphate phosphatase-like [Glycine max]
Unigene61882_S2_3	234	5	31	4.85505	31.6479	2.70455	Up	3.7e-06	5.86e-05	K12843|1|4e-11|64.3|vvi:100248403|U4/U6 small nuclear ribonucleoprotein PRP3;K05681|2|2e-08|55.5|olu:OSTLU_38326|ATP-binding cassette, subfamily G (WHITE), member 2	GO:0044464//cell part	GO:0017111//nucleoside-triphosphatase activity;GO:0015604//organic phosphonate transmembrane transporter activity;GO:0032559	GO:0009207	gi|462410127|gb|EMJ15461.1|/3.22905e-28/hypothetical protein PRUPE_ppa024858mg [Prunus persica]
Unigene51135_S2_3	318	12	74	8.5742	55.5908	2.69677	Up	5.4e-13	1.8e-11	-	-	-	-	-
Unigene59395_S2_3	309	6	37	4.41197	28.605	2.69677	Up	4.14e-07	7.59e-06	K00025|1|8e-39|156|vvi:100256452|malate dehydrogenase [EC:1.1.1.37]	-	GO:0016615//malate dehydrogenase activity	GO:0009060//aerobic respiration;GO:0005975//carbohydrate metabolic process;GO:0043648//dicarboxylic acid metabolic process	gi|255541140|ref|XP_002511634.1|/1.29827e-37/malate dehydrogenase, putative [Ricinus communis]
Unigene24911_S2_1	429	6	37	3.17785	20.6036	2.69677	Up	4.14e-07	7.59e-06	K14844|1|2e-08|56.2|vvi:100255113|pumilio homology domain family member 6	-	GO:0005488//binding	-	gi|296083316|emb|CBI22952.3|/1.80893e-07/unnamed protein product [Vitis vinifera]
CL1843.Contig4_S2_3	374	7	43	4.25271	27.466	2.69119	Up	4.68e-08	9.72e-07	-	-	-	-	-
Unigene5313_S2_1	982	67	411	15.5025	99.9836	2.68919	Up	1.89e-65	3.42e-63	K01551|1|1e-139|493|vvi:100252297|arsenite-transporting ATPase [EC:3.6.3.16]	GO:0044464//cell part	GO:0032559;GO:0019829//cation-transporting ATPase activity	GO:0030003//cellular cation homeostasis;GO:0006811//ion transport	gi|460406235|ref|XP_004248572.1|/2.31167e-141/PREDICTED: ATPase ASNA1 homolog [Solanum lycopersicum]
CL11076.Contig1_S2_3	688	27	164	8.91692	56.9448	2.67495	Up	6.71e-27	4.63e-25	-	-	-	-	-
Unigene15884_S2_3	418	41	248	22.2868	141.734	2.66893	Up	8.27e-40	8.64e-38	-	-	-	GO:0009414//response to water deprivation	gi|255630218|gb|ACU15464.1|/6.10342e-24/unknown [Glycine max]
CL3230.Contig1_S2_3	465	4	24	1.95455	12.3298	2.65724	Up	6.02e-05	0.000769795	-	-	-	-	-
Unigene32033_S2_1	324	5	30	3.50642	22.1195	2.65724	Up	6.6e-06	9.99e-05	-	-	-	-	-
Unigene19629_S2_1	362	8	48	5.02135	31.6761	2.65724	Up	9.47e-09	2.12e-07	-	-	GO:0008194//UDP-glycosyltransferase activity	-	gi|255547073|ref|XP_002514594.1|/4.99378e-21/UDP-glucosyltransferase, putative [Ricinus communis]
CL4688.Contig2_S2_3	489	9	54	4.18189	26.3805	2.65724	Up	1.09e-09	2.71e-08	-	-	GO:0003676//nucleic acid binding;GO:0005515//protein binding	GO:0007275//multicellular organismal development	gi|356546116|ref|XP_003541477.1|/4.99971e-29/PREDICTED: uncharacterized protein LOC100800468 [Glycine max]
Unigene86690_S2_3	225	9	54	9.08865	57.3337	2.65724	Up	1.09e-09	2.71e-08	-	-	-	-	-
Unigene13564_S2_3	620	8	48	2.93182	18.4947	2.65724	Up	9.47e-09	2.12e-07	K01710|1|1e-15|81.3|cme:CME136C|dTDP-glucose 4,6-dehydratase [EC:4.2.1.46]	-	GO:0003824//catalytic activity	-	gi|224131118|ref|XP_002321005.1|/2.41786e-42/predicted protein [Populus trichocarpa]
CL4386.Contig1_S2_1	589	10	60	3.85766	24.3352	2.65724	Up	1.25e-10	3.44e-09	-	-	-	-	-
CL9333.Contig3_S2_1	1837	4	24	0.494755	3.12105	2.65724	Up	6.02e-05	0.00076993	-	GO:0043231//intracellular membrane-bounded organelle	GO:0005488//binding	-	gi|449455589|ref|XP_004145535.1|/0/PREDICTED: DUF246 domain-containing protein At1g04910-like [Cucumis sativus]
CL4007.Contig5_S2_1	184	4	24	4.93948	31.1596	2.65724	Up	6.02e-05	0.000770064	K08244|1|5e-18|87.4|aly:ARALYDRAFT_888368|alpha-glucan, water dikinase [EC:2.7.9.4]	GO:0009526//plastid envelope;GO:0009532//plastid stroma	GO:0043169//cation binding;GO:0004672//protein kinase activity;GO:0032559	GO:0009409//response to cold;GO:0009608//response to symbiont;GO:0006796//phosphate-containing compound metabolic process;GO:0044238//primary metabolic process	gi|13124867|gb|AAK11735.1|/1.56053e-19/starch associated protein R1 [Solanum tuberosum]
Unigene83178_S2_1	280	26	156	21.0987	133.096	2.65724	Up	1.75e-25	1.15e-23	K09872|1|3e-43|171|rcu:RCOM_1356060|aquaporin PIP	GO:0031224//intrinsic to membrane	-	GO:0006810//transport	gi|256568429|gb|ACU87558.1|/3.50489e-43/PIP protein [Gossypium hirsutum]
Unigene76686_S2_3	265	15	89	12.8613	80.2311	2.64113	Up	4.8e-15	1.84e-13	-	-	-	-	-
Unigene3767_S2_3	370	8	47	4.91278	30.3455	2.62687	Up	1.68e-08	3.66e-07	K00924|1|5e-10|60.8|aly:ARALYDRAFT_475717|[EC:2.7.1.-];K04733|2|5e-10|60.8|smo:SELMODRAFT_159261|interleukin-1 receptor-associated kinase 4 [EC:2.7.11.1];K05658|5|3e-09|58.2|vvi:100262734|ATP-binding cassette, subfamily B (MDR/TAP), member 1	-	GO:0004672//protein kinase activity	-	gi|359492647|ref|XP_002281968.2|/3.78779e-29/PREDICTED: proline-rich receptor-like protein kinase PERK13-like [Vitis vinifera]
Unigene15366_S2_3	324	15	88	10.5193	64.8838	2.62482	Up	8.45e-15	3.19e-13	K14820|1|2e-14|75.1|rcu:RCOM_1362610|ribosome biogenesis protein BRX1	-	-	-	gi|470110819|ref|XP_004291660.1|/9.84252e-14/PREDICTED: ribosome biogenesis protein BRX1 homolog [Fragaria vesca subsp. vesca]
CL9132.Contig1_S2_3	912	7	41	1.74398	10.7396	2.62248	Up	1.47e-07	2.88e-06	K14571|1|2e-141|499|vvi:100261441|ribosome biogenesis ATPase	-	GO:0017111//nucleoside-triphosphatase activity;GO:0000166//nucleotide binding	-	gi|297738362|emb|CBI27563.3|/2.97005e-140/unnamed protein product [Vitis vinifera]
Unigene713_S2_1	1113	7	41	1.42903	8.80009	2.62248	Up	1.47e-07	2.87e-06	K14573|1|5e-27|120|vvi:100257200|nucleolar protein 4	-	GO:0003676//nucleic acid binding	-	gi|460370034|ref|XP_004230860.1|/1.20693e-27/PREDICTED: uncharacterized protein LOC101263645 [Solanum lycopersicum]
Unigene14128_S2_3	1128	28	164	5.64012	34.7323	2.62248	Up	2.39e-26	1.62e-24	K13258|1|7e-56|216|gmx:547489|2-hydroxyisoflavanone dehydratase [EC:4.2.1.105];K14493|2|1e-25|115|ppp:PHYPADRAFT_118478|gibberellin receptor GID1 [EC:3.-.-.-]	-	GO:0003824//catalytic activity	GO:0008152//metabolic process	gi|225428747|ref|XP_002285040.1|/2.78079e-96/PREDICTED: probable carboxylesterase 1 [Vitis vinifera]
CL2245.Contig1_S2_1	770	7	41	2.0656	12.7201	2.62248	Up	1.47e-07	2.88e-06	-	-	-	-	-
Unigene51048_S2_3	265	12	70	10.289	63.1031	2.6166	Up	5.27e-12	1.64e-10	-	-	-	-	-
Unigene20295_S2_3	666	6	35	2.04699	12.5543	2.6166	Up	1.31e-06	2.22e-05	-	-	-	-	gi|343887311|dbj|BAK61857.1|/5.03029e-07/ankyrin repeat family protein [Citrus unshiu]
CL2478.Contig1_S2_1	674	23	134	7.75367	47.4945	2.61481	Up	9.98e-22	5.52e-20	K15305|1|8e-105|377|vvi:100243898|vacuole morphology and inheritance protein 14	GO:0031090//organelle membrane	-	-	gi|462422142|gb|EMJ26405.1|/3.12437e-105/hypothetical protein PRUPE_ppa002039mg [Prunus persica]
CL1128.Contig5_S2_3	389	17	99	9.92976	60.7973	2.61418	Up	2.06e-16	8.62e-15	K13263|1|1e-11|66.2|gmx:100101902|isoflavone 7-O-glucosyltransferase [EC:2.4.1.170];K12356|2|6e-09|57.4|vvi:100265092|coniferyl-alcohol glucosyltransferase [EC:2.4.1.111];K08237|3|1e-08|56.2|ath:AT1G01390|hydroquinone glucosyltransferase [EC:2.4.1.218]	-	-	-	gi|37993667|gb|AAR06919.1|/4.83496e-21/UDP-glycosyltransferase 88B1 [Stevia rebaudiana]
Unigene1671_S2_1	1058	27	157	5.79852	35.4497	2.61202	Up	3.52e-25	2.27e-23	K01177|1|7e-141|498|vvi:100255167|beta-amylase [EC:3.2.1.2]	GO:0043231//intracellular membrane-bounded organelle	GO:0043167//ion binding;GO:0016160//amylase activity	GO:0005976//polysaccharide metabolic process	gi|359489614|ref|XP_002274612.2|/8.28596e-140/PREDICTED: beta-amylase 2, chloroplastic-like [Vitis vinifera]
CL2835.Contig2_S2_1	250	10	58	9.08865	55.4225	2.60834	Up	3.91e-10	1.02e-08	K00799|1|6e-23|103|pop:POPTR_730647|glutathione S-transferase [EC:2.5.1.18]	-	GO:0016765//transferase activity, transferring alkyl or aryl (other than methyl) groups	GO:0009755//hormone-mediated signaling pathway	gi|1170094|sp|P46423.1|GSTF_HYOMU/1.92249e-25/RecName: Full=Glutathione S-transferase; AltName: Full=25 kDa auxin-binding protein; AltName: Full=GST class-phi
CL9122.Contig5_S2_3	166	5	29	6.84386	41.7338	2.60834	Up	1.17e-05	0.000169662	K08960|1|7e-27|116|aly:ARALYDRAFT_479849|casein kinase 1, epsilon [EC:2.7.11.1];K00924|2|7e-27|116|ath:AT1G04440|[EC:2.7.1.-]	-	GO:0004672//protein kinase activity;GO:0032559	GO:0006464//cellular protein modification process	gi|449468566|ref|XP_004151992.1|/1.13568e-25/PREDICTED: casein kinase I isoform delta-like [Cucumis sativus]
Unigene83362_S2_1	480	19	110	8.99398	54.7457	2.60571	Up	5.05e-18	2.31e-16	K08073|1|8e-64|240|vvi:100243613|bifunctional polynucleotide phosphatase/kinase [EC:3.1.3.32 2.7.1.78]	-	GO:0016772//transferase activity, transferring phosphorus-containing groups;GO:0046914//transition metal ion binding;GO:0003676//nucleic acid binding;GO:0019204//nucleotide phosphatase activity	GO:0006796//phosphate-containing compound metabolic process	gi|225461681|ref|XP_002285464.1|/8.49646e-63/PREDICTED: uncharacterized protein LOC100243613 [Vitis vinifera]
CL3572.Contig3_S2_3	1112	9	52	1.83898	11.1711	2.6028	Up	3.39e-09	8.01e-08	-	-	-	-	-
CL2078.Contig5_S2_1	954	31	179	7.38334	44.8232	2.6019	Up	2.19e-28	1.61e-26	K00218|1|5e-136|481|vvi:100255647|protochlorophyllide reductase [EC:1.3.1.33]	GO:0009536//plastid	GO:0016628//oxidoreductase activity, acting on the CH-CH group of donors, NAD or NADP as acceptor	GO:0006779//porphyrin-containing compound biosynthetic process	gi|359493870|ref|XP_002284769.2|/6.84616e-135/PREDICTED: protochlorophyllide reductase, chloroplastic-like [Vitis vinifera]
Unigene16643_S2_3	521	18	103	7.85008	47.2278	2.58886	Up	7.5e-17	3.2e-15	-	GO:0043231//intracellular membrane-bounded organelle	-	-	gi|449443153|ref|XP_004139345.1|/6.13411e-18/PREDICTED: uncharacterized protein LOC101209110 [Cucumis sativus]
CL8194.Contig2_S2_1	930	43	246	10.5057	63.1903	2.58853	Up	3.16e-38	3.18e-36	-	-	-	-	-
Unigene54689_S2_1	305	7	40	5.2148	31.3299	2.58686	Up	2.6e-07	4.91e-06	K04733|1|3e-25|111|smo:SELMODRAFT_159261|interleukin-1 receptor-associated kinase 4 [EC:2.7.11.1];K00924|3|8e-25|109|osa:4333912|[EC:2.7.1.-]	-	GO:0030246//carbohydrate binding;GO:0004713//protein tyrosine kinase activity;GO:0032559	GO:0006464//cellular protein modification process;GO:0008037//cell recognition	gi|224146694|ref|XP_002326101.1|/3.42793e-38/predicted protein [Populus trichocarpa]
Unigene75122_S2_3	199	7	40	7.99253	48.0181	2.58686	Up	2.6e-07	4.91e-06	-	-	GO:0046914//transition metal ion binding	-	gi|356568178|ref|XP_003552290.1|/4.23052e-12/PREDICTED: RING-H2 finger protein ATL66-like [Glycine max]
CL5002.Contig1_S2_3	321	7	40	4.95487	29.7683	2.58686	Up	2.6e-07	4.91e-06	K11131|1|6e-56|213|vvi:100258019|H/ACA ribonucleoprotein complex subunit 4 [EC:5.4.99.-]	-	GO:0003676//nucleic acid binding;GO:0016866//intramolecular transferase activity	GO:0010467//gene expression;GO:0009451//RNA modification	gi|462419000|gb|EMJ23263.1|/5.15878e-55/hypothetical protein PRUPE_ppa003227mg [Prunus persica]
CL344.Contig4_S2_1	222	10	57	10.235	61.3367	2.58324	Up	6.88e-10	1.75e-08	K11434|1|3e-33|137|osa:4346843|protein arginine N-methyltransferase 1 [EC:2.1.1.-]	GO:0031981//nuclear lumen	GO:0005515//protein binding;GO:0016274//protein-arginine N-methyltransferase activity	GO:0016571//histone methylation;GO:0018216//peptidyl-arginine methylation	gi|48716647|dbj|BAD23315.1|/4.6913e-32/putative protein-arginine N-methyltransferase [Oryza sativa Japonica Group]
CL12978.Contig1_S2_3	839	6	34	1.62491	9.68089	2.57478	Up	2.31e-06	3.79e-05	K12845|1|1e-53|208|rcu:RCOM_0222550|U4/U6 small nuclear ribonucleoprotein SNU13	GO:0030529//ribonucleoprotein complex;GO:0031981//nuclear lumen	GO:0003676//nucleic acid binding	GO:0022613//ribonucleoprotein complex biogenesis	gi|351725919|ref|NP_001237109.1|/1.19676e-52/uncharacterized protein LOC100305817 [Glycine max]
Unigene16571_S2_3	600	9	51	3.40824	20.3057	2.57478	Up	5.97e-09	1.37e-07	K15032|1|8e-45|177|rcu:RCOM_0047430|mTERF domain-containing protein, mitochondrial	GO:0043231//intracellular membrane-bounded organelle	-	-	gi|255576320|ref|XP_002529053.1|/9.17581e-44/conserved hypothetical protein [Ricinus communis]
Unigene24329_S2_1	364	29	164	18.1024	107.632	2.57185	Up	8.24e-26	5.49e-24	-	-	-	-	gi|460388304|ref|XP_004239808.1|/1.6527e-24/PREDICTED: bifunctional epoxide hydrolase 2-like [Solanum lycopersicum]
Unigene630_S2_1	188	5	28	6.04298	35.5794	2.55771	Up	2.07e-05	0.000288869	-	-	-	-	-
CL1455.Contig1_S2_1	352	5	28	3.2275	19.0026	2.55771	Up	2.07e-05	0.000288758	-	-	-	-	-
Unigene15358_S2_3	417	37	207	20.1607	118.586	2.55632	Up	5.63e-32	4.69e-30	-	GO:0043231//intracellular membrane-bounded organelle	GO:0003676//nucleic acid binding	-	gi|224077838|ref|XP_002305430.1|/2.64747e-27/predicted protein [Populus trichocarpa]
Unigene5866_S2_3	938	60	335	14.5341	85.318	2.55341	Up	1.03e-50	1.39e-48	-	-	-	-	gi|224094308|ref|XP_002310135.1|/1.21036e-67/predicted protein [Populus trichocarpa]
Unigene6900_S2_3	1052	119	663	25.7022	150.555	2.55033	Up	1.39e-98	3.84e-96	K14820|1|1e-134|477|vvi:100247988|ribosome biogenesis protein BRX1	-	GO:0016876//ligase activity, forming aminoacyl-tRNA and related compounds;GO:0032559	GO:0010467//gene expression	gi|470110819|ref|XP_004291660.1|/8.79482e-134/PREDICTED: ribosome biogenesis protein BRX1 homolog [Fragaria vesca subsp. vesca]
CL8393.Contig2_S2_3	2644	7	39	0.601556	3.52372	2.55033	Up	4.57e-07	8.32e-06	K01115|1|1e-38|160|pop:POPTR_781949|phospholipase D [EC:3.1.4.4]	-	GO:0016787//hydrolase activity	GO:0008152//metabolic process	gi|16326135|dbj|BAB70511.1|/2.16983e-58/Myb [Nicotiana tabacum]
Unigene77185_S2_3	2228	72	401	7.34271	42.996	2.54982	Up	2.74e-60	4.5e-58	K14844|1|0.0|709|vvi:100255113|pumilio homology domain family member 6	GO:0031981//nuclear lumen	GO:0003676//nucleic acid binding	-	gi|225431818|ref|XP_002271110.1|/0/PREDICTED: pumilio homolog 24-like [Vitis vinifera]
CL12553.Contig1_S2_3	1060	81	448	17.3627	100.965	2.53979	Up	7.3e-67	1.35e-64	-	-	GO:0003676//nucleic acid binding;GO:0001071//nucleic acid binding transcription factor activity	GO:0010087//phloem or xylem histogenesis;GO:0032501//multicellular organismal process	gi|255543138|ref|XP_002512632.1|/1.09734e-91/NAC domain-containing protein, putative [Ricinus communis]
CL4235.Contig1_S2_3	599	33	182	12.5178	72.5844	2.53568	Up	4.75e-28	3.42e-26	K11129|1|5e-54|208|pop:POPTR_564435|H/ACA ribonucleoprotein complex subunit 2	GO:0032991//macromolecular complex;GO:0031981//nuclear lumen	GO:0003676//nucleic acid binding	-	gi|470126580|ref|XP_004299261.1|/4.85416e-53/PREDICTED: H/ACA ribonucleoprotein complex subunit 2-like protein-like [Fragaria vesca subsp. vesca]
Unigene85154_S2_3	1047	35	193	7.59558	44.0361	2.53546	Up	1.19e-29	9.17e-28	-	-	-	-	gi|225453791|ref|XP_002275558.1|/2.79896e-23/PREDICTED: uncharacterized protein LOC100252268 [Vitis vinifera]
CL469.Contig15_S2_1	187	6	33	7.29036	42.1571	2.53171	Up	4.06e-06	6.39e-05	-	-	-	-	-
Unigene74727_S2_1	244	10	55	9.31214	53.8482	2.53171	Up	2.11e-09	5.1e-08	-	-	-	-	-
Unigene39303_S2_1	319	8	44	5.69821	32.9504	2.53171	Up	9.13e-08	1.84e-06	-	-	-	-	-
Unigene84624_S2_3	1072	165	904	34.9726	201.452	2.52614	Up	2.52e-132	8.95e-130	-	GO:0009534//chloroplast thylakoid;GO:0009706//chloroplast inner membrane	-	GO:0009414//response to water deprivation;GO:0009725//response to hormone stimulus;GO:0009409//response to cold	gi|462407846|gb|EMJ13180.1|/2.06313e-61/hypothetical protein PRUPE_ppa010914mg [Prunus persica]
CL1863.Contig2_S2_3	1773	44	241	5.63876	32.4718	2.52574	Up	1.72e-36	1.66e-34	K00001|1|4e-22|104|gmx:100787307|alcohol dehydrogenase [EC:1.1.1.1]	-	GO:0003676//nucleic acid binding	GO:0007275//multicellular organismal development	gi|462399313|gb|EMJ04981.1|/0/hypothetical protein PRUPE_ppa001983mg [Prunus persica]
Unigene48269_S2_3	660	21	115	7.22961	41.6248	2.52545	Up	3.54e-18	1.63e-16	-	GO:0005576//extracellular region	GO:0046914//transition metal ion binding;GO:0004871//signal transducer activity;GO:0016491//oxidoreductase activity;GO:0016209//antioxidant activity	GO:0008152//metabolic process	gi|449435160|ref|XP_004135363.1|/2.32168e-73/PREDICTED: germin-like protein subfamily 3 member 2-like [Cucumis sativus]
CL5556.Contig3_S2_1	302	17	93	12.7903	73.5656	2.52398	Up	5.92e-15	2.26e-13	K00924|1|1e-11|65.9|osa:4341290|[EC:2.7.1.-];K13420|3|3e-11|64.7|ath:AT5G46330|LRR receptor-like serine/threonine-protein kinase FLS2 [EC:2.7.11.1]	-	-	-	gi|1143381|emb|CAA88846.1|/1.00302e-29/polygalacturonase inhibitor [Actinidia deliciosa]
Unigene42577_S2_1	590	15	82	5.77668	33.2017	2.52294	Up	2.44e-13	8.36e-12	-	-	-	-	gi|470116928|ref|XP_004294624.1|/2.50748e-14/PREDICTED: E3 UFM1-protein ligase 1 homolog [Fragaria vesca subsp. vesca]
CL2619.Contig2_S2_3	288	65	355	51.2814	294.465	2.52159	Up	6.67e-53	9.49e-51	K09872|1|2e-48|187|ath:AT4G23400|aquaporin PIP	GO:0009526//plastid envelope;GO:0031224//intrinsic to membrane	GO:0005372//water transmembrane transporter activity	GO:0006950//response to stress;GO:0042044//fluid transport	gi|32363338|sp|Q8LAA6.2|PIP15_ARATH/3.97476e-47/RecName: Full=Probable aquaporin PIP1-5; Short=AtPIP1;5; AltName: Full=Plasma membrane intrinsic protein 1d; Short=PIP1d
Unigene13675_S2_3	756	7	38	2.10385	12.0077	2.51285	Up	8.02e-07	1.41e-05	-	-	-	-	-
Unigene36585_S2_1	336	21	114	14.201	81.0521	2.51285	Up	6.16e-18	2.8e-16	-	-	-	-	-
CL5595.Contig2_S2_1	567	5	27	2.00367	11.3757	2.50524	Up	3.65e-05	0.000485464	-	-	-	-	gi|312222661|dbj|BAJ33519.1|/2.06918e-07/CACTA transposable element [Dahlia pinnata]
Unigene56452_S2_1	357	5	27	3.1823	18.0673	2.50524	Up	3.65e-05	0.000485375	K10257|1|1e-62|235|rcu:RCOM_0186970|omega-3 fatty acid desaturase (delta-15 desaturase) [EC:1.14.19.-]	GO:0009941//chloroplast envelope	GO:0016705//oxidoreductase activity, acting on paired donors, with incorporation or reduction of molecular oxygen	GO:0006631//fatty acid metabolic process	gi|32306982|gb|AAP78965.1|/2.08362e-64/omega-3 fatty acid desaturase [Helianthus annuus]
Unigene24339_S2_1	477	13	70	6.19248	35.0573	2.50113	Up	1.77e-11	5.24e-10	K02937|1|1e-06|50.4|bdi:100829357|large subunit ribosomal protein L7e	-	-	-	gi|359483248|ref|XP_003632930.1|/5.59738e-06/PREDICTED: LOW QUALITY PROTEIN: 60S ribosomal protein L7-4-like [Vitis vinifera]
Unigene98061_S2_3	1350	21	113	3.53447	19.996	2.50014	Up	1.07e-17	4.81e-16	K08150|1|7e-26|116|aly:ARALYDRAFT_322009|MFS transporter, SP family, solute carrier family 2 (myo-inositol transporter), member 13	GO:0031224//intrinsic to membrane	GO:0016628//oxidoreductase activity, acting on the CH-CH group of donors, NAD or NADP as acceptor;GO:0022891//substrate-specific transmembrane transporter activity	GO:0008152//metabolic process;GO:0071702	gi|470101533|ref|XP_004287225.1|/9.46056e-174/PREDICTED: sugar transport protein 7-like [Fragaria vesca subsp. vesca]
Unigene12119_S2_1	687	24	129	7.93768	44.8571	2.49855	Up	5.46e-20	2.78e-18	K00517|1|2e-57|220|ath:AT1G01190|[EC:1.14.-.-];K05280|5|1e-16|84.7|osa:4348304|flavonoid 3'-monooxygenase [EC:1.14.13.21]	-	GO:0016491//oxidoreductase activity;GO:0005506//iron ion binding	-	gi|332071121|gb|AED99879.1|/7.06622e-68/cytochrome P450, partial [Panax notoginseng]
Unigene27814_S2_3	2762	156	838	12.8334	72.4801	2.49769	Up	3.2e-121	1.04e-118	K09458|1|2e-176|617|vvi:100253210|3-oxoacyl-[acyl-carrier-protein] synthase II [EC:2.3.1.179]	-	GO:0016746//transferase activity, transferring acyl groups	GO:0006631//fatty acid metabolic process	gi|442614258|gb|AGC65509.1|/0/keto acyl-acyl carrier protein synthase II [Carthamus tinctorius]
Unigene204_S2_1	585	36	193	13.9825	78.8134	2.49481	Up	3.91e-29	2.95e-27	-	-	-	-	-
Unigene20574_S2_1	466	42	225	20.4787	115.344	2.49375	Up	1.07e-33	9.5e-32	K08073|1|5e-37|151|vvi:100243613|bifunctional polynucleotide phosphatase/kinase [EC:3.1.3.32 2.7.1.78]	-	GO:0003824//catalytic activity	-	gi|225461681|ref|XP_002285464.1|/4.72923e-36/PREDICTED: uncharacterized protein LOC100243613 [Vitis vinifera]
CL9612.Contig1_S2_3	1461	497	2661	77.294	435.104	2.49293	Up	0	0	K10802|1|5e-30|130|vvi:100257544|high mobility group protein B1;K02836|2|1e-29|129|vvi:100265078|peptide chain release factor 2	GO:0044424//intracellular part	GO:0003747//translation release factor activity	GO:0006412//translation	gi|462411609|gb|EMJ16658.1|/3.47386e-68/hypothetical protein PRUPE_ppa006406mg [Prunus persica]
Unigene51845_S2_1	573	9	48	3.56884	20.0118	2.48732	Up	3.2e-08	6.78e-07	K11426|1|6e-74|274|rcu:RCOM_1032380|SET and MYND domain-containing protein	-	GO:0046914//transition metal ion binding	-	gi|255545512|ref|XP_002513816.1|/6.40293e-73/protein with unknown function [Ricinus communis]
Unigene64550_S2_1	222	6	32	6.14098	34.4346	2.48732	Up	7.11e-06	0.000107228	K00517|1|2e-13|72.0|ath:AT1G13090|[EC:1.14.-.-];K13267|4|3e-12|68.2|gmx:100814284|cytochrome P450, family 71, subfamily D, polypeptide 9 (flavonoid 6-hydroxylase) [EC:1.14.13.-];K13225|5|3e-12|68.2|zma:100382554|cytochrome P450, family 71, subfamily C, polypeptide 1 (3-hydroxyindolin-2-one monooxygenase) [EC:1.14.13.139]	-	GO:0004497//monooxygenase activity;GO:0005506//iron ion binding	-	gi|460409035|ref|XP_004249946.1|/1.84339e-20/PREDICTED: cytochrome P450 83B1-like [Solanum lycopersicum]
Unigene68396_S2_1	271	6	32	5.03062	28.2084	2.48732	Up	7.11e-06	0.000107205	-	-	-	-	-
Unigene8741_S2_1	158	6	32	8.62846	48.3828	2.48732	Up	7.11e-06	0.00010725	K00799|1|2e-08|55.5|vvi:100265903|glutathione S-transferase [EC:2.5.1.18]	-	-	-	gi|75756064|gb|ABA27083.1|/2.31913e-10/TO115-2rc [Taraxacum officinale]
Unigene15736_S2_1	319	6	32	4.27366	23.9639	2.48732	Up	7.11e-06	0.000107183	K14638|1|2e-21|99.0|sbi:SORBI_01g009890|solute carrier family 15 (peptide/histidine transporter), member 3/4	GO:0031224//intrinsic to membrane	-	GO:0015833//peptide transport	gi|149900503|gb|ABR32183.1|/1.16391e-22/peptide transporter [Hakea actites]
CL3333.Contig2_S2_3	487	6	32	2.79938	15.6971	2.48732	Up	7.11e-06	0.000107161	K00162|1|4e-79|291|mtr:MTR_7g005380|pyruvate dehydrogenase E1 component subunit beta [EC:1.2.4.1]	GO:0043231//intracellular membrane-bounded organelle	GO:0016616//oxidoreductase activity, acting on the CH-OH group of donors, NAD or NADP as acceptor;GO:0048037//cofactor binding;GO:0004738//pyruvate dehydrogenase activity;GO:0000166//nucleotide binding	GO:0006007//glucose catabolic process	gi|357501349|ref|XP_003620963.1|/4.36665e-78/Pyruvate dehydrogenase E1 component subunit beta [Medicago truncatula]
CL2343.Contig1_S2_1	323	9	48	6.3311	35.5007	2.48732	Up	3.2e-08	6.78e-07	-	-	-	-	-
Unigene46446_S2_1	817	9	48	2.50299	14.0352	2.48732	Up	3.2e-08	6.78e-07	K08244|1|5e-78|288|vvi:100246568|alpha-glucan, water dikinase [EC:2.7.9.4]	GO:0009526//plastid envelope;GO:0009532//plastid stroma	GO:0016301//kinase activity;GO:0000166//nucleotide binding	GO:0009409//response to cold;GO:0009608//response to symbiont;GO:0008152//metabolic process	gi|225425619|ref|XP_002270485.1|/6.65477e-77/PREDICTED: alpha-glucan water dikinase, chloroplastic [Vitis vinifera]
CL1160.Contig20_S2_3	172	59	314	77.9405	436.114	2.48426	Up	3.33e-46	4.16e-44	K07374|1|2e-28|122|pop:POPTR_831020|tubulin alpha	GO:0032991//macromolecular complex;GO:0015630//microtubule cytoskeleton	GO:0017111//nucleoside-triphosphatase activity;GO:0032561//guanyl ribonucleotide binding	GO:0043623//cellular protein complex assembly;GO:0009207;GO:0007017//microtubule-based process	gi|224073154|ref|XP_002303998.1|/2.6873e-27/tubulin alpha-2 chain [Populus trichocarpa]
Unigene73765_S2_1	535	181	962	76.8713	429.556	2.48233	Up	6.62e-138	2.43e-135	-	GO:0031224//intrinsic to membrane;GO:0031410//cytoplasmic vesicle	-	GO:0006972//hyperosmotic response	gi|418730713|gb|AFX67002.1|/1.96876e-14/hydrophobic protein OSR8 [Solanum tuberosum]
Unigene68594_S2_3	1598	35	186	4.97658	27.8058	2.48216	Up	5.64e-28	4.04e-26	-	-	-	-	gi|255577821|ref|XP_002529784.1|/1.00218e-31/hypothetical protein RCOM_0251200 [Ricinus communis]
CL2746.Contig1_S2_3	313	10	53	7.2593	40.4511	2.47827	Up	6.43e-09	1.47e-07	-	-	-	-	-
Unigene15218_S2_3	480	10	53	4.73367	26.3775	2.47827	Up	6.43e-09	1.47e-07	-	-	-	-	-
Unigene6029_S2_1	443	14	74	7.18065	39.9049	2.47438	Up	6.29e-12	1.94e-10	K02921|1|1e-48|189|vvi:100254103|large subunit ribosomal protein L37Ae	GO:0030529//ribonucleoprotein complex	GO:0043169//cation binding;GO:0005198//structural molecule activity	GO:0010467//gene expression	gi|462405499|gb|EMJ10963.1|/1.03227e-47/hypothetical protein PRUPE_ppa013350mg [Prunus persica]
Unigene15648_S2_3	365	25	132	15.5628	86.3932	2.47282	Up	3.39e-20	1.75e-18	-	-	GO:0016787//hydrolase activity	-	gi|225438375|ref|XP_002274622.1|/9.38459e-20/PREDICTED: ABC transporter G family member 5 isoform 1 [Vitis vinifera]
CL11050.Contig1_S2_3	650	91	480	31.8103	176.411	2.47138	Up	2.41e-69	4.64e-67	K09872|1|2e-78|290|ath:AT2G45960|aquaporin PIP	GO:0031224//intrinsic to membrane	-	GO:0006810//transport	gi|335954641|gb|AEH76327.1|/2.22365e-81/plasma membrane intrinsic protein 1 [Jatropha curcas]
Unigene11876_S2_1	772	38	200	11.1842	61.8887	2.46821	Up	8.8e-30	6.84e-28	K05864|1|1e-63|241|rcu:RCOM_0774220|peptidyl-prolyl isomerase D [EC:5.2.1.8]	GO:0044424//intracellular part	GO:0016859//cis-trans isomerase activity	GO:0003006//developmental process involved in reproduction;GO:0009791//post-embryonic development;GO:0044267//cellular protein metabolic process	gi|470107971|ref|XP_004290309.1|/3.78133e-63/PREDICTED: peptidyl-prolyl cis-trans isomerase CYP40-like [Fragaria vesca subsp. vesca]
Unigene8959_S2_3	262	8	42	6.9379	38.2954	2.4646	Up	2.78e-07	5.22e-06	-	-	-	-	-
Unigene27799_S2_3	1487	9	47	1.37522	7.55067	2.45695	Up	5.56e-08	1.15e-06	-	GO:0005618//cell wall	GO:0005515//protein binding;GO:0004175//endopeptidase activity	GO:0019538//protein metabolic process;GO:0044092//negative regulation of molecular function	gi|225444712|ref|XP_002278292.1|/0/PREDICTED: subtilisin-like protease [Vitis vinifera]
Unigene37079_S2_1	857	33	172	8.74928	47.9453	2.45415	Up	1.16e-25	7.68e-24	-	GO:0043231//intracellular membrane-bounded organelle;GO:0044444//cytoplasmic part	-	-	gi|470121292|ref|XP_004296710.1|/3.74193e-49/PREDICTED: transcription factor bHLH128-like [Fragaria vesca subsp. vesca]
Unigene68620_S2_3	1362	34	177	5.67206	31.0452	2.45243	Up	2.42e-26	1.64e-24	K03935|1|9e-56|216|ath:ArthMp043|NADH dehydrogenase (ubiquinone) Fe-S protein 2 [EC:1.6.5.3 1.6.99.3]	GO:0030964;GO:0005746//mitochondrial respiratory chain	GO:0016651//oxidoreductase activity, acting on NAD(P)H;GO:0048037//cofactor binding;GO:0000166//nucleotide binding	GO:0015980//energy derivation by oxidation of organic compounds	gi|44889037|sp|P93306.2|NDUS2_ARATH/2.36054e-55/RecName: Full=NADH dehydrogenase [ubiquinone] iron-sulfur protein 2; AltName: Full=NADH dehydrogenase subunit 7
Unigene42722_S2_3	211	5	26	5.38427	29.4367	2.45079	Up	6.39e-05	0.000810783	-	-	-	-	-
Unigene36568_S2_1	665	10	52	3.41679	18.6801	2.45079	Up	1.12e-08	2.48e-07	-	-	-	-	gi|462414507|gb|EMJ19244.1|/2.059e-61/hypothetical protein PRUPE_ppa006124mg [Prunus persica]
CL7676.Contig4_S2_1	1435	60	312	9.50033	51.9399	2.45079	Up	3.18e-45	3.92e-43	K13065|1|6e-11|67.4|vvi:100265530|shikimate O-hydroxycinnamoyltransferase [EC:2.3.1.133];K15400|3|4e-09|61.2|ath:AT5G41040|omega-hydroxypalmitate O-feruloyl transferase [EC:2.3.1.188]	-	-	-	gi|470149321|ref|XP_004310187.1|/1.03544e-55/PREDICTED: salutaridinol 7-O-acetyltransferase-like [Fragaria vesca subsp. vesca]
Unigene79997_S2_1	325	5	26	3.49563	19.1112	2.45079	Up	6.39e-05	0.000810924	-	-	-	-	-
CL1306.Contig1_S2_1	2416	47	243	4.42018	24.0275	2.44251	Up	1.94e-35	1.82e-33	-	-	-	-	-
Unigene14971_S2_1	152	19	98	28.402	154.021	2.43906	Up	3.93e-15	1.52e-13	K09872|1|5e-19|90.5|rcu:RCOM_1356060|aquaporin PIP	GO:0031224//intrinsic to membrane	-	GO:0006810//transport	gi|470143451|ref|XP_004307390.1|/9.44818e-20/PREDICTED: probable aquaporin PIP2-5-like [Fragaria vesca subsp. vesca]
Unigene27484_S2_3	1016	644	3320	144.023	780.626	2.43833	Up	0	0	K08818|1|5e-15|80.1|vvi:100246062|cell division cycle 2-like [EC:2.7.11.22]	GO:0016020//membrane	GO:0043168	GO:0007154//cell communication;GO:0051234//establishment of localization	gi|449517457|ref|XP_004165762.1|/3.73657e-49/PREDICTED: remorin-like [Cucumis sativus]
Unigene24046_S2_3	524	7	36	3.03533	16.4123	2.43485	Up	2.44e-06	3.99e-05	K04123|1|4e-67|251|pop:POPTR_688380|ent-kaurenoic acid hydroxylase [EC:1.14.13.79]	GO:0043231//intracellular membrane-bounded organelle	GO:0016709//oxidoreductase activity, acting on paired donors, with incorporation or reduction of molecular oxygen, NAD(P)H as one donor, and incorporation of one atom of oxygen;GO:0005506//iron ion binding	GO:0009685//gibberellin metabolic process	gi|204022228|dbj|BAG71199.1|/5.19885e-73/ent-kaurenoic acid oxidase [Lactuca sativa]
Unigene20919_S2_3	256	8	41	7.10051	38.2598	2.42983	Up	4.84e-07	8.76e-06	-	GO:0044464//cell part	-	-	gi|296088788|emb|CBI38238.3|/1.67352e-21/unnamed protein product [Vitis vinifera]
Unigene24730_S2_1	493	20	102	9.2177	49.4256	2.42278	Up	1.39e-15	5.56e-14	-	-	-	-	gi|359497194|ref|XP_003635450.1|/1.55421e-30/PREDICTED: uncharacterized protein LOC100853798 [Vitis vinifera]
Unigene83452_S2_1	807	10	51	2.81557	15.0972	2.42278	Up	1.94e-08	4.2e-07	K01510|1|3e-70|263|rcu:RCOM_0836420|apyrase [EC:3.6.1.5]	-	GO:0003824//catalytic activity	-	gi|460386233|ref|XP_004238804.1|/1.14314e-73/PREDICTED: probable apyrase 6-like [Solanum lycopersicum]
CL11872.Contig1_S2_3	1232	37	188	6.82386	36.454	2.41742	Up	1.91e-27	1.35e-25	K12135|1|6e-51|199|aly:ARALYDRAFT_488429|zinc finger protein CONSTANS;K12127|4|9e-10|63.2|smo:SELMODRAFT_438647|pseudo-response regulator 1;K12128|5|4e-09|60.8|aly:ARALYDRAFT_483843|pseudo-response regulator 9	-	-	-	gi|225446176|ref|XP_002277953.1|/4.70339e-92/PREDICTED: zinc finger protein CONSTANS-LIKE 5-like [Vitis vinifera]
Unigene28409_S2_1	566	15	76	6.02163	32.0771	2.41332	Up	6.63e-12	2.04e-10	-	-	-	-	-
CL259.Contig1_S2_3	669	17	86	5.77381	30.7094	2.41108	Up	2.77e-13	9.46e-12	-	GO:0043231//intracellular membrane-bounded organelle	-	-	gi|225454563|ref|XP_002263294.1|/5.1336e-52/PREDICTED: uncharacterized protein LOC100242649 [Vitis vinifera]
Unigene68952_S2_3	2066	91	458	10.0081	52.9583	2.40369	Up	3.64e-64	6.44e-62	K14638|1|5e-113|407|sbi:SORBI_01g009890|solute carrier family 15 (peptide/histidine transporter), member 3/4	-	-	-	gi|255552447|ref|XP_002517267.1|/0/nitrate transporter, putative [Ricinus communis]
Unigene1729_S2_1	1175	486	2444	93.9805	496.892	2.4025	Up	0	0	K12135|1|1e-62|238|aly:ARALYDRAFT_488429|zinc finger protein CONSTANS	-	-	-	gi|422898331|dbj|BAM67031.1|/0/constans-like 1 [Chrysanthemum seticuspe f. boreale]
Unigene17155_S2_1	605	11	55	4.1312	21.7173	2.39421	Up	6.73e-09	1.53e-07	K08360|1|9e-65|244|pop:POPTR_726758|cytochrome b-561	-	-	-	gi|224108215|ref|XP_002314762.1|/1.05125e-63/predicted protein [Populus trichocarpa]
CL1701.Contig4_S2_3	682	9	45	2.99845	15.7626	2.39421	Up	1.67e-07	3.24e-06	K01710|1|9e-35|144|cme:CME136C|dTDP-glucose 4,6-dehydratase [EC:4.2.1.46];K10046|2|8e-13|72.0|vcn:VOLCADRAFT_77112|GDP-D-mannose 3', 5'-epimerase [EC:5.1.3.18 5.1.3.-]	GO:0012505//endomembrane system;GO:0031090//organelle membrane;GO:0043231//intracellular membrane-bounded organelle	GO:0016831//carboxy-lyase activity;GO:0048037//cofactor binding;GO:0016836//hydro-lyase activity	GO:0019321//pentose metabolic process;GO:0009226//nucleotide-sugar biosynthetic process	gi|224064446|ref|XP_002301480.1|/2.32514e-71/predicted protein [Populus trichocarpa]
CL8651.Contig2_S2_1	327	10	50	6.94851	36.5276	2.39421	Up	3.34e-08	7.07e-07	K04079|1|1e-22|102|pop:POPTR_550613|molecular chaperone HtpG	GO:0044424//intracellular part	GO:0005515//protein binding;GO:0032559	GO:0044267//cellular protein metabolic process;GO:0050896//response to stimulus	gi|224056837|ref|XP_002299048.1|/1.66929e-21/predicted protein [Populus trichocarpa]
Unigene42069_S2_1	788	17	85	4.90187	25.7686	2.39421	Up	4.77e-13	1.6e-11	K04733|1|4e-33|139|smo:SELMODRAFT_33807|interleukin-1 receptor-associated kinase 4 [EC:2.7.11.1];K13416|4|7e-30|129|rcu:RCOM_1534760|brassinosteroid insensitive 1-associated receptor kinase 1 [EC:2.7.10.1 2.7.11.1]	-	GO:0005488//binding;GO:0004672//protein kinase activity	GO:0009987//cellular process	gi|462413194|gb|EMJ18243.1|/1.60023e-72/hypothetical protein PRUPE_ppa001472mg [Prunus persica]
Unigene71731_S2_1	442	10	50	5.14064	27.0238	2.39421	Up	3.34e-08	7.07e-07	K06617|1|2e-80|295|vvi:100242394|raffinose synthase [EC:2.4.1.82]	GO:0009536//plastid	GO:0004672//protein kinase activity;GO:0008378//galactosyltransferase activity;GO:0032559	GO:0009725//response to hormone stimulus;GO:0009312//oligosaccharide biosynthetic process;GO:0005985//sucrose metabolic process;GO:0019406;GO:0023052//signaling;GO:0006950//response to stress;GO:0006464//cellular protein modification process	gi|460373017|ref|XP_004232319.1|/3.52871e-80/PREDICTED: probable galactinol--sucrose galactosyltransferase 5-like [Solanum lycopersicum]
CL5356.Contig1_S2_3	283	7	35	5.62019	29.5447	2.39421	Up	4.23e-06	6.65e-05	K02739|1|1e-44|175|pop:POPTR_825510|20S proteasome subunit beta 2 [EC:3.4.25.1]	GO:0043231//intracellular membrane-bounded organelle;GO:0000502//proteasome complex	GO:0004175//endopeptidase activity	GO:0006508//proteolysis	gi|462411950|gb|EMJ16999.1|/4.12671e-44/hypothetical protein PRUPE_ppa009921mg [Prunus persica]
Unigene80149_S2_1	647	36	180	12.6426	66.461	2.39421	Up	4.64e-26	3.11e-24	K06268|1|1e-71|266|mtr:MTR_5g096420|protein phosphatase 3, regulatory subunit	GO:0000325//plant-type vacuole;GO:0005840//ribosome	GO:0046872//metal ion binding	GO:0019932//second-messenger-mediated signaling	gi|462401483|gb|EMJ07040.1|/2.8806e-73/hypothetical protein PRUPE_ppa011040mg [Prunus persica]
Unigene98064_S2_3	744	47	233	14.3537	74.8138	2.38188	Up	4.32e-33	3.75e-31	K02965|1|9e-24|108|ath:AT5G47320|small subunit ribosomal protein S19;K13195|2|2e-19|94.0|pop:POPTR_712972|cold-inducible RNA-binding protein;K11294|3|9e-18|88.6|smo:SELMODRAFT_15428|nucleolin	-	GO:0005488//binding	-	gi|460388396|ref|XP_004239853.1|/7.64662e-42/PREDICTED: glycine-rich RNA-binding protein 2, mitochondrial-like [Solanum lycopersicum]
CL12861.Contig1_S2_3	834	21	104	5.72127	29.7897	2.3804	Up	1.45e-15	5.8e-14	K15015|1|6e-61|232|vvi:100265815|solute carrier family 32 (vesicular inhibitory amino acid transporter)	GO:0031090//organelle membrane	-	-	gi|359482241|ref|XP_002266914.2|/7.63997e-60/PREDICTED: vacuolar amino acid transporter 1-like [Vitis vinifera]
CL1633.Contig1_S2_3	866	21	104	5.50986	28.6889	2.3804	Up	1.45e-15	5.79e-14	-	-	-	-	gi|449434835|ref|XP_004135201.1|/1.71874e-33/PREDICTED: uncharacterized protein LOC101204677 [Cucumis sativus]
CL4257.Contig4_S2_1	1714	34	168	4.50721	23.4152	2.37714	Up	3.15e-24	1.95e-22	K12812|1|0.0|760|vvi:100268003|ATP-dependent RNA helicase UAP56/SUB2 [EC:3.6.4.13]	GO:0031981//nuclear lumen	GO:0042623//ATPase activity, coupled;GO:0032559	GO:0010038//response to metal ion	gi|225430261|ref|XP_002285072.1|/0/PREDICTED: DEAD-box ATP-dependent RNA helicase 56-like [Vitis vinifera]
Unigene75051_S2_1	268	32	158	27.1303	140.838	2.37606	Up	7.32e-23	4.31e-21	-	-	-	-	-
CL4638.Contig3_S2_3	1769	347	1711	44.5698	231.058	2.37411	Up	2.39e-231	1.65e-228	K13076|1|0.0|737|vvi:100265385|delta8-fatty-acid desaturase [EC:1.14.19.4]	-	GO:0005506//iron ion binding;GO:0016705//oxidoreductase activity, acting on paired donors, with incorporation or reduction of molecular oxygen	GO:0006631//fatty acid metabolic process	gi|302028361|gb|ADK91077.1|/0/delta-8 sphingolipid desaturase [Helianthus annuus]
Unigene103_S2_3	1485	36	177	5.50827	28.4738	2.36996	Up	2.33e-25	1.51e-23	K14832|1|2e-109|394|pop:POPTR_1117374|ribosome biogenesis protein MAK21	GO:0031981//nuclear lumen	-	GO:0048229//gametophyte development	gi|359482456|ref|XP_002271838.2|/1.09135e-109/PREDICTED: CCAAT/enhancer-binding protein zeta-like [Vitis vinifera]
Unigene13537_S2_3	804	36	177	10.1739	52.5915	2.36996	Up	2.33e-25	1.51e-23	-	GO:0030312//external encapsulating structure	GO:0004553//hydrolase activity, hydrolyzing O-glycosyl compounds	GO:0008152//metabolic process	gi|13548679|dbj|BAB40807.1|/1.18571e-62/endo-1,3-beta-glucanase-like protein [Pyrus pyrifolia]
Unigene27073_S2_3	1354	288	1411	48.3296	248.947	2.36486	Up	3.06e-190	1.55e-187	K00924|1|1e-12|72.8|ath:AT5G22850|[EC:2.7.1.-]	GO:0005618//cell wall	-	-	gi|225465837|ref|XP_002264626.1|/9.57848e-142/PREDICTED: aspartic proteinase nepenthesin-1-like isoform 1 [Vitis vinifera]
CL8878.Contig2_S2_1	1630	48	235	6.69103	34.4412	2.36384	Up	4.49e-33	3.89e-31	-	GO:0044464//cell part	GO:0008375//acetylglucosaminyltransferase activity	-	gi|460402170|ref|XP_004246587.1|/0/PREDICTED: probable glycosyltransferase At5g03795-like [Solanum lycopersicum]
CL10250.Contig2_S2_3	972	27	132	6.31156	32.4419	2.36179	Up	3.29e-19	1.61e-17	-	-	-	-	-
Unigene13644_S2_3	655	50	244	17.3448	88.9912	2.35916	Up	3.33e-34	3e-32	K12900|1|1e-11|68.2|aly:ARALYDRAFT_892527|FUS-interacting serine-arginine-rich protein 1	GO:0016604//nuclear body	GO:0003676//nucleic acid binding	GO:0000377	gi|297746454|emb|CBI16510.3|/2.02584e-13/unnamed protein product [Vitis vinifera]
CL12424.Contig1_S2_3	1038	33	161	7.22364	37.0533	2.35881	Up	4.44e-23	2.63e-21	-	-	-	-	gi|24745927|dbj|BAC23045.1|/2.84862e-76/monooxygenase [Solanum tuberosum]
Unigene60567_S2_1	304	8	39	5.97937	30.6471	2.35768	Up	1.44e-06	2.45e-05	K05864|1|4e-33|137|rcu:RCOM_0774220|peptidyl-prolyl isomerase D [EC:5.2.1.8]	GO:0044424//intracellular part	GO:0016853//isomerase activity	GO:0003006//developmental process involved in reproduction;GO:0009791//post-embryonic development	gi|355329950|dbj|BAL14274.1|/1.9465e-33/cyclophilin 40 [Nicotiana tabacum]
CL9364.Contig2_S2_3	955	175	853	41.6365	213.375	2.35747	Up	2.55e-115	7.75e-113	K01507|1|9e-105|378|vvi:100258490|inorganic pyrophosphatase [EC:3.6.1.1]	GO:0044424//intracellular part	GO:0046872//metal ion binding;GO:0016462//pyrophosphatase activity	GO:0006793//phosphorus metabolic process	gi|470133818|ref|XP_004302756.1|/8.20501e-104/PREDICTED: soluble inorganic pyrophosphatase-like isoform 2 [Fragaria vesca subsp. vesca]
Unigene67865_S2_3	351	7	34	4.53138	23.1404	2.35239	Up	7.31e-06	0.000109947	K10143|1|1e-11|65.9|ppp:PHYPADRAFT_126406|E3 ubiquitin-protein ligase RFWD2 [EC:6.3.2.19]	-	GO:0016301//kinase activity;GO:0016628//oxidoreductase activity, acting on the CH-CH group of donors, NAD or NADP as acceptor;GO:0032559	GO:0006464//cellular protein modification process	gi|449452259|ref|XP_004143877.1|/8.9393e-15/PREDICTED: protein SPA1-RELATED 2-like [Cucumis sativus]
Unigene56584_S2_3	284	7	34	5.6004	28.5995	2.35239	Up	7.31e-06	0.000109925	-	-	GO:0016798//hydrolase activity, acting on glycosyl bonds;GO:0043167//ion binding	GO:0044238//primary metabolic process	gi|75755953|gb|ABA27032.1|/3.27738e-33/TO67a-1 [Taraxacum officinale]
Unigene19796_S2_3	492	7	34	3.23275	16.5087	2.35239	Up	7.31e-06	0.00010997	K13691|1|8e-20|94.4|gmx:100787483|pathogen-inducible salicylic acid glucosyltransferase [EC:2.4.1.-]	-	-	-	gi|37993669|gb|AAR06920.1|/9.32305e-23/UDP-glycosyltransferase 74G1 [Stevia rebaudiana]
Unigene71069_S2_1	1558	48	233	7.00024	35.7262	2.35151	Up	1.31e-32	1.11e-30	K12127|1|6e-85|313|vvi:100258790|pseudo-response regulator 1	-	GO:0005488//binding	-	gi|422898326|dbj|BAM67029.1|/1.25166e-95/timing of cab expression 1-like [Chrysanthemum seticuspe f. boreale]
Unigene63367_S2_1	300	13	63	9.84604	50.167	2.34912	Up	8.13e-10	2.05e-08	K00924|1|1e-19|92.4|aly:ARALYDRAFT_476729|[EC:2.7.1.-]	GO:0031224//intrinsic to membrane	GO:0016491//oxidoreductase activity;GO:0005102//receptor binding;GO:0004702//receptor signaling protein serine/threonine kinase activity	GO:0048869//cellular developmental process;GO:0009933//meristem structural organization;GO:0007169//transmembrane receptor protein tyrosine kinase signaling pathway;GO:0008152//metabolic process	gi|462422292|gb|EMJ26555.1|/1.45173e-20/hypothetical protein PRUPE_ppa000916mg [Prunus persica]
Unigene82601_S2_1	774	6	29	1.76137	8.95067	2.3453	Up	3.73e-05	0.000495633	-	-	-	-	gi|470128299|ref|XP_004300081.1|/1.49806e-59/PREDICTED: uncharacterized protein LOC101308578 [Fragaria vesca subsp. vesca]
Unigene23166_S2_3	255	6	29	5.34626	27.1679	2.3453	Up	3.73e-05	0.000495543	-	-	-	-	-
CL120.Contig3_S2_1	653	6	29	2.08774	10.6092	2.3453	Up	3.73e-05	0.000495453	-	-	-	-	gi|225442174|ref|XP_002275748.1|/4.03091e-22/PREDICTED: uncharacterized protein LOC100265239 [Vitis vinifera]
Unigene86894_S2_3	439	41	198	21.2207	107.746	2.34409	Up	7.67e-28	5.46e-26	-	GO:0043231//intracellular membrane-bounded organelle	-	-	gi|255560021|ref|XP_002521029.1|/2.67625e-11/conserved hypothetical protein [Ricinus communis]
Unigene79589_S2_1	249	10	48	9.12515	46.0511	2.33532	Up	9.89e-08	1.98e-06	-	-	-	-	-
CL7590.Contig1_S2_3	1511	88	422	13.233	66.7185	2.33395	Up	2.96e-57	4.58e-55	K15277|1|8e-160|561|vvi:100242001|solute carrier family 35 (adenosine 3'-phospho 5'-phosphosulfate transporter), member B3	GO:0031224//intrinsic to membrane	-	GO:0006810//transport	gi|464895880|gb|AGH25532.1|/8.15963e-161/UDP-galactose transporter [Prunus persica]
Unigene13589_S2_3	807	23	110	6.4758	32.5625	2.33008	Up	5.26e-16	2.15e-14	K12843|1|1e-38|158|vvi:100248403|U4/U6 small nuclear ribonucleoprotein PRP3;K05681|2|1e-30|131|cme:CMS467C|ATP-binding cassette, subfamily G (WHITE), member 2;K05658|4|3e-19|93.6|aly:ARALYDRAFT_473002|ATP-binding cassette, subfamily B (MDR/TAP), member 1	GO:0044464//cell part	GO:0017111//nucleoside-triphosphatase activity;GO:0032559	GO:0009207	gi|470106878|ref|XP_004289783.1|/1.34722e-82/PREDICTED: ABC transporter G family member 8-like [Fragaria vesca subsp. vesca]
CL8151.Contig2_S2_1	284	9	43	7.20051	36.17	2.32862	Up	4.94e-07	8.94e-06	-	-	-	-	-
Unigene73473_S2_1	1144	107	511	21.2519	106.707	2.32799	Up	9.16e-69	1.73e-66	K09286|1|7e-32|136|aly:ARALYDRAFT_487335|EREBP-like factor	-	-	-	gi|46241282|gb|AAS82861.1|/8.38248e-56/DREB2 transcription factor [Helianthus annuus]
Unigene36119_S2_1	686	22	105	7.28682	36.5648	2.3271	Up	2.55e-15	1e-13	-	-	-	-	gi|296082454|emb|CBI21459.3|/2.1624e-08/unnamed protein product [Vitis vinifera]
Unigene83130_S2_1	894	46	219	11.6912	58.5201	2.32351	Up	2.52e-30	2e-28	K02945|1|9e-88|321|rcu:RCOM_0296330|small subunit ribosomal protein S1	GO:0043231//intracellular membrane-bounded organelle	GO:0003676//nucleic acid binding	-	gi|359495207|ref|XP_002263508.2|/5.86489e-93/PREDICTED: uncharacterized protein LOC100240915 [Vitis vinifera]
Unigene13720_S2_1	1009	108	514	24.3205	121.694	2.32302	Up	5.54e-69	1.05e-66	-	-	-	-	gi|356562999|ref|XP_003549754.1|/8.53331e-46/PREDICTED: uncharacterized protein LOC100809777 [Glycine max]
Unigene24628_S2_3	638	20	95	7.12277	35.5714	2.32021	Up	6.03e-14	2.15e-12	-	-	-	-	-
Unigene57042_S2_3	244	8	38	7.44971	37.2042	2.32021	Up	2.48e-06	4.05e-05	-	-	-	-	-
CL9717.Contig1_S2_1	2077	8	38	0.875171	4.37065	2.32021	Up	2.48e-06	4.05e-05	K03267|1|0.0|790|vvi:100249117|peptide chain release factor subunit 3	GO:0043231//intracellular membrane-bounded organelle	GO:0017111//nucleoside-triphosphatase activity;GO:0004779//sulfate adenylyltransferase activity;GO:0032561//guanyl ribonucleotide binding;GO:0008079//translation termination factor activity	GO:0006412//translation;GO:0009207	gi|225456085|ref|XP_002280982.1|/0/PREDICTED: eukaryotic peptide chain release factor GTP-binding subunit ERF3B-like [Vitis vinifera]
CL6963.Contig1_S2_1	404	59	280	33.1826	165.568	2.31892	Up	3e-38	3.03e-36	-	-	-	-	-
Unigene62821_S2_1	443	47	223	24.1065	120.254	2.31859	Up	8.93e-31	7.21e-29	-	-	-	-	gi|359473025|ref|XP_003631233.1|/6.06576e-40/PREDICTED: uncharacterized protein LOC100266416 [Vitis vinifera]
Unigene48783_S2_3	615	17	80	6.28077	31.0752	2.30675	Up	6.98e-12	2.15e-10	K14833|1|6e-41|165|osa:4351580|nucleolar complex protein 2	-	-	GO:0003006//developmental process involved in reproduction	gi|255577677|ref|XP_002529715.1|/1.73975e-61/conserved hypothetical protein [Ricinus communis]
Unigene85780_S2_3	621	17	80	6.22009	30.7749	2.30675	Up	6.98e-12	2.14e-10	-	-	-	-	gi|89257489|gb|ABD64980.1|/2.06592e-09/hypothetical protein 25.t00029 [Brassica oleracea]
Unigene20305_S2_1	814	43	202	12.0028	59.2824	2.30423	Up	8.02e-28	5.71e-26	-	-	-	-	-
CL8343.Contig1_S2_3	2389	13	61	1.23642	6.09975	2.30258	Up	2.37e-09	5.69e-08	-	-	-	-	gi|462406167|gb|EMJ11631.1|/1.12448e-165/hypothetical protein PRUPE_ppa000272mg [Prunus persica]
CL11477.Contig2_S2_3	338	93	436	62.5181	308.154	2.30131	Up	4.01e-58	6.31e-56	-	GO:0043231//intracellular membrane-bounded organelle	-	GO:0050896//response to stimulus	gi|157849700|gb|ABV89633.1|/3.4285e-30/universal stress protein family protein [Brassica rapa]
Unigene42135_S2_1	687	37	173	12.2373	60.1572	2.29746	Up	5.8e-24	3.55e-22	-	-	-	-	gi|359473025|ref|XP_003631233.1|/2.2784e-58/PREDICTED: uncharacterized protein LOC100266416 [Vitis vinifera]
CL1525.Contig3_S2_1	582	6	28	2.34244	11.493	2.29467	Up	6.42e-05	0.000814433	-	-	-	-	gi|470102432|ref|XP_004287658.1|/5.25961e-17/PREDICTED: uncharacterized protein LOC101302974 [Fragaria vesca subsp. vesca]
CL1609.Contig2_S2_1	430	27	126	14.2671	70.0004	2.29467	Up	8.01e-18	3.62e-16	K04079|1|2e-74|275|gmx:100807416|molecular chaperone HtpG	GO:0044424//intracellular part	GO:0005515//protein binding;GO:0032559	GO:0044267//cellular protein metabolic process;GO:0050896//response to stimulus	gi|402746927|gb|AFQ94045.1|/1.55197e-75/heat shock protein 90 [Lactuca sativa]
CL4220.Contig2_S2_1	948	6	28	1.43808	7.05583	2.29467	Up	6.42e-05	0.000814574	K15030|1|2e-43|140|rcu:RCOM_0048870|translation initiation factor 3 subunit M	GO:0043234//protein complex	-	-	gi|255585714|ref|XP_002533539.1|/2.21493e-42/cop9 complex subunit 7a, putative [Ricinus communis]
Unigene85015_S2_3	997	147	685	33.5013	164.132	2.29257	Up	6.4e-90	1.57e-87	-	GO:0043231//intracellular membrane-bounded organelle	GO:0005488//binding	GO:0006810//transport	gi|225442317|ref|XP_002279772.1|/2.12351e-41/PREDICTED: PRA1 family protein F2-like [Vitis vinifera]
CL7884.Contig1_S2_3	477	17	79	8.09785	39.5646	2.2886	Up	1.19e-11	3.57e-10	-	-	-	-	-
Unigene6176_S2_3	1713	34	158	4.50984	22.0342	2.2886	Up	6.45e-22	3.62e-20	K14776|1|3e-164|576|pop:POPTR_571554|ATP-dependent RNA helicase DDX10/DBP4 [EC:3.6.4.13]	GO:0031981//nuclear lumen	GO:0042623//ATPase activity, coupled;GO:0032559	-	gi|460397138|ref|XP_004244125.1|/3.5104e-163/PREDICTED: DEAD-box ATP-dependent RNA helicase 32-like [Solanum lycopersicum]
Unigene1730_S2_1	560	28	130	11.3608	55.4567	2.2873	Up	2.81e-18	1.3e-16	K11434|1|3e-48|189|gmx:100781777|protein arginine N-methyltransferase 1 [EC:2.1.1.-]	GO:0031981//nuclear lumen	GO:0005515//protein binding;GO:0016274//protein-arginine N-methyltransferase activity	GO:0016571//histone methylation;GO:0018216//peptidyl-arginine methylation	gi|356520854|ref|XP_003529075.1|/3.40397e-47/PREDICTED: probable protein arginine N-methyltransferase 1-like [Glycine max]
CL7242.Contig2_S2_3	338	8	37	5.3779	26.1507	2.28174	Up	4.25e-06	6.67e-05	-	GO:0043231//intracellular membrane-bounded organelle	GO:0005515//protein binding	GO:0051099//positive regulation of binding	gi|470127991|ref|XP_004299939.1|/8.4643e-21/PREDICTED: mitotic-spindle organizing protein 1A-like [Fragaria vesca subsp. vesca]
CL1162.Contig4_S2_1	683	13	60	4.32476	20.986	2.27873	Up	4.04e-09	9.45e-08	-	-	-	-	-
CL1559.Contig7_S2_3	1879	124	571	14.9946	72.5952	2.27543	Up	1.42e-74	2.96e-72	K01568|1|0.0|1000|pop:POPTR_1094038|pyruvate decarboxylase [EC:4.1.1.1]	-	GO:0046872//metal ion binding;GO:0016831//carboxy-lyase activity;GO:0019842//vitamin binding	-	gi|224116936|ref|XP_002317431.1|/0/predicted protein [Populus trichocarpa]
CL1402.Contig5_S2_3	1694	90	414	12.0717	58.3829	2.27392	Up	1.71e-54	2.52e-52	K00166|1|2e-174|610|zma:100191513|2-oxoisovalerate dehydrogenase E1 component, alpha subunit [EC:1.2.4.4]	GO:0043231//intracellular membrane-bounded organelle	GO:0016903//oxidoreductase activity, acting on the aldehyde or oxo group of donors	-	gi|212275011|ref|NP_001130417.1|/2.82597e-173/uncharacterized protein LOC100191513 [Zea mays]
Unigene54081_S2_1	1225	15	69	2.78224	13.4559	2.27392	Up	2.84e-10	7.53e-09	K13179|1|3e-30|130|gmx:100797375|ATP-dependent RNA helicase DDX18/HAS1 [EC:3.6.4.13]	GO:0044464//cell part	GO:0032559;GO:0042623//ATPase activity, coupled	-	gi|462415379|gb|EMJ20116.1|/5.52949e-85/hypothetical protein PRUPE_ppa001456mg [Prunus persica]
Unigene92245_S2_3	597	10	46	3.80597	18.407	2.27392	Up	2.89e-07	5.4e-06	-	-	-	-	gi|255572016|ref|XP_002526949.1|/6.0788e-40/protein binding protein, putative [Ricinus communis]
Unigene13800_S2_3	724	72	331	22.5961	109.216	2.27304	Up	7.04e-44	8.24e-42	K02965|1|1e-26|117|ath:AT5G47320|small subunit ribosomal protein S19;K11294|2|1e-18|91.3|smo:SELMODRAFT_15428|nucleolin;K13195|4|1e-17|88.2|pop:POPTR_712972|cold-inducible RNA-binding protein	-	GO:0005488//binding	-	gi|399931811|gb|AFP57455.1|/1.81538e-40/RNA-binding glycine-rich protein [Nicotiana undulata]
Unigene84606_S2_3	218	17	78	17.7187	85.4745	2.27022	Up	2.02e-11	5.92e-10	-	-	-	-	-
CL2012.Contig1_S2_3	1128	36	165	7.25158	34.9441	2.26868	Up	1.35e-22	7.82e-21	-	-	-	-	gi|462419503|gb|EMJ23766.1|/4.00363e-119/hypothetical protein PRUPE_ppa008394mg [Prunus persica]
Unigene80238_S2_1	749	19	87	5.76383	27.7483	2.2673	Up	1.44e-12	4.64e-11	-	GO:0009536//plastid	GO:0015291//secondary active transmembrane transporter activity	GO:0015893//drug transport	gi|255571463|ref|XP_002526679.1|/8.03962e-39/DNA-damage-inducible protein f, putative [Ricinus communis]
Unigene5595_S2_3	1167	7	32	1.36291	6.55055	2.26493	Up	2.15e-05	0.000298254	-	GO:0044464//cell part	-	-	gi|225464269|ref|XP_002271336.1|/1.89472e-71/PREDICTED: uncharacterized protein R106 [Vitis vinifera]
Unigene7016_S2_1	164	7	32	9.69825	46.6127	2.26493	Up	2.15e-05	0.00029831	-	-	-	-	-
Unigene28369_S2_1	865	44	201	11.5578	55.5109	2.2639	Up	3.92e-27	2.73e-25	K07025|1|6e-101|365|rcu:RCOM_0677770|putative hydrolase of the HAD superfamily	-	GO:0003824//catalytic activity	-	gi|460403780|ref|XP_004247365.1|/8.09131e-100/PREDICTED: uncharacterized protein C24B11.05-like isoform 1 [Solanum lycopersicum]
Unigene774_S2_3	642	9	41	3.18527	15.2562	2.25991	Up	1.44e-06	2.44e-05	-	GO:0016020//membrane	GO:0015103//inorganic anion transmembrane transporter activity	GO:0006950//response to stress;GO:0015698//inorganic anion transport	gi|224133704|ref|XP_002321640.1|/2.27271e-62/predicted protein [Populus trichocarpa]
CL11199.Contig2_S2_3	994	22	100	5.02893	24.0332	2.25671	Up	3.59e-14	1.31e-12	-	GO:0044464//cell part	-	-	gi|460384277|ref|XP_004237839.1|/5.90163e-84/PREDICTED: uncharacterized protein LOC101257656 [Solanum lycopersicum]
Unigene17158_S2_1	1016	11	50	2.46002	11.7564	2.25671	Up	9.87e-08	1.98e-06	-	-	-	-	-
Unigene14123_S2_1	1103	410	1862	84.4593	403.276	2.25544	Up	1.92e-236	1.39e-233	K08235|1|8e-140|494|mtr:MTR_143s0013|xyloglucan:xyloglucosyl transferase [EC:2.4.1.207]	GO:0005576//extracellular region;GO:0030312//external encapsulating structure	GO:0016798//hydrolase activity, acting on glycosyl bonds;GO:0016758//transferase activity, transferring hexosyl groups	GO:0044042//glucan metabolic process	gi|460365734|ref|XP_004228752.1|/1.78038e-140/PREDICTED: probable xyloglucan endotransglucosylase/hydrolase protein 28-like [Solanum lycopersicum]
CL7452.Contig2_S2_3	1748	26	118	3.37965	16.1265	2.25449	Up	1.87e-16	7.86e-15	K03715|1|0.0|746|vvi:100248939|1,2-diacylglycerol 3-beta-galactosyltransferase [EC:2.4.1.46]	GO:0009527//plastid outer membrane	GO:0005488//binding;GO:0035250//UDP-galactosyltransferase activity	GO:0009267//cellular response to starvation;GO:0032787//monocarboxylic acid metabolic process;GO:0030258//lipid modification;GO:0009247//glycolipid biosynthetic process	gi|460394288|ref|XP_004242736.1|/0/PREDICTED: monogalactosyldiacylglycerol synthase 2, chloroplastic-like [Solanum lycopersicum]
CL12284.Contig1_S2_3	1695	69	312	9.24951	43.9727	2.24916	Up	6.15e-41	6.69e-39	K04345|1|1e-27|122|rcu:RCOM_1050860|protein kinase A [EC:2.7.11.11]	GO:0016020//membrane	GO:0004721//phosphoprotein phosphatase activity	-	gi|255553839|ref|XP_002517960.1|/0/protein phosphatase-2c, putative [Ricinus communis]
CL7529.Contig2_S2_3	663	23	104	7.88231	37.473	2.24916	Up	1.25e-14	4.69e-13	-	-	-	-	gi|357488145|ref|XP_003614360.1|/4.03435e-09/Movement protein [Medicago truncatula]
Unigene13684_S2_3	1118	463	2089	94.0976	446.37	2.24601	Up	1.17e-263	9.38e-261	-	-	GO:0030414//peptidase inhibitor activity	-	gi|225464047|ref|XP_002267841.1|/4.27797e-65/PREDICTED: cysteine proteinase inhibitor 12-like isoform 1 [Vitis vinifera]
CL1380.Contig3_S2_3	1258	307	1385	55.4494	263.007	2.24586	Up	1.87e-175	8.43e-173	-	GO:0031090//organelle membrane	-	-	gi|460376764|ref|XP_004234167.1|/1.82286e-131/PREDICTED: hypersensitive-induced response protein 4-like [Solanum lycopersicum]
CL4239.Contig1_S2_1	978	18	81	4.18189	19.7854	2.24221	Up	1.18e-11	3.56e-10	-	GO:0009526//plastid envelope;GO:0009534//chloroplast thylakoid;GO:0009532//plastid stroma	-	-	gi|460412723|ref|XP_004251747.1|/1.01846e-56/PREDICTED: nucleoid-associated protein alr5067-like [Solanum lycopersicum]
Unigene91708_S2_3	331	8	36	5.49163	25.982	2.24221	Up	7.24e-06	0.000109058	-	-	-	-	gi|298204764|emb|CBI25262.3|/1.59987e-35/unnamed protein product [Vitis vinifera]
Unigene76134_S2_3	572	8	36	3.17785	15.0351	2.24221	Up	7.24e-06	0.000109036	K12843|1|6e-55|211|vvi:100248403|U4/U6 small nuclear ribonucleoprotein PRP3	GO:0044464//cell part	GO:0017111//nucleoside-triphosphatase activity;GO:0015604//organic phosphonate transmembrane transporter activity;GO:0032559	GO:0009207;GO:0051234//establishment of localization	gi|470146430|ref|XP_004308829.1|/4.02918e-59/PREDICTED: ABC transporter G family member 6-like [Fragaria vesca subsp. vesca]
Unigene42801_S2_1	624	34	153	12.3804	58.5741	2.24221	Up	8.86e-21	4.68e-19	-	-	-	-	-
Unigene80458_S2_1	1060	56	252	12.0039	56.7928	2.24221	Up	3e-33	2.62e-31	K07059|1|2e-07|54.7|olu:OSTLU_26597|	GO:0031224//intrinsic to membrane;GO:0043231//intracellular membrane-bounded organelle	GO:0004175//endopeptidase activity	-	gi|462400965|gb|EMJ06522.1|/5.35836e-147/hypothetical protein PRUPE_ppa006931mg [Prunus persica]
Unigene37045_S2_1	157	20	90	28.9447	136.943	2.24221	Up	8.46e-13	2.78e-11	-	-	-	-	-
CL632.Contig5_S2_3	1400	45	202	7.30338	34.4685	2.23864	Up	6.59e-27	4.55e-25	K01728|1|0.0|710|vvi:100251082|pectate lyase [EC:4.2.2.2]	-	GO:0016837	-	gi|225464210|ref|XP_002265100.1|/0/PREDICTED: probable pectate lyase 15 [Vitis vinifera]
Unigene63454_S2_1	915	38	170	9.4363	44.384	2.23375	Up	7.98e-23	4.67e-21	K00517|1|3e-97|353|ath:AT1G01190|[EC:1.14.-.-];K09754|5|6e-52|202|osa:4339188|coumaroylquinate(coumaroylshikimate) 3'-monooxygenase [EC:1.14.13.36]	GO:0044464//cell part	GO:0016709//oxidoreductase activity, acting on paired donors, with incorporation or reduction of molecular oxygen, NAD(P)H as one donor, and incorporation of one atom of oxygen;GO:0005506//iron ion binding	GO:0008152//metabolic process;GO:0048608//reproductive structure development	gi|224130624|ref|XP_002320887.1|/4.35289e-107/cytochrome P450 [Populus trichocarpa]
CL2452.Contig1_S2_1	621	32	143	11.7084	55.0102	2.23215	Up	2.04e-19	1.01e-17	-	-	-	-	gi|255571533|ref|XP_002526713.1|/2.19703e-27/conserved hypothetical protein [Ricinus communis]
CL9520.Contig3_S2_3	425	13	58	6.95014	32.6015	2.22982	Up	1.16e-08	2.57e-07	K03327|1|3e-36|148|ath:AT1G12950|multidrug resistance protein, MATE family	GO:0031090//organelle membrane;GO:0009536//plastid	GO:0016778;GO:0015291//secondary active transmembrane transporter activity	GO:0009725//response to hormone stimulus;GO:0006950//response to stress;GO:0006810//transport;GO:0051707//response to other organism	gi|15222119|ref|NP_172755.1|/3.52445e-35/root hair specific 2 [Arabidopsis thaliana]
CL6673.Contig1_S2_1	1126	11	49	2.2197	10.3958	2.22756	Up	1.67e-07	3.25e-06	K01887|1|1e-07|55.8|ath:AT1G66530|arginyl-tRNA synthetase [EC:6.1.1.19]	GO:0005737//cytoplasm	-	-	gi|297841275|ref|XP_002888519.1|/5.35826e-07/hypothetical protein ARALYDRAFT_475759 [Arabidopsis lyrata subsp. lyrata]
CL7061.Contig1_S2_1	564	11	49	4.43152	20.7547	2.22756	Up	1.67e-07	3.24e-06	K11818|1|2e-36|149|aly:ARALYDRAFT_913321|cytochrome P450, family 83, subfamily B, polypeptide 1 [EC:1.14.-.-];K00517|3|1e-32|137|ath:AT3G26220|[EC:1.14.-.-]	-	GO:0046872//metal ion binding	-	gi|308190436|gb|ADO16183.1|/1.22539e-52/cytochrome P450 mono-oxygenase [Artemisia annua]
Unigene24772_S2_1	485	23	102	10.7752	50.2408	2.22115	Up	3.56e-14	1.3e-12	K06617|1|4e-59|224|vvi:100242394|raffinose synthase [EC:2.4.1.82]	GO:0009536//plastid	GO:0004672//protein kinase activity;GO:0008378//galactosyltransferase activity	GO:0009725//response to hormone stimulus;GO:0009312//oligosaccharide biosynthetic process;GO:0005985//sucrose metabolic process;GO:0019406;GO:0006950//response to stress	gi|225452378|ref|XP_002275628.1|/3.76139e-58/PREDICTED: galactinol--sucrose galactosyltransferase [Vitis vinifera]
Unigene78384_S2_1	311	7	31	5.11419	23.8122	2.21912	Up	3.67e-05	0.000487622	-	-	-	-	-
Unigene92592_S2_3	704	14	62	4.5185	21.0386	2.21912	Up	3.99e-09	9.35e-08	K11294|1|6e-43|172|gmx:100817668|nucleolin	-	GO:0003676//nucleic acid binding	-	gi|358248652|ref|NP_001240173.1|/2.08486e-46/uncharacterized protein LOC100814693 [Glycine max]
Unigene82065_S2_1	250	7	31	6.36205	29.6224	2.21912	Up	3.67e-05	0.000487533	-	-	-	-	-
CL8737.Contig1_S2_1	838	147	651	39.8577	185.582	2.21912	Up	3.09e-82	7.06e-80	K10573|1|2e-77|287|aly:ARALYDRAFT_484183|ubiquitin-conjugating enzyme E2 A [EC:6.3.2.19]	-	GO:0019787//small conjugating protein ligase activity;GO:0032559	GO:0009411//response to UV;GO:0016574//histone ubiquitination;GO:0019941//modification-dependent protein catabolic process;GO:0009908//flower development;GO:0009887//organ morphogenesis	gi|323482812|gb|ADX86829.1|/1.18846e-76/ubiquitin-conjugating enzyme [Nicotiana tabacum]
Unigene28394_S2_1	423	85	376	45.6581	212.347	2.21748	Up	3.57e-48	4.63e-46	-	-	-	-	-
Unigene16828_S2_1	535	19	84	8.06936	37.508	2.21667	Up	6.92e-12	2.13e-10	K13420|1|4e-44|175|pop:POPTR_1075175|LRR receptor-like serine/threonine-protein kinase FLS2 [EC:2.7.11.1]	-	-	-	gi|462409583|gb|EMJ14917.1|/1.65126e-45/hypothetical protein PRUPE_ppa000470mg [Prunus persica]
Unigene8488_S2_3	352	12	53	7.74601	35.9693	2.21524	Up	5.72e-08	1.18e-06	-	-	-	-	gi|470106662|ref|XP_004289681.1|/4.56443e-19/PREDICTED: uncharacterized protein LOC101301730 isoform 2 [Fragaria vesca subsp. vesca]
CL957.Contig1_S2_1	252	141	622	127.133	589.642	2.2135	Up	2.08e-78	4.53e-76	-	-	-	-	gi|388514905|gb|AFK45514.1|/8.05157e-24/unknown [Medicago truncatula]
CL937.Contig1_S2_3	741	8	35	2.45308	11.2836	2.20157	Up	1.23e-05	0.000176925	K04733|1|3e-29|126|smo:SELMODRAFT_33807|interleukin-1 receptor-associated kinase 4 [EC:2.7.11.1];K00924|2|3e-28|123|aly:ARALYDRAFT_489442|[EC:2.7.1.-];K05658|4|4e-27|119|vvi:100262734|ATP-binding cassette, subfamily B (MDR/TAP), member 1	-	GO:0030246//carbohydrate binding;GO:0004672//protein kinase activity;GO:0032559	GO:0006464//cellular protein modification process;GO:0008037//cell recognition	gi|460406089|ref|XP_004248506.1|/4.58556e-79/PREDICTED: putative serine/threonine-protein kinase receptor-like [Solanum lycopersicum]
Unigene24971_S2_1	923	8	35	1.96937	9.05868	2.20157	Up	1.23e-05	0.00017696	K10712|1|9e-77|285|rcu:RCOM_0855090|cysteamine dioxygenase [EC:1.13.11.19]	-	-	GO:0045333//cellular respiration	gi|462411928|gb|EMJ16977.1|/7.60136e-83/hypothetical protein PRUPE_ppa009667mg [Prunus persica]
Unigene68177_S2_3	850	8	35	2.13851	9.83666	2.20157	Up	1.23e-05	0.000176855	-	-	-	-	gi|460365479|ref|XP_004228629.1|/1.00248e-38/PREDICTED: uncharacterized protein LOC101249396 [Solanum lycopersicum]
CL3957.Contig2_S2_3	1447	8	35	1.25621	5.77827	2.20157	Up	1.23e-05	0.00017689	-	-	-	-	gi|460372879|ref|XP_004232250.1|/1.45505e-143/PREDICTED: uncharacterized protein LOC101262766 [Solanum lycopersicum]
CL7289.Contig2_S2_1	1503	261	1141	39.4567	181.353	2.20046	Up	2.8e-141	1.04e-138	K07300|1|2e-06|52.4|bdi:100825299|Ca2+:H+ antiporter	GO:0005773//vacuole;GO:0031090//organelle membrane	GO:0046872//metal ion binding	-	gi|460412997|ref|XP_004251882.1|/1.05224e-176/PREDICTED: uncharacterized protein LOC101257045 [Solanum lycopersicum]
Unigene20249_S2_3	702	30	131	9.7101	44.5792	2.19881	Up	1.33e-17	5.92e-16	-	GO:0009526//plastid envelope	-	-	gi|460385025|ref|XP_004238206.1|/1.92887e-84/PREDICTED: uncharacterized protein LOC101244367 [Solanum lycopersicum]
Unigene17335_S2_3	573	11	48	4.36192	20.0118	2.19781	Up	2.83e-07	5.29e-06	K07566|1|6e-61|231|rcu:RCOM_1677030|tRNA threonylcarbamoyladenosine biosynthesis protein	GO:0043231//intracellular membrane-bounded organelle	-	-	gi|460371908|ref|XP_004231776.1|/5.43299e-64/PREDICTED: uncharacterized protein HI_1198-like [Solanum lycopersicum]
Unigene83199_S2_1	276	11	48	9.05572	41.5461	2.19781	Up	2.83e-07	5.3e-06	-	-	-	-	-
CL9458.Contig2_S2_3	252	14	61	12.6231	57.8266	2.19566	Up	6.73e-09	1.53e-07	-	-	-	GO:0006970//response to osmotic stress	gi|460388212|ref|XP_004239763.1|/1.79523e-31/PREDICTED: ankyrin repeat-containing protein At3g12360-like [Solanum lycopersicum]
CL6872.Contig1_S2_3	774	17	74	4.99054	22.8396	2.19427	Up	1.64e-10	4.44e-09	K14009|1|8e-34|142|gmx:100798727|B-cell receptor-associated protein 31	GO:0031090//organelle membrane;GO:0043231//intracellular membrane-bounded organelle;GO:0031224//intrinsic to membrane	-	GO:0015031//protein transport	gi|460412267|ref|XP_004251523.1|/3.9992e-36/PREDICTED: uncharacterized protein LOC101250189 [Solanum lycopersicum]
CL322.Contig1_S2_1	2060	1058	4589	116.696	532.169	2.18912	Up	0	0	K01953|1|0.0|1035|vvi:100241610|asparagine synthase (glutamine-hydrolysing) [EC:6.3.5.4]	-	GO:0016884//carbon-nitrogen ligase activity, with glutamine as amido-N-donor;GO:0032559	GO:0009064//glutamine family amino acid metabolic process;GO:0006528//asparagine metabolic process	gi|6049841|gb|AAF02775.1|AF190728_1/0/asparagine synthetase [Helianthus annuus]
Unigene11828_S2_1	235	15	65	14.5032	66.076	2.18776	Up	2.31e-09	5.55e-08	-	-	-	-	-
Unigene68192_S2_3	1462	15	65	2.33122	10.621	2.18776	Up	2.31e-09	5.55e-08	-	-	GO:0004553//hydrolase activity, hydrolyzing O-glycosyl compounds	GO:0005975//carbohydrate metabolic process	gi|356509525|ref|XP_003523498.1|/0/PREDICTED: exoglucanase xynX-like [Glycine max]
CL957.Contig4_S2_1	321	137	593	96.9739	441.314	2.18614	Up	1.06e-73	2.16e-71	-	-	GO:0030246//carbohydrate binding	-	gi|224114796|ref|XP_002316859.1|/2.34521e-23/predicted protein [Populus trichocarpa]
Unigene27288_S2_3	210	68	293	73.5748	333.309	2.17958	Up	4.02e-37	3.92e-35	-	-	-	-	-
Unigene15875_S2_1	670	46	198	15.5999	70.5974	2.17808	Up	1.44e-25	9.45e-24	-	-	-	GO:0006970//response to osmotic stress	gi|449464198|ref|XP_004149816.1|/5.7315e-51/PREDICTED: ankyrin repeat-containing protein At3g12360-like [Cucumis sativus]
Unigene42978_S2_1	496	10	43	4.58097	20.7102	2.17662	Up	1.4e-06	2.38e-05	-	-	GO:0016772//transferase activity, transferring phosphorus-containing groups	-	gi|357453577|ref|XP_003597066.1|/5.95876e-25/Cysteine-rich receptor-like protein kinase [Medicago truncatula]
CL5728.Contig1_S2_1	513	7	30	3.10042	13.9702	2.17182	Up	6.22e-05	0.000791078	K14684|1|3e-50|195|smo:SELMODRAFT_409897|solute carrier family 25 (mitochondrial phosphate transporter), member 23/24/25/41	GO:0016020//membrane	-	GO:0006810//transport;GO:0009987//cellular process	gi|470143858|ref|XP_004307584.1|/1.77739e-75/PREDICTED: mitochondrial substrate carrier family protein B-like [Fragaria vesca subsp. vesca]
Unigene68695_S2_3	1350	56	240	9.42527	42.4694	2.17182	Up	1.46e-30	1.17e-28	K14863|1|4e-178|622|vvi:100265290|ribosome biogenesis protein YTM1	GO:0031234//extrinsic to internal side of plasma membrane;GO:0031461//cullin-RING ubiquitin ligase complex;GO:0031981//nuclear lumen	-	-	gi|225451717|ref|XP_002279575.1|/5.35959e-177/PREDICTED: ribosome biogenesis protein WDR12 homolog [Vitis vinifera]
Unigene84768_S2_3	959	70	300	16.5851	74.7311	2.17182	Up	8.29e-38	8.23e-36	K10268|1|1e-06|52.0|rcu:RCOM_0678590|F-box and leucine-rich repeat protein 2/20	-	GO:0005488//binding	GO:0010468//regulation of gene expression;GO:0009725//response to hormone stimulus;GO:0019941//modification-dependent protein catabolic process	gi|462419573|gb|EMJ23836.1|/2.35137e-58/hypothetical protein PRUPE_ppa008530mg [Prunus persica]
Unigene60523_S2_3	619	14	60	5.13898	23.1558	2.17182	Up	1.13e-08	2.51e-07	-	-	-	-	gi|255562966|ref|XP_002522488.1|/5.34908e-66/conserved hypothetical protein [Ricinus communis]
CL12660.Contig2_S2_3	1363	42	180	7.00153	31.5482	2.17182	Up	2.66e-23	1.59e-21	K11684|1|2e-25|115|sbi:SORBI_03g001920|bromodomain-containing factor 1;K06062|3|2e-09|62.0|mtr:MTR_8g062330|histone acetyltransferase [EC:2.3.1.48];K11723|4|5e-09|60.8|ath:AT5G55040|bromodomain-containing protein 7/9	-	-	-	gi|449452116|ref|XP_004143806.1|/1.07635e-116/PREDICTED: transcription factor GTE1-like [Cucumis sativus]
Unigene28499_S2_1	320	36	154	25.5618	114.966	2.16914	Up	4.04e-20	2.08e-18	-	-	-	-	-
Unigene13606_S2_1	388	18	77	10.541	47.4086	2.16914	Up	9.47e-11	2.62e-09	K12813|1|9e-12|57.4|gmx:100809559|pre-mRNA-splicing factor ATP-dependent RNA helicase DHX16 [EC:3.6.4.13]	-	GO:0003724//RNA helicase activity	GO:0006396//RNA processing;GO:0016441//posttranscriptional gene silencing;GO:0003006//developmental process involved in reproduction	gi|460381506|ref|XP_004236490.1|/2.06645e-11/PREDICTED: putative pre-mRNA-splicing factor ATP-dependent RNA helicase DHX16-like [Solanum lycopersicum]
CL8809.Contig2_S2_3	897	11	47	2.78638	12.5171	2.16744	Up	4.76e-07	8.64e-06	-	-	-	-	gi|460370751|ref|XP_004231213.1|/1.44029e-06/PREDICTED: DEAD-box ATP-dependent RNA helicase 26-like [Solanum lycopersicum]
Unigene73936_S2_1	682	37	158	12.327	55.3441	2.16661	Up	1.41e-20	7.39e-19	-	-	-	-	gi|359491145|ref|XP_002284739.2|/5.52077e-49/PREDICTED: uncharacterized protein LOC100243857 [Vitis vinifera]
CL4916.Contig6_S2_3	1817	58	247	7.25291	32.4744	2.16267	Up	3e-31	2.45e-29	K00873|1|0.0|874|rcu:RCOM_0342830|pyruvate kinase [EC:2.7.1.40]	GO:0044424//intracellular part	GO:0031420;GO:0016301//kinase activity;GO:0032559	GO:0006796//phosphate-containing compound metabolic process;GO:0006007//glucose catabolic process	gi|460366177|ref|XP_004228967.1|/0/PREDICTED: pyruvate kinase, cytosolic isozyme-like [Solanum lycopersicum]
Unigene43245_S2_1	484	8	34	3.75564	16.7815	2.15975	Up	2.08e-05	0.00028917	K09060|1|8e-06|47.8|mtr:MTR_7g116890|plant G-box-binding factor	GO:0043231//intracellular membrane-bounded organelle	GO:0003677//DNA binding;GO:0001071//nucleic acid binding transcription factor activity;GO:0005515//protein binding	GO:0006351//transcription, DNA-dependent	gi|470134576|ref|XP_004303124.1|/1.63916e-45/PREDICTED: transcription factor VIP1-like [Fragaria vesca subsp. vesca]
CL7443.Contig2_S2_1	1830	183	776	22.7216	101.3	2.1565	Up	2.75e-94	7.17e-92	-	GO:0031225//anchored to membrane	GO:0043167//ion binding;GO:0008422//beta-glucosidase activity	GO:0044238//primary metabolic process	gi|255568950|ref|XP_002525445.1|/0/Glucan endo-1,3-beta-glucosidase precursor, putative [Ricinus communis]
Unigene6747_S2_3	2870	64	271	5.06684	22.5572	2.15443	Up	5.62e-34	5.01e-32	K14572|1|0.0|843|vvi:100244657|midasin	GO:0043231//intracellular membrane-bounded organelle	GO:0005488//binding	-	gi|359482729|ref|XP_002274489.2|/0/PREDICTED: LOW QUALITY PROTEIN: midasin-like [Vitis vinifera]
CL5767.Contig2_S2_1	1301	69	292	12.0507	53.6172	2.15358	Up	1.81e-36	1.74e-34	K14564|1|5e-142|502|pop:POPTR_773159|nucleolar protein 56	-	-	-	gi|224121958|ref|XP_002318715.1|/5.88081e-141/predicted protein [Populus trichocarpa]
CL928.Contig1_S2_1	1146	27	114	5.35326	23.764	2.15028	Up	4.1e-15	1.58e-13	K10581|1|5e-87|319|gmx:100805463|ubiquitin-conjugating enzyme E2 O [EC:6.3.2.19]	-	GO:0016881//acid-amino acid ligase activity	GO:0006464//cellular protein modification process	gi|460395568|ref|XP_004243354.1|/1.04014e-130/PREDICTED: probable ubiquitin-conjugating enzyme E2 26-like [Solanum lycopersicum]
CL7155.Contig2_S2_1	836	108	456	29.3533	130.304	2.15028	Up	6.32e-56	9.6e-54	-	GO:0016020//membrane	-	GO:0006950//response to stress	gi|255556366|ref|XP_002519217.1|/1.45019e-58/conserved hypothetical protein [Ricinus communis]
CL1657.Contig2_S2_1	1286	71	299	12.5446	55.5429	2.14654	Up	3.71e-37	3.63e-35	K05275|1|8e-38|156|zma:100272747|pyridoxine 4-dehydrogenase [EC:1.1.1.65];K00064|2|5e-11|67.4|vcn:VOLCADRAFT_93987|D-threo-aldose 1-dehydrogenase [EC:1.1.1.122]	-	GO:0004033//aldo-keto reductase (NADP) activity	GO:0008152//metabolic process	gi|151301848|gb|ABR92332.1|/6.3954e-140/putative aldo/keto reductase 2 [Salvia miltiorrhiza]
Unigene51418_S2_3	811	10	42	2.80168	12.3716	2.14267	Up	2.36e-06	3.86e-05	-	GO:0044464//cell part	GO:0043167//ion binding;GO:0008422//beta-glucosidase activity	GO:0044238//primary metabolic process	gi|224086294|ref|XP_002307845.1|/9.58711e-129/predicted protein [Populus trichocarpa]
Unigene24491_S2_3	2256	103	432	10.3738	45.7449	2.14067	Up	8.86e-53	1.26e-50	K14513|1|7e-157|552|pop:POPTR_836224|ethylene-insensitive protein 2	-	GO:0005488//binding	GO:0048764;GO:0010260//organ senescence;GO:0051707//response to other organism;GO:0010118//stomatal movement;GO:0010039//response to iron ion;GO:0006970//response to osmotic stress;GO:0009738//abscisic acid mediated signaling pathway;GO:0001738//morphogenesis of a polarized epithelium;GO:0052482;GO:0060918//auxin transport;GO:0000160//two-component signal transduction system (phosphorelay)	gi|224068729|ref|XP_002326185.1|/9.83324e-156/EIN2 -like protein, nramp transporter [Populus trichocarpa]
Unigene6102_S2_1	676	63	264	21.1755	93.2944	2.1394	Up	7.34e-33	6.33e-31	-	-	-	-	-
Unigene3_S2_1	583	16	67	6.23578	27.4539	2.13837	Up	2.23e-09	5.37e-08	-	-	-	-	-
Unigene9660_S2_3	433	11	46	5.77224	25.3786	2.13641	Up	7.99e-07	1.4e-05	K15200|1|1e-29|126|ota:Ot18g01630|general transcription factor 3C polypeptide 2	GO:0044464//cell part	GO:0022890//inorganic cation transmembrane transporter activity	GO:0009235//cobalamin metabolic process;GO:0000041//transition metal ion transport	gi|449471844|ref|XP_004153425.1|/1.41022e-60/PREDICTED: protein ABCI12, chloroplastic-like [Cucumis sativus]
CL6140.Contig1_S2_3	1362	11	46	1.83508	8.06825	2.13641	Up	7.99e-07	1.4e-05	-	-	-	-	-
Unigene93442_S2_3	1022	33	138	7.33673	32.2572	2.13641	Up	7.31e-18	3.31e-16	K00799|1|9e-15|79.3|ath:AT1G02920|glutathione S-transferase [EC:2.5.1.18]	-	-	-	gi|283136132|gb|ADB11385.1|/8.26705e-105/TCHQD class glutathione transferase TCHOD1 [Populus trichocarpa]
Unigene84801_S2_3	899	61	255	15.4173	67.7609	2.1359	Up	9.9e-32	8.16e-30	K11128|1|3e-45|180|zma:100193822|H/ACA ribonucleoprotein complex subunit 1	GO:0044452;GO:0032991//macromolecular complex	GO:0016866//intramolecular transferase activity;GO:0003723//RNA binding	-	gi|460407413|ref|XP_004249147.1|/2.98562e-44/PREDICTED: putative H/ACA ribonucleoprotein complex subunit 1-like protein 1-like [Solanum lycopersicum]
CL6274.Contig1_S2_3	1378	50	209	8.24442	36.2323	2.13579	Up	2.77e-26	1.87e-24	K14564|1|0.0|734|vvi:100267928|nucleolar protein 56	GO:0030312//external encapsulating structure	-	-	gi|297734387|emb|CBI15634.3|/0/unnamed protein product [Vitis vinifera]
CL3724.Contig5_S2_3	827	58	242	15.9354	69.905	2.13316	Up	3.8e-30	2.99e-28	-	-	GO:0004553//hydrolase activity, hydrolyzing O-glycosyl compounds	GO:0008152//metabolic process	gi|225449529|ref|XP_002283647.1|/1.6838e-51/PREDICTED: glucan endo-1,3-beta-glucosidase isoform 1 [Vitis vinifera]
Unigene43099_S2_3	624	12	50	4.36954	19.1418	2.13118	Up	2.72e-07	5.11e-06	-	-	GO:0001071//nucleic acid binding transcription factor activity	GO:0032501//multicellular organismal process	gi|21105757|gb|AAM34777.1|AF509877_1/1.53186e-44/nam-like protein 14, partial [Petunia x hybrida]
Unigene83188_S2_1	763	30	125	8.9338	39.1367	2.13118	Up	2.87e-16	1.19e-14	K14416|1|4e-75|279|pop:POPTR_737500|elongation factor 1 alpha-like protein	GO:0044464//cell part	GO:0017111//nucleoside-triphosphatase activity;GO:0046914//transition metal ion binding;GO:0008135//translation factor activity, nucleic acid binding;GO:0004779//sulfate adenylyltransferase activity;GO:0032561//guanyl ribonucleotide binding	GO:0006412//translation;GO:0009207	gi|449519476|ref|XP_004166761.1|/3.59116e-74/PREDICTED: LOW QUALITY PROTEIN: HBS1-like protein-like [Cucumis sativus]
Unigene37794_S2_1	538	19	79	8.02437	35.0787	2.12814	Up	9.11e-11	2.53e-09	-	GO:0031224//intrinsic to membrane	GO:0046914//transition metal ion binding	-	gi|460397180|ref|XP_004244146.1|/1.14619e-38/PREDICTED: early nodulin-like protein 2-like [Solanum lycopersicum]
Unigene46140_S2_3	289	13	54	10.2208	44.6369	2.12673	Up	9.26e-08	1.86e-06	K00218|1|5e-23|103|rcu:RCOM_0252880|protochlorophyllide reductase [EC:1.3.1.33]	GO:0009526//plastid envelope;GO:0009534//chloroplast thylakoid	GO:0016628//oxidoreductase activity, acting on the CH-CH group of donors, NAD or NADP as acceptor	GO:0009725//response to hormone stimulus;GO:0006779//porphyrin-containing compound biosynthetic process	gi|21068893|dbj|BAB93003.1|/1.51596e-22/NADPH:protochlorophyllide oxidoreductase [Nicotiana tabacum]
Unigene37732_S2_1	459	13	54	6.43532	28.1047	2.12673	Up	9.26e-08	1.86e-06	K12135|1|3e-15|79.0|ath:AT5G15840|zinc finger protein CONSTANS	GO:0044464//cell part	GO:0046914//transition metal ion binding	-	gi|462422760|gb|EMJ27023.1|/1.25555e-49/hypothetical protein PRUPE_ppa011525mg [Prunus persica]
Unigene6706_S2_3	803	15	62	4.24439	18.4448	2.11959	Up	1.08e-08	2.41e-07	K01246|1|8e-55|211|vvi:100256507|DNA-3-methyladenine glycosylase I [EC:3.2.2.20]	-	GO:0003905//alkylbase DNA N-glycosylase activity	GO:0006281//DNA repair	gi|225424952|ref|XP_002263612.1|/9.99159e-54/PREDICTED: uncharacterized protein LOC100256507 [Vitis vinifera]
Unigene25267_S2_1	1016	24	99	5.36731	23.2777	2.11668	Up	4.51e-13	1.51e-11	K11422|1|2e-12|71.6|smo:SELMODRAFT_438147|histone-lysine N-methyltransferase SETD1 [EC:2.1.1.43];K11294|2|2e-08|58.5|gmx:100817668|nucleolin	-	GO:0005488//binding	-	gi|470146548|ref|XP_004308886.1|/1.28722e-41/PREDICTED: uncharacterized protein LOC101304724 [Fragaria vesca subsp. vesca]
Unigene55153_S2_3	179	8	33	10.1549	44.0412	2.11668	Up	3.49e-05	0.000466393	-	-	-	-	-
CL9953.Contig1_S2_1	436	56	231	29.1837	126.568	2.11668	Up	1.41e-28	1.04e-26	-	-	-	-	gi|224129628|ref|XP_002320633.1|/5.04718e-10/predicted protein [Populus trichocarpa]
Unigene2068_S2_3	481	8	33	3.77906	16.3896	2.11668	Up	3.49e-05	0.000466564	-	-	-	-	gi|460394923|ref|XP_004243039.1|/3.28149e-06/PREDICTED: tetratricopeptide repeat protein 27 homolog [Solanum lycopersicum]
Unigene51345_S2_1	452	8	33	4.02153	17.4411	2.11668	Up	3.49e-05	0.000466478	-	-	-	-	-
Unigene74148_S2_1	466	49	202	23.8918	103.553	2.11578	Up	3.61e-25	2.32e-23	-	GO:0031410//cytoplasmic vesicle	-	-	gi|462403051|gb|EMJ08608.1|/9.27256e-16/hypothetical protein PRUPE_ppa014548mg [Prunus persica]
CL401.Contig1_S2_3	770	9	37	2.65577	11.4791	2.11181	Up	1.17e-05	0.000169519	K13418|1|1e-45|181|rcu:RCOM_0186340|somatic embryogenesis receptor kinase 1 [EC:2.7.10.1 2.7.11.1];K13416|5|7e-45|178|ath:AT4G33430|brassinosteroid insensitive 1-associated receptor kinase 1 [EC:2.7.10.1 2.7.11.1]	-	GO:0016491//oxidoreductase activity;GO:0004672//protein kinase activity;GO:0032559	GO:0006464//cellular protein modification process	gi|224116728|ref|XP_002317377.1|/2.7784e-90/predicted protein [Populus trichocarpa]
Unigene59235_S2_3	389	9	37	5.25693	22.7222	2.11181	Up	1.17e-05	0.000169552	K14833|1|8e-19|90.1|sbi:SORBI_05g002340|nucleolar complex protein 2	-	-	GO:0003006//developmental process involved in reproduction	gi|296086056|emb|CBI31497.3|/2.55778e-30/unnamed protein product [Vitis vinifera]
Unigene69049_S2_3	681	9	37	3.00286	12.9794	2.11181	Up	1.17e-05	0.000169586	K00164|1|3e-72|269|rcu:RCOM_0465620|2-oxoglutarate dehydrogenase E1 component [EC:1.2.4.2]	GO:0043231//intracellular membrane-bounded organelle	GO:0046914//transition metal ion binding;GO:0016624//oxidoreductase activity, acting on the aldehyde or oxo group of donors, disulfide as acceptor;GO:0019842//vitamin binding	GO:0010038//response to metal ion;GO:0006007//glucose catabolic process	gi|255575120|ref|XP_002528465.1|/3.92902e-71/2-oxoglutarate dehydrogenase, putative [Ricinus communis]
CL5836.Contig1_S2_1	995	123	505	28.088	121.246	2.10991	Up	2.57e-60	4.23e-58	-	-	-	-	gi|255546113|ref|XP_002514116.1|/9.95601e-07/conserved hypothetical protein [Ricinus communis]
Unigene15334_S2_1	535	19	78	8.06936	34.8289	2.10976	Up	1.52e-10	4.12e-09	K14556|1|8e-61|230|rcu:RCOM_1353350|U3 small nucleolar RNA-associated protein 12	GO:0031234//extrinsic to internal side of plasma membrane;GO:0031981//nuclear lumen	GO:0004683//calmodulin-dependent protein kinase activity	-	gi|255556832|ref|XP_002519449.1|/9.0545e-60/WD-repeat protein, putative [Ricinus communis]
Unigene27796_S2_1	426	117	480	62.4045	269.172	2.10881	Up	2.23e-57	3.48e-55	-	-	-	-	gi|27463662|gb|AAO15899.1|/1.17873e-14/secreted glycoprotein [Linum usitatissimum]
Unigene51057_S2_3	333	10	41	6.82331	29.4129	2.10791	Up	3.95e-06	6.22e-05	K04733|1|3e-14|74.7|smo:SELMODRAFT_230241|interleukin-1 receptor-associated kinase 4 [EC:2.7.11.1];K13416|3|2e-13|72.0|rcu:RCOM_1534760|brassinosteroid insensitive 1-associated receptor kinase 1 [EC:2.7.10.1 2.7.11.1];K13418|4|3e-13|71.6|aly:ARALYDRAFT_895025|somatic embryogenesis receptor kinase 1 [EC:2.7.10.1 2.7.11.1]	-	GO:0030246//carbohydrate binding;GO:0004702//receptor signaling protein serine/threonine kinase activity;GO:0032559	GO:0006464//cellular protein modification process;GO:0008037//cell recognition	gi|255582003|ref|XP_002531799.1|/3.45215e-30/ATP binding protein, putative [Ricinus communis]
CL6084.Contig2_S2_1	1020	134	548	29.85	128.345	2.10423	Up	4.37e-65	7.84e-63	K01507|1|6e-112|402|vvi:100258490|inorganic pyrophosphatase [EC:3.6.1.1]	GO:0044424//intracellular part	GO:0046872//metal ion binding;GO:0016462//pyrophosphatase activity	GO:0006793//phosphorus metabolic process	gi|225439878|ref|XP_002278867.1|/7.7198e-111/PREDICTED: soluble inorganic pyrophosphatase [Vitis vinifera]
CL6078.Contig1_S2_1	1278	102	417	18.1346	77.9478	2.10376	Up	6.41e-50	8.63e-48	-	-	-	-	gi|225424128|ref|XP_002280178.1|/9.55924e-112/PREDICTED: cyclin-D1-binding protein 1 homolog [Vitis vinifera]
Unigene79240_S2_1	645	12	49	4.22728	18.1483	2.10203	Up	4.53e-07	8.25e-06	-	GO:0009536//plastid	-	-	gi|297745850|emb|CBI15906.3|/1.01743e-94/unnamed protein product [Vitis vinifera]
Unigene97950_S2_3	736	13	53	4.01333	17.2027	2.09976	Up	1.54e-07	3.01e-06	-	-	-	-	-
Unigene62934_S2_1	721	15	61	4.72711	20.2112	2.09613	Up	1.8e-08	3.93e-07	K14513|1|5e-44|175|rcu:RCOM_1355490|ethylene-insensitive protein 2	GO:0044464//cell part	GO:0005488//binding	GO:0009861//jasmonic acid and ethylene-dependent systemic resistance;GO:0048764;GO:0010260//organ senescence;GO:0009756//carbohydrate mediated signaling;GO:0010118//stomatal movement;GO:0010039//response to iron ion;GO:0006970//response to osmotic stress;GO:0009738//abscisic acid mediated signaling pathway;GO:0001738//morphogenesis of a polarized epithelium;GO:0052482;GO:0060918//auxin transport;…	gi|255556978|ref|XP_002519522.1|/6.5551e-43/ethylene insensitive protein, putative [Ricinus communis]
CL7621.Contig2_S2_3	2029	20	81	2.23969	9.53677	2.0902	Up	8.67e-11	2.41e-09	-	-	-	-	gi|358344028|ref|XP_003636096.1|/1.03213e-23/hypothetical protein MTR_027s0011 [Medicago truncatula]
Unigene958_S2_1	711	24	97	7.66975	32.5912	2.08723	Up	1.24e-12	4.02e-11	-	-	-	-	gi|297847708|ref|XP_002891735.1|/2.73261e-09/hypothetical protein ARALYDRAFT_474441 [Arabidopsis lyrata subsp. lyrata]
CL1973.Contig1_S2_1	883	50	201	12.8662	54.3793	2.07948	Up	1.55e-24	9.71e-23	K06966|1|6e-97|352|rcu:RCOM_1600480|	GO:0044444//cytoplasmic part;GO:0043231//intracellular membrane-bounded organelle	GO:0003824//catalytic activity	-	gi|359492329|ref|XP_002285924.2|/1.32555e-97/PREDICTED: cytokinin riboside 5'-monophosphate phosphoribohydrolase LOG5-like isoform 2 [Vitis vinifera]
Unigene42820_S2_1	750	8	32	2.42364	10.1927	2.07228	Up	5.84e-05	0.000749051	K13496|1|1e-31|134|ath:AT2G36770|UDP-glucosyl transferase 73C [EC:2.4.1.-]	-	GO:0016757//transferase activity, transferring glycosyl groups	-	gi|225455734|ref|XP_002268089.1|/4.66975e-71/PREDICTED: UDP-glycosyltransferase 89B1-like [Vitis vinifera]
CL7754.Contig1_S2_1	608	17	68	6.35309	26.718	2.07228	Up	3.52e-09	8.3e-08	-	GO:0031224//intrinsic to membrane	GO:0016787//hydrolase activity;GO:0005488//binding	GO:0051234//establishment of localization;GO:0010876//lipid localization	gi|255542275|ref|XP_002512201.1|/9.66886e-49/lipid binding protein, putative [Ricinus communis]
CL8482.Contig1_S2_1	855	16	64	4.252	17.8818	2.07228	Up	1.03e-08	2.28e-07	-	-	-	-	-
CL363.Contig2_S2_3	304	20	80	14.9484	62.8659	2.07228	Up	1.44e-10	3.91e-09	-	-	-	-	-
Unigene98559_S2_3	483	9	36	4.23384	17.8055	2.07228	Up	1.96e-05	0.000273369	K01551|1|5e-55|211|vvi:100266785|arsenite-transporting ATPase [EC:3.6.3.16]	GO:0009532//plastid stroma	GO:0019829//cation-transporting ATPase activity;GO:0032559	GO:0006811//ion transport;GO:0030003//cellular cation homeostasis	gi|449449294|ref|XP_004142400.1|/1.02834e-55/PREDICTED: putative arsenical pump-driving ATPase-like [Cucumis sativus]
CL12631.Contig2_S2_3	826	22	88	6.05176	25.4508	2.07228	Up	1.71e-11	5.06e-10	K15272|1|2e-15|81.3|vcn:VOLCADRAFT_107400|solute carrier family 35 (UDP-sugar transporter), member A1/2/3	GO:0012505//endomembrane system;GO:0031224//intrinsic to membrane	GO:0005402//cation:sugar symporter activity	GO:0008643//carbohydrate transport	gi|462419718|gb|EMJ23981.1|/6.54502e-88/hypothetical protein PRUPE_ppa006613mg [Prunus persica]
CL9613.Contig1_S2_3	544	10	40	4.17677	17.5655	2.07228	Up	6.58e-06	9.96e-05	-	GO:0009526//plastid envelope	GO:0008517//folic acid transporter activity	GO:0051181//cofactor transport;GO:0006865//amino acid transport	gi|255552145|ref|XP_002517117.1|/3.20137e-60/transporter, putative [Ricinus communis]
Unigene77270_S2_3	886	11	44	2.82097	11.8636	2.07228	Up	2.22e-06	3.67e-05	-	-	-	GO:0000902//cell morphogenesis;GO:0009827//plant-type cell wall modification;GO:0000003//reproduction	gi|225466785|ref|XP_002273896.1|/5.0371e-97/PREDICTED: expansin-like B1 [Vitis vinifera]
Unigene86648_S2_3	944	38	151	9.14642	38.2123	2.06276	Up	1.27e-18	6e-17	K10257|1|4e-156|548|rcu:RCOM_0186970|omega-3 fatty acid desaturase (delta-15 desaturase) [EC:1.14.19.-]	GO:0009941//chloroplast envelope	GO:0016705//oxidoreductase activity, acting on paired donors, with incorporation or reduction of molecular oxygen	GO:0006631//fatty acid metabolic process	gi|32306982|gb|AAP78965.1|/3.82702e-162/omega-3 fatty acid desaturase [Helianthus annuus]
CL421.Contig6_S2_1	1477	683	2702	105.07	437.022	2.05635	Up	1.8e-304	1.69e-301	K07374|1|0.0|822|vvi:100260286|tubulin alpha	GO:0043234//protein complex;GO:0015630//microtubule cytoskeleton;GO:0030312//external encapsulating structure;GO:0044444//cytoplasmic part	GO:0017111//nucleoside-triphosphatase activity;GO:0032561//guanyl ribonucleotide binding	GO:0010038//response to metal ion;GO:0043623//cellular protein complex assembly;GO:0009207;GO:0007017//microtubule-based process	gi|225435758|ref|XP_002285721.1|/0/PREDICTED: tubulin alpha-1 chain [Vitis vinifera]
CL12252.Contig2_S2_3	1081	109	431	22.9108	95.2467	2.05564	Up	4.53e-50	6.11e-48	K14823|1|1e-80|298|gmx:100782432|rRNA-processing protein EBP2	-	-	-	gi|449488602|ref|XP_004158107.1|/1.53259e-80/PREDICTED: probable rRNA-processing protein EBP2 homolog [Cucumis sativus]
Unigene27272_S2_3	776	819	3236	239.807	996.197	2.05456	Up	0	0	-	GO:0016020//membrane	-	-	gi|75102455|sp|Q41050.1|OEP16_PEA/1.73071e-47/RecName: Full=Outer envelope pore protein 16, chloroplastic; AltName: Full=Chloroplastic outer envelope pore protein of 16 kDa
Unigene13902_S2_1	1461	316	1248	49.1446	204.062	2.0539	Up	1.79e-141	6.72e-139	K04345|1|7e-28|123|ath:AT2G20050|protein kinase A [EC:2.7.11.11]	-	GO:0003824//catalytic activity	-	gi|359477168|ref|XP_002272978.2|/4.79148e-110/PREDICTED: probable protein phosphatase 2C 73-like [Vitis vinifera]
Unigene17228_S2_3	373	19	75	11.574	48.0342	2.05317	Up	6.88e-10	1.75e-08	-	-	-	GO:0009607//response to biotic stimulus	gi|449448612|ref|XP_004142060.1|/2.42642e-44/PREDICTED: thaumatin-like protein-like [Cucumis sativus]
Unigene38333_S2_1	371	17	67	10.4115	43.1419	2.05091	Up	5.81e-09	1.34e-07	K02987|1|5e-34|140|bdi:100846406|small subunit ribosomal protein S4e	GO:0030529//ribonucleoprotein complex	GO:0003723//RNA binding;GO:0005198//structural molecule activity	GO:0010467//gene expression	gi|462401370|gb|EMJ06927.1|/4.30836e-33/hypothetical protein PRUPE_ppa010072mg [Prunus persica]
Unigene9767_S2_3	514	16	63	7.07288	29.2803	2.04956	Up	1.69e-08	3.69e-07	-	-	-	-	-
Unigene13745_S2_1	469	46	181	22.2856	92.1943	2.04857	Up	7.59e-22	4.22e-20	-	-	-	-	-
Unigene59158_S2_3	374	15	59	9.11295	37.6859	2.04803	Up	4.95e-08	1.03e-06	K15015|1|4e-31|130|vvi:100265815|solute carrier family 32 (vesicular inhibitory amino acid transporter)	GO:0031224//intrinsic to membrane;GO:0031090//organelle membrane	GO:0005275//amine transmembrane transporter activity	-	gi|359482241|ref|XP_002266914.2|/5.80212e-30/PREDICTED: vacuolar amino acid transporter 1-like [Vitis vinifera]
Unigene27274_S2_3	1462	1005	3951	156.192	645.592	2.0473	Up	0	0	K00924|1|1e-20|99.4|ath:AT5G22850|[EC:2.7.1.-]	GO:0005618//cell wall	GO:0004175//endopeptidase activity	GO:0019538//protein metabolic process	gi|225465837|ref|XP_002264626.1|/5.59742e-159/PREDICTED: aspartic proteinase nepenthesin-1-like isoform 1 [Vitis vinifera]
Unigene73691_S2_1	906	86	338	21.568	89.1224	2.0469	Up	2.06e-39	2.14e-37	K11294|1|3e-20|97.1|smo:SELMODRAFT_15428|nucleolin;K14411|3|3e-15|80.5|sbi:SORBI_05g025410|RNA-binding protein Musashi;K13126|4|6e-14|76.3|ath:AT4G34110|polyadenylate-binding protein	GO:0009526//plastid envelope;GO:0009532//plastid stroma	GO:0003676//nucleic acid binding	-	gi|449518978|ref|XP_004166512.1|/2.22396e-63/PREDICTED: 28 kDa ribonucleoprotein, chloroplastic-like [Cucumis sativus]
Unigene47935_S2_3	1113	12	47	2.44977	10.0879	2.04191	Up	1.25e-06	2.13e-05	-	-	GO:0043169//cation binding;GO:0016791//phosphatase activity	-	gi|460404777|ref|XP_004247857.1|/0/PREDICTED: purple acid phosphatase 15-like [Solanum lycopersicum]
Unigene45575_S2_3	421	23	90	12.4132	51.0692	2.04057	Up	1.61e-11	4.77e-10	K12135|1|7e-09|57.4|aly:ARALYDRAFT_488429|zinc finger protein CONSTANS	GO:0044464//cell part	GO:0046914//transition metal ion binding	-	gi|460373951|ref|XP_004232775.1|/1.10647e-28/PREDICTED: uncharacterized protein LOC101246984 [Solanum lycopersicum]
CL2989.Contig4_S2_1	1092	811	3172	168.748	693.919	2.0399	Up	0	0	-	GO:0044464//cell part	-	-	gi|115455579|ref|NP_001051390.1|/2.41622e-65/Os03g0767800 [Oryza sativa Japonica Group]
CL7916.Contig2_S2_3	1003	11	43	2.4919	10.2416	2.03912	Up	3.69e-06	5.84e-05	K00469|1|1e-151|534|ath:AT1G14520|inositol oxygenase [EC:1.13.99.1]	GO:0044424//intracellular part	GO:0046914//transition metal ion binding;GO:0016701//oxidoreductase activity, acting on single donors with incorporation of molecular oxygen	GO:0006020//inositol metabolic process	gi|238478480|ref|NP_001154337.1|/1.26529e-150/inositol oxygenase 1 [Arabidopsis thaliana]
Unigene14226_S2_1	610	22	86	8.19468	33.6796	2.03912	Up	4.65e-11	1.33e-09	K01601|1|2e-09|60.5|osa:4351758|ribulose-bisphosphate carboxylase large chain [EC:4.1.1.39]	GO:0009536//plastid	-	-	gi|224166222|ref|XP_002338902.1|/4.39518e-19/predicted protein [Populus trichocarpa]
Unigene69292_S2_3	1116	30	117	6.10796	25.0449	2.03576	Up	1.59e-14	5.93e-13	K14855|1|1e-169|593|vvi:100262007|ribosome assembly protein 4	-	-	-	gi|225450034|ref|XP_002276009.1|/1.57734e-168/PREDICTED: notchless protein homolog [Vitis vinifera]
Unigene54355_S2_1	241	10	39	9.42806	38.6586	2.03576	Up	1.09e-05	0.000159168	-	-	-	-	-
CL2478.Contig9_S2_1	2247	10	39	1.0112	4.14629	2.03576	Up	1.09e-05	0.0001592	K15305|1|2e-145|514|rcu:RCOM_0598020|vacuole morphology and inheritance protein 14	GO:0031090//organelle membrane	-	-	gi|255570069|ref|XP_002525997.1|/2.26117e-144/conserved hypothetical protein [Ricinus communis]
Unigene5886_S2_1	1622	221	861	30.9586	126.809	2.03425	Up	5.6e-97	1.5e-94	-	-	-	-	gi|309256315|gb|ADO60985.1|/1.57971e-141/cycling DOF factor-like 1 [Helianthus annuus]
CL9999.Contig2_S2_3	1188	73	284	13.9619	57.1085	2.0322	Up	4.49e-33	3.89e-31	K06268|1|1e-113|407|mtr:MTR_5g096420|protein phosphatase 3, regulatory subunit	GO:0000325//plant-type vacuole;GO:0005840//ribosome;GO:0031012//extracellular matrix	GO:0046872//metal ion binding	GO:0019932//second-messenger-mediated signaling	gi|462401483|gb|EMJ07040.1|/5.79845e-116/hypothetical protein PRUPE_ppa011040mg [Prunus persica]
Unigene34270_S2_1	150	9	35	13.633	55.7411	2.03164	Up	3.25e-05	0.000437156	K09755|1|5e-11|63.9|rcu:RCOM_0193830|ferulate-5-hydroxylase [EC:1.14.-.-];K05280|4|5e-09|57.4|zma:100273383|flavonoid 3'-monooxygenase [EC:1.14.13.21]	-	GO:0016709//oxidoreductase activity, acting on paired donors, with incorporation or reduction of molecular oxygen, NAD(P)H as one donor, and incorporation of one atom of oxygen;GO:0005506//iron ion binding	GO:0008152//metabolic process	gi|86279650|gb|ABC94480.1|/3.8559e-13/putative flavonoid 3'-hydroxylase cytochrome P450 [Artemisia annua]
Unigene14201_S2_3	916	196	762	48.6183	198.728	2.03122	Up	7.16e-86	1.71e-83	K02937|1|1e-90|331|vvi:100267028|large subunit ribosomal protein L7e	GO:0015934//large ribosomal subunit;GO:0031981//nuclear lumen	GO:0005198//structural molecule activity	GO:0010467//gene expression	gi|460380373|ref|XP_004235931.1|/1.19476e-96/PREDICTED: 60S ribosomal protein L7-1-like [Solanum lycopersicum]
CL12562.Contig2_S2_3	1417	51	198	8.17786	33.3806	2.02921	Up	1.75e-23	1.05e-21	K15443|1|2e-144|510|vvi:100855304|tRNA (guanine-N(7)-)-methyltransferase subunit TRM82	-	-	-	gi|359479631|ref|XP_003632308.1|/3.15864e-143/PREDICTED: tRNA (guanine-N(7)-)-methyltransferase subunit WDR4-like [Vitis vinifera]
CL7836.Contig1_S2_1	1373	34	132	5.62662	22.9669	2.02921	Up	3.82e-16	1.57e-14	-	-	-	-	-
Unigene63185_S2_1	401	46	178	26.0647	106.041	2.02445	Up	3.34e-21	1.81e-19	-	-	-	-	-
CL6330.Contig2_S2_3	1195	15	58	2.85209	11.5947	2.02337	Up	8.16e-08	1.65e-06	K13493|1|5e-90|329|ath:AT5G05860|cytokinin-N-glucosyltransferase [EC:2.4.1.-];K13228|3|2e-69|261|zma:100274317|UDP-glucosyltransferase BX9 [EC:2.4.1.202];K13227|4|2e-52|204|zma:100277344|UDP-glucosyltransferase BX8 [EC:2.4.1.202];K12930|5|1e-42|172|rcu:RCOM_1324500|anthocyanidin 3-O-glucosyltransferase [EC:2.4.1.115]	-	GO:0016757//transferase activity, transferring glycosyl groups	-	gi|225449296|ref|XP_002281324.1|/9.3262e-114/PREDICTED: UDP-glycosyltransferase 76C4 [Vitis vinifera]
Unigene62958_S2_1	727	43	166	13.4392	54.5472	2.02106	Up	7.82e-20	3.96e-18	-	-	-	-	-
Unigene9912_S2_3	278	14	54	11.4425	46.4031	2.01981	Up	2.39e-07	4.54e-06	-	-	-	-	-
Unigene54182_S2_1	467	14	54	6.81162	27.6233	2.01981	Up	2.39e-07	4.54e-06	K10808|1|1e-36|150|rcu:RCOM_0678140|ribonucleoside-diphosphate reductase subunit M2 [EC:1.17.4.1]	GO:0043234//protein complex	GO:0046872//metal ion binding;GO:0016728	GO:0006259//DNA metabolic process;GO:0032501//multicellular organismal process;GO:0007049//cell cycle;GO:0009132//nucleoside diphosphate metabolic process	gi|470121816|ref|XP_004296953.1|/7.29615e-37/PREDICTED: LOW QUALITY PROTEIN: ribonucleoside-diphosphate reductase small chain A-like [Fragaria vesca subsp. vesca]
Unigene25413_S2_1	637	14	54	4.99376	20.2513	2.01981	Up	2.39e-07	4.54e-06	K00695|1|1e-50|197|rcu:RCOM_0577320|sucrose synthase [EC:2.4.1.13]	-	GO:0035251//UDP-glucosyltransferase activity	GO:0005984//disaccharide metabolic process	gi|255570671|ref|XP_002526290.1|/1.27976e-49/sucrose synthase, putative [Ricinus communis]
Unigene12947_S2_1	544	13	50	5.4298	21.9568	2.0157	Up	7.01e-07	1.24e-05	K15084|1|4e-57|218|mtr:MTR_6g091800|solute carrier family 25 (mitochondrial carrier protein), member 16	GO:0016020//membrane	-	GO:0006810//transport	gi|460412550|ref|XP_004251661.1|/2.108e-59/PREDICTED: graves disease carrier protein-like [Solanum lycopersicum]
Unigene14988_S2_3	374	31	119	18.8334	76.0105	2.0129	Up	1.48e-14	5.54e-13	-	-	GO:0005488//binding;GO:0003824//catalytic activity	GO:0010468//regulation of gene expression;GO:0009725//response to hormone stimulus;GO:0019941//modification-dependent protein catabolic process	gi|297813231|ref|XP_002874499.1|/2.28691e-18/F-box family protein [Arabidopsis lyrata subsp. lyrata]
Unigene15736_S2_3	560	18	69	7.30338	29.4347	2.01088	Up	5.41e-09	1.25e-07	-	GO:0044464//cell part	-	-	gi|470114931|ref|XP_004293658.1|/2.78463e-49/PREDICTED: uncharacterized protein LOC101308262 [Fragaria vesca subsp. vesca]
Unigene5836_S2_1	686	103	394	34.1156	137.205	2.00783	Up	1.42e-44	1.69e-42	K00924|1|1e-45|181|ath:AT1G30270|[EC:2.7.1.-];K07198|4|3e-12|70.1|zma:100192108|5'-AMP-activated protein kinase, catalytic alpha subunit [EC:2.7.11.11]	-	GO:0004674//protein serine/threonine kinase activity;GO:0032559	GO:0006464//cellular protein modification process;GO:0023052//signaling	gi|449503175|ref|XP_004161871.1|/6.36155e-85/PREDICTED: CBL-interacting serine/threonine-protein kinase 6-like isoform 1 [Cucumis sativus]
Unigene44403_S2_3	360	17	65	10.7297	43.133	2.00719	Up	1.57e-08	3.44e-07	-	-	-	-	gi|460380832|ref|XP_004236158.1|/9.45063e-17/PREDICTED: microtubule-associated protein SPIRAL2-like [Solanum lycopersicum]
CL7503.Contig1_S2_3	1346	17	65	2.86974	11.5363	2.00719	Up	1.57e-08	3.44e-07	-	-	-	-	gi|449452965|ref|XP_004144229.1|/0/PREDICTED: uncharacterized protein LOC101214256 [Cucumis sativus]
Unigene55908_S2_3	670	11	42	3.73042	14.9752	2.00517	Up	6.09e-06	9.29e-05	K05658|1|3e-38|156|vvi:100262734|ATP-binding cassette, subfamily B (MDR/TAP), member 1;K00924|2|3e-20|96.7|ath:AT1G14370|[EC:2.7.1.-]	-	GO:0004702//receptor signaling protein serine/threonine kinase activity;GO:0032559	GO:0006464//cellular protein modification process	gi|359488899|ref|XP_003633841.1|/4.9978e-63/PREDICTED: probable receptor-like protein kinase At5g15080-like [Vitis vinifera]
Unigene77274_S2_3	1506	22	84	3.31923	13.3246	2.00517	Up	1.25e-10	3.43e-09	K14841|1|2e-141|396|gmx:100816020|ribosome biogenesis protein NSA1	-	-	-	gi|356560339|ref|XP_003548450.1|/1.98457e-140/PREDICTED: WD repeat-containing protein 74-like [Glycine max]
Unigene28069_S2_1	565	280	1067	112.603	451.143	2.00234	Up	2.58e-117	8.12e-115	-	GO:0031225//anchored to membrane;GO:0005576//extracellular region;GO:0009536//plastid	GO:0046914//transition metal ion binding	-	gi|462407389|gb|EMJ12723.1|/2.91861e-38/hypothetical protein PRUPE_ppa008113mg [Prunus persica]
CL11323.Contig3_S2_3	1683	21	80	2.83514	11.3555	2.00189	Up	3.63e-10	9.49e-09	-	-	-	-	gi|460372943|ref|XP_004232282.1|/3.25019e-12/PREDICTED: auxin-induced protein 5NG4-like [Solanum lycopersicum]
Unigene86918_S2_3	668	10	38	3.40144	13.5896	1.99828	Up	1.8e-05	0.000253953	K01188|1|5e-59|225|osa:4332041|beta-glucosidase [EC:3.2.1.21]	GO:0005618//cell wall	GO:0043167//ion binding;GO:0015926//glucosidase activity	GO:0044238//primary metabolic process	gi|359493742|ref|XP_002280323.2|/4.45572e-80/PREDICTED: putative beta-glucosidase 41-like [Vitis vinifera]
CL6369.Contig2_S2_1	1531	32	121	4.74913	18.8803	1.99115	Up	1.38e-14	5.15e-13	K00599|1|0.0|659|ath:AT3G27180|[EC:2.1.1.-]	GO:0009536//plastid	GO:0016741	GO:0000154//rRNA modification	gi|225451414|ref|XP_002273563.1|/0/PREDICTED: uncharacterized RNA methyltransferase pc1998 [Vitis vinifera]
Unigene98579_S2_3	725	9	34	2.82062	11.2031	1.98982	Up	5.37e-05	0.000692286	-	GO:0043231//intracellular membrane-bounded organelle	GO:0008375//acetylglucosaminyltransferase activity	-	gi|470109813|ref|XP_004291184.1|/5.18485e-104/PREDICTED: probable glycosyltransferase At5g03795-like [Fragaria vesca subsp. vesca]
Unigene93133_S2_3	1557	260	982	37.9423	150.668	1.98949	Up	3.23e-107	9.48e-105	K00924|1|1e-170|597|osa:4342410|[EC:2.7.1.-];K07198|3|5e-74|276|pop:POPTR_818055|5'-AMP-activated protein kinase, catalytic alpha subunit [EC:2.7.11.11]	-	GO:0004672//protein kinase activity;GO:0032559	GO:0009267//cellular response to starvation;GO:0009743//response to carbohydrate stimulus;GO:0006813//potassium ion transport;GO:0023052//signaling;GO:0006970//response to osmotic stress;GO:0006464//cellular protein modification process	gi|296088995|emb|CBI38698.3|/0/unnamed protein product [Vitis vinifera]
Unigene16355_S2_1	661	17	64	5.84369	23.1301	1.98482	Up	2.58e-08	5.54e-07	-	-	-	-	gi|296082654|emb|CBI21659.3|/9.39679e-51/unnamed protein product [Vitis vinifera]
Unigene13974_S2_3	1604	135	508	19.1236	75.6585	1.98415	Up	3.99e-56	6.07e-54	K14826|1|6e-96|349|rcu:RCOM_1499110|FK506-binding nuclear protein [EC:5.2.1.8]	GO:0031981//nuclear lumen	GO:0005515//protein binding	GO:0034728//nucleosome organization	gi|460376760|ref|XP_004234165.1|/1.12592e-107/PREDICTED: peptidyl-prolyl cis-trans isomerase FKBP53-like [Solanum lycopersicum]
Unigene14330_S2_3	1485	97	365	14.8417	58.7171	1.98412	Up	8.53e-41	9.21e-39	-	-	-	-	gi|460372945|ref|XP_004232283.1|/3.28596e-106/PREDICTED: auxin-induced protein 5NG4-like [Solanum lycopersicum]
Unigene18_S2_3	1428	25	94	3.97788	15.7253	1.98301	Up	1.39e-11	4.13e-10	K01968|1|7e-173|605|vvi:100853875|3-methylcrotonyl-CoA carboxylase alpha subunit [EC:6.4.1.4]	GO:0005840//ribosome;GO:0043231//intracellular membrane-bounded organelle	GO:0016421//CoA carboxylase activity;GO:0046914//transition metal ion binding;GO:0016879//ligase activity, forming carbon-nitrogen bonds;GO:0032559	GO:0006551//leucine metabolic process	gi|470108650|ref|XP_004290625.1|/2.04621e-174/PREDICTED: methylcrotonoyl-CoA carboxylase subunit alpha, mitochondrial-like [Fragaria vesca subsp. vesca]
Unigene20194_S2_1	417	41	154	22.3402	88.2233	1.98152	Up	4.54e-18	2.08e-16	K00924|1|1e-15|79.7|ath:AT1G30270|[EC:2.7.1.-];K07198|4|2e-08|55.8|cre:CHLREDRAFT_106184|5'-AMP-activated protein kinase, catalytic alpha subunit [EC:2.7.11.11]	-	GO:0004674//protein serine/threonine kinase activity;GO:0032559	GO:0006464//cellular protein modification process;GO:0032501//multicellular organismal process;GO:0006972//hyperosmotic response;GO:0009926//auxin polar transport;GO:0023052//signaling	gi|217072624|gb|ACJ84672.1|/1.95311e-25/unknown [Medicago truncatula]
CL3150.Contig1_S2_1	748	12	45	3.64518	14.3717	1.97917	Up	3.39e-06	5.4e-05	-	-	GO:0005488//binding	-	gi|44889867|gb|AAS48461.1|/1.51973e-29/GASA-like protein [Gerbera hybrid cultivar]
Unigene7520_S2_1	406	20	75	11.1929	44.13	1.97917	Up	1.72e-09	4.2e-08	-	-	-	-	-
Unigene15584_S2_3	397	12	45	6.868	27.0782	1.97917	Up	3.39e-06	5.4e-05	K07213|1|6e-07|50.8|mtr:MTR_1g092670|copper chaperone	-	GO:0043169//cation binding	GO:0006812//cation transport	gi|224061523|ref|XP_002300522.1|/2.43157e-52/predicted protein [Populus trichocarpa]
Unigene35938_S2_1	769	12	45	3.54564	13.9793	1.97917	Up	3.39e-06	5.4e-05	-	-	GO:0046872//metal ion binding;GO:0008092//cytoskeletal protein binding	-	gi|470107606|ref|XP_004290135.1|/5.20073e-89/PREDICTED: fimbrin-like protein 2-like [Fragaria vesca subsp. vesca]
CL5002.Contig3_S2_3	2043	218	816	24.2453	95.4158	1.97652	Up	1.2e-88	2.92e-86	K11131|1|0.0|707|vvi:100258019|H/ACA ribonucleoprotein complex subunit 4 [EC:5.4.99.-]	GO:0044444//cytoplasmic part;GO:0031981//nuclear lumen	GO:0016866//intramolecular transferase activity;GO:0003676//nucleic acid binding	GO:0010467//gene expression;GO:0009451//RNA modification	gi|225440338|ref|XP_002270073.1|/0/PREDICTED: H/ACA ribonucleoprotein complex subunit 4 [Vitis vinifera]
CL12383.Contig1_S2_3	1335	65	243	11.063	43.4834	1.97473	Up	1.58e-27	1.12e-25	-	-	-	-	gi|462399986|gb|EMJ05654.1|/5.96146e-112/hypothetical protein PRUPE_ppa026104mg [Prunus persica]
CL11284.Contig1_S2_3	1738	49	183	6.40598	25.1536	1.97327	Up	4.36e-21	2.35e-19	K12124|1|0.0|723|rcu:RCOM_0961910|GIGANTEA	-	-	-	gi|422898329|dbj|BAM67030.1|/0/gigantea-like [Chrysanthemum seticuspe f. boreale]
CL4232.Contig3_S2_3	817	30	112	8.34331	32.7487	1.97275	Up	1.85e-13	6.41e-12	K11290|1|2e-78|290|gmx:100808081|template-activating factor I	GO:0043231//intracellular membrane-bounded organelle	GO:0003676//nucleic acid binding;GO:0005515//protein binding	GO:0010102//lateral root morphogenesis;GO:0048869//cellular developmental process;GO:0051707//response to other organism;GO:0010038//response to metal ion;GO:0009755//hormone-mediated signaling pathway;GO:0034728//nucleosome organization;GO:0006950//response to stress	gi|356508564|ref|XP_003523025.1|/2.98719e-77/PREDICTED: protein SET-like [Glycine max]
Unigene75066_S2_1	1084	15	56	3.14414	12.3412	1.97275	Up	2.2e-07	4.2e-06	-	GO:0044464//cell part	-	-	gi|460372774|ref|XP_004232200.1|/7.04828e-142/PREDICTED: uncharacterized membrane protein YLR241W-like [Solanum lycopersicum]
Unigene14215_S2_1	1226	67	250	12.4172	48.7134	1.97198	Up	3.16e-28	2.3e-26	K12135|1|5e-15|80.5|ath:AT5G15840|zinc finger protein CONSTANS	GO:0016604//nuclear body	GO:0005488//binding	GO:0009813//flavonoid biosynthetic process;GO:0009640//photomorphogenesis;GO:0009657//plastid organization;GO:0006779//porphyrin-containing compound biosynthetic process;GO:0006351//transcription, DNA-dependent	gi|460397478|ref|XP_004244294.1|/3.02009e-99/PREDICTED: probable salt tolerance-like protein At1g78600-like [Solanum lycopersicum]
Unigene83376_S2_1	802	33	123	9.3493	36.6378	1.9704	Up	1.27e-14	4.76e-13	-	GO:0009526//plastid envelope	-	-	gi|255553454|ref|XP_002517768.1|/8.99519e-71/conserved hypothetical protein [Ricinus communis]
Unigene11666_S2_1	316	11	41	7.90943	30.9953	1.9704	Up	1e-05	0.000146848	K01534|1|1e-17|86.3|vvi:100243678|Cd2+/Zn2+-exporting ATPase [EC:3.6.3.3 3.6.3.5]	GO:0031224//intrinsic to membrane	GO:0005385//zinc ion transmembrane transporter activity;GO:0043169//cation binding;GO:0043682//copper-transporting ATPase activity;GO:0032559	GO:0035434//copper ion transmembrane transport;GO:0009206	gi|470120796|ref|XP_004296475.1|/7.33199e-17/PREDICTED: cadmium/zinc-transporting ATPase HMA2-like [Fragaria vesca subsp. vesca]
Unigene2932_S2_3	653	11	41	3.82753	14.9992	1.9704	Up	1e-05	0.000146878	K02495|1|4e-86|315|pop:POPTR_891776|oxygen-independent coproporphyrinogen III oxidase [EC:1.3.99.22]	GO:0009536//plastid	GO:0051540;GO:0016634	GO:0006778//porphyrin-containing compound metabolic process	gi|224119576|ref|XP_002318108.1|/4.37476e-85/predicted protein [Populus trichocarpa]
CL929.Contig6_S2_3	2316	18	67	1.76593	6.9109	1.96845	Up	1.45e-08	3.17e-07	K15305|1|0.0|1095|rcu:RCOM_0598020|vacuole morphology and inheritance protein 14	GO:0031090//organelle membrane	-	-	gi|255570069|ref|XP_002525997.1|/0/conserved hypothetical protein [Ricinus communis]
Unigene36041_S2_1	659	49	182	16.8947	65.9758	1.96537	Up	7.08e-21	3.76e-19	K14555|1|3e-16|83.2|smo:SELMODRAFT_80645|U3 small nucleolar RNA-associated protein 13	GO:0031234//extrinsic to internal side of plasma membrane	GO:0016740//transferase activity	-	gi|147773984|emb|CAN76269.1|/5.83142e-85/hypothetical protein VITISV_004097 [Vitis vinifera]
CL3346.Contig1_S2_3	1970	35	130	4.03684	15.7643	1.96537	Up	2.51e-15	9.85e-14	-	-	-	-	gi|224128350|ref|XP_002329140.1|/4.42794e-72/predicted protein [Populus trichocarpa]
CL6534.Contig1_S2_1	2201	42	156	4.33579	16.9318	1.96537	Up	4.19e-18	1.92e-16	K08873|1|5e-77|216|mtr:MTR_4g068580|PI-3-kinase-related kinase SMG-1	GO:0043231//intracellular membrane-bounded organelle	-	-	gi|225447496|ref|XP_002265233.1|/2.75696e-86/PREDICTED: uncharacterized protein LOC100256200 [Vitis vinifera]
Unigene86889_S2_3	2221	24	89	2.45529	9.57282	1.96305	Up	6.51e-11	1.83e-09	-	GO:0043231//intracellular membrane-bounded organelle	-	GO:0033036	gi|297742187|emb|CBI33974.3|/0/unnamed protein product [Vitis vinifera]
Unigene87025_S2_3	337	17	63	11.4619	44.659	1.9621	Up	4.22e-08	8.81e-07	K09272|1|1e-09|59.3|sbi:SORBI_09g005650|structure-specific recognition protein 1	GO:0000790//nuclear chromatin;GO:0008023//transcription elongation factor complex	GO:0003676//nucleic acid binding;GO:0016628//oxidoreductase activity, acting on the CH-CH group of donors, NAD or NADP as acceptor	GO:0006259//DNA metabolic process;GO:0033554//cellular response to stress;GO:0003006//developmental process involved in reproduction	gi|2495256|sp|Q39601.1|SSRP1_CATRO/1.65574e-08/RecName: Full=FACT complex subunit SSRP1; AltName: Full=Facilitates chromatin transcription complex subunit SSRP1; AltName: Full=Recombination signal sequence recognition protein 1
CL1609.Contig26_S2_1	499	54	200	24.5885	95.7476	1.96125	Up	9.83e-23	5.74e-21	K04079|1|3e-59|225|rcu:RCOM_0104810|molecular chaperone HtpG	GO:0043231//intracellular membrane-bounded organelle;GO:0030312//external encapsulating structure;GO:0044444//cytoplasmic part	GO:0005515//protein binding;GO:0032559	GO:0048827//phyllome development;GO:0044267//cellular protein metabolic process;GO:0009408//response to heat;GO:0031647//regulation of protein stability;GO:0006970//response to osmotic stress;GO:0009791//post-embryonic development	gi|470117509|ref|XP_004294900.1|/6.43375e-59/PREDICTED: heat shock cognate protein 80-like [Fragaria vesca subsp. vesca]
Unigene83058_S2_1	502	10	37	4.52622	17.6075	1.95981	Up	2.97e-05	0.000402028	-	GO:0016020//membrane	-	-	gi|449525303|ref|XP_004169657.1|/1.5335e-07/PREDICTED: protein furry homolog-like, partial [Cucumis sativus]
Unigene13343_S2_3	484	43	159	20.1866	78.4784	1.9589	Up	2.37e-18	1.1e-16	-	GO:0043231//intracellular membrane-bounded organelle	-	-	gi|297842775|ref|XP_002889269.1|/1.22128e-24/predicted protein [Arabidopsis lyrata subsp. lyrata]
Unigene45204_S2_3	740	13	48	3.99164	15.4956	1.95681	Up	1.89e-06	3.13e-05	-	-	-	GO:0003006//developmental process involved in reproduction	gi|460368263|ref|XP_004229987.1|/6.19376e-92/PREDICTED: uncharacterized protein LOC101253533 [Solanum lycopersicum]
Unigene45734_S2_1	533	13	48	5.54186	21.5136	1.95681	Up	1.89e-06	3.13e-05	-	-	-	-	-
Unigene36456_S2_1	152	16	59	23.9175	92.7272	1.95493	Up	1.23e-07	2.43e-06	-	-	-	-	-
CL10750.Contig1_S2_3	917	16	59	3.96451	15.3703	1.95493	Up	1.23e-07	2.43e-06	-	-	-	-	gi|462414432|gb|EMJ19169.1|/7.83453e-56/hypothetical protein PRUPE_ppa005338mg [Prunus persica]
Unigene45357_S2_3	414	22	81	12.0743	46.7394	1.9527	Up	5.44e-10	1.39e-08	-	GO:0031224//intrinsic to membrane;GO:0043231//intracellular membrane-bounded organelle	GO:0004175//endopeptidase activity	-	gi|255539517|ref|XP_002510823.1|/2.17896e-21/KOM, putative [Ricinus communis]
Unigene13172_S2_1	355	25	92	16.0011	61.9096	1.95199	Up	3.67e-11	1.06e-09	-	-	-	-	-
Unigene43109_S2_1	1491	49	180	7.4672	28.8399	1.94943	Up	1.86e-20	9.66e-19	-	-	-	-	gi|225457188|ref|XP_002280600.1|/1.43706e-109/PREDICTED: microtubule-associated protein TORTIFOLIA1-like [Vitis vinifera]
Unigene13549_S2_3	2327	101	371	9.86199	38.0869	1.94935	Up	1.63e-40	1.74e-38	K01897|1|0.0|1051|vvi:100252885|long-chain acyl-CoA synthetase [EC:6.2.1.3]	GO:0043231//intracellular membrane-bounded organelle	GO:0015645//fatty acid ligase activity	GO:0006631//fatty acid metabolic process	gi|317373793|gb|ADV16379.1|/0/long-chain acyl-CoA synthetase 2 [Helianthus annuus]
CL10346.Contig1_S2_1	1443	27	99	4.25145	16.3896	1.94675	Up	7.18e-12	2.2e-10	K14376|1|5e-146|516|rcu:RCOM_1001380|poly(A) polymerase [EC:2.7.7.19]	GO:0044424//intracellular part	GO:0005488//binding;GO:0016779//nucleotidyltransferase activity	GO:0031123//RNA 3'-end processing	gi|255556450|ref|XP_002519259.1|/5.89066e-145/poly(A) polymerase, putative [Ricinus communis]
Unigene15186_S2_3	1063	35	128	7.48125	28.7657	1.943	Up	6.6e-15	2.51e-13	-	GO:0009536//plastid	-	-	gi|470113902|ref|XP_004293158.1|/5.08318e-129/PREDICTED: uncharacterized protein LOC101315024 [Fragaria vesca subsp. vesca]
Unigene74488_S2_1	428	72	263	38.2233	146.795	1.94128	Up	4.92e-29	3.7e-27	-	GO:0005773//vacuole;GO:0031224//intrinsic to membrane;GO:0031090//organelle membrane	GO:0046872//metal ion binding	GO:0006810//transport	gi|449456593|ref|XP_004146033.1|/1.2546e-16/PREDICTED: uncharacterized protein LOC101209298 isoform 2 [Cucumis sativus]
Unigene42676_S2_3	498	23	84	10.4939	40.2947	1.94104	Up	3.06e-10	8.07e-09	-	-	-	-	gi|255567230|ref|XP_002524596.1|/3.21533e-34/conserved hypothetical protein [Ricinus communis]
Unigene92907_S2_3	1055	20	73	4.30742	16.5298	1.94018	Up	4.56e-09	1.06e-07	K04733|1|1e-71|268|smo:SELMODRAFT_159261|interleukin-1 receptor-associated kinase 4 [EC:2.7.11.1];K13416|3|2e-68|257|rcu:RCOM_1534760|brassinosteroid insensitive 1-associated receptor kinase 1 [EC:2.7.10.1 2.7.11.1];K13418|5|2e-67|254|aly:ARALYDRAFT_895025|somatic embryogenesis receptor kinase 1 [EC:2.7.10.1 2.7.11.1]	-	GO:0004702//receptor signaling protein serine/threonine kinase activity;GO:0032559	GO:0006464//cellular protein modification process	gi|224096626|ref|XP_002310677.1|/3.23642e-144/predicted protein [Populus trichocarpa]
Unigene85517_S2_3	403	99	361	55.8174	213.994	1.93878	Up	3.41e-39	3.52e-37	-	-	-	-	-
Unigene77377_S2_3	1531	55	200	8.16257	31.2071	1.93478	Up	2.36e-22	1.35e-20	-	GO:0043231//intracellular membrane-bounded organelle;GO:0016020//membrane	GO:0005488//binding;GO:0001071//nucleic acid binding transcription factor activity	GO:0009409//response to cold;GO:0002376//immune system process;GO:0010467//gene expression;GO:0009743//response to carbohydrate stimulus;GO:0051707//response to other organism	gi|21358787|gb|AAM47025.1|/1.40185e-75/nam-like protein 1 [Petunia x hybrida]
CL4232.Contig1_S2_3	1153	55	200	10.8386	41.438	1.93478	Up	2.36e-22	1.35e-20	K11290|1|2e-96|350|gmx:100793432|template-activating factor I	GO:0043231//intracellular membrane-bounded organelle	GO:0003676//nucleic acid binding;GO:0005515//protein binding	GO:0010102//lateral root morphogenesis;GO:0048869//cellular developmental process;GO:0051707//response to other organism;GO:0010038//response to metal ion;GO:0009755//hormone-mediated signaling pathway;GO:0034728//nucleosome organization;GO:0006950//response to stress	gi|470126814|ref|XP_004299377.1|/1.85274e-95/PREDICTED: protein SET-like [Fragaria vesca subsp. vesca]
Unigene75487_S2_1	1533	90	327	13.3395	50.957	1.93358	Up	1.56e-35	1.47e-33	K14416|1|2e-128|457|vvi:100262342|elongation factor 1 alpha-like protein	-	GO:0005488//binding;GO:0016740//transferase activity	-	gi|225465785|ref|XP_002268387.1|/2.06649e-127/PREDICTED: HBS1-like protein-like [Vitis vinifera]
Unigene27301_S2_3	221	103	374	105.897	404.276	1.93268	Up	2.21e-40	2.35e-38	-	-	-	-	-
CL1785.Contig2_S2_3	667	43	156	14.6481	55.8724	1.93142	Up	1.01e-17	4.53e-16	K14844|1|3e-07|53.5|vvi:100255113|pumilio homology domain family member 6	-	GO:0003723//RNA binding	-	gi|470116987|ref|XP_004294652.1|/4.88089e-111/PREDICTED: pumilio homolog 2-like [Fragaria vesca subsp. vesca]
Unigene70845_S2_1	847	51	185	13.6813	52.1779	1.93124	Up	9.64e-21	5.08e-19	-	-	-	-	gi|460377185|ref|XP_004234375.1|/2.31109e-35/PREDICTED: uncharacterized protein LOC101245330 isoform 1 [Solanum lycopersicum]
Unigene98567_S2_3	594	24	87	9.18045	34.989	1.93026	Up	1.72e-10	4.65e-09	-	-	-	-	gi|356540690|ref|XP_003538819.1|/5.65769e-14/PREDICTED: uncharacterized protein LOC100814669 [Glycine max]
Unigene24053_S2_3	641	10	36	3.54472	13.4166	1.92028	Up	4.86e-05	0.000630925	-	-	-	-	-
Unigene42793_S2_1	302	10	36	7.52372	28.477	1.92028	Up	4.86e-05	0.000631037	-	-	-	-	-
Unigene76902_S2_3	1486	123	441	18.8073	70.8954	1.9144	Up	9.67e-47	1.23e-44	K00010|1|2e-13|75.9|cme:CMR475C|myo-inositol 2-dehydrogenase [EC:1.1.1.18]	-	GO:0004033//aldo-keto reductase (NADP) activity	GO:0008152//metabolic process	gi|356514368|ref|XP_003525878.1|/1.03806e-176/PREDICTED: uncharacterized oxidoreductase yrbE-like [Glycine max]
Unigene9643_S2_1	645	12	43	4.22728	15.926	1.91358	Up	9.05e-06	0.000133967	K11159|1|2e-24|110|ppp:PHYPADRAFT_58869|carotenoid cleavage dioxygenase	-	-	-	gi|255550896|ref|XP_002516496.1|/2.85689e-65/9-cis-epoxycarotenoid dioxygenase, putative [Ricinus communis]
Unigene25443_S2_3	599	19	68	7.20719	27.1194	1.91182	Up	2.14e-08	4.63e-07	K01183|1|2e-68|256|vvi:100263797|chitinase [EC:3.2.1.14]	-	GO:0004553//hydrolase activity, hydrolyzing O-glycosyl compounds;GO:0043167//ion binding	GO:0006026	gi|151558784|emb|CAO78600.1|/1.18733e-75/endochitinase and N-acetylglucosamine-binding hemagglutinin precursor [Parkia platycephala]
CL601.Contig2_S2_3	688	19	68	6.27487	23.6112	1.91182	Up	2.14e-08	4.64e-07	K08150|1|6e-72|268|aly:ARALYDRAFT_322009|MFS transporter, SP family, solute carrier family 2 (myo-inositol transporter), member 13	GO:0000325//plant-type vacuole;GO:0016020//membrane	GO:0005365//myo-inositol transmembrane transporter activity	GO:0015791//polyol transport	gi|460391575|ref|XP_004241396.1|/7.02165e-76/PREDICTED: inositol transporter 1-like [Solanum lycopersicum]
CL5677.Contig1_S2_3	2458	75	268	6.93296	26.0466	1.90955	Up	6.04e-29	4.52e-27	K12129|1|5e-103|374|ath:AT5G02810|pseudo-response regulator 7	GO:0043231//intracellular membrane-bounded organelle	-	GO:0009628//response to abiotic stimulus;GO:0007165//signal transduction	gi|356536913|ref|XP_003536977.1|/3.33253e-104/PREDICTED: two-component response regulator-like APRR7-like [Glycine max]
CL4645.Contig2_S2_3	409	23	82	12.7774	47.8949	1.90627	Up	8.01e-10	2.02e-08	K02731|1|2e-47|185|gmx:100790481|20S proteasome subunit alpha 4 [EC:3.4.25.1]	GO:0005839//proteasome core complex;GO:0043231//intracellular membrane-bounded organelle	GO:0004175//endopeptidase activity	GO:0019941//modification-dependent protein catabolic process	gi|82621184|gb|ABB86280.1|/1.96445e-46/proteasome-like protein alpha subunit-like [Solanum tuberosum]
CL7632.Contig4_S2_3	3274	317	1128	21.9999	82.3055	1.90349	Up	6.24e-116	1.91e-113	K12619|1|0.0|1377|rcu:RCOM_1597380|5'-3' exoribonuclease 2 [EC:3.1.13.-]	GO:0043231//intracellular membrane-bounded organelle	GO:0046914//transition metal ion binding;GO:0008409//5'-3' exonuclease activity	GO:0034641//cellular nitrogen compound metabolic process	gi|359492219|ref|XP_002280236.2|/0/PREDICTED: 5'-3' exoribonuclease 3-like [Vitis vinifera]
CL5630.Contig14_S2_3	1557	61	217	8.90186	33.2943	1.9031	Up	1.25e-23	7.54e-22	K13525|1|0.0|801|pop:POPTR_836228|transitional endoplasmic reticulum ATPase	-	GO:0032559;GO:0042623//ATPase activity, coupled	-	gi|460408099|ref|XP_004249485.1|/0/PREDICTED: cell division cycle protein 48 homolog [Solanum lycopersicum]
Unigene48134_S2_3	498	11	39	5.01883	18.7083	1.89825	Up	2.67e-05	0.000364355	K15414|1|3e-36|149|pop:POPTR_829340|complement component 1 Q subcomponent-binding protein, mitochondrial	GO:0044429//mitochondrial part	-	-	gi|460380369|ref|XP_004235929.1|/4.24073e-47/PREDICTED: uncharacterized protein At2g39795, mitochondrial-like [Solanum lycopersicum]
CL312.Contig14_S2_1	904	11	39	2.7648	10.3061	1.89825	Up	2.67e-05	0.000364423	-	-	-	-	gi|125580730|gb|EAZ21661.1|/3.48723e-08/hypothetical protein OsJ_05294 [Oryza sativa Japonica Group]
Unigene16810_S2_1	532	13	46	5.55228	20.6559	1.8954	Up	5e-06	7.75e-05	K03327|1|1e-51|200|gmx:100800053|multidrug resistance protein, MATE family	-	GO:0022857//transmembrane transporter activity	GO:0006810//transport	gi|460386372|ref|XP_004238872.1|/4.81226e-53/PREDICTED: MATE efflux family protein 7-like [Solanum lycopersicum]
CL8103.Contig3_S2_1	427	13	46	6.91759	25.7353	1.8954	Up	5e-06	7.75e-05	-	GO:0016020//membrane;GO:0015629//actin cytoskeleton	GO:0017111//nucleoside-triphosphatase activity;GO:0032559	GO:0030029//actin filament-based process	gi|42568525|ref|NP_568806.3|/1.6486e-08/myosin 2 [Arabidopsis thaliana]
Unigene15805_S2_1	408	13	46	7.23973	26.9337	1.8954	Up	5e-06	7.76e-05	-	GO:0044421//extracellular region part	GO:0016791//phosphatase activity;GO:0046914//transition metal ion binding	-	gi|27597239|dbj|BAC55157.1|/4.55625e-35/purple acid phosphatase [Nicotiana tabacum]
CL3259.Contig1_S2_1	968	86	304	20.1866	75.0234	1.89395	Up	2.8e-32	2.35e-30	K09250|1|2e-21|101|sbi:SORBI_04g001720|cellular nucleic acid-binding protein	-	GO:0046872//metal ion binding;GO:0003676//nucleic acid binding	-	gi|115474635|ref|NP_001060914.1|/7.25627e-23/Os08g0129200 [Oryza sativa Japonica Group]
CL6604.Contig1_S2_3	665	17	60	5.80854	21.554	1.89171	Up	1.8e-07	3.49e-06	-	-	GO:0017111//nucleoside-triphosphatase activity;GO:0000166//nucleotide binding	-	gi|225436522|ref|XP_002273792.1|/8.59067e-84/PREDICTED: ABC transporter G family member 3 [Vitis vinifera]
Unigene44596_S2_3	706	36	127	11.5861	42.9732	1.89104	Up	2.52e-14	9.27e-13	-	-	-	-	-
Unigene5772_S2_3	908	72	254	18.0171	66.8261	1.89104	Up	3.55e-27	2.49e-25	-	-	-	-	gi|225425286|ref|XP_002272015.1|/1.78448e-36/PREDICTED: uncharacterized protein LOC100264392 isoform 1 [Vitis vinifera]
Unigene37663_S2_1	426	19	67	10.1341	37.5719	1.89044	Up	3.46e-08	7.31e-07	-	GO:0031224//intrinsic to membrane	GO:0046914//transition metal ion binding	-	gi|224053735|ref|XP_002297953.1|/2.12832e-48/predicted protein [Populus trichocarpa]
Unigene83275_S2_1	1208	54	190	10.157	37.5738	1.88725	Up	1.16e-20	6.11e-19	-	-	-	-	gi|147845547|emb|CAN78493.1|/5.33955e-16/hypothetical protein VITISV_037041 [Vitis vinifera]
Unigene42370_S2_3	832	31	109	8.46599	31.2969	1.88627	Up	1.87e-12	5.99e-11	K12590|1|2e-104|376|vvi:100262803|exosome complex component RRP46	-	GO:0003676//nucleic acid binding;GO:0008408//3'-5' exonuclease activity	GO:0010467//gene expression	gi|462420716|gb|EMJ24979.1|/1.92044e-103/hypothetical protein PRUPE_ppa010603mg [Prunus persica]
Unigene27507_S2_3	210	33	116	35.7054	131.958	1.88587	Up	3.66e-13	1.24e-11	-	-	-	-	-
Unigene45052_S2_3	630	10	35	3.60661	13.2717	1.87964	Up	7.91e-05	0.00098621	K14550|1|9e-71|264|vvi:100256070|U3 small nucleolar RNA-associated protein 10	GO:0009536//plastid	GO:0005488//binding	-	gi|359490151|ref|XP_002264777.2|/1.07743e-69/PREDICTED: uncharacterized protein At3g06530-like [Vitis vinifera]
Unigene113_S2_1	233	16	56	15.6028	57.4157	1.87964	Up	5.25e-07	9.47e-06	-	GO:0009532//plastid stroma	-	GO:0006396//RNA processing	gi|224138602|ref|XP_002322855.1|/2.32485e-10/predicted protein [Populus trichocarpa]
Unigene1798_S2_3	965	14	49	3.2964	12.1302	1.87964	Up	2.76e-06	4.48e-05	K13416|1|2e-06|51.2|rcu:RCOM_1534760|brassinosteroid insensitive 1-associated receptor kinase 1 [EC:2.7.10.1 2.7.11.1];K13418|2|4e-06|50.4|rcu:RCOM_0186340|somatic embryogenesis receptor kinase 1 [EC:2.7.10.1 2.7.11.1];K13429|4|7e-06|49.7|sbi:SORBI_02g029560|chitin elicitor receptor kinase 1	GO:0016020//membrane	GO:0004674//protein serine/threonine kinase activity	-	gi|255544644|ref|XP_002513383.1|/4.40806e-113/ATP binding protein, putative [Ricinus communis]
Unigene1911_S2_3	1635	14	49	1.94558	7.1594	1.87964	Up	2.76e-06	4.48e-05	-	GO:0015630//microtubule cytoskeleton;GO:0044444//cytoplasmic part	GO:0015631//tubulin binding	GO:0000919//cell plate assembly	gi|460374069|ref|XP_004232834.1|/1.8176e-36/PREDICTED: protein MOR1-like [Solanum lycopersicum]
CL9215.Contig1_S2_1	601	12	42	4.53676	16.6945	1.87964	Up	1.47e-05	0.000209361	-	-	-	-	gi|297737536|emb|CBI26737.3|/4.91078e-13/unnamed protein product [Vitis vinifera]
Unigene24454_S2_3	468	12	42	5.82606	21.4389	1.87964	Up	1.47e-05	0.000209321	-	-	-	-	-
CL3895.Contig1_S2_3	2855	187	653	14.8825	54.6394	1.87633	Up	1.34e-66	2.45e-64	-	GO:0030312//external encapsulating structure	GO:0004175//endopeptidase activity;GO:0005515//protein binding	GO:0019538//protein metabolic process;GO:0044092//negative regulation of molecular function	gi|462409512|gb|EMJ14846.1|/0/hypothetical protein PRUPE_ppa001469mg [Prunus persica]
Unigene15265_S2_1	399	31	108	17.6534	64.662	1.87297	Up	3e-12	9.49e-11	-	-	-	-	-
CL2929.Contig1_S2_3	647	31	108	10.8867	39.8766	1.87297	Up	3e-12	9.49e-11	K02469|1|2e-27|120|vvi:100250492|DNA gyrase subunit A [EC:5.99.1.3]	GO:0009536//plastid;GO:0043232	GO:0001071//nucleic acid binding transcription factor activity;GO:0003916//DNA topoisomerase activity;GO:0032559	GO:0006259//DNA metabolic process;GO:0006351//transcription, DNA-dependent	gi|359487079|ref|XP_002271674.2|/2.02283e-26/PREDICTED: DNA gyrase subunit A, chloroplastic/mitochondrial-like [Vitis vinifera]
CL2733.Contig3_S2_1	1945	98	341	11.4484	41.8826	1.8712	Up	1.87e-35	1.75e-33	-	-	GO:0005548//phospholipid transporter activity	GO:0051234//establishment of localization;GO:0009791//post-embryonic development	gi|460406502|ref|XP_004248702.1|/4.82963e-180/PREDICTED: uncharacterized protein LOC101262154 [Solanum lycopersicum]
CL2535.Contig1_S2_3	1345	218	758	36.8276	134.631	1.87015	Up	1.1e-76	2.35e-74	K14857|1|1e-74|278|gmx:100784758|AdoMet-dependent rRNA methyltransferase SPB1 [EC:2.1.1.-]	-	-	-	gi|356544480|ref|XP_003540678.1|/1.89253e-73/PREDICTED: adoMet-dependent rRNA methyltransferase spb1-like [Glycine max]
Unigene68688_S2_3	942	21	73	5.06533	18.5127	1.86979	Up	1.07e-08	2.39e-07	K09841|1|7e-62|235|bdi:100827045|xanthoxin dehydrogenase [EC:1.1.1.288];K13070|5|2e-57|221|osa:4335093|momilactone-A synthase [EC:1.1.1.295]	-	GO:0004312//fatty acid synthase activity;GO:0016616//oxidoreductase activity, acting on the CH-OH group of donors, NAD or NADP as acceptor	GO:0008152//metabolic process	gi|118484640|gb|ABK94192.1|/9.20932e-108/unknown [Populus trichocarpa]
Unigene87105_S2_3	514	28	97	12.3775	45.0824	1.86484	Up	4.39e-11	1.26e-09	K12657|1|2e-47|186|gmx:100809989|delta-1-pyrroline-5-carboxylate synthetase [EC:2.7.2.11 1.2.1.41]	GO:0044424//intracellular part	GO:0016620//oxidoreductase activity, acting on the aldehyde or oxo group of donors, NAD or NADP as acceptor;GO:0016774//phosphotransferase activity, carboxyl group as acceptor;GO:0032559	GO:0006560//proline metabolic process;GO:0006796//phosphate-containing compound metabolic process	gi|6225816|sp|O04015.1|P5CS_ACTDE/2.08572e-47/RecName: Full=Delta-1-pyrroline-5-carboxylate synthase; Short=P5CS; Includes: RecName: Full=Glutamate 5-kinase; Short=GK; AltName: Full=Gamma-glutamyl kinase; Includes: RecName: Full=Gamma-glutamyl phosphate reductase; Short=GPR; AltName: Full=Glutamate-5-semialdehyde dehydrogenase; AltName: Full=Glutamyl-gamma-semialdehyde dehydrogenase
Unigene62587_S2_1	682	54	187	17.9907	65.5022	1.86429	Up	4.77e-20	2.44e-18	-	-	-	-	gi|217793895|gb|ACK56113.1|/1.09013e-36/ELF4-like protein [Hedyotis terminalis]
CL10048.Contig2_S2_3	1037	13	45	2.84842	10.3665	1.8637	Up	8.09e-06	0.000120723	K11267|1|2e-18|91.7|rcu:RCOM_1065770|sister chromatid cohesion protein PDS5	-	-	-	gi|449442148|ref|XP_004138844.1|/1.24729e-31/PREDICTED: uncharacterized protein LOC101205018 [Cucumis sativus]
Unigene28352_S2_1	1362	52	180	8.67492	31.5714	1.8637	Up	2.4e-19	1.19e-17	K14513|1|5e-117|419|vvi:100256742|ethylene-insensitive protein 2	-	GO:0005488//binding	GO:0009861//jasmonic acid and ethylene-dependent systemic resistance;GO:0048764;GO:0010260//organ senescence;GO:0009756//carbohydrate mediated signaling;GO:0010118//stomatal movement;GO:0010039//response to iron ion;GO:0006970//response to osmotic stress;GO:0009738//abscisic acid mediated signaling pathway;GO:0001738//morphogenesis of a polarized epithelium;GO:0052482;GO:0060918//auxin transport;…	gi|38045387|gb|AAR08678.1|/1.96762e-118/EIN2 [Petunia x hybrida]
Unigene6145_S2_3	462	13	45	6.39353	23.2685	1.8637	Up	8.09e-06	0.000120748	K14498|1|6e-51|197|vvi:100249013|serine/threonine-protein kinase SRK2 [EC:2.7.11.1]	-	GO:0004672//protein kinase activity;GO:0032559	GO:0006464//cellular protein modification process	gi|470127934|ref|XP_004299913.1|/3.88781e-51/PREDICTED: serine/threonine-protein kinase SRK2B-like [Fragaria vesca subsp. vesca]
CL3128.Contig1_S2_1	1666	107	370	14.5931	53.0549	1.8622	Up	4.32e-38	4.32e-36	-	GO:0000325//plant-type vacuole;GO:0016020//membrane	GO:0022891//substrate-specific transmembrane transporter activity	GO:0006810//transport;GO:0051707//response to other organism;GO:0010038//response to metal ion;GO:0009628//response to abiotic stimulus;GO:0072507//divalent inorganic cation homeostasis	gi|224097490|ref|XP_002310957.1|/4.26927e-166/predicted protein [Populus trichocarpa]
Unigene218_S2_3	384	11	38	6.5088	23.6402	1.86078	Up	4.33e-05	0.000568098	-	-	-	-	-
Unigene97239_S2_3	527	11	38	4.74265	17.2255	1.86078	Up	4.33e-05	0.000567894	-	-	-	-	gi|462399446|gb|EMJ05114.1|/3.15846e-09/hypothetical protein PRUPE_ppa016884mg [Prunus persica]
CL10538.Contig1_S2_3	446	11	38	5.60399	20.3539	1.86078	Up	4.33e-05	0.000567996	-	-	-	-	-
CL7703.Contig3_S2_1	682	11	38	3.66478	13.3106	1.86078	Up	4.33e-05	0.0005682	-	-	-	-	gi|470112187|ref|XP_004292319.1|/1.25307e-16/PREDICTED: RING-H2 finger protein ATL18-like [Fragaria vesca subsp. vesca]
CL2950.Contig2_S2_3	1555	64	221	9.35166	33.9516	1.86018	Up	2.36e-23	1.41e-21	K13162|1|8e-115|412|pop:POPTR_729865|poly(rC)-binding protein 2/3/4	-	-	-	gi|460403737|ref|XP_004247344.1|/1.11616e-136/PREDICTED: KH domain-containing protein At4g18375-like [Solanum lycopersicum]
Unigene28346_S2_1	1390	72	248	11.7695	42.6222	1.85655	Up	5.92e-26	3.96e-24	K01968|1|2e-32|138|rcu:RCOM_0646250|3-methylcrotonyl-CoA carboxylase alpha subunit [EC:6.4.1.4]	GO:0005840//ribosome;GO:0043231//intracellular membrane-bounded organelle	GO:0046914//transition metal ion binding;GO:0016879//ligase activity, forming carbon-nitrogen bonds;GO:0032559	GO:0006551//leucine metabolic process	gi|255567518|ref|XP_002524738.1|/2.45016e-31/acetyl-CoA carboxylase, putative [Ricinus communis]
Unigene13573_S2_3	1746	228	785	29.6708	107.405	1.85594	Up	1.5e-78	3.27e-76	K06067|1|0.0|783|vvi:100241833|histone deacetylase 1/2 [EC:3.5.1.98]	GO:0043231//intracellular membrane-bounded organelle	GO:0005488//binding;GO:0017136//NAD-dependent histone deacetylase activity	GO:0006476//protein deacetylation;GO:0009292//genetic transfer;GO:0006355//regulation of transcription, DNA-dependent;GO:0009611//response to wounding;GO:0016570//histone modification;GO:0007275//multicellular organismal development	gi|460404712|ref|XP_004247825.1|/0/PREDICTED: histone deacetylase 19-like isoform 2 [Solanum lycopersicum]
Unigene49162_S2_3	473	25	86	12.0093	43.4346	1.85469	Up	6.47e-10	1.65e-08	K14852|1|1e-32|136|vvi:100252416|regulator of ribosome biosynthesis	GO:0043231//intracellular membrane-bounded organelle	-	GO:0022613//ribonucleoprotein complex biogenesis	gi|460412354|ref|XP_004251566.1|/4.19882e-35/PREDICTED: ribosome biogenesis regulatory protein homolog [Solanum lycopersicum]
CL9726.Contig1_S2_3	1451	16	55	2.50549	9.05511	1.85364	Up	8.45e-07	1.48e-05	K01193|1|3e-138|490|mtr:MTR_1g015910|beta-fructofuranosidase [EC:3.2.1.26]	-	GO:0004553//hydrolase activity, hydrolyzing O-glycosyl compounds	GO:0008152//metabolic process	gi|4127660|emb|CAA72009.1|/7.42874e-180/invertase [Cichorium intybus]
CL9284.Contig1_S2_1	444	16	55	8.18797	29.5923	1.85364	Up	8.45e-07	1.48e-05	-	-	-	-	gi|390430817|gb|AFL91226.1|/5.28928e-52/Kunitz-like protease inhibitor, partial [Helianthus annuus]
Unigene68351_S2_3	660	16	55	5.50827	19.9075	1.85364	Up	8.45e-07	1.48e-05	K02331|1|2e-26|117|gmx:100787296|DNA polymerase phi subunit [EC:2.7.7.7]	-	GO:0003676//nucleic acid binding;GO:0034061	GO:0006259//DNA metabolic process	gi|460369351|ref|XP_004230526.1|/1.45984e-27/PREDICTED: DNA polymerase V-like [Solanum lycopersicum]
CL2562.Contig1_S2_3	1149	61	209	12.0628	43.4535	1.8489	Up	5.36e-22	3.01e-20	K14791|1|2e-134|477|vvi:100257466|periodic tryptophan protein 1	-	GO:0004468//lysine N-acetyltransferase activity	-	gi|225431285|ref|XP_002275719.1|/2.24793e-133/PREDICTED: uncharacterized WD repeat-containing protein C17D11.16-like [Vitis vinifera]
Unigene13427_S2_1	481	54	185	25.5087	91.8809	1.84878	Up	1.21e-19	6.08e-18	K01968|1|4e-62|234|vvi:100853875|3-methylcrotonyl-CoA carboxylase alpha subunit [EC:6.4.1.4]	GO:0005840//ribosome;GO:0043231//intracellular membrane-bounded organelle	GO:0016421//CoA carboxylase activity;GO:0046914//transition metal ion binding;GO:0016879//ligase activity, forming carbon-nitrogen bonds;GO:0032559	GO:0006551//leucine metabolic process	gi|359479709|ref|XP_003632341.1|/4.66216e-61/PREDICTED: methylcrotonoyl-CoA carboxylase subunit alpha, mitochondrial-like [Vitis vinifera]
Unigene6768_S2_3	480	40	137	18.9347	68.1833	1.84839	Up	6.42e-15	2.45e-13	-	GO:0016020//membrane	-	-	gi|70609694|gb|AAZ05072.1|/1.0483e-28/hypoxia-responsive family protein [Citrus sinensis]
Unigene39270_S2_1	545	12	41	5.00293	17.9716	1.84487	Up	2.37e-05	0.000326935	K02999|1|4e-72|268|vvi:100250406|DNA-directed RNA polymerase I subunit RPA1 [EC:2.7.7.6]	GO:0043231//intracellular membrane-bounded organelle	GO:0034062//RNA polymerase activity;GO:0046914//transition metal ion binding;GO:0003676//nucleic acid binding	GO:0010467//gene expression	gi|297739697|emb|CBI29879.3|/4.09498e-71/unnamed protein product [Vitis vinifera]
Unigene69387_S2_3	1530	41	140	6.0888	21.8592	1.84401	Up	3.6e-15	1.39e-13	-	GO:0043231//intracellular membrane-bounded organelle	-	-	gi|462406653|gb|EMJ12117.1|/2.24728e-174/hypothetical protein PRUPE_ppa000004mg [Prunus persica]
Unigene48629_S2_3	492	29	99	13.3928	48.0694	1.84366	Up	3.93e-11	1.13e-09	-	-	-	-	gi|462412053|gb|EMJ17102.1|/1.41226e-15/hypothetical protein PRUPE_ppa010763mg [Prunus persica]
CL10170.Contig3_S2_3	939	17	58	4.11361	14.7557	1.8428	Up	4.68e-07	8.51e-06	K14552|1|2e-89|327|vvi:100258308|NET1-associated nuclear protein 1 (U3 small nucleolar RNA-associated protein 17)	-	-	-	gi|225451403|ref|XP_002266770.1|/2.13297e-88/PREDICTED: WD repeat-containing protein 75 [Vitis vinifera]
Unigene5795_S2_3	872	61	208	15.8947	56.983	1.84198	Up	8.53e-22	4.73e-20	-	-	-	-	gi|40287494|gb|AAR83861.1|/1.28412e-44/putative lesion-inducing protein [Capsicum annuum]
Unigene85307_S2_3	1292	49	167	8.61733	30.8782	1.84128	Up	8.76e-18	3.96e-16	K13417|1|6e-57|219|ath:AT2G13790|somatic embryogenesis receptor kinase 4 [EC:2.7.10.1 2.7.11.1];K04733|2|2e-56|218|smo:SELMODRAFT_33807|interleukin-1 receptor-associated kinase 4 [EC:2.7.11.1];K13418|5|2e-55|214|aly:ARALYDRAFT_895025|somatic embryogenesis receptor kinase 1 [EC:2.7.10.1 2.7.11.1]	-	GO:0004672//protein kinase activity;GO:0032559	GO:0006464//cellular protein modification process	gi|351724607|ref|NP_001238599.1|/1.02309e-153/protein kinase family protein [Glycine max]
CL8126.Contig1_S2_1	560	27	92	10.9551	39.2463	1.84096	Up	2.01e-10	5.42e-09	-	-	-	-	gi|460399679|ref|XP_004245364.1|/1.18358e-07/PREDICTED: uncharacterized protein LOC101259561 [Solanum lycopersicum]
CL9972.Contig2_S2_1	675	209	712	70.3529	251.985	1.84066	Up	1.26e-70	2.45e-68	-	-	-	-	gi|449456675|ref|XP_004146074.1|/1.31682e-10/PREDICTED: uncharacterized protein LOC101219186 [Cucumis sativus]
CL4242.Contig1_S2_1	1024	95	323	21.0796	75.3531	1.83782	Up	6.86e-33	5.92e-31	-	GO:0043231//intracellular membrane-bounded organelle	-	GO:0006915//apoptotic process	gi|460400255|ref|XP_004245651.1|/2.13672e-68/PREDICTED: BAG family molecular chaperone regulator 3-like [Solanum lycopersicum]
Unigene14690_S2_3	603	15	51	5.65215	20.2047	1.83782	Up	2.46e-06	4.02e-05	-	GO:0031090//organelle membrane	-	GO:0006879//cellular iron ion homeostasis;GO:0006826//iron ion transport	gi|224108249|ref|XP_002314775.1|/1.56725e-67/predicted protein [Populus trichocarpa]
Unigene60575_S2_3	229	23	78	22.8208	81.3687	1.83412	Up	5.34e-09	1.23e-07	-	-	-	-	-
Unigene15129_S2_3	887	13	44	3.33011	11.8503	1.83127	Up	1.3e-05	0.000186795	-	-	-	-	gi|225426210|ref|XP_002262703.1|/6.30965e-31/PREDICTED: dof zinc finger protein DOF4.6-like [Vitis vinifera]
CL4579.Contig1_S2_1	799	13	44	3.69688	13.1554	1.83127	Up	1.3e-05	0.000186758	K00276|1|4e-55|213|vvi:100267280|primary-amine oxidase [EC:1.4.3.21]	-	GO:0046914//transition metal ion binding;GO:0016641//oxidoreductase activity, acting on the CH-NH2 group of donors, oxygen as acceptor;GO:0048037//cofactor binding	GO:0006807//nitrogen compound metabolic process	gi|297733721|emb|CBI14968.3|/4.50318e-54/unnamed protein product [Vitis vinifera]
Unigene19327_S2_3	752	55	186	16.6182	59.0872	1.83008	Up	1.73e-19	8.58e-18	K02218|1|1e-73|274|vvi:100261234|casein kinase 1 [EC:2.7.11.1]	-	GO:0016301//kinase activity	-	gi|359484471|ref|XP_002281345.2|/1.46306e-72/PREDICTED: casein kinase I isoform delta-like [Vitis vinifera]
CL5107.Contig1_S2_1	438	21	71	10.8939	38.7242	1.82971	Up	2.76e-08	5.9e-07	-	-	-	-	-
Unigene74537_S2_1	1018	140	473	31.2478	110.997	1.8287	Up	4.32e-47	5.5e-45	K03978|1|4e-107|385|pop:POPTR_867910|GTP-binding protein	GO:0009536//plastid	GO:0032561//guanyl ribonucleotide binding	GO:0032506	gi|462424649|gb|EMJ28912.1|/4.66166e-108/hypothetical protein PRUPE_ppa009961mg [Prunus persica]
Unigene51694_S2_3	355	16	54	10.2407	36.3382	1.82717	Up	1.36e-06	2.31e-05	-	GO:0000325//plant-type vacuole	-	GO:0015740//C4-dicarboxylate transport	gi|449527147|ref|XP_004170574.1|/9.53952e-09/PREDICTED: LOW QUALITY PROTEIN: aluminum-activated malate transporter 9-like [Cucumis sativus]
CL3974.Contig1_S2_1	1267	89	300	15.9607	56.5644	1.82537	Up	2.16e-30	1.72e-28	K11290|1|1e-65|248|rcu:RCOM_1514880|template-activating factor I	GO:0043231//intracellular membrane-bounded organelle	GO:0003676//nucleic acid binding;GO:0005515//protein binding	GO:0010102//lateral root morphogenesis;GO:0048869//cellular developmental process;GO:0051707//response to other organism;GO:0010038//response to metal ion;GO:0009755//hormone-mediated signaling pathway;GO:0034728//nucleosome organization;GO:0006950//response to stress	gi|255541007|ref|XP_002511568.1|/1.93486e-64/set, putative [Ricinus communis]
CL4129.Contig1_S2_1	2790	374	1260	30.4584	107.886	1.8246	Up	4.02e-122	1.3e-119	K13179|1|4e-69|261|gmx:100798885|ATP-dependent RNA helicase DDX18/HAS1 [EC:3.6.4.13]	GO:0044464//cell part	GO:0032559;GO:0042623//ATPase activity, coupled	-	gi|359489723|ref|XP_002277120.2|/0/PREDICTED: DEAD-box ATP-dependent RNA helicase 31-like [Vitis vinifera]
CL351.Contig1_S2_3	1020	30	101	6.68283	23.6548	1.8236	Up	3.5e-11	1.01e-09	K13691|1|3e-105|379|pop:POPTR_807713|pathogen-inducible salicylic acid glucosyltransferase [EC:2.4.1.-]	-	GO:0016757//transferase activity, transferring glycosyl groups	-	gi|82658818|gb|ABB88578.1|/1.35006e-123/UDP-glucosyltransferase [Ixeris dentata var. albiflora]
Unigene97899_S2_3	575	30	101	11.8548	41.9616	1.8236	Up	3.5e-11	1.01e-09	-	-	-	-	gi|224054286|ref|XP_002298184.1|/3.5954e-39/predicted protein [Populus trichocarpa]
Unigene98578_S2_3	303	11	37	8.24877	29.1714	1.8223	Up	6.99e-05	0.000880917	-	-	-	-	-
Unigene13803_S2_1	443	11	37	5.64194	19.9525	1.8223	Up	6.99e-05	0.000880461	-	-	-	-	-
Unigene80418_S2_1	487	11	37	5.13219	18.1498	1.8223	Up	6.99e-05	0.000880613	K03801|1|3e-60|228|vvi:100251835|lipoyl(octanoyl) transferase [EC:2.3.1.181]	GO:0043231//intracellular membrane-bounded organelle	GO:0004518//nuclease activity	GO:0006633//fatty acid biosynthetic process;GO:0006790//sulfur compound metabolic process;GO:0018065//protein-cofactor linkage;GO:0006399//tRNA metabolic process	gi|462401459|gb|EMJ07016.1|/3.35897e-62/hypothetical protein PRUPE_ppa010819mg [Prunus persica]
CL11924.Contig1_S2_3	436	11	37	5.73252	20.2728	1.8223	Up	6.99e-05	0.000880765	K14833|1|4e-17|85.1|sbi:SORBI_05g002340|nucleolar complex protein 2	-	-	GO:0003006//developmental process involved in reproduction	gi|462416665|gb|EMJ21402.1|/1.11919e-25/hypothetical protein PRUPE_ppa002981mg [Prunus persica]
Unigene24177_S2_1	997	47	158	10.7113	37.8582	1.82147	Up	1.12e-16	4.74e-15	K13420|1|8e-96|348|pop:POPTR_1075175|LRR receptor-like serine/threonine-protein kinase FLS2 [EC:2.7.11.1]	GO:0016020//membrane	GO:0005488//binding;GO:0016301//kinase activity	GO:0051179//localization;GO:0006952//defense response;GO:0050794//regulation of cellular process;GO:0051716//cellular response to stimulus	gi|224078972|ref|XP_002305701.1|/9.75234e-95/predicted protein [Populus trichocarpa]
Unigene70950_S2_1	790	39	131	11.217	39.6135	1.8203	Up	4.63e-14	1.67e-12	K05283|1|3e-16|83.6|aly:ARALYDRAFT_354960|phosphatidylinositol glycan, class W [EC:2.3.-.-];K11982|2|2e-12|71.2|sbi:SORBI_03g011120|E3 ubiquitin-protein ligase RNF115/126 [EC:6.3.2.19]	-	-	-	gi|462414867|gb|EMJ19604.1|/4.14623e-36/hypothetical protein PRUPE_ppa011446mg [Prunus persica]
Unigene68188_S2_3	511	28	94	12.4502	43.9446	1.81952	Up	1.79e-10	4.84e-09	-	-	-	-	-
Unigene82360_S2_1	549	14	47	5.79422	20.4514	1.81952	Up	7.16e-06	0.000107904	-	-	-	-	-
CL3663.Contig2_S2_3	2214	992	3312	101.806	357.364	1.81157	Up	0	0	-	GO:0044464//cell part	-	GO:0051234//establishment of localization	gi|255543761|ref|XP_002512943.1|/0/phosphatidylinositol transporter, putative [Ricinus communis]
Unigene12_S2_3	1055	84	280	18.0912	63.4022	1.80925	Up	3.82e-28	2.77e-26	K02945|1|2e-104|377|gmx:100820145|small subunit ribosomal protein S1	-	GO:0003676//nucleic acid binding	-	gi|359495207|ref|XP_002263508.2|/5.05132e-105/PREDICTED: uncharacterized protein LOC100240915 [Vitis vinifera]
Unigene24932_S2_1	1520	30	100	4.48453	15.7165	1.80925	Up	5.57e-11	1.58e-09	K03509|1|0.0|691|vvi:100266192|DNA polymerase eta subunit [EC:2.7.7.7]	GO:0044464//cell part	GO:0003677//DNA binding;GO:0034061	GO:0019985//translesion synthesis;GO:0009411//response to UV	gi|462409350|gb|EMJ14684.1|/0/hypothetical protein PRUPE_ppa022694mg [Prunus persica]
Unigene69415_S2_3	501	12	40	5.4423	19.0731	1.80925	Up	3.82e-05	0.000506172	-	-	-	-	-
Unigene91061_S2_3	293	12	40	9.30578	32.613	1.80925	Up	3.82e-05	0.00050608	K14855|1|1e-51|198|rcu:RCOM_0964760|ribosome assembly protein 4	GO:0031461//cullin-RING ubiquitin ligase complex	-	-	gi|255553492|ref|XP_002517787.1|/2.23701e-50/Angio-associated migratory cell protein, putative [Ricinus communis]
CL9495.Contig2_S2_3	894	12	40	3.04988	10.6886	1.80925	Up	3.82e-05	0.000505989	K00658|1|5e-104|375|pop:POPTR_727965|2-oxoglutarate dehydrogenase E2 component (dihydrolipoamide succinyltransferase) [EC:2.3.1.61]	GO:0005840//ribosome;GO:0043234//protein complex;GO:0043231//intracellular membrane-bounded organelle	GO:0046914//transition metal ion binding;GO:0016751	GO:0009060//aerobic respiration;GO:0006950//response to stress	gi|224116582|ref|XP_002317337.1|/6.28772e-103/predicted protein [Populus trichocarpa]
Unigene27743_S2_3	866	126	420	33.0592	115.859	1.80925	Up	2.06e-41	2.28e-39	-	GO:0031225//anchored to membrane	-	-	gi|460367112|ref|XP_004229419.1|/9.34393e-64/PREDICTED: uncharacterized GPI-anchored protein At5g19250-like [Solanum lycopersicum]
CL2737.Contig9_S2_1	614	62	206	22.9437	80.1489	1.80459	Up	4.82e-21	2.59e-19	-	-	-	-	-
Unigene85682_S2_3	379	25	83	14.9879	52.3163	1.80347	Up	2.63e-09	6.28e-08	-	-	-	-	-
CL1198.Contig3_S2_3	1911	263	873	31.2705	109.132	1.8032	Up	7.79e-84	1.81e-81	K14538|1|5e-174|609|vvi:100242583|nuclear GTP-binding protein	-	GO:0000166//nucleotide binding	-	gi|350540086|ref|NP_001234382.1|/8.89687e-179/nuclear GTPase-like [Solanum lycopersicum]
Unigene42727_S2_3	1707	51	169	6.78853	23.6511	1.80074	Up	1.75e-17	7.73e-16	K00975|1|0.0|805|vvi:100241983|glucose-1-phosphate adenylyltransferase [EC:2.7.7.27]	GO:0009536//plastid	GO:0070566//adenylyltransferase activity;GO:0032559	GO:0005982//starch metabolic process;GO:0005977//glycogen metabolic process	gi|462419457|gb|EMJ23720.1|/0/hypothetical protein PRUPE_ppa004135mg [Prunus persica]
Unigene82428_S2_1	254	13	43	11.6292	40.4421	1.79811	Up	2.09e-05	0.000290745	-	-	-	-	-
CL3301.Contig11_S2_1	517	13	43	5.71337	19.869	1.79811	Up	2.09e-05	0.000290689	-	-	-	-	-
Unigene938_S2_1	708	13	43	4.17205	14.5089	1.79811	Up	2.09e-05	0.000290579	K15111|1|3e-93|339|pop:POPTR_716002|solute carrier family 25 (mitochondrial S-adenosylmethionine transporter), member 26	GO:0019866//organelle inner membrane;GO:0031224//intrinsic to membrane	-	GO:0046907//intracellular transport	gi|460383531|ref|XP_004237475.1|/1.94143e-92/PREDICTED: uncharacterized mitochondrial carrier C12B10.09-like [Solanum lycopersicum]
Unigene6902_S2_1	508	13	43	5.81459	20.221	1.79811	Up	2.09e-05	0.000290634	K14550|1|3e-24|108|rcu:RCOM_1501550|U3 small nucleolar RNA-associated protein 10	GO:0009536//plastid	GO:0005488//binding	-	gi|297745033|emb|CBI38625.3|/5.32609e-24/unnamed protein product [Vitis vinifera]
Unigene97854_S2_3	629	13	43	4.69604	16.3311	1.79811	Up	2.09e-05	0.000290523	-	GO:0044464//cell part	GO:0015291//secondary active transmembrane transporter activity	GO:0006810//transport	gi|359481267|ref|XP_002264433.2|/4.71712e-41/PREDICTED: MATE efflux family protein 2, chloroplastic [Vitis vinifera]
CL8817.Contig1_S2_1	428	36	119	19.1116	66.4204	1.79718	Up	1.06e-12	3.46e-11	-	-	-	-	-
Unigene92561_S2_3	369	23	76	14.1625	49.2023	1.79665	Up	1.36e-08	2.98e-07	-	-	-	-	-
CL8157.Contig2_S2_3	1947	1091	3605	127.32	442.321	1.79663	Up	0	0	K04077|1|5e-143|506|smo:SELMODRAFT_165043|chaperonin GroEL	GO:0009526//plastid envelope;GO:0005840//ribosome;GO:0009532//plastid stroma;GO:0005576//extracellular region	GO:0005515//protein binding;GO:0032559	GO:0006457//protein folding;GO:0007275//multicellular organismal development;GO:0009657//plastid organization	gi|224132004|ref|XP_002328161.1|/0/predicted protein [Populus trichocarpa]
Unigene86755_S2_3	369	53	175	32.6354	113.295	1.79557	Up	5.5e-18	2.51e-16	-	-	-	-	gi|255567965|ref|XP_002524960.1|/2.54071e-25/conserved hypothetical protein [Ricinus communis]
Unigene1607_S2_3	1093	40	132	8.31532	28.8504	1.79475	Up	6.51e-14	2.32e-12	K01193|1|6e-115|412|pop:POPTR_561648|beta-fructofuranosidase [EC:3.2.1.26]	-	GO:0016798//hydrolase activity, acting on glycosyl bonds	GO:0008152//metabolic process	gi|11967654|emb|CAC19366.1|/8.41263e-151/fructan 1-exohydrolase I [Cichorium intybus]
Unigene80504_S2_1	1513	57	188	8.56003	29.6837	1.79398	Up	3.43e-19	1.68e-17	K14774|1|3e-91|333|vvi:100254023|U3 small nucleolar RNA-associated protein 25	GO:0031981//nuclear lumen	-	GO:0006351//transcription, DNA-dependent;GO:0048229//gametophyte development	gi|225446285|ref|XP_002267174.1|/4.42968e-90/PREDICTED: digestive organ expansion factor homolog [Vitis vinifera]
Unigene42738_S2_1	358	27	89	17.1364	59.3889	1.79313	Up	8.13e-10	2.05e-08	K00696|1|3e-17|84.7|vvi:100241955|sucrose-phosphate synthase [EC:2.4.1.14]	-	GO:0035251//UDP-glucosyltransferase activity	GO:0005984//disaccharide metabolic process	gi|296084519|emb|CBI25540.3|/4.6903e-16/unnamed protein product [Vitis vinifera]
CL1843.Contig2_S2_3	972	17	56	3.97395	13.7632	1.79217	Up	1.2e-06	2.05e-05	-	-	-	-	-
CL4209.Contig16_S2_1	2891	14	46	1.10032	3.80109	1.78849	Up	1.15e-05	0.000166288	-	-	GO:0016788//hydrolase activity, acting on ester bonds	-	gi|359482963|ref|XP_003632867.1|/0/PREDICTED: polyphosphoinositide phosphatase-like isoform 1 [Vitis vinifera]
CL3062.Contig2_S2_1	584	25	82	9.72672	33.5428	1.78598	Up	4.18e-09	9.74e-08	K01537|1|1e-70|263|gmx:100785768|Ca2+-transporting ATPase [EC:3.6.3.8]	GO:0000325//plant-type vacuole;GO:0031090//organelle membrane;GO:0009534//chloroplast thylakoid	GO:0046914//transition metal ion binding;GO:0005515//protein binding;GO:0000166//nucleotide binding;GO:0019829//cation-transporting ATPase activity;GO:0046873//metal ion transmembrane transporter activity;GO:0016836//hydro-lyase activity	GO:0012501//programmed cell death;GO:0051707//response to other organism;GO:0006816//calcium ion transport;GO:0050801//ion homeostasis;GO:0044237//cellular metabolic process;GO:0006970//response to osmotic stress;GO:0044281//small molecule metabolic process;GO:0006952//defense response	gi|16508162|gb|AAL17949.1|/1.96646e-72/type IIB calcium ATPase [Medicago truncatula]
CL2209.Contig1_S2_1	1015	18	59	4.02945	13.8862	1.785	Up	6.6e-07	1.17e-05	K14510|1|6e-31|96.7|sbi:SORBI_02g011690|serine/threonine-protein kinase CTR1 [EC:2.7.11.1];K04424|3|8e-31|96.3|aly:ARALYDRAFT_909157|sterile alpha motif and leucine zipper containing kinase AZK [EC:2.7.11.25]	-	GO:0004672//protein kinase activity;GO:0032559	GO:0006464//cellular protein modification process;GO:0007165//signal transduction	gi|356499380|ref|XP_003518519.1|/7.38599e-120/PREDICTED: dual specificity protein kinase pyk1-like [Glycine max]
Unigene91896_S2_3	998	18	59	4.09809	14.1228	1.785	Up	6.6e-07	1.17e-05	K14544|1|2e-131|466|vvi:100242719|U3 small nucleolar RNA-associated protein 22	-	-	-	gi|225430750|ref|XP_002266705.1|/2.45711e-130/PREDICTED: nucleolar protein 6-like [Vitis vinifera]
CL12269.Contig2_S2_3	931	29	95	7.07763	24.3766	1.78416	Up	2.52e-10	6.7e-09	-	-	-	-	-
CL9136.Contig1_S2_1	1333	462	1508	78.7501	270.252	1.77895	Up	8.09e-141	3e-138	-	GO:0044464//cell part	-	-	gi|115465785|ref|NP_001056492.1|/8.79813e-140/Os05g0591900 [Oryza sativa Japonica Group]
CL2602.Contig1_S2_3	612	107	349	39.7257	136.23	1.7779	Up	6.76e-34	6.01e-32	-	-	-	-	-
CL1659.Contig1_S2_1	199	23	75	26.2612	90.034	1.77754	Up	2.15e-08	4.65e-07	K02731|1|5e-27|117|vvi:100257349|20S proteasome subunit alpha 4 [EC:3.4.25.1]	GO:0005839//proteasome core complex;GO:0043231//intracellular membrane-bounded organelle	GO:0004175//endopeptidase activity	GO:0019941//modification-dependent protein catabolic process	gi|225428005|ref|XP_002278162.1|/8.75399e-26/PREDICTED: proteasome subunit alpha type-7 [Vitis vinifera]
Unigene24039_S2_3	318	20	65	14.2903	48.8298	1.77272	Up	2.01e-07	3.87e-06	K03696|1|2e-09|58.5|vvi:100250896|ATP-dependent Clp protease ATP-binding subunit ClpC	-	-	-	gi|462406120|gb|EMJ11584.1|/3.64728e-08/hypothetical protein PRUPE_ppa001062mg [Prunus persica]
Unigene20412_S2_3	436	12	39	6.25366	21.3686	1.77272	Up	6.11e-05	0.000779227	-	-	-	-	gi|350540824|gb|AEQ29025.1|/3.8614e-26/WRKY35 [Panax quinquefolius]
Unigene92502_S2_3	754	12	39	3.61617	12.3564	1.77272	Up	6.11e-05	0.000779363	-	GO:0044464//cell part	-	-	gi|460404020|ref|XP_004247483.1|/1.37689e-78/PREDICTED: uncharacterized protein LOC101266159 [Solanum lycopersicum]
Unigene27253_S2_3	1266	81	263	14.5375	49.6273	1.77135	Up	8.26e-26	5.49e-24	-	GO:0031225//anchored to membrane	-	-	gi|225446995|ref|XP_002266937.1|/3.08905e-62/PREDICTED: fasciclin-like arabinogalactan protein 7 isoform 2 [Vitis vinifera]
Unigene68229_S2_3	1902	54	175	6.45093	21.9799	1.76861	Up	1.21e-17	5.4e-16	K14792|1|0.0|632|vvi:100262322|rRNA biogenesis protein RRP5	GO:0016020//membrane;GO:0031981//nuclear lumen	GO:0003676//nucleic acid binding	GO:0006396//RNA processing	gi|359481849|ref|XP_002276633.2|/1.04471e-179/PREDICTED: protein RRP5 homolog [Vitis vinifera]
Unigene6431_S2_1	632	25	81	8.98798	30.6173	1.76828	Up	6.61e-09	1.51e-07	-	-	-	-	gi|462421722|gb|EMJ25985.1|/7.66785e-15/hypothetical protein PRUPE_ppa023884mg, partial [Prunus persica]
CL12179.Contig1_S2_3	1015	25	81	5.59646	19.0642	1.76828	Up	6.61e-09	1.51e-07	K12843|1|1e-37|155|vvi:100248403|U4/U6 small nuclear ribonucleoprotein PRP3;K05681|2|3e-20|97.4|cme:CMS467C|ATP-binding cassette, subfamily G (WHITE), member 2	GO:0044464//cell part	GO:0017111//nucleoside-triphosphatase activity;GO:0032559	GO:0009207	gi|460376836|ref|XP_004234202.1|/4.9115e-142/PREDICTED: ABC transporter G family member 8-like [Solanum lycopersicum]
CL1325.Contig4_S2_1	941	21	68	5.07071	17.2631	1.76743	Up	1.11e-07	2.21e-06	K02355|1|2e-21|101|vvi:100257414|elongation factor G;K01051|2|1e-17|89.0|rcu:RCOM_0417480|pectinesterase [EC:3.1.1.11]	-	-	-	gi|225466065|ref|XP_002264028.1|/7.657e-54/PREDICTED: 21 kDa protein [Vitis vinifera]
Unigene13328_S2_3	1849	350	1133	43.0101	146.383	1.767	Up	2.7e-105	7.79e-103	-	-	-	-	gi|356576690|ref|XP_003556463.1|/1.83192e-80/PREDICTED: trihelix transcription factor GTL2-like [Glycine max]
CL77.Contig2_S2_1	295	17	55	13.0938	44.5389	1.76618	Up	1.9e-06	3.15e-05	K01754|1|4e-19|90.9|aly:ARALYDRAFT_897181|threonine dehydratase [EC:4.3.1.19]	-	GO:0016841//ammonia-lyase activity	GO:0006549//isoleucine metabolic process;GO:0009066//aspartate family amino acid metabolic process	gi|27311835|gb|AAO00883.1|/6.54768e-18/threonine dehydratase/deaminase (OMR1) [Arabidopsis thaliana]
Unigene6399_S2_1	634	34	110	12.1851	41.4478	1.76618	Up	1.35e-11	4.01e-10	-	-	-	-	gi|460374610|ref|XP_004233103.1|/4.98993e-38/PREDICTED: uncharacterized protein LOC101266786 [Solanum lycopersicum]
Unigene37656_S2_1	454	17	55	8.5081	28.9405	1.76618	Up	1.9e-06	3.15e-05	-	-	-	-	-
Unigene85859_S2_3	747	47	152	14.2961	48.6095	1.76562	Up	1.75e-15	6.94e-14	-	-	-	-	gi|460403904|ref|XP_004247426.1|/8.15903e-76/PREDICTED: nucleolar protein 16-like [Solanum lycopersicum]
CL5228.Contig1_S2_3	1113	78	252	15.9235	54.0884	1.76416	Up	1.16e-24	7.28e-23	K10143|1|1e-90|331|ppp:PHYPADRAFT_126406|E3 ubiquitin-protein ligase RFWD2 [EC:6.3.2.19]	GO:0031234//extrinsic to internal side of plasma membrane;GO:0031461//cullin-RING ubiquitin ligase complex	GO:0005488//binding;GO:0016491//oxidoreductase activity	GO:0008152//metabolic process	gi|359473903|ref|XP_002271391.2|/4.3003e-134/PREDICTED: protein SPA1-RELATED 2-like, partial [Vitis vinifera]
Unigene37_S2_3	314	13	42	9.40704	31.9535	1.76416	Up	3.34e-05	0.00044758	-	-	-	-	-
Unigene339_S2_1	704	13	42	4.19575	14.252	1.76416	Up	3.34e-05	0.000447498	-	-	-	-	-
Unigene11790_S2_1	909	22	71	5.49918	18.6592	1.7626	Up	6.15e-08	1.26e-06	-	-	-	-	gi|462423916|gb|EMJ28179.1|/7.64089e-104/hypothetical protein PRUPE_ppa002249mg [Prunus persica]
Unigene69469_S2_3	2177	176	568	18.3693	62.3287	1.7626	Up	1.7e-53	2.45e-51	K09667|1|2e-10|66.2|aly:ARALYDRAFT_896453|polypeptide N-acetylglucosaminyltransferase [EC:2.4.1.-]	-	-	-	gi|359491584|ref|XP_002279663.2|/0/PREDICTED: uncharacterized protein LOC100255253 [Vitis vinifera]
CL11288.Contig1_S2_3	1806	32	103	4.02598	13.6244	1.75878	Up	6.85e-11	1.92e-09	K05715|1|1e-166|584|ath:AT3G45090|2-phosphoglycerate kinase [EC:2.7.2.-]	-	-	GO:0032958//inositol phosphate biosynthetic process	gi|224104683|ref|XP_002313526.1|/0/predicted protein [Populus trichocarpa]
Unigene74320_S2_1	486	194	624	90.6995	306.723	1.75777	Up	2.21e-58	3.49e-56	K02943|1|2e-21|99.8|rcu:RCOM_0792560|large subunit ribosomal protein LP2	GO:0030529//ribonucleoprotein complex	GO:0005198//structural molecule activity	GO:0006412//translation	gi|255576341|ref|XP_002529063.1|/1.86463e-20/60S acidic ribosomal protein P2, putative [Ricinus communis]
Unigene45909_S2_3	624	14	45	5.0978	17.2277	1.75678	Up	1.82e-05	0.000256348	-	-	-	-	-
CL2197.Contig3_S2_1	594	66	212	25.2462	85.2605	1.75581	Up	7.31e-21	3.87e-19	K13076|1|1e-93|340|pop:POPTR_644538|delta8-fatty-acid desaturase [EC:1.14.19.4]	-	GO:0005506//iron ion binding;GO:0016705//oxidoreductase activity, acting on paired donors, with incorporation or reduction of molecular oxygen	GO:0006631//fatty acid metabolic process	gi|76803801|gb|ABA55805.1|/1.26851e-106/delta-8 sphingolipid desaturase [Crepis alpina]
Unigene68694_S2_3	1360	89	285	14.8693	50.0616	1.75137	Up	2e-27	1.41e-25	-	GO:0043231//intracellular membrane-bounded organelle	-	GO:0051707//response to other organism	gi|255570858|ref|XP_002526381.1|/1.64018e-149/conserved hypothetical protein [Ricinus communis]
Unigene86400_S2_3	1177	30	96	5.79141	19.4847	1.75035	Up	3.49e-10	9.15e-09	K09753|1|1e-25|115|pop:POPTR_828723|cinnamoyl-CoA reductase [EC:1.2.1.44]	-	GO:0016491//oxidoreductase activity	GO:0008152//metabolic process	gi|224060047|ref|XP_002300033.1|/1.27847e-99/predicted protein [Populus trichocarpa]
CL1751.Contig6_S2_3	608	15	48	5.60566	18.8598	1.75035	Up	1e-05	0.000146727	-	GO:0043231//intracellular membrane-bounded organelle;GO:0030312//external encapsulating structure	-	-	gi|224120414|ref|XP_002331042.1|/1.20063e-107/predicted protein [Populus trichocarpa]
CL1194.Contig13_S2_1	504	15	48	6.76239	22.7515	1.75035	Up	1e-05	0.000146756	K08960|1|1e-77|286|gmx:100804897|casein kinase 1, epsilon [EC:2.7.11.1];K00924|3|4e-75|278|ath:AT4G28540|[EC:2.7.1.-]	-	GO:0004672//protein kinase activity;GO:0032559	GO:0006464//cellular protein modification process	gi|460390789|ref|XP_004241007.1|/6.43107e-78/PREDICTED: casein kinase I isoform delta-like [Solanum lycopersicum]
Unigene51073_S2_3	471	20	64	9.64825	32.4607	1.75035	Up	3.18e-07	5.92e-06	-	-	-	-	gi|225441219|ref|XP_002271629.1|/2.40992e-27/PREDICTED: microtubule-associated protein 70-2 [Vitis vinifera]
CL6276.Contig3_S2_3	237	15	48	14.3808	48.3828	1.75035	Up	1e-05	0.000146786	K09499|1|5e-28|120|pop:POPTR_556870|T-complex protein 1 subunit eta	GO:0044424//intracellular part	GO:0005515//protein binding;GO:0032559	GO:0044267//cellular protein metabolic process;GO:0010038//response to metal ion	gi|462404399|gb|EMJ09956.1|/1.5926e-27/hypothetical protein PRUPE_ppa004060m2g, partial [Prunus persica]
CL4710.Contig2_S2_1	279	30	96	24.4319	82.1988	1.75035	Up	3.49e-10	9.16e-09	-	-	-	-	gi|470130948|ref|XP_004301363.1|/6.35833e-10/PREDICTED: uncharacterized protein At1g04910-like [Fragaria vesca subsp. vesca]
Unigene920_S2_3	577	25	80	9.84472	33.1217	1.75035	Up	1.04e-08	2.32e-07	-	-	-	-	-
Unigene16334_S2_3	692	15	48	4.92521	16.5704	1.75035	Up	1e-05	0.000146697	K14792|1|3e-81|299|gmx:100797745|rRNA biogenesis protein RRP5	GO:0016020//membrane;GO:0031981//nuclear lumen	GO:0003676//nucleic acid binding	GO:0006396//RNA processing	gi|359481849|ref|XP_002276633.2|/1.05406e-87/PREDICTED: protein RRP5 homolog [Vitis vinifera]
CL3458.Contig2_S2_1	574	21	67	8.31279	27.8844	1.74605	Up	1.76e-07	3.4e-06	-	-	-	-	gi|449530089|ref|XP_004172029.1|/1.13797e-93/PREDICTED: uncharacterized LOC101220068, partial [Cucumis sativus]
Unigene26928_S2_3	891	59	188	15.0457	50.4056	1.74423	Up	1.64e-18	7.67e-17	-	-	-	-	gi|460382935|ref|XP_004237191.1|/1.32334e-28/PREDICTED: miraculin-like [Solanum lycopersicum]
Unigene51133_S2_1	313	27	86	19.6001	65.6376	1.74366	Up	3.21e-09	7.6e-08	K03327|1|1e-44|176|vvi:100263305|multidrug resistance protein, MATE family	GO:0044464//cell part	GO:0015291//secondary active transmembrane transporter activity	GO:0015893//drug transport	gi|297735338|emb|CBI17778.3|/1.57276e-43/unnamed protein product [Vitis vinifera]
Unigene43294_S2_1	312	33	105	24.0325	80.3958	1.74213	Up	5.99e-11	1.69e-09	-	-	-	-	-
Unigene36407_S2_1	1756	215	683	27.8198	92.9169	1.73983	Up	7.49e-63	1.29e-60	K12827|1|0.0|662|gmx:100815393|splicing factor 3A subunit 3	GO:0044444//cytoplasmic part	GO:0005488//binding	GO:0045595//regulation of cell differentiation	gi|359490792|ref|XP_002268036.2|/0/PREDICTED: splicing factor 3A subunit 3-like [Vitis vinifera]
Unigene85200_S2_3	1024	34	108	7.54429	25.1955	1.73971	Up	3.33e-11	9.63e-10	-	GO:0043231//intracellular membrane-bounded organelle	GO:0004486//methylenetetrahydrofolate dehydrogenase [NAD(P)+] activity;GO:0019238//cyclohydrolase activity	GO:0006760//folic acid-containing compound metabolic process	gi|462414644|gb|EMJ19381.1|/3.71954e-113/hypothetical protein PRUPE_ppa007647mg [Prunus persica]
Unigene42058_S2_3	2680	216	686	18.313	61.1488	1.73946	Up	4.22e-63	7.3e-61	K01354|1|0.0|1161|gmx:100820540|oligopeptidase B [EC:3.4.21.83]	-	GO:0004175//endopeptidase activity	GO:0019538//protein metabolic process	gi|359484112|ref|XP_003633066.1|/0/PREDICTED: protease 2-like isoform 2 [Vitis vinifera]
Unigene14319_S2_3	654	109	345	37.8694	126.02	1.73455	Up	1.91e-32	1.62e-30	K12625|1|2e-40|163|mtr:MTR_4g080300|U6 snRNA-associated Sm-like protein LSm6	GO:0032991//macromolecular complex	GO:0005488//binding	-	gi|357474665|ref|XP_003607617.1|/2.77857e-39/U6 snRNA-associated Sm-like protein LSm6 [Medicago truncatula]
Unigene62890_S2_1	2304	68	215	6.70603	22.2923	1.73301	Up	8.81e-21	4.66e-19	-	GO:0031410//cytoplasmic vesicle	GO:0004175//endopeptidase activity;GO:0005515//protein binding	GO:0019538//protein metabolic process;GO:0044092//negative regulation of molecular function	gi|460374772|ref|XP_004233183.1|/0/PREDICTED: subtilisin-like protease-like [Solanum lycopersicum]
CL2583.Contig2_S2_3	1728	44	139	5.7856	19.2163	1.73179	Up	6.12e-14	2.19e-12	-	-	GO:0005488//binding	-	gi|460396210|ref|XP_004243671.1|/5.09383e-69/PREDICTED: uncharacterized protein LOC101264949 [Solanum lycopersicum]
Unigene93482_S2_3	1737	82	259	10.7264	35.6204	1.73154	Up	1.08e-24	6.81e-23	K14763|1|2e-60|232|pop:POPTR_783913|H/ACA ribonucleoprotein complex non-core subunit NAF1	-	-	-	gi|460396487|ref|XP_004243804.1|/1.14509e-60/PREDICTED: uncharacterized protein LOC101262131 [Solanum lycopersicum]
Unigene19672_S2_1	566	32	101	12.8461	42.6288	1.73049	Up	1.69e-10	4.59e-09	K08900|1|4e-53|205|pop:POPTR_262253|mitochondrial chaperone BCS1	GO:0044464//cell part	GO:0017111//nucleoside-triphosphatase activity;GO:0032559	-	gi|359485008|ref|XP_002269013.2|/4.95535e-54/PREDICTED: probable mitochondrial chaperone BCS1-B-like [Vitis vinifera]
CL11668.Contig1_S2_3	810	13	41	3.64668	12.092	1.72939	Up	5.3e-05	0.000683006	K01551|1|1e-57|221|pop:POPTR_884649|arsenite-transporting ATPase [EC:3.6.3.16]	GO:0009536//plastid	-	-	gi|460386572|ref|XP_004238972.1|/5.95198e-70/PREDICTED: uncharacterized protein At1g26090, chloroplastic-like [Solanum lycopersicum]
Unigene92850_S2_3	914	79	249	19.639	65.0806	1.7285	Up	9.58e-24	5.82e-22	-	-	-	-	gi|225434251|ref|XP_002276208.1|/6.9334e-113/PREDICTED: uncharacterized protein LOC100257808 [Vitis vinifera]
Unigene76658_S2_3	1271	296	932	52.9158	175.174	1.72702	Up	2.99e-84	6.99e-82	K03246|1|2e-171|600|rcu:RCOM_0776150|translation initiation factor 3 subunit I	GO:0031461//cullin-RING ubiquitin ligase complex	GO:0008135//translation factor activity, nucleic acid binding	GO:0006970//response to osmotic stress;GO:0006412//translation;GO:0010038//response to metal ion	gi|462419602|gb|EMJ23865.1|/1.82653e-171/hypothetical protein PRUPE_ppa008567mg [Prunus persica]
Unigene5320_S2_1	504	62	195	27.9512	92.4278	1.72542	Up	7.02e-19	3.36e-17	K14545|1|6e-49|191|vvi:100265155|ribosomal RNA-processing protein 7	-	-	-	gi|449481267|ref|XP_004156132.1|/2.33857e-48/PREDICTED: ribosomal RNA-processing protein 7 homolog A-like isoform 2 [Cucumis sativus]
Unigene24575_S2_3	490	21	66	9.73784	32.1771	1.72436	Up	2.77e-07	5.2e-06	-	-	-	-	-
CL6957.Contig1_S2_1	1034	14	44	3.07643	10.1655	1.72436	Up	2.89e-05	0.000392012	K01240|1|6e-08|56.6|aly:ARALYDRAFT_482605|uridine nucleosidase [EC:3.2.2.3]	-	-	-	gi|460367244|ref|XP_004229485.1|/3.18511e-120/PREDICTED: uncharacterized protein LOC101244900 [Solanum lycopersicum]
Unigene7556_S2_1	283	14	44	11.2404	37.142	1.72436	Up	2.89e-05	0.000391939	-	-	-	-	-
CL3561.Contig2_S2_1	948	36	113	8.62846	28.4753	1.72254	Up	1.62e-11	4.8e-10	K01246|1|9e-99|358|vvi:100256507|DNA-3-methyladenine glycosylase I [EC:3.2.2.20]	-	GO:0003905//alkylbase DNA N-glycosylase activity	GO:0006281//DNA repair	gi|224072406|ref|XP_002303720.1|/1.03137e-98/predicted protein [Populus trichocarpa]
CL2774.Contig1_S2_1	1016	51	160	11.4055	37.6205	1.72179	Up	1.03e-15	4.15e-14	K00100|1|6e-32|136|olu:OSTLU_36252|[EC:1.1.1.-];K00218|2|1e-26|118|ppp:PHYPADRAFT_217750|protochlorophyllide reductase [EC:1.3.1.33]	GO:0009536//plastid	GO:0016628//oxidoreductase activity, acting on the CH-CH group of donors, NAD or NADP as acceptor	GO:0008152//metabolic process	gi|225426446|ref|XP_002274932.1|/3.43303e-111/PREDICTED: short-chain dehydrogenase TIC 32, chloroplastic isoform 1 [Vitis vinifera]
Unigene45901_S2_1	460	22	69	10.8669	35.8335	1.72138	Up	1.53e-07	2.98e-06	K08235|1|7e-84|306|rcu:RCOM_0905690|xyloglucan:xyloglucosyl transferase [EC:2.4.1.207]	GO:0005576//extracellular region;GO:0030312//external encapsulating structure	GO:0016798//hydrolase activity, acting on glycosyl bonds;GO:0016758//transferase activity, transferring hexosyl groups	GO:0044042//glucan metabolic process	gi|460377410|ref|XP_004234486.1|/2.26702e-83/PREDICTED: probable xyloglucan endotransglucosylase/hydrolase protein 8-like [Solanum lycopersicum]
CL10898.Contig2_S2_3	902	15	47	3.77854	12.4477	1.71998	Up	1.58e-05	0.000224113	K03327|1|2e-94|343|vvi:100255994|multidrug resistance protein, MATE family	-	GO:0022857//transmembrane transporter activity	GO:0006810//transport	gi|470126077|ref|XP_004299020.1|/2.8615e-95/PREDICTED: MATE efflux family protein 9-like [Fragaria vesca subsp. vesca]
CL4996.Contig1_S2_3	603	15	47	5.65215	18.62	1.71998	Up	1.58e-05	0.000224156	K14772|1|2e-65|246|gmx:100811612|U3 small nucleolar RNA-associated protein 20	GO:0043231//intracellular membrane-bounded organelle	-	-	gi|356569238|ref|XP_003552811.1|/2.09237e-64/PREDICTED: U3 small nucleolar RNA-associated protein 20-like [Glycine max]
CL4027.Contig1_S2_1	1735	98	307	12.8341	42.2705	1.71967	Up	1.02e-28	7.61e-27	K10601|1|6e-10|64.3|ath:AT1G65040|E3 ubiquitin-protein ligase synoviolin [EC:6.3.2.19]	GO:0044464//cell part	GO:0046914//transition metal ion binding	-	gi|460378921|ref|XP_004235215.1|/2.32752e-146/PREDICTED: RING finger and transmembrane domain-containing protein 2-like [Solanum lycopersicum]
Unigene24881_S2_3	1258	23	72	4.15419	13.6726	1.71865	Up	8.45e-08	1.7e-06	-	GO:0043231//intracellular membrane-bounded organelle	-	-	gi|224138796|ref|XP_002326692.1|/6.5135e-113/predicted protein [Populus trichocarpa]
Unigene68460_S2_3	2500	169	529	15.3598	50.5492	1.71853	Up	2.96e-48	3.86e-46	K02469|1|0.0|1176|vvi:100250492|DNA gyrase subunit A [EC:5.99.1.3]	GO:0009536//plastid;GO:0043232	GO:0001071//nucleic acid binding transcription factor activity;GO:0003916//DNA topoisomerase activity;GO:0032559	GO:0006259//DNA metabolic process;GO:0006351//transcription, DNA-dependent	gi|75252690|sp|Q5YLB5.1|GYRA_NICBE/0/RecName: Full=DNA gyrase subunit A, chloroplastic/mitochondrial; Flags: Precursor
Unigene20569_S2_1	396	31	97	17.7871	58.5161	1.718	Up	4.78e-10	1.23e-08	-	-	-	-	gi|359476882|ref|XP_003631904.1|/1.30917e-13/PREDICTED: uncharacterized protein LOC100254788 [Vitis vinifera]
CL4192.Contig4_S2_1	1036	266	832	58.3393	191.85	1.71744	Up	7.88e-75	1.64e-72	-	-	-	-	gi|238055376|sp|B9RT03.1|CSPL5_RICCO/2.12755e-31/RecName: Full=CASP-like protein RCOM_0679870
CL12873.Contig1_S2_3	2989	127	397	9.65422	31.7295	1.71659	Up	1.42e-36	1.37e-34	K14573|1|0.0|673|vvi:100257200|nucleolar protein 4	-	GO:0005488//binding	-	gi|297744765|emb|CBI38027.3|/0/unnamed protein product [Vitis vinifera]
Unigene86120_S2_3	1036	32	100	7.01826	23.0589	1.71614	Up	2.65e-10	7.05e-09	K00036|1|8e-78|288|rcu:RCOM_1078990|glucose-6-phosphate 1-dehydrogenase [EC:1.1.1.49]	GO:0009536//plastid	GO:0005488//binding;GO:0016616//oxidoreductase activity, acting on the CH-OH group of donors, NAD or NADP as acceptor	GO:0006098//pentose-phosphate shunt	gi|462423872|gb|EMJ28135.1|/1.45301e-80/hypothetical protein PRUPE_ppa015545mg [Prunus persica]
CL4305.Contig2_S2_3	1309	49	153	8.50542	27.9222	1.71496	Up	5.18e-15	1.99e-13	K01537|1|0.0|643|aly:ARALYDRAFT_486176|Ca2+-transporting ATPase [EC:3.6.3.8]	GO:0000325//plant-type vacuole;GO:0031224//intrinsic to membrane;GO:0031090//organelle membrane;GO:0009534//chloroplast thylakoid	GO:0046914//transition metal ion binding;GO:0005515//protein binding;GO:0019829//cation-transporting ATPase activity;GO:0046873//metal ion transmembrane transporter activity;GO:0032559;GO:0016836//hydro-lyase activity	GO:0012501//programmed cell death;GO:0051707//response to other organism;GO:0006816//calcium ion transport;GO:0050801//ion homeostasis;GO:0006970//response to osmotic stress;GO:0009206;GO:0006952//defense response	gi|291278198|gb|ADD91580.1|/0/calcium ATPase [Nicotiana benthamiana]
Unigene19811_S2_1	906	25	78	6.26976	20.5667	1.71383	Up	2.58e-08	5.54e-07	K14774|1|1e-132|470|vvi:100254023|U3 small nucleolar RNA-associated protein 25	GO:0031981//nuclear lumen	-	GO:0006351//transcription, DNA-dependent;GO:0048229//gametophyte development	gi|225446285|ref|XP_002267174.1|/1.46093e-131/PREDICTED: digestive organ expansion factor homolog [Vitis vinifera]
Unigene80631_S2_1	474	17	53	8.14911	26.7114	1.71274	Up	4.75e-06	7.41e-05	K00001|1|6e-56|214|vvi:100232854|alcohol dehydrogenase [EC:1.1.1.1]	GO:0044424//intracellular part	GO:0046914//transition metal ion binding;GO:0016616//oxidoreductase activity, acting on the CH-OH group of donors, NAD or NADP as acceptor	GO:0008152//metabolic process	gi|1401037|dbj|BAA07911.1|/1.7926e-57/alcohol dehydrogenases homologous [Lactuca sativa]
Unigene37866_S2_1	747	52	162	15.8169	51.8075	1.71169	Up	9e-16	3.64e-14	K08193|1|1e-64|244|cre:CHLREDRAFT_130070|MFS transporter, ACS family, solute carrier family 17 (sodium-dependent inorganic phosphate cotransporter), other;K12303|4|3e-41|166|cre:CHLREDRAFT_78631|MFS transporter, ACS family, solute carrier family 17 (sodium-dependent inorganic phosphate cotransporter), member 9	GO:0009534//chloroplast thylakoid	GO:0015291//secondary active transmembrane transporter activity;GO:0015103//inorganic anion transmembrane transporter activity	GO:0015698//inorganic anion transport;GO:0009314//response to radiation;GO:0051707//response to other organism	gi|449515105|ref|XP_004164590.1|/2.18613e-129/PREDICTED: sodium-dependent phosphate transport protein 1, chloroplastic-like [Cucumis sativus]
Unigene13580_S2_3	911	19	59	4.73887	15.4715	1.707	Up	1.44e-06	2.43e-05	-	-	-	-	gi|460384624|ref|XP_004238010.1|/5.03374e-47/PREDICTED: uncharacterized protein LOC101259041 [Solanum lycopersicum]
CL4229.Contig1_S2_3	1431	58	180	9.20932	30.0491	1.70615	Up	2.73e-17	1.19e-15	K05681|1|1e-35|149|cme:CMS467C|ATP-binding cassette, subfamily G (WHITE), member 2;K12843|3|3e-26|118|vvi:100248403|U4/U6 small nuclear ribonucleoprotein PRP3;K05643|4|1e-10|66.2|ppp:PHYPADRAFT_221752|ATP-binding cassette, subfamily A (ABC1), member 3	GO:0044464//cell part	GO:0017111//nucleoside-triphosphatase activity;GO:0005363//maltose transmembrane transporter activity;GO:0032559	GO:0009207	gi|460411518|ref|XP_004251157.1|/0/PREDICTED: ABC transporter G family member 3-like [Solanum lycopersicum]
Unigene19478_S2_1	223	20	62	20.3781	66.4179	1.70455	Up	7.9e-07	1.39e-05	K02358|1|8e-12|66.6|rcu:RCOM_0648170|elongation factor Tu	GO:0043231//intracellular membrane-bounded organelle;GO:0030312//external encapsulating structure	GO:0046914//transition metal ion binding;GO:0003824//catalytic activity;GO:0032559	GO:0010038//response to metal ion	gi|460404036|ref|XP_004247491.1|/1.61489e-16/PREDICTED: elongation factor Tu, mitochondrial-like [Solanum lycopersicum]
CL6130.Contig2_S2_3	912	31	96	7.72336	25.1463	1.70305	Up	7.48e-10	1.89e-08	-	-	-	-	-
Unigene92704_S2_3	291	21	65	16.397	53.3604	1.70233	Up	4.35e-07	7.95e-06	-	-	-	-	-
Unigene68210_S2_3	747	32	99	9.73349	31.6602	1.70164	Up	4.15e-10	1.08e-08	-	GO:0016020//membrane;GO:0031410//cytoplasmic vesicle	GO:0005488//binding	-	gi|460386420|ref|XP_004238896.1|/1.65704e-76/PREDICTED: uncharacterized protein LOC101245056 [Solanum lycopersicum]
CL3908.Contig1_S2_3	822	168	519	46.4384	150.832	1.69956	Up	1.16e-46	1.46e-44	K12502|1|6e-85|311|pop:POPTR_643239|MPBQ/MSBQ methyltransferase	-	GO:0016740//transferase activity	GO:0008152//metabolic process	gi|80971664|gb|ABB52804.1|/3.33157e-92/MPBQ/MSBQ methyltransferase 1 [Helianthus annuus]
Unigene48995_S2_3	868	23	71	6.02071	19.5406	1.69847	Up	1.33e-07	2.6e-06	-	GO:0043231//intracellular membrane-bounded organelle	-	GO:0033036	gi|297742187|emb|CBI33974.3|/5.06343e-126/unnamed protein product [Vitis vinifera]
Unigene5778_S2_1	308	26	80	19.1806	62.0494	1.69377	Up	2.24e-08	4.84e-07	K02893|1|4e-17|84.3|gmx:100785534|large subunit ribosomal protein L23Ae	GO:0030312//external encapsulating structure;GO:0031981//nuclear lumen;GO:0015934//large ribosomal subunit	GO:0003723//RNA binding;GO:0005198//structural molecule activity	GO:0009642//response to light intensity;GO:0022613//ribonucleoprotein complex biogenesis;GO:0010467//gene expression;GO:0006950//response to stress	gi|470143808|ref|XP_004307560.1|/6.26981e-16/PREDICTED: 60S ribosomal protein L23a-like [Fragaria vesca subsp. vesca]
Unigene6880_S2_3	1157	26	80	5.10598	16.5179	1.69377	Up	2.24e-08	4.84e-07	K00924|1|3e-101|366|aly:ARALYDRAFT_494273|[EC:2.7.1.-];K05658|5|8e-87|318|vvi:100262734|ATP-binding cassette, subfamily B (MDR/TAP), member 1	-	GO:0004672//protein kinase activity;GO:0032559	GO:0006464//cellular protein modification process	gi|460367715|ref|XP_004229716.1|/4.09577e-135/PREDICTED: probable receptor-like protein kinase At5g47070-like [Solanum lycopersicum]
CL4046.Contig2_S2_1	667	230	707	78.3504	253.217	1.69236	Up	1.42e-62	2.43e-60	-	GO:0000325//plant-type vacuole;GO:0031090//organelle membrane	-	GO:0009850//auxin metabolic process;GO:0000902//cell morphogenesis;GO:0006568//tryptophan metabolic process;GO:0009832//plant-type cell wall biogenesis	gi|460385238|ref|XP_004238311.1|/7.81055e-101/PREDICTED: auxin-induced protein 5NG4-like [Solanum lycopersicum]
Unigene76156_S2_3	362	14	43	8.78737	28.3765	1.69119	Up	4.56e-05	0.000595542	K14521|1|6e-10|60.5|vvi:100259524|N-acetyltransferase 10 [EC:2.3.1.-]	-	-	-	gi|449515819|ref|XP_004164945.1|/1.50708e-09/PREDICTED: LOW QUALITY PROTEIN: UPF0202 protein At1g10490-like [Cucumis sativus]
Unigene6099_S2_3	538	42	129	17.7381	57.2804	1.69119	Up	1.17e-12	3.82e-11	K14538|1|1e-07|53.9|vvi:100242583|nuclear GTP-binding protein	-	-	-	gi|350540086|ref|NP_001234382.1|/1.0635e-07/nuclear GTPase-like [Solanum lycopersicum]
Unigene16327_S2_3	980	14	43	3.24595	10.4819	1.69119	Up	4.56e-05	0.000595435	-	-	-	-	gi|225445923|ref|XP_002263414.1|/6.51249e-120/PREDICTED: uncharacterized protein LOC100253058 [Vitis vinifera]
CL767.Contig2_S2_3	748	71	218	21.5673	69.6231	1.69072	Up	2.21e-20	1.15e-18	K02218|1|2e-117|419|pop:POPTR_831950|casein kinase 1 [EC:2.7.11.1]	-	GO:0004672//protein kinase activity;GO:0032559	GO:0006464//cellular protein modification process	gi|224091248|ref|XP_002309212.1|/2.1392e-116/predicted protein [Populus trichocarpa]
Unigene49158_S2_3	1153	15	46	2.95598	9.53075	1.68895	Up	2.49e-05	0.000341823	-	-	-	-	gi|460404020|ref|XP_004247483.1|/2.02483e-134/PREDICTED: uncharacterized protein LOC101266159 [Solanum lycopersicum]
CL9834.Contig2_S2_1	874	33	101	8.5791	27.6063	1.6861	Up	3.6e-10	9.42e-09	K11684|1|4e-13|73.6|sbi:SORBI_03g001920|bromodomain-containing factor 1	-	-	-	gi|224098028|ref|XP_002311109.1|/9.4189e-64/global transcription factor group [Populus trichocarpa]
CL1724.Contig1_S2_3	1194	66	202	12.5597	40.4153	1.6861	Up	6.29e-19	3.02e-17	-	-	-	GO:0048229//gametophyte development	gi|21105736|gb|AAM34767.1|AF509867_1/2.43954e-122/nam-like protein 4 [Petunia x hybrida]
CL3908.Contig1_S2_1	1800	769	2353	97.0718	312.283	1.68573	Up	8.59e-203	4.79e-200	K14445|1|0.0|827|vvi:100255398|solute carrier family 13 (sodium-dependent dicarboxylate transporter), member 2/3/5	GO:0043231//intracellular membrane-bounded organelle	GO:0015556//C4-dicarboxylate transmembrane transporter activity	GO:0015743//malate transport;GO:0030641//regulation of cellular pH;GO:0030001//metal ion transport	gi|470114323|ref|XP_004293365.1|/0/PREDICTED: tonoplast dicarboxylate transporter-like [Fragaria vesca subsp. vesca]
CL3740.Contig2_S2_3	1288	17	52	2.99897	9.64464	1.68526	Up	7.47e-06	0.000112229	K15332|1|2e-127|410|rcu:RCOM_0154700|tRNA (uracil-5-)-methyltransferase	-	GO:0046872//metal ion binding;GO:0008168//methyltransferase activity	GO:0006730//one-carbon metabolic process;GO:0016070//RNA metabolic process	gi|359478697|ref|XP_002282314.2|/1.67673e-131/PREDICTED: zinc finger CCCH domain-containing protein 24-like [Vitis vinifera]
Unigene27239_S2_3	331	53	162	36.3821	116.919	1.68421	Up	1.9e-15	7.5e-14	-	-	-	-	-
Unigene79515_S2_1	571	18	55	7.16268	23.0104	1.68372	Up	4.1e-06	6.45e-05	K09131|1|2e-81|299|rcu:RCOM_1506540|hypothetical protein	-	-	-	gi|255540269|ref|XP_002511199.1|/1.85865e-80/conserved hypothetical protein [Ricinus communis]
Unigene36236_S2_1	1510	76	232	11.436	36.7037	1.68234	Up	1.88e-21	1.03e-19	K08869|1|4e-177|585|pop:POPTR_849535|aarF domain-containing kinase	GO:0009570//chloroplast stroma	GO:0016301//kinase activity;GO:0032559	GO:0006464//cellular protein modification process	gi|224062778|ref|XP_002300887.1|/4.76863e-176/predicted protein [Populus trichocarpa]
Unigene80158_S2_1	233	19	58	18.5284	59.4663	1.68234	Up	2.25e-06	3.71e-05	-	-	-	-	-
Unigene532_S2_1	502	19	58	8.59982	27.6009	1.68234	Up	2.25e-06	3.71e-05	K03439|1|4e-36|148|vvi:100266146|tRNA (guanine-N7-)-methyltransferase [EC:2.1.1.33]	-	GO:0016423//tRNA (guanine) methyltransferase activity	GO:0008033//tRNA processing	gi|359489048|ref|XP_002271467.2|/3.87263e-35/PREDICTED: tRNA (guanine-N(7)-)-methyltransferase [Vitis vinifera]
Unigene48815_S2_3	311	19	58	13.8814	44.5519	1.68234	Up	2.25e-06	3.71e-05	-	-	-	-	-
Unigene82334_S2_1	958	20	61	4.74355	15.2112	1.68109	Up	1.24e-06	2.12e-05	-	-	-	-	gi|449441740|ref|XP_004138640.1|/5.12739e-114/PREDICTED: uncharacterized protein LOC101216469 [Cucumis sativus]
Unigene24456_S2_3	823	20	61	5.52166	17.7063	1.68109	Up	1.24e-06	2.12e-05	-	-	-	-	-
CL2104.Contig1_S2_1	309	23	70	16.9125	54.1175	1.678	Up	2.07e-07	3.98e-06	K14684|1|7e-32|133|pop:POPTR_576964|solute carrier family 25 (mitochondrial phosphate transporter), member 23/24/25/41	GO:0031224//intrinsic to membrane;GO:0019866//organelle inner membrane;GO:0009526//plastid envelope;GO:0034357	GO:0000295//adenine nucleotide transmembrane transporter activity	GO:0015868//purine ribonucleotide transport;GO:0009416//response to light stimulus;GO:0009765//photosynthesis, light harvesting	gi|224140413|ref|XP_002323577.1|/1.17696e-30/predicted protein [Populus trichocarpa]
Unigene13631_S2_3	916	138	420	34.2313	109.535	1.678	Up	2e-37	1.97e-35	K13195|1|3e-24|110|pop:POPTR_712972|cold-inducible RNA-binding protein;K11294|2|5e-14|76.6|smo:SELMODRAFT_15428|nucleolin;K13044|4|1e-13|75.5|zma:100382653|heterogeneous nuclear ribonucleoprotein A/B/D;K14411|5|2e-13|74.3|pop:POPTR_552695|RNA-binding protein Musashi	-	GO:0005488//binding	GO:0009409//response to cold	gi|460369528|ref|XP_004230614.1|/2.2901e-39/PREDICTED: uncharacterized protein LOC101263853 isoform 1 [Solanum lycopersicum]
Unigene71630_S2_1	173	26	79	34.1481	109.089	1.67562	Up	3.49e-08	7.36e-07	-	-	-	-	-
CL669.Contig24_S2_1	154	26	79	38.3612	122.548	1.67562	Up	3.49e-08	7.36e-07	K13525|1|2e-20|95.1|aly:ARALYDRAFT_485698|transitional endoplasmic reticulum ATPase	GO:0005840//ribosome;GO:0015630//microtubule cytoskeleton;GO:0030312//external encapsulating structure;GO:0031981//nuclear lumen;GO:0012505//endomembrane system;GO:0016020//membrane	GO:0005515//protein binding;GO:0016462//pyrophosphatase activity;GO:0032559	GO:0010038//response to metal ion;GO:0009856//pollination;GO:0000904//cell morphogenesis involved in differentiation	gi|15231775|ref|NP_190891.1|/3.57996e-19/cell division control protein 48-D [Arabidopsis thaliana]
CL2225.Contig10_S2_1	1563	53	161	7.70471	24.6074	1.67528	Up	2.94e-15	1.15e-13	-	-	-	-	-
Unigene36128_S2_1	954	28	85	6.66882	21.2848	1.67432	Up	1.07e-08	2.38e-07	-	-	-	-	gi|225430582|ref|XP_002264384.1|/3.8716e-29/PREDICTED: cadmium-induced protein AS8 [Vitis vinifera]
Unigene73661_S2_1	2597	273	828	23.8853	76.1653	1.67301	Up	8.01e-72	1.6e-69	K14856|1|0.0|849|vvi:100252440|protein SDA1	-	-	-	gi|296081398|emb|CBI16831.3|/0/unnamed protein product [Vitis vinifera]
Unigene48919_S2_3	1680	161	488	21.7749	69.3919	1.6721	Up	5.23e-43	5.96e-41	K12120|1|0.0|744|vvi:100240824|phytochrome A	GO:0044451//nucleoplasm part	GO:0004673//protein histidine kinase activity;GO:0004930//G-protein coupled receptor activity;GO:0042802//identical protein binding;GO:0009881//photoreceptor activity;GO:0032559	GO:0010035//response to inorganic substance;GO:0006468//protein phosphorylation;GO:0010114//response to red light;GO:0007602//phototransduction;GO:0009606//tropism;GO:0006351//transcription, DNA-dependent;GO:0010218//response to far red light;GO:0010017//red or far-red light signaling pathway	gi|422898333|dbj|BAM67032.1|/0/phytochrome a [Chrysanthemum seticuspe f. boreale]
CL7591.Contig1_S2_1	758	34	103	10.1918	32.4613	1.67132	Up	3.11e-10	8.2e-09	-	-	-	-	-
CL2743.Contig2_S2_1	1189	103	312	19.6832	62.6861	1.67118	Up	4.61e-28	3.32e-26	K09338|1|8e-85|312|ath:AT1G69780|homeobox-leucine zipper protein	-	GO:0003677//DNA binding	GO:0006351//transcription, DNA-dependent	gi|326581036|gb|ADZ96470.1|/1.11859e-151/HD-Zip subfamily I trancription factor [Helianthus annuus]
CL1609.Contig12_S2_1	1246	35	106	6.38248	20.3229	1.67092	Up	1.73e-10	4.67e-09	K04079|1|2e-156|550|aly:ARALYDRAFT_495683|molecular chaperone HtpG	GO:0031981//nuclear lumen;GO:0016020//membrane;GO:0030312//external encapsulating structure;GO:0044444//cytoplasmic part	GO:0005515//protein binding;GO:0017111//nucleoside-triphosphatase activity;GO:0032559	GO:0031647//regulation of protein stability;GO:0048827//phyllome development;GO:0051592//response to calcium ion;GO:0009791//post-embryonic development;GO:0044267//cellular protein metabolic process;GO:0042742//defense response to bacterium;GO:0009207;GO:0006970//response to osmotic stress;GO:0009408//response to heat	gi|315307968|gb|ADU04387.1|/3.59751e-156/heat shock protein 90-2 [Nicotiana attenuata]
Unigene6822_S2_3	1204	109	330	20.5702	65.4766	1.67042	Up	1.43e-29	1.1e-27	-	GO:0043231//intracellular membrane-bounded organelle;GO:0016020//membrane	-	-	gi|224124124|ref|XP_002319251.1|/2.03465e-108/predicted protein [Populus trichocarpa]
Unigene36094_S2_1	1203	78	236	14.7322	46.8646	1.66952	Up	1.41e-21	7.8e-20	-	GO:0044464//cell part	-	-	gi|460392527|ref|XP_004241867.1|/3.79668e-131/PREDICTED: patellin-5-like [Solanum lycopersicum]
CL4265.Contig1_S2_1	1123	40	121	8.09319	25.7397	1.66922	Up	9.15e-12	2.78e-10	-	-	-	-	-
Unigene82172_S2_1	741	41	124	12.572	39.9762	1.66893	Up	5.09e-12	1.58e-10	K13420|1|2e-78|290|vvi:100253808|LRR receptor-like serine/threonine-protein kinase FLS2 [EC:2.7.11.1]	GO:0031224//intrinsic to membrane	GO:0004672//protein kinase activity;GO:0016628//oxidoreductase activity, acting on the CH-CH group of donors, NAD or NADP as acceptor;GO:0032559	GO:0006464//cellular protein modification process	gi|359483612|ref|XP_002272319.2|/2.52633e-77/PREDICTED: LRR receptor-like serine/threonine-protein kinase FLS2-like [Vitis vinifera]
Unigene42980_S2_3	2039	44	133	4.90315	15.5823	1.66813	Up	8.78e-13	2.89e-11	K13525|1|3e-13|75.5|vcn:VOLCADRAFT_78972|transitional endoplasmic reticulum ATPase	GO:0005618//cell wall	GO:0046914//transition metal ion binding;GO:0016887//ATPase activity;GO:0032559	-	gi|225454791|ref|XP_002274077.1|/0/PREDICTED: ATPase family AAA domain-containing protein 3-B [Vitis vinifera]
CL664.Contig3_S2_1	1071	49	148	10.3955	33.0119	1.66703	Up	4.72e-14	1.7e-12	K07976|1|8e-96|348|osa:4339623|Rab family, other	-	GO:0032561//guanyl ribonucleotide binding;GO:0003824//catalytic activity	GO:0006810//transport;GO:0035556//intracellular signal transduction	gi|462407903|gb|EMJ13237.1|/2.56861e-96/hypothetical protein PRUPE_ppa011278mg [Prunus persica]
Unigene13840_S2_3	3007	500	1510	37.7812	119.962	1.66683	Up	8.74e-129	3.03e-126	K14963|1|4e-14|79.0|bdi:100832822|COMPASS component SWD3;K12662|3|6e-13|75.1|ota:Ot14g00400|U4/U6 small nuclear ribonucleoprotein PRP4	GO:0031461//cullin-RING ubiquitin ligase complex;GO:0031234//extrinsic to internal side of plasma membrane	-	-	gi|460384385|ref|XP_004237892.1|/1.1242e-141/PREDICTED: uncharacterized WD repeat-containing protein C2A9.03-like [Solanum lycopersicum]
Unigene6286_S2_3	1641	105	317	14.5385	46.1476	1.66638	Up	2.24e-28	1.64e-26	-	-	-	-	gi|224127730|ref|XP_002329163.1|/2.38402e-153/predicted protein [Populus trichocarpa]
CL1069.Contig3_S2_3	1280	55	166	9.7632	30.9811	1.66596	Up	1.42e-15	5.66e-14	K12657|1|2e-169|593|vvi:100232881|delta-1-pyrroline-5-carboxylate synthetase [EC:2.7.2.11 1.2.1.41]	GO:0044424//intracellular part	GO:0016620//oxidoreductase activity, acting on the aldehyde or oxo group of donors, NAD or NADP as acceptor;GO:0016774//phosphotransferase activity, carboxyl group as acceptor;GO:0032559	GO:0006560//proline metabolic process;GO:0006796//phosphate-containing compound metabolic process	gi|6225818|sp|O65361.1|P5CS_MESCR/2.23862e-169/RecName: Full=Delta-1-pyrroline-5-carboxylate synthase; Short=P5CS; Includes: RecName: Full=Glutamate 5-kinase; Short=GK; AltName: Full=Gamma-glutamyl kinase; Includes: RecName: Full=Gamma-glutamyl phosphate reductase; Short=GPR; AltName: Full=Glutamate-5-semialdehyde dehydrogenase; AltName: Full=Glutamyl-gamma-semialdehyde dehydrogenase
Unigene80630_S2_1	619	59	178	21.6571	68.6954	1.66537	Up	1.38e-16	5.82e-15	-	GO:0009536//plastid	-	-	gi|460396125|ref|XP_004243629.1|/2.10835e-54/PREDICTED: pentatricopeptide repeat-containing protein At3g59040-like [Solanum lycopersicum]
Unigene27172_S2_3	2296	69	208	6.82836	21.6416	1.6642	Up	4.08e-19	1.98e-17	K14018|1|0.0|914|pop:POPTR_722113|phospholipase A-2-activating protein	-	-	-	gi|460370038|ref|XP_004230862.1|/0/PREDICTED: phospholipase A-2-activating protein-like [Solanum lycopersicum]
Unigene73913_S2_1	1157	132	397	25.9227	81.9701	1.66088	Up	5.64e-35	5.17e-33	K06268|1|4e-113|406|mtr:MTR_5g096420|protein phosphatase 3, regulatory subunit	GO:0000325//plant-type vacuole;GO:0005840//ribosome;GO:0031012//extracellular matrix	GO:0046872//metal ion binding	GO:0019932//second-messenger-mediated signaling	gi|462401483|gb|EMJ07040.1|/1.3698e-114/hypothetical protein PRUPE_ppa011040mg [Prunus persica]
Unigene36507_S2_1	963	62	186	14.6287	46.1408	1.65724	Up	3.71e-17	1.61e-15	K01802|1|3e-15|80.9|ath:AT2G43560|peptidylprolyl isomerase [EC:5.2.1.8];K09571|3|6e-12|69.7|gmx:100810243|FK506-binding protein 4/5 [EC:5.2.1.8];K09569|4|1e-11|68.6|vcn:VOLCADRAFT_47514|FK506-binding protein 2 [EC:5.2.1.8]	GO:0044436;GO:0009534//chloroplast thylakoid	GO:0016859//cis-trans isomerase activity;GO:0005527//macrolide binding	GO:0044267//cellular protein metabolic process;GO:0019684//photosynthesis, light reaction	gi|225453422|ref|XP_002274957.1|/9.79272e-105/PREDICTED: FKBP-type peptidyl-prolyl cis-trans isomerase 6, chloroplastic [Vitis vinifera]
Unigene70986_S2_1	615	68	204	25.1231	79.2417	1.65724	Up	1.13e-18	5.34e-17	-	-	-	-	gi|460400733|ref|XP_004245887.1|/1.504e-28/PREDICTED: uncharacterized protein LOC101266359 [Solanum lycopersicum]
Unigene62964_S2_1	522	49	147	21.3287	67.2737	1.65724	Up	7.3e-14	2.59e-12	-	GO:0043231//intracellular membrane-bounded organelle;GO:0044444//cytoplasmic part	GO:0001071//nucleic acid binding transcription factor activity;GO:0003677//DNA binding	GO:0009314//response to radiation;GO:0009720//detection of hormone stimulus;GO:0034097//response to cytokine stimulus;GO:0006351//transcription, DNA-dependent	gi|224143241|ref|XP_002324890.1|/2.83622e-31/predicted protein [Populus trichocarpa]
Unigene48322_S2_3	773	17	51	4.99699	15.7612	1.65724	Up	1.17e-05	0.000169304	K12196|1|2e-15|81.3|ppp:PHYPADRAFT_233323|vacuolar protein-sorting-associated protein 4;K13525|2|2e-15|80.9|vvi:100265402|transitional endoplasmic reticulum ATPase	GO:0043231//intracellular membrane-bounded organelle	GO:0046914//transition metal ion binding;GO:0042623//ATPase activity, coupled;GO:0032559	-	gi|460375453|ref|XP_004233520.1|/9.55378e-115/PREDICTED: ATPase family AAA domain-containing protein 3-like [Solanum lycopersicum]
Unigene35995_S2_1	827	18	54	4.94546	15.5986	1.65724	Up	6.41e-06	9.73e-05	K12192|1|7e-06|49.3|gmx:100499888|charged multivesicular body protein 2B	GO:0010008//endosome membrane	-	-	gi|449434208|ref|XP_004134888.1|/5.12893e-08/PREDICTED: vacuolar protein sorting-associated protein 2 homolog 2-like [Cucumis sativus]
CL11986.Contig2_S2_3	863	72	216	18.9566	59.7918	1.65724	Up	1.1e-19	5.53e-18	K13496|1|1e-37|155|ath:AT2G36750|UDP-glucosyl transferase 73C [EC:2.4.1.-]	-	GO:0016757//transferase activity, transferring glycosyl groups	-	gi|171906260|gb|ACB56927.1|/5.72352e-122/glycosyltransferase UGT95A1 [Hieracium pilosella]
CL6872.Contig2_S2_3	725	20	60	6.26803	19.7702	1.65724	Up	1.93e-06	3.2e-05	K14009|1|3e-52|202|gmx:100798727|B-cell receptor-associated protein 31	GO:0031090//organelle membrane;GO:0043231//intracellular membrane-bounded organelle;GO:0031224//intrinsic to membrane	-	GO:0015031//protein transport	gi|225447047|ref|XP_002270301.1|/2.13452e-57/PREDICTED: uncharacterized protein LOC100249972 [Vitis vinifera]
CL8103.Contig2_S2_1	639	18	54	6.40046	20.1879	1.65724	Up	6.41e-06	9.72e-05	-	GO:0016020//membrane;GO:0015629//actin cytoskeleton	GO:0000166//nucleotide binding	GO:0030029//actin filament-based process	gi|225461317|ref|XP_002281748.1|/3.99735e-11/PREDICTED: myosin-J heavy chain-like [Vitis vinifera]
Unigene38018_S2_1	547	17	51	7.06156	22.2731	1.65724	Up	1.17e-05	0.00016927	K04082|1|3e-51|199|gmx:100798830|molecular chaperone HscB	GO:0043231//intracellular membrane-bounded organelle	GO:0005515//protein binding	GO:0044267//cellular protein metabolic process	gi|356500569|ref|XP_003519104.1|/3.66037e-51/PREDICTED: iron-sulfur cluster co-chaperone protein HscB, mitochondrial-like [Glycine max]
CL6611.Contig2_S2_3	920	16	48	3.95159	12.4638	1.65724	Up	2.13e-05	0.000296257	-	-	-	-	gi|462395711|gb|EMJ01510.1|/3.6048e-20/hypothetical protein PRUPE_ppa001647mg [Prunus persica]
Unigene64353_S2_1	381	22	66	13.1201	41.3826	1.65724	Up	5.86e-07	1.05e-05	-	-	-	-	gi|356567050|ref|XP_003551736.1|/6.6062e-18/PREDICTED: dof zinc finger protein DOF5.2-like [Glycine max]
Unigene67089_S2_1	334	16	48	10.8846	34.3315	1.65724	Up	2.13e-05	0.000296313	-	-	-	-	gi|462420449|gb|EMJ24712.1|/1.04183e-18/hypothetical protein PRUPE_ppa011892mg [Prunus persica]
CL1522.Contig5_S2_3	553	28	84	11.5046	36.2871	1.65724	Up	1.66e-08	3.63e-07	K01900|1|2e-57|219|vvi:100248061|succinyl-CoA synthetase beta subunit [EC:6.2.1.4 6.2.1.5]	GO:0043231//intracellular membrane-bounded organelle	GO:0046914//transition metal ion binding;GO:0004774//succinate-CoA ligase activity;GO:0032559	GO:0010038//response to metal ion	gi|225438067|ref|XP_002275953.1|/1.74856e-56/PREDICTED: succinyl-CoA ligase [ADP-forming] subunit beta, mitochondrial [Vitis vinifera]
CL10900.Contig1_S2_3	1329	16	48	2.73549	8.62809	1.65724	Up	2.13e-05	0.000296369	-	-	-	-	gi|224077396|ref|XP_002305244.1|/3.35598e-115/predicted protein [Populus trichocarpa]
Unigene16533_S2_1	200	32	96	36.3546	114.667	1.65724	Up	1.57e-09	3.84e-08	-	-	-	-	-
Unigene76718_S2_3	883	45	135	11.5795	36.5234	1.65724	Up	7.58e-13	2.5e-11	K14834|1|1e-70|264|vvi:100263319|nucleolar complex protein 3	-	-	-	gi|297736168|emb|CBI24206.3|/1.52722e-69/unnamed protein product [Vitis vinifera]
CL1659.Contig1_S2_3	943	93	278	22.4084	70.4258	1.65206	Up	8.62e-25	5.49e-23	K14848|1|4e-99|359|vvi:100243951|ribosome assembly protein RRB1	GO:0031461//cullin-RING ubiquitin ligase complex	GO:0004468//lysine N-acetyltransferase activity	-	gi|356525166|ref|XP_003531198.1|/1.74083e-98/PREDICTED: LOW QUALITY PROTEIN: glutamate-rich WD repeat-containing protein 1-like [Glycine max]
Unigene86094_S2_3	2109	72	215	7.75703	24.3534	1.65055	Up	1.7e-19	8.45e-18	-	-	-	-	gi|225470910|ref|XP_002263610.1|/1.94816e-65/PREDICTED: uncharacterized protein LOC100245070 [Vitis vinifera]
Unigene13755_S2_3	333	70	209	47.7632	149.934	1.65036	Up	5.44e-19	2.63e-17	-	-	-	-	-
CL2022.Contig2_S2_1	919	51	152	12.6094	39.5118	1.64778	Up	3.51e-14	1.28e-12	K00696|1|1e-104|377|vvi:100241955|sucrose-phosphate synthase [EC:2.4.1.14]	-	GO:0035251//UDP-glucosyltransferase activity	GO:0005984//disaccharide metabolic process	gi|2754746|gb|AAC39433.1|/1.15823e-107/sucrose-phosphate synthase [Actinidia deliciosa]
Unigene13334_S2_1	1465	685	2039	106.241	332.49	1.64597	Up	3.75e-170	1.66e-167	K13473|1|5e-52|203|osa:4331523|chitin elicitor-binding protein;K13429|3|1e-08|59.7|ppp:PHYPADRAFT_1279|chitin elicitor receptor kinase 1	GO:0031225//anchored to membrane	-	-	gi|225428159|ref|XP_002278742.1|/8.54468e-91/PREDICTED: lysM domain-containing GPI-anchored protein 2 [Vitis vinifera]
Unigene5864_S2_3	1210	42	125	7.88684	24.6787	1.64575	Up	6.79e-12	2.09e-10	K13288|1|1e-83|308|vvi:100251263|oligoribonuclease [EC:3.1.-.-]	GO:0044464//cell part	GO:0004518//nuclease activity;GO:0005488//binding	-	gi|470110947|ref|XP_004291719.1|/1.13245e-82/PREDICTED: oligoribonuclease-like [Fragaria vesca subsp. vesca]
Unigene548_S2_1	768	41	122	12.13	37.9487	1.64547	Up	1.22e-11	3.66e-10	-	-	-	-	gi|359473903|ref|XP_002271391.2|/2.54091e-27/PREDICTED: protein SPA1-RELATED 2-like, partial [Vitis vinifera]
CL4675.Contig2_S2_3	1187	309	919	59.149	184.954	1.64474	Up	1.21e-77	2.61e-75	-	GO:0031224//intrinsic to membrane	-	GO:0032502//developmental process	gi|225435207|ref|XP_002284871.1|/2.19522e-115/PREDICTED: uncharacterized protein LOC100260311 isoform 1 [Vitis vinifera]
Unigene74874_S2_1	515	31	92	13.6771	42.6755	1.64165	Up	4.38e-09	1.02e-07	-	-	-	-	gi|359482026|ref|XP_002275955.2|/1.78626e-06/PREDICTED: B3 domain-containing protein At2g36080-like [Vitis vinifera]
CL1732.Contig7_S2_3	1351	30	89	5.04551	15.7374	1.64113	Up	7.9e-09	1.79e-07	-	GO:0043231//intracellular membrane-bounded organelle	-	-	gi|460373754|ref|XP_004232679.1|/3.60621e-173/PREDICTED: uncharacterized protein LOC101268827 [Solanum lycopersicum]
CL8375.Contig2_S2_1	469	30	89	14.5341	45.3331	1.64113	Up	7.9e-09	1.78e-07	K14684|1|2e-65|245|vvi:100245861|solute carrier family 25 (mitochondrial phosphate transporter), member 23/24/25/41	GO:0031224//intrinsic to membrane;GO:0019866//organelle inner membrane;GO:0009526//plastid envelope;GO:0034357	GO:0000295//adenine nucleotide transmembrane transporter activity	GO:0015868//purine ribonucleotide transport;GO:0009416//response to light stimulus;GO:0009765//photosynthesis, light harvesting	gi|470138770|ref|XP_004305127.1|/2.22961e-65/PREDICTED: probable envelope ADP,ATP carrier protein, chloroplastic-like [Fragaria vesca subsp. vesca]
Unigene86107_S2_3	710	86	255	27.522	85.7986	1.64037	Up	1.19e-22	6.91e-21	-	-	GO:0016772//transferase activity, transferring phosphorus-containing groups	GO:0006796//phosphate-containing compound metabolic process	gi|224139750|ref|XP_002323259.1|/3.05672e-53/predicted protein [Populus trichocarpa]
CL4604.Contig1_S2_3	1006	23	68	5.1948	16.1477	1.63618	Up	5.02e-07	9.07e-06	K02685|1|2e-84|310|aly:ARALYDRAFT_315746|DNA primase large subunit [EC:2.7.7.-];K02350|4|6e-06|50.1|rcu:RCOM_1431670|DNA polymerase zeta subunit [EC:2.7.7.7]	GO:0044464//cell part	GO:0046914//transition metal ion binding	-	gi|297738462|emb|CBI27663.3|/6.12474e-121/unnamed protein product [Vitis vinifera]
Unigene69294_S2_3	1841	156	461	19.2535	59.8199	1.6355	Up	1.68e-39	1.74e-37	-	-	GO:0046872//metal ion binding;GO:0008092//cytoskeletal protein binding	-	gi|255572648|ref|XP_002527257.1|/0/fimbrin, putative [Ricinus communis]
Unigene15303_S2_1	409	22	65	12.2219	37.9654	1.63522	Up	9.1e-07	1.58e-05	K14490|1|3e-45|178|rcu:RCOM_0801590|histidine-containing phosphotransfer peotein	-	GO:0016628//oxidoreductase activity, acting on the CH-CH group of donors, NAD or NADP as acceptor;GO:0060089	GO:0008152//metabolic process;GO:0007165//signal transduction	gi|359475915|ref|XP_002277778.2|/3.35084e-46/PREDICTED: histidine-containing phosphotransfer protein 4-like [Vitis vinifera]
Unigene69264_S2_3	675	21	62	7.06895	21.9425	1.63416	Up	1.65e-06	2.77e-05	-	-	-	-	-
CL7306.Contig1_S2_3	1265	42	124	7.54394	23.4169	1.63416	Up	1.05e-11	3.17e-10	K00472|1|1e-121|434|vvi:100252286|prolyl 4-hydroxylase [EC:1.14.11.2]	-	GO:0046914//transition metal ion binding;GO:0019842//vitamin binding;GO:0019798	GO:0019471	gi|225468574|ref|XP_002263060.1|/1.45761e-120/PREDICTED: prolyl 4-hydroxylase subunit alpha-1 [Vitis vinifera]
Unigene43130_S2_3	2868	122	360	9.6654	29.9862	1.6334	Up	3.76e-31	3.06e-29	-	GO:0043231//intracellular membrane-bounded organelle	-	-	gi|334186631|ref|NP_001190747.1|/0/pleckstrin homology (PH) domain-containing protein [Arabidopsis thaliana]
Unigene1991_S2_3	1059	20	59	4.29115	13.3093	1.633	Up	3.01e-06	4.84e-05	K06670|1|1e-08|58.9|ath:AT5G16270|cohesin complex subunit SCC1	-	-	GO:0009987//cellular process	gi|255536971|ref|XP_002509552.1|/1.97741e-32/Sister chromatid cohesion 1 protein, putative [Ricinus communis]
Unigene92649_S2_3	460	20	59	9.87897	30.6403	1.633	Up	3.01e-06	4.84e-05	K06965|1|4e-60|228|vvi:100256390|protein pelota	GO:0044464//cell part	-	GO:0022403;GO:0006412//translation	gi|460382145|ref|XP_004236800.1|/1.74792e-59/PREDICTED: protein pelota homolog [Solanum lycopersicum]
Unigene20312_S2_3	2279	135	398	13.4595	41.7193	1.63209	Up	3.13e-34	2.82e-32	K02335|1|0.0|1115|vvi:100257153|DNA polymerase I [EC:2.7.7.7]	GO:0043232;GO:0009536//plastid	GO:0004527//exonuclease activity;GO:0003676//nucleic acid binding;GO:0034061	GO:0006259//DNA metabolic process	gi|460397158|ref|XP_004244135.1|/0/PREDICTED: uncharacterized protein LOC101252794 [Solanum lycopersicum]
CL2215.Contig1_S2_1	543	19	56	7.95048	24.6369	1.63171	Up	5.47e-06	8.42e-05	-	-	-	-	gi|359474812|ref|XP_002278724.2|/2.57214e-09/PREDICTED: MATE efflux family protein 3, chloroplastic-like [Vitis vinifera]
Unigene80170_S2_1	1214	75	221	14.0372	43.4883	1.63137	Up	1.09e-19	5.45e-18	K12657|1|3e-149|526|pop:POPTR_833794|delta-1-pyrroline-5-carboxylate synthetase [EC:2.7.2.11 1.2.1.41]	GO:0044424//intracellular part	GO:0016620//oxidoreductase activity, acting on the aldehyde or oxo group of donors, NAD or NADP as acceptor;GO:0016774//phosphotransferase activity, carboxyl group as acceptor;GO:0032559	GO:0006560//proline metabolic process;GO:0006796//phosphate-containing compound metabolic process	gi|359486765|ref|XP_002282355.2|/2.17231e-150/PREDICTED: delta-1-pyrroline-5-carboxylate synthase [Vitis vinifera]
Unigene93545_S2_3	1375	53	156	8.75815	27.1032	1.62976	Up	2.59e-14	9.54e-13	-	GO:0043231//intracellular membrane-bounded organelle	GO:0008252//nucleotidase activity;GO:0043169//cation binding	-	gi|255559120|ref|XP_002520582.1|/1.14805e-166/cytosolic purine 5-nucleotidase, putative [Ricinus communis]
Unigene97567_S2_3	732	35	103	10.8642	33.6143	1.6295	Up	6.4e-10	1.63e-08	K15200|1|8e-17|85.5|ota:Ot18g01630|general transcription factor 3C polypeptide 2	GO:0044464//cell part	-	-	gi|359477471|ref|XP_002277396.2|/8.33326e-49/PREDICTED: protein ABCI12, chloroplastic-like [Vitis vinifera]
Unigene38539_S2_1	1318	65	191	11.2057	34.6192	1.62734	Up	3.65e-17	1.58e-15	-	GO:0009536//plastid	GO:0016787//hydrolase activity	-	gi|255554308|ref|XP_002518194.1|/1.24632e-138/triacylglycerol lipase, putative [Ricinus communis]
Unigene38717_S2_1	293	16	47	12.4077	38.3203	1.62687	Up	3.33e-05	0.000446772	K05864|1|1e-25|112|sbi:SORBI_10g007410|peptidyl-prolyl isomerase D [EC:5.2.1.8]	GO:0044424//intracellular part	-	GO:0003006//developmental process involved in reproduction;GO:0009791//post-embryonic development	gi|460369907|ref|XP_004230798.1|/1.23606e-24/PREDICTED: peptidyl-prolyl cis-trans isomerase CYP40-like [Solanum lycopersicum]
Unigene36308_S2_3	166	16	47	21.9004	67.6376	1.62687	Up	3.33e-05	0.00044669	-	-	-	-	-
Unigene97419_S2_3	551	16	47	6.59793	20.3772	1.62687	Up	3.33e-05	0.000446854	K03168|1|1e-30|130|olu:OSTLU_41359|DNA topoisomerase I [EC:5.99.1.2]	GO:0043231//intracellular membrane-bounded organelle	GO:0003916//DNA topoisomerase activity	GO:0006261//DNA-dependent DNA replication	gi|359476014|ref|XP_002280960.2|/2.65123e-65/PREDICTED: DNA topoisomerase 1-like [Vitis vinifera]
CL10757.Contig1_S2_3	482	16	47	7.54245	23.2943	1.62687	Up	3.33e-05	0.000446936	-	-	-	-	-
Unigene6682_S2_3	453	31	91	15.549	47.989	1.62588	Up	6.77e-09	1.54e-07	-	GO:0005618//cell wall	-	GO:0023052//signaling;GO:0009987//cellular process	gi|28628203|gb|AAO27366.1|/9.84844e-20/rapid alkalinization factor 1 precursor [Populus trichocarpa x Populus deltoides]
CL2115.Contig1_S2_1	904	602	1767	151.31	466.946	1.62575	Up	3.83e-145	1.51e-142	-	-	-	-	-
Unigene964_S2_1	1625	61	179	8.52935	26.3147	1.62536	Up	3.75e-16	1.54e-14	K14553|1|0.0|711|vvi:100263672|U3 small nucleolar RNA-associated protein 18	GO:0031461//cullin-RING ubiquitin ligase complex	-	-	gi|225470260|ref|XP_002264285.1|/0/PREDICTED: U3 small nucleolar RNA-associated protein 18 homolog [Vitis vinifera]
Unigene9114_S2_3	696	15	44	4.8969	15.1023	1.62482	Up	6.1e-05	0.00077764	-	-	-	-	-
Unigene86153_S2_3	307	15	44	11.1018	34.2383	1.62482	Up	6.1e-05	0.000777776	-	-	GO:0003676//nucleic acid binding	GO:0006259//DNA metabolic process	gi|297829776|ref|XP_002882770.1|/2.29699e-26/hypothetical protein ARALYDRAFT_478581 [Arabidopsis lyrata subsp. lyrata]
Unigene77068_S2_3	697	72	211	23.4714	72.3183	1.62346	Up	9.55e-19	4.53e-17	-	-	-	-	-
CL12385.Contig1_S2_3	1137	39	114	7.7937	23.9521	1.61977	Up	9.4e-11	2.6e-09	-	GO:0031090//organelle membrane;GO:0030964	-	GO:0050896//response to stimulus	gi|12751303|gb|AAK07610.1|AF319771_2/1.25162e-128/prohibitin 1-like protein [Brassica napus]
Unigene6751_S2_3	1168	38	111	7.39231	22.7028	1.61877	Up	1.69e-10	4.59e-09	K14546|1|2e-77|287|vvi:100265278|U3 small nucleolar RNA-associated protein 5	-	-	-	gi|297743397|emb|CBI36264.3|/2.56464e-76/unnamed protein product [Vitis vinifera]
Unigene329_S2_1	719	72	210	22.7532	69.7732	1.6166	Up	1.47e-18	6.88e-17	-	GO:0043231//intracellular membrane-bounded organelle;GO:0044427//chromosomal part	GO:0003676//nucleic acid binding	GO:0019725//cellular homeostasis	gi|225429797|ref|XP_002282811.1|/3.05203e-32/PREDICTED: uncharacterized protein LOC100261165 [Vitis vinifera]
Unigene86909_S2_3	1557	59	172	8.60999	26.3899	1.6159	Up	1.85e-15	7.32e-14	-	-	GO:0016740//transferase activity	-	gi|255579400|ref|XP_002530544.1|/1.83127e-155/S-adenosylmethionine-dependent methyltransferase, putative [Ricinus communis]
CL6939.Contig1_S2_1	1653	185	539	25.4295	77.8959	1.61504	Up	4.17e-45	5.12e-43	-	GO:0043231//intracellular membrane-bounded organelle	-	-	gi|460402164|ref|XP_004246584.1|/5.00716e-159/PREDICTED: uncharacterized protein LOC101249675 [Solanum lycopersicum]
CL1198.Contig1_S2_3	576	23	67	9.07287	27.7876	1.61481	Up	7.76e-07	1.36e-05	K14538|1|7e-91|330|aly:ARALYDRAFT_478024|nuclear GTP-binding protein	GO:0044464//cell part	GO:0032561//guanyl ribonucleotide binding	-	gi|350540086|ref|NP_001234382.1|/1.25818e-92/nuclear GTPase-like [Solanum lycopersicum]
Unigene71570_S2_1	337	32	93	21.5754	65.9252	1.61144	Up	5.78e-09	1.33e-07	-	GO:0016020//membrane	GO:0043168	-	gi|255541538|ref|XP_002511833.1|/4.49858e-14/Remorin, putative [Ricinus communis]
Unigene76477_S2_3	270	21	61	17.6724	53.9715	1.6107	Up	2.56e-06	4.17e-05	K02951|1|4e-11|64.3|vvi:100255187|small subunit ribosomal protein S12e	GO:0030529//ribonucleoprotein complex	-	-	gi|297745090|emb|CBI38929.3|/6.73674e-10/unnamed protein product [Vitis vinifera]
Unigene42960_S2_3	365	21	61	13.0727	39.9241	1.6107	Up	2.56e-06	4.17e-05	-	-	-	-	-
Unigene25209_S2_1	713	31	90	9.87897	30.1545	1.60994	Up	1.04e-08	2.32e-07	K14550|1|2e-79|293|vvi:100256070|U3 small nucleolar RNA-associated protein 10	GO:0009536//plastid	GO:0005488//binding	-	gi|359490151|ref|XP_002264777.2|/2.12045e-78/PREDICTED: uncharacterized protein At3g06530-like [Vitis vinifera]
Unigene62365_S2_1	1687	91	264	12.2565	37.3841	1.60888	Up	8.52e-23	4.98e-21	K15336|1|5e-37|154|vvi:100259391|tRNA (cytosine38-C5)-methyltransferase [EC:2.1.1.204]	-	-	-	gi|225423724|ref|XP_002276864.1|/0/PREDICTED: pentatricopeptide repeat-containing protein At2g35130-like [Vitis vinifera]
Unigene1253_S2_3	449	20	58	10.121	30.8589	1.60834	Up	4.66e-06	7.28e-05	K12135|1|2e-07|53.1|aly:ARALYDRAFT_488429|zinc finger protein CONSTANS	GO:0044464//cell part	GO:0046914//transition metal ion binding	-	gi|359495714|ref|XP_003635069.1|/2.53494e-25/PREDICTED: uncharacterized protein LOC100854750 [Vitis vinifera]
Unigene62332_S2_1	427	49	142	26.074	79.4436	1.60732	Up	6.34e-13	2.1e-11	K14496|1|2e-12|69.3|pop:POPTR_907261|abscisic acid receptor PYR/PYL family	-	GO:0004871//signal transducer activity;GO:0005488//binding	GO:0009755//hormone-mediated signaling pathway	gi|460390986|ref|XP_004241105.1|/7.61137e-14/PREDICTED: abscisic acid receptor PYL6-like [Solanum lycopersicum]
Unigene28390_S2_1	1673	93	269	12.6307	38.4109	1.60459	Up	4.09e-23	2.43e-21	K04345|1|2e-28|125|rcu:RCOM_1050860|protein kinase A [EC:2.7.11.11]	-	GO:0004721//phosphoprotein phosphatase activity	-	gi|225430932|ref|XP_002277393.1|/8.70344e-151/PREDICTED: probable protein phosphatase 2C 33 [Vitis vinifera]
Unigene97918_S2_3	955	64	185	15.2271	46.2772	1.60366	Up	2.36e-16	9.84e-15	-	-	-	-	gi|462404925|gb|EMJ10389.1|/3.22473e-84/hypothetical protein PRUPE_ppa006417mg [Prunus persica]
Unigene20399_S2_3	880	45	130	11.619	35.2906	1.6028	Up	6.58e-12	2.03e-10	-	GO:0043231//intracellular membrane-bounded organelle	-	-	gi|225426615|ref|XP_002280751.1|/1.91364e-56/PREDICTED: uncharacterized protein LOC100266795 isoform 1 [Vitis vinifera]
Unigene98494_S2_3	886	44	127	11.2839	34.2427	1.60154	Up	1.18e-11	3.56e-10	K12120|1|5e-112|402|vvi:100240824|phytochrome A	GO:0044464//cell part	GO:0004673//protein histidine kinase activity;GO:0004930//G-protein coupled receptor activity;GO:0042802//identical protein binding;GO:0032559	GO:0006468//protein phosphorylation;GO:0007602//phototransduction;GO:0006351//transcription, DNA-dependent	gi|422898333|dbj|BAM67032.1|/9.09499e-131/phytochrome a [Chrysanthemum seticuspe f. boreale]
Unigene334_S2_3	2610	165	476	14.3642	43.5677	1.60078	Up	1.53e-39	1.6e-37	K14824|1|0.0|902|rcu:RCOM_1374490|ribosome biogenesis protein ERB1	GO:0043231//intracellular membrane-bounded organelle	-	GO:0042254//ribosome biogenesis	gi|460369224|ref|XP_004230463.1|/0/PREDICTED: ribosome biogenesis protein BOP1 homolog [Solanum lycopersicum]
Unigene6036_S2_1	974	52	150	12.1306	36.7901	1.60066	Up	1.68e-13	5.83e-12	K09602|1|4e-74|276|rcu:RCOM_2004830|ubiquitin thioesterase protein OTUB1 [EC:3.4.-.-]	-	GO:0008238//exopeptidase activity	GO:0043170	gi|462420232|gb|EMJ24495.1|/1.27302e-75/hypothetical protein PRUPE_ppa007269mg [Prunus persica]
CL9876.Contig1_S2_3	1590	249	718	35.5829	107.876	1.60012	Up	9.64e-59	1.54e-56	K00797|1|5e-149|526|rcu:RCOM_0285840|spermidine synthase [EC:2.5.1.16]	-	GO:0008757//S-adenosylmethionine-dependent methyltransferase activity;GO:0016765//transferase activity, transferring alkyl or aryl (other than methyl) groups	GO:0006596//polyamine biosynthetic process;GO:0006730//one-carbon metabolic process	gi|255587587|ref|XP_002534321.1|/6.46009e-148/spermidine synthase 1, putative [Ricinus communis]
Unigene25433_S2_1	698	17	49	5.53392	16.7702	1.59953	Up	2.82e-05	0.000383188	-	GO:0044464//cell part	GO:0015075//ion transmembrane transporter activity	GO:0006811//ion transport	gi|460377967|ref|XP_004234757.1|/1.22245e-99/PREDICTED: metal tolerance protein 4-like [Solanum lycopersicum]
CL7874.Contig3_S2_3	196	17	49	19.7075	59.7226	1.59953	Up	2.82e-05	0.00038326	-	-	-	-	-
CL2579.Contig3_S2_1	1286	1870	5388	330.4	1000.89	1.59899	Up	0	0	K00134|1|3e-170|596|gmx:100782924|glyceraldehyde 3-phosphate dehydrogenase [EC:1.2.1.12]	-	GO:0000166//nucleotide binding	GO:0019318//hexose metabolic process	gi|306922318|dbj|BAJ17660.1|/3.71472e-172/glyceraldehyde 3-phosphate dehydrogenase [Gynura bicolor]
Unigene91312_S2_3	907	16	46	4.00822	12.1157	1.59584	Up	5.16e-05	0.00066667	K08869|1|1e-78|291|vvi:100244438|aarF domain-containing kinase	-	-	-	gi|225466255|ref|XP_002268353.1|/1.22154e-77/PREDICTED: uncharacterized aarF domain-containing protein kinase 1-like [Vitis vinifera]
Unigene91397_S2_3	871	24	69	6.26084	18.9247	1.59584	Up	6.6e-07	1.17e-05	-	-	-	-	gi|460390146|ref|XP_004240702.1|/2.46239e-80/PREDICTED: uncharacterized protein LOC101255104 [Solanum lycopersicum]
Unigene24353_S2_1	485	16	46	7.49579	22.6576	1.59584	Up	5.16e-05	0.000666788	-	-	-	-	gi|460374610|ref|XP_004233103.1|/3.66014e-37/PREDICTED: uncharacterized protein LOC101266786 [Solanum lycopersicum]
CL11012.Contig1_S2_3	579	24	69	9.41829	28.4688	1.59584	Up	6.6e-07	1.17e-05	K00868|1|4e-49|192|mtr:MTR_5g079730|pyridoxine kinase [EC:2.7.1.35]	-	GO:0016301//kinase activity	GO:0006972//hyperosmotic response;GO:0010053//root epidermal cell differentiation;GO:0006796//phosphate-containing compound metabolic process;GO:0008615//pyridoxine biosynthetic process	gi|388499584|gb|AFK37858.1|/1.14562e-48/unknown [Lotus japonicus]
CL1198.Contig2_S2_3	348	24	69	15.6701	47.3662	1.59584	Up	6.6e-07	1.17e-05	K14538|1|4e-53|203|pop:POPTR_645400|nuclear GTP-binding protein	GO:0044464//cell part	GO:0032561//guanyl ribonucleotide binding	-	gi|224069758|ref|XP_002303032.1|/7.00137e-52/predicted protein [Populus trichocarpa]
CL2173.Contig1_S2_1	1890	176	506	21.1588	63.9569	1.59584	Up	9.53e-42	1.07e-39	K00818|1|5e-44|177|gmx:100797501|acetylornithine aminotransferase [EC:2.6.1.11]	GO:0043231//intracellular membrane-bounded organelle	GO:0048037//cofactor binding;GO:0008483//transaminase activity	-	gi|470136321|ref|XP_004303943.1|/0/PREDICTED: gamma aminobutyrate transaminase 3, chloroplastic-like [Fragaria vesca subsp. vesca]
Unigene97329_S2_3	1182	55	158	10.5727	31.9329	1.5947	Up	4.47e-14	1.62e-12	-	-	-	-	gi|255568530|ref|XP_002525239.1|/5.03024e-120/catalytic, putative [Ricinus communis]
CL7183.Contig4_S2_3	2022	47	135	5.28149	15.9496	1.59451	Up	3.13e-12	9.88e-11	K03260|1|0.0|762|gmx:100781275|translation initiation factor 4G	-	-	-	gi|356562557|ref|XP_003549536.1|/0/PREDICTED: eukaryotic initiation factor iso-4F subunit p82-34-like isoform 2 [Glycine max]
Unigene27514_S2_1	2223	85	244	8.68798	26.221	1.59363	Up	6.47e-21	3.44e-19	K01969|1|0.0|862|mtr:MTR_4g085890|3-methylcrotonyl-CoA carboxylase beta subunit [EC:6.4.1.4]	GO:0044429//mitochondrial part	GO:0016421//CoA carboxylase activity;GO:0046914//transition metal ion binding	GO:0006551//leucine metabolic process	gi|449438400|ref|XP_004136976.1|/0/PREDICTED: methylcrotonoyl-CoA carboxylase beta chain, mitochondrial-like [Cucumis sativus]
CL4056.Contig2_S2_1	1338	30	86	5.09453	15.3547	1.59166	Up	2.9e-08	6.18e-07	-	-	-	-	gi|359473149|ref|XP_002282407.2|/5.68588e-171/PREDICTED: uncharacterized protein LOC100243914 [Vitis vinifera]
Unigene27480_S2_3	1210	299	857	56.1468	169.198	1.59143	Up	3.1e-69	5.95e-67	K02732|1|6e-107|385|gmx:100810291|20S proteasome subunit beta 6 [EC:3.4.25.1]	GO:0000502//proteasome complex;GO:0016020//membrane;GO:0009536//plastid	GO:0004175//endopeptidase activity	GO:0019941//modification-dependent protein catabolic process;GO:0050832//defense response to fungus	gi|17380185|sp|O82531.1|PSB1_PETHY/8.61077e-107/RecName: Full=Proteasome subunit beta type-1; AltName: Full=20S proteasome alpha subunit F; AltName: Full=20S proteasome subunit beta-6
CL4369.Contig1_S2_3	2434	497	1424	46.3954	139.762	1.59091	Up	9e-114	2.72e-111	-	GO:0043231//intracellular membrane-bounded organelle	GO:0016741	GO:0006730//one-carbon metabolic process	gi|225427524|ref|XP_002265127.1|/0/PREDICTED: probable methyltransferase PMT20 [Vitis vinifera]
Unigene85627_S2_3	379	28	80	16.7864	50.4254	1.58686	Up	9.45e-08	1.9e-06	K13210|1|1e-07|53.1|aly:ARALYDRAFT_481452|far upstream element-binding protein	-	GO:0003676//nucleic acid binding;GO:0046914//transition metal ion binding	-	gi|225450321|ref|XP_002273052.1|/2.33333e-39/PREDICTED: zinc finger CCCH domain-containing protein 14 [Vitis vinifera]
CL5388.Contig1_S2_3	2628	142	405	12.2773	36.8153	1.58431	Up	2.08e-33	1.83e-31	K14558|1|4e-27|122|aly:ARALYDRAFT_901180|periodic tryptophan protein 2	-	-	-	gi|460400786|ref|XP_004245913.1|/0/PREDICTED: protein TOPLESS-like [Solanum lycopersicum]
Unigene36873_S2_1	850	94	268	25.1274	75.3207	1.58378	Up	1.24e-22	7.23e-21	K07432|1|2e-74|277|vvi:100267547|beta-1,4-N-acetylglucosaminyltransferase [EC:2.4.1.141]	-	GO:0005488//binding;GO:0016757//transferase activity, transferring glycosyl groups	GO:0030258//lipid modification	gi|359496479|ref|XP_002265906.2|/1.06784e-72/PREDICTED: UDP-N-acetylglucosamine transferase subunit ALG13 homolog [Vitis vinifera]
Unigene59455_S2_3	723	20	57	6.28537	18.8337	1.58324	Up	7.19e-06	0.000108218	K13148|1|2e-85|313|rcu:RCOM_0598050|integrator complex subunit 11 [EC:3.1.27.-]	GO:0043231//intracellular membrane-bounded organelle	GO:0046872//metal ion binding	GO:0000741//karyogamy	gi|255570075|ref|XP_002526000.1|/2.67524e-84/cleavage and polyadenylation specificity factor, putative [Ricinus communis]
CL263.Contig2_S2_1	1242	126	359	23.0509	69.0512	1.58284	Up	9.28e-30	7.21e-28	K04043|1|0.0|680|rcu:RCOM_0817860|molecular chaperone DnaK	GO:0031090//organelle membrane;GO:0043231//intracellular membrane-bounded organelle;GO:0030312//external encapsulating structure	GO:0046914//transition metal ion binding;GO:0005515//protein binding;GO:0016628//oxidoreductase activity, acting on the CH-CH group of donors, NAD or NADP as acceptor;GO:0032559	GO:0006970//response to osmotic stress;GO:0044267//cellular protein metabolic process;GO:0010038//response to metal ion	gi|462397203|gb|EMJ03002.1|/0/hypothetical protein PRUPE_ppa001973mg [Prunus persica]
Unigene70529_S2_1	524	311	886	134.855	403.925	1.58267	Up	5.85e-71	1.15e-68	-	-	-	-	gi|351721079|ref|NP_001235150.1|/1.13751e-19/uncharacterized protein LOC100499981 [Glycine max]
CL9774.Contig2_S2_1	997	33	94	7.5207	22.5233	1.58248	Up	7.56e-09	1.71e-07	K14824|1|5e-66|249|vvi:100251720|ribosome biogenesis protein ERB1	-	-	GO:0042254//ribosome biogenesis	gi|359495935|ref|XP_003635118.1|/6.16541e-65/PREDICTED: ribosome biogenesis protein BOP1 homolog [Vitis vinifera]
Unigene27781_S2_3	1285	39	111	6.89606	20.6357	1.5813	Up	3.4e-10	8.93e-09	K07297|1|7e-95|345|vvi:100262689|adiponectin receptor	GO:0044464//cell part	-	GO:0006970//response to osmotic stress;GO:0009719;GO:0034285	gi|225446239|ref|XP_002263728.1|/9.0491e-94/PREDICTED: ADIPOR-like receptor CG5315-like [Vitis vinifera]
Unigene12421_S2_1	931	26	74	6.34546	18.9881	1.5813	Up	3.09e-07	5.77e-06	K15336|1|3e-29|127|vvi:100259391|tRNA (cytosine38-C5)-methyltransferase [EC:2.1.1.204]	GO:0009536//plastid	-	-	gi|225439731|ref|XP_002272943.1|/3.29483e-126/PREDICTED: pentatricopeptide repeat-containing protein At3g53700, chloroplastic [Vitis vinifera]
Unigene42341_S2_3	1300	26	74	4.54432	13.5984	1.5813	Up	3.09e-07	5.76e-06	K14830|1|2e-126|450|vvi:100257947|protein MAK11	GO:0031234//extrinsic to internal side of plasma membrane;GO:0031461//cullin-RING ubiquitin ligase complex;GO:0031981//nuclear lumen	GO:0005488//binding	-	gi|225440382|ref|XP_002267244.1|/2.65205e-125/PREDICTED: p21-activated protein kinase-interacting protein 1-like [Vitis vinifera]
Unigene28502_S2_1	1683	205	583	27.6764	82.7528	1.58015	Up	3.48e-47	4.44e-45	-	-	-	GO:0006351//transcription, DNA-dependent	gi|460367489|ref|XP_004229606.1|/4.78965e-56/PREDICTED: transcription factor bHLH130-like [Solanum lycopersicum]
Unigene84610_S2_3	1625	115	327	16.0799	48.0721	1.57994	Up	3.52e-27	2.47e-25	K13289|1|9e-178|621|vvi:100257982|cathepsin A (carboxypeptidase C) [EC:3.4.16.5]	GO:0005618//cell wall;GO:0043231//intracellular membrane-bounded organelle;GO:0031410//cytoplasmic vesicle	GO:0004180//carboxypeptidase activity	GO:0019538//protein metabolic process	gi|449436345|ref|XP_004135953.1|/2.11557e-178/PREDICTED: serine carboxypeptidase-like 34-like [Cucumis sativus]
CL5403.Contig1_S2_1	2208	70	199	7.20341	21.5304	1.57962	Up	3.92e-17	1.7e-15	-	GO:0031225//anchored to membrane	GO:0003824//catalytic activity	-	gi|359473388|ref|XP_002268718.2|/0/PREDICTED: HIPL1 protein-like [Vitis vinifera]
Unigene27995_S2_1	1431	152	432	24.1348	72.1178	1.57924	Up	2.28e-35	2.13e-33	K00253|1|0.0|680|vvi:100265639|isovaleryl-CoA dehydrogenase [EC:1.3.8.4]	GO:0044429//mitochondrial part	GO:0003995//acyl-CoA dehydrogenase activity;GO:0050662//coenzyme binding;GO:0032559	GO:0008152//metabolic process	gi|297746230|emb|CBI16286.3|/0/unnamed protein product [Vitis vinifera]
Unigene14768_S2_1	715	19	54	6.03791	18.0421	1.57924	Up	1.31e-05	0.000187437	-	-	GO:0004672//protein kinase activity	-	gi|296085192|emb|CBI28687.3|/3.21299e-26/unnamed protein product [Vitis vinifera]
Unigene42388_S2_1	839	18	51	4.87472	14.5213	1.57478	Up	2.39e-05	0.00032837	K10532|1|3e-50|196|ppp:PHYPADRAFT_136084|heparan-alpha-glucosaminide N-acetyltransferase [EC:2.3.1.78]	-	-	-	gi|470111892|ref|XP_004292175.1|/2.92728e-75/PREDICTED: heparan-alpha-glucosaminide N-acetyltransferase-like [Fragaria vesca subsp. vesca]
CL9672.Contig1_S2_3	1271	41	116	7.32956	21.8027	1.57271	Up	1.61e-10	4.36e-09	-	-	-	-	gi|359491823|ref|XP_002268753.2|/5.39179e-06/PREDICTED: uncharacterized protein LOC100261419 [Vitis vinifera]
Unigene42013_S2_3	1218	116	328	21.6396	64.3317	1.57185	Up	4.57e-27	3.18e-25	K14485|1|1e-91|335|ath:AT3G62980|transport inhibitor response 1	-	GO:0043178//alcohol binding	GO:0009755//hormone-mediated signaling pathway	gi|224114089|ref|XP_002316664.1|/2.78068e-129/f-box family protein [Populus trichocarpa]
Unigene19515_S2_3	1020	29	82	6.46007	19.2049	1.57185	Up	8.02e-08	1.62e-06	-	-	-	-	gi|224090523|ref|XP_002309012.1|/3.24331e-93/predicted protein [Populus trichocarpa]
Unigene62745_S2_1	933	75	212	18.265	54.2816	1.57138	Up	4.98e-18	2.28e-16	-	GO:0043231//intracellular membrane-bounded organelle	-	-	gi|462401575|gb|EMJ07132.1|/1.52187e-46/hypothetical protein PRUPE_ppa011692mg [Prunus persica]
Unigene12045_S2_3	1451	17	48	2.66208	7.90264	1.56978	Up	4.36e-05	0.000571108	K09843|1|5e-177|619|vvi:100246968|(+)-abscisic acid 8'-hydroxylase [EC:1.14.13.93]	-	GO:0016709//oxidoreductase activity, acting on paired donors, with incorporation or reduction of molecular oxygen, NAD(P)H as one donor, and incorporation of one atom of oxygen;GO:0005506//iron ion binding	GO:0008152//metabolic process	gi|297741276|emb|CBI32407.3|/6.5079e-176/unnamed protein product [Vitis vinifera]
Unigene63452_S2_1	864	34	96	8.94138	26.5434	1.56978	Up	6.42e-09	1.47e-07	-	-	GO:0003676//nucleic acid binding	-	gi|297734157|emb|CBI15404.3|/3.2803e-85/unnamed protein product [Vitis vinifera]
Unigene62058_S2_3	514	17	48	7.51493	22.3088	1.56978	Up	4.36e-05	0.000571006	-	-	GO:0016491//oxidoreductase activity;GO:0050662//coenzyme binding	GO:0008152//metabolic process	gi|224142353|ref|XP_002324523.1|/1.25659e-68/predicted protein [Populus trichocarpa]
CL4461.Contig1_S2_1	1014	79	223	17.7023	52.537	1.5694	Up	7.43e-19	3.55e-17	K16055|1|6e-125|445|rcu:RCOM_1148340|trehalose 6-phosphate synthase/phosphatase [EC:2.4.1.15 3.1.3.12]	GO:0043231//intracellular membrane-bounded organelle	GO:0035251//UDP-glucosyltransferase activity;GO:0019203//carbohydrate phosphatase activity	GO:0005991//trehalose metabolic process	gi|255573182|ref|XP_002527520.1|/7.8778e-124/trehalose-6-phosphate synthase, putative [Ricinus communis]
Unigene42663_S2_3	1339	73	206	12.3874	36.7524	1.56896	Up	1.59e-17	7.04e-16	K14840|1|7e-96|349|vvi:100250159|nucleolar protein 53	-	-	-	gi|449491715|ref|XP_004158982.1|/2.6969e-96/PREDICTED: uncharacterized protein At2g40430-like [Cucumis sativus]
Unigene20161_S2_1	1533	179	505	26.5308	78.6951	1.56861	Up	1.12e-40	1.2e-38	K14413|1|6e-09|60.8|pop:POPTR_567039|beta-1,3-galactosyltransferase [EC:2.4.1.-]	GO:0043231//intracellular membrane-bounded organelle;GO:0031224//intrinsic to membrane	GO:0016758//transferase activity, transferring hexosyl groups	GO:0006464//cellular protein modification process	gi|225447013|ref|XP_002268282.1|/0/PREDICTED: probable beta-1,3-galactosyltransferase 2 [Vitis vinifera]
Unigene68472_S2_3	618	39	110	14.3389	42.5209	1.56824	Up	5.19e-10	1.33e-08	-	-	-	-	-
Unigene6000_S2_3	885	78	220	20.0258	59.3852	1.56824	Up	1.33e-18	6.25e-17	K14848|1|2e-81|300|vvi:100243951|ribosome assembly protein RRB1	GO:0031461//cullin-RING ubiquitin ligase complex	-	-	gi|225444932|ref|XP_002282252.1|/1.923e-80/PREDICTED: glutamate-rich WD repeat-containing protein 1 [Vitis vinifera]
CL8800.Contig2_S2_3	1246	72	203	13.1297	38.9203	1.56769	Up	2.84e-17	1.24e-15	-	-	-	-	gi|462407541|gb|EMJ12875.1|/3.43023e-90/hypothetical protein PRUPE_ppa009145mg [Prunus persica]
CL4556.Contig2_S2_3	1660	22	62	3.0113	8.92241	1.56705	Up	3.34e-06	5.34e-05	-	-	-	-	gi|110737653|dbj|BAF00766.1|/0/hypothetical protein [Arabidopsis thaliana]
Unigene98603_S2_3	840	22	62	5.9509	17.6324	1.56705	Up	3.34e-06	5.33e-05	K03681|1|6e-98|355|vvi:100241656|exosome complex component RRP40	GO:0044464//cell part	GO:0004518//nuclease activity	-	gi|225457023|ref|XP_002282635.1|/7.96722e-97/PREDICTED: putative exosome complex component rrp40 [Vitis vinifera]
CL9813.Contig2_S2_3	1523	121	341	18.052	53.4876	1.56705	Up	5.86e-28	4.19e-26	K15030|1|9e-166|581|vvi:100251424|translation initiation factor 3 subunit M	GO:0043234//protein complex	-	-	gi|225451754|ref|XP_002280247.1|/1.22948e-164/PREDICTED: eukaryotic translation initiation factor 3 subunit M [Vitis vinifera]
CL990.Contig1_S2_3	1493	22	62	3.34813	9.92043	1.56705	Up	3.34e-06	5.33e-05	K11866|1|9e-163|571|gmx:100812784|STAM-binding protein [EC:3.1.2.15]	GO:0031224//intrinsic to membrane	GO:0005488//binding	GO:0051603//proteolysis involved in cellular protein catabolic process;GO:0016579//protein deubiquitination;GO:0006886//intracellular protein transport;GO:0010638//positive regulation of organelle organization	gi|296083281|emb|CBI22917.3|/9.79171e-167/unnamed protein product [Vitis vinifera]
CL5841.Contig1_S2_1	1215	135	380	25.2462	74.7147	1.56532	Up	6.32e-31	5.14e-29	K14765|1|1e-106|385|vvi:100243158|U3 small nucleolar ribonucleoprotein protein LCP5	-	-	-	gi|297745286|emb|CBI40366.3|/1.2479e-105/unnamed protein product [Vitis vinifera]
Unigene60438_S2_3	587	27	76	10.4512	30.9296	1.56532	Up	2.62e-07	4.94e-06	-	GO:0009526//plastid envelope	GO:0008517//folic acid transporter activity	GO:0051181//cofactor transport;GO:0006865//amino acid transport	gi|470121382|ref|XP_004296750.1|/2.90374e-39/PREDICTED: folate-biopterin transporter 1, chloroplastic-like [Fragaria vesca subsp. vesca]
Unigene73559_S2_1	870	91	256	23.7663	70.2942	1.56449	Up	2.49e-21	1.35e-19	K02874|1|3e-53|206|gmx:100527495|large subunit ribosomal protein L14	GO:0030529//ribonucleoprotein complex	GO:0005198//structural molecule activity	GO:0010467//gene expression	gi|449490154|ref|XP_004158523.1|/7.97653e-55/PREDICTED: 50S ribosomal protein L14-like [Cucumis sativus]
Unigene71159_S2_1	2582	171	481	15.048	44.5028	1.56432	Up	1.12e-38	1.14e-36	K10143|1|0.0|762|vvi:100248310|E3 ubiquitin-protein ligase RFWD2 [EC:6.3.2.19]	GO:0043231//intracellular membrane-bounded organelle;GO:0031461//cullin-RING ubiquitin ligase complex	GO:0046914//transition metal ion binding;GO:0016491//oxidoreductase activity;GO:0005515//protein binding;GO:0019787//small conjugating protein ligase activity	GO:0009646//response to absence of light;GO:0009648//photoperiodism;GO:0010118//stomatal movement;GO:0006259//DNA metabolic process;GO:0032446//protein modification by small protein conjugation;GO:0009812//flavonoid metabolic process;GO:0009639//response to red or far red light	gi|350537659|ref|NP_001234047.1|/0/COP1 homolog [Solanum lycopersicum]
CL8607.Contig1_S2_3	2462	203	571	18.7347	55.4047	1.56429	Up	1.35e-45	1.67e-43	K02470|1|0.0|1016|vvi:100241769|DNA gyrase subunit B [EC:5.99.1.3]	GO:0043232;GO:0009536//plastid	GO:0003916//DNA topoisomerase activity;GO:0032559	GO:0006259//DNA metabolic process	gi|75288399|sp|Q5YLB4.1|GYRB_NICBE/0/RecName: Full=DNA gyrase subunit B, chloroplastic/mitochondrial; Flags: Precursor
CL3809.Contig4_S2_1	192	16	45	18.9347	55.9899	1.56414	Up	7.98e-05	0.00099394	-	-	-	-	-
Unigene70725_S2_1	183	16	45	19.8659	58.7435	1.56414	Up	7.98e-05	0.00099411	-	-	-	-	-
CL4546.Contig2_S2_3	2401	16	45	1.51414	4.47733	1.56414	Up	7.98e-05	0.000993771	-	GO:0016020//membrane;GO:0009536//plastid	GO:0016778	GO:0006163//purine nucleotide metabolic process	gi|462413167|gb|EMJ18216.1|/0/hypothetical protein PRUPE_ppa002102mg [Prunus persica]
Unigene6545_S2_3	1826	69	194	8.58594	25.3805	1.56367	Up	1.62e-16	6.81e-15	-	-	-	-	gi|462410397|gb|EMJ15731.1|/2.31521e-136/hypothetical protein PRUPE_ppa003033mg [Prunus persica]
Unigene852_S2_3	984	37	104	8.5437	25.2486	1.56327	Up	1.68e-09	4.1e-08	-	-	-	-	gi|462410649|gb|EMJ15983.1|/1.0522e-93/hypothetical protein PRUPE_ppa023587mg [Prunus persica]
Unigene14096_S2_3	2159	73	205	7.68262	22.683	1.56194	Up	2.42e-17	1.06e-15	-	GO:0009570//chloroplast stroma	GO:0016747//transferase activity, transferring acyl groups other than amino-acyl groups	-	gi|359487917|ref|XP_002271452.2|/0/PREDICTED: acyltransferase-like protein At1g54570, chloroplastic-like [Vitis vinifera]
CL243.Contig5_S2_1	443	104	292	53.342	157.463	1.56167	Up	4.71e-24	2.9e-22	K02951|1|7e-53|203|vvi:100265590|small subunit ribosomal protein S12e	GO:0043231//intracellular membrane-bounded organelle;GO:0030529//ribonucleoprotein complex	GO:0005198//structural molecule activity	GO:0010467//gene expression	gi|297743635|emb|CBI36518.3|/6.90801e-52/unnamed protein product [Vitis vinifera]
CL1701.Contig6_S2_3	1688	118	331	15.8836	46.844	1.56033	Up	5.03e-27	3.49e-25	K01710|1|5e-116|416|cme:CME136C|dTDP-glucose 4,6-dehydratase [EC:4.2.1.46];K12450|2|1e-25|116|smo:SELMODRAFT_266803|UDP-glucose 4,6-dehydratase [EC:4.2.1.76];K10046|5|4e-25|114|gmx:100527798|GDP-D-mannose 3', 5'-epimerase [EC:5.1.3.18 5.1.3.-]	GO:0012505//endomembrane system;GO:0031090//organelle membrane;GO:0043231//intracellular membrane-bounded organelle	GO:0016831//carboxy-lyase activity;GO:0048037//cofactor binding;GO:0016836//hydro-lyase activity	GO:0019321//pentose metabolic process;GO:0009226//nucleotide-sugar biosynthetic process	gi|225437374|ref|XP_002268787.1|/0/PREDICTED: UDP-glucuronic acid decarboxylase 1-like [Vitis vinifera]
CL2950.Contig3_S2_3	1015	82	230	18.3564	54.1328	1.56022	Up	3.01e-19	1.48e-17	K13162|1|4e-56|216|pop:POPTR_729865|poly(rC)-binding protein 2/3/4;K12886|2|3e-06|51.2|zma:100193713|heterogeneous nuclear ribonucleoprotein K	-	-	-	gi|460393512|ref|XP_004242353.1|/1.56261e-63/PREDICTED: KH domain-containing protein At4g18375-like [Solanum lycopersicum]
Unigene27809_S2_3	1849	3320	9311	407.982	1202.98	1.56004	Up	0	0	K01611|1|7e-144|509|pop:POPTR_566714|S-adenosylmethionine decarboxylase [EC:4.1.1.50]	-	GO:0016831//carboxy-lyase activity	GO:0006596//polyamine biosynthetic process	gi|224108597|ref|XP_002314904.1|/9.8673e-143/predicted protein [Populus trichocarpa]
CL9690.Contig1_S2_3	2127	25	70	2.67062	7.86193	1.55771	Up	8.58e-07	1.5e-05	K01051|1|0.0|649|gmx:100802881|pectinesterase [EC:3.1.1.11]	GO:0030312//external encapsulating structure	GO:0030234//enzyme regulator activity;GO:0004091//carboxylesterase activity	GO:0071555//cell wall organization	gi|356501892|ref|XP_003519757.1|/0/PREDICTED: probable pectinesterase/pectinesterase inhibitor 40-like [Glycine max]
CL6685.Contig1_S2_3	714	25	70	7.95575	23.4206	1.55771	Up	8.58e-07	1.5e-05	-	-	-	GO:0009267//cellular response to starvation	gi|359806636|ref|NP_001241021.1|/9.89566e-60/uncharacterized protein LOC100792209 [Glycine max]
Unigene76753_S2_3	829	90	252	24.6676	72.618	1.55771	Up	6.74e-21	3.58e-19	K07565|1|2e-88|323|vvi:100247303|60S ribosome subunit biogenesis protein NIP7	GO:0043231//intracellular membrane-bounded organelle	GO:0003676//nucleic acid binding	GO:0042254//ribosome biogenesis	gi|225434205|ref|XP_002279785.1|/2.50347e-87/PREDICTED: 60S ribosome subunit biogenesis protein NIP7 homolog [Vitis vinifera]
Unigene27625_S2_3	837	79	221	21.4457	63.0762	1.5564	Up	1.71e-18	8.02e-17	-	-	GO:0046914//transition metal ion binding	-	gi|462408002|gb|EMJ13336.1|/8.56119e-35/hypothetical protein PRUPE_ppa012192mg [Prunus persica]
CL2394.Contig1_S2_3	1264	63	176	11.3249	33.2632	1.55443	Up	5.3e-15	2.03e-13	K11434|1|4e-173|605|bdi:100831285|protein arginine N-methyltransferase 1 [EC:2.1.1.-]	GO:0031981//nuclear lumen	GO:0005515//protein binding;GO:0016274//protein-arginine N-methyltransferase activity	GO:0016571//histone methylation;GO:0018216//peptidyl-arginine methylation	gi|460412548|ref|XP_004251660.1|/2.28185e-174/PREDICTED: protein arginine N-methyltransferase 1.1-like [Solanum lycopersicum]
CL3908.Contig8_S2_3	536	109	304	46.2063	135.49	1.55203	Up	9.11e-25	5.79e-23	K12502|1|1e-54|210|rcu:RCOM_0990980|MPBQ/MSBQ methyltransferase	-	GO:0016741	GO:0006730//one-carbon metabolic process	gi|80971668|gb|ABB52806.1|/1.88055e-57/MPBQ/MSBQ methyltransferase 1 [Helianthus annuus]
CL9858.Contig1_S2_1	2036	52	145	5.80317	17.0133	1.55175	Up	1.39e-12	4.5e-11	K09458|1|0.0|662|gmx:100037453|3-oxoacyl-[acyl-carrier-protein] synthase II [EC:2.3.1.179]	-	GO:0004312//fatty acid synthase activity	GO:0006631//fatty acid metabolic process	gi|112430753|gb|ABI18155.1|/0/plastid 3-keto-acyl-ACP synthase II [Helianthus annuus]
Unigene27245_S2_3	1715	61	170	8.08174	23.6801	1.55094	Up	1.7e-14	6.3e-13	-	GO:0043231//intracellular membrane-bounded organelle	-	GO:0009987//cellular process	gi|255566213|ref|XP_002524094.1|/9.60371e-153/conserved hypothetical protein [Ricinus communis]
CL8093.Contig1_S2_3	1700	210	585	28.0679	82.2064	1.55033	Up	4.37e-46	5.46e-44	K13044|1|2e-20|99.4|zma:100382653|heterogeneous nuclear ribonucleoprotein A/B/D;K14411|2|2e-18|92.8|vvi:100246008|RNA-binding protein Musashi	-	GO:0005488//binding	-	gi|296083996|emb|CBI24384.3|/7.66551e-104/unnamed protein product [Vitis vinifera]
Unigene79430_S2_1	704	55	153	17.7513	51.9179	1.54831	Up	3.67e-13	1.24e-11	-	-	-	-	gi|460377171|ref|XP_004234368.1|/6.43605e-72/PREDICTED: inactive rhomboid protein 1-like [Solanum lycopersicum]
Unigene17291_S2_3	332	64	178	43.8007	128.08	1.54802	Up	4.5e-15	1.73e-13	K14484|1|7e-09|57.0|aly:ARALYDRAFT_887587|auxin-responsive protein IAA	-	-	-	gi|462397247|gb|EMJ03046.1|/4.09685e-15/hypothetical protein PRUPE_ppa011843mg [Prunus persica]
Unigene63213_S2_1	964	41	114	9.66376	28.2505	1.54762	Up	3.73e-10	9.73e-09	-	-	-	-	gi|460372945|ref|XP_004232283.1|/1.09534e-63/PREDICTED: auxin-induced protein 5NG4-like [Solanum lycopersicum]
CL9265.Contig2_S2_1	1482	27	75	4.13957	12.0896	1.54621	Up	4e-07	7.36e-06	-	-	-	-	-
Unigene1546_S2_3	772	22	61	6.47507	18.876	1.54359	Up	5.12e-06	7.92e-05	-	GO:0009528//plastid inner membrane	GO:0019899//enzyme binding	GO:0009658//chloroplast organization	gi|460386804|ref|XP_004239086.1|/4.64607e-69/PREDICTED: cell division topological specificity factor homolog, chloroplastic-like [Solanum lycopersicum]
CL4140.Contig2_S2_1	749	88	244	26.6956	77.8227	1.54359	Up	4.92e-20	2.52e-18	-	-	-	-	-
CL2040.Contig2_S2_3	1426	22	61	3.50544	10.219	1.54359	Up	5.12e-06	7.92e-05	K14857|1|2e-162|570|vvi:100255646|AdoMet-dependent rRNA methyltransferase SPB1 [EC:2.1.1.-]	GO:0044424//intracellular part	GO:0008168//methyltransferase activity	GO:0006730//one-carbon metabolic process;GO:0006364//rRNA processing	gi|460409997|ref|XP_004250419.1|/1.79673e-162/PREDICTED: adoMet-dependent rRNA methyltransferase spb1-like [Solanum lycopersicum]
Unigene70732_S2_1	381	26	72	15.5056	45.1446	1.54177	Up	7.24e-07	1.28e-05	-	-	-	-	-
Unigene28242_S2_1	532	199	551	84.9925	247.422	1.54157	Up	3.69e-43	4.24e-41	-	-	-	-	gi|19073439|gb|AAL84816.1|AF477033_1/4.69359e-24/tuber agglutinin [Helianthus tuberosus]
Unigene27750_S2_1	813	904	2503	252.649	735.476	1.54155	Up	1.24e-189	6.24e-187	-	GO:0043231//intracellular membrane-bounded organelle	GO:0005515//protein binding	GO:0044267//cellular protein metabolic process	gi|359484668|ref|XP_003633142.1|/1.75979e-37/PREDICTED: uncharacterized protein LOC100855207 [Vitis vinifera]
CL4802.Contig1_S2_1	1642	86	238	11.9005	34.626	1.54084	Up	1.57e-19	7.79e-18	K14638|1|0.0|764|sbi:SORBI_01g009890|solute carrier family 15 (peptide/histidine transporter), member 3/4	GO:0005773//vacuole;GO:0031090//organelle membrane;GO:0031224//intrinsic to membrane	GO:0015198//oligopeptide transporter activity;GO:0015103//inorganic anion transmembrane transporter activity	GO:0006857//oligopeptide transport	gi|225424528|ref|XP_002285274.1|/0/PREDICTED: peptide transporter PTR2-like [Vitis vinifera]
Unigene42710_S2_1	564	17	47	6.84872	19.9075	1.53941	Up	6.7e-05	0.000847418	-	-	-	GO:0009314//response to radiation;GO:0009719	gi|462413161|gb|EMJ18210.1|/2.71279e-60/hypothetical protein PRUPE_ppa002110mg [Prunus persica]
Unigene14132_S2_1	193	17	47	20.0139	58.1754	1.53941	Up	6.7e-05	0.000847271	-	-	-	-	-
Unigene68908_S2_3	821	51	141	14.1145	41.0274	1.53941	Up	3.78e-12	1.19e-10	K08681|1|8e-93|338|vvi:100267348|glutamine amidotransferase [EC:2.6.-.-]	GO:0044444//cytoplasmic part	GO:0016811//hydrolase activity, acting on carbon-nitrogen (but not peptide) bonds, in linear amides;GO:0046983//protein dimerization activity	GO:0006541//glutamine metabolic process;GO:0042364;GO:0003006//developmental process involved in reproduction	gi|46399273|gb|AAS92257.1|/6.66843e-93/putative pyridoxine biosynthesis protein [Nicotiana tabacum]
CL8031.Contig1_S2_1	1002	17	47	3.85497	11.2054	1.53941	Up	6.7e-05	0.000847565	-	-	-	-	gi|359485187|ref|XP_002279096.2|/3.60735e-105/PREDICTED: putative methyltransferase NSUN6-like [Vitis vinifera]
Unigene13683_S2_3	865	123	340	32.3094	93.8991	1.53916	Up	3.37e-27	2.37e-25	K14498|1|2e-77|287|osa:4333017|serine/threonine-protein kinase SRK2 [EC:2.7.11.1]	-	GO:0004672//protein kinase activity;GO:0032559	GO:0006464//cellular protein modification process	gi|115453347|ref|NP_001050274.1|/2.14416e-76/Os03g0390200 [Oryza sativa Japonica Group]
Unigene74574_S2_1	2688	268	740	22.654	65.7659	1.53757	Up	3.67e-57	5.67e-55	K14799|1|0.0|1098|vvi:100259903|pre-rRNA-processing protein TSR1	GO:0043231//intracellular membrane-bounded organelle	-	GO:0022613//ribonucleoprotein complex biogenesis	gi|460385459|ref|XP_004238421.1|/0/PREDICTED: pre-rRNA-processing protein TSR1 homolog [Solanum lycopersicum]
CL7125.Contig2_S2_1	1110	251	693	51.3795	149.145	1.53745	Up	1.23e-53	1.78e-51	-	-	-	-	gi|460369798|ref|XP_004230744.1|/6.92953e-100/PREDICTED: kynurenine formamidase-like [Solanum lycopersicum]
Unigene13255_S2_3	578	25	69	9.82769	28.518	1.53695	Up	1.31e-06	2.23e-05	K02135|1|1e-31|134|rcu:RCOM_1460050|F-type H+-transporting ATPase subunit epsilon [EC:3.6.3.14]	GO:0005753//mitochondrial proton-transporting ATP synthase complex;GO:0033178//proton-transporting two-sector ATPase complex, catalytic domain	GO:0015078//hydrogen ion transmembrane transporter activity;GO:0019829//cation-transporting ATPase activity	GO:0006818//hydrogen transport;GO:0006754//ATP biosynthetic process	gi|242129052|gb|ACS83605.1|/1.63981e-31/ATP synthase epsilon subunit 1 [Gossypium hirsutum]
CL6615.Contig1_S2_1	413	24	66	13.2038	38.1762	1.53171	Up	2.37e-06	3.88e-05	-	-	-	-	-
Unigene71631_S2_1	222	44	121	45.0338	130.206	1.53171	Up	1.48e-10	4.04e-09	K02929|1|2e-06|48.9|mtr:MTR_2g008180|large subunit ribosomal protein L44e	-	-	-	-
Unigene992_S2_3	1826	110	302	13.6877	39.5098	1.52933	Up	4.03e-24	2.49e-22	K11883|1|0.0|670|vvi:100258154|RNA-binding protein NOB1	-	-	-	gi|462404794|gb|EMJ10258.1|/0/hypothetical protein PRUPE_ppa016934mg [Prunus persica]
Unigene74327_S2_1	1078	108	296	22.7638	65.5951	1.52685	Up	1.28e-23	7.71e-22	-	GO:0009536//plastid;GO:0005657//replication fork;GO:0030529//ribonucleoprotein complex	GO:0017111//nucleoside-triphosphatase activity;GO:0003723//RNA binding;GO:0003677//DNA binding;GO:0005198//structural molecule activity;GO:0032559	GO:0006952//defense response;GO:0022613//ribonucleoprotein complex biogenesis;GO:0010467//gene expression	gi|460366306|ref|XP_004229029.1|/7.62384e-72/PREDICTED: uncharacterized protein LOC101245198 [Solanum lycopersicum]
Unigene11676_S2_1	562	23	63	9.29888	26.7795	1.526	Up	4.3e-06	6.75e-05	K14489|1|5e-57|218|vvi:100263145|arabidopsis histidine kinase 2/3/4 (cytokinin receptor) [EC:2.7.13.3]	-	GO:0019901//protein kinase binding;GO:0004672//protein kinase activity;GO:0016791//phosphatase activity;GO:0004888//transmembrane signaling receptor activity	GO:0009908//flower development;GO:0009888//tissue development;GO:0040007//growth;GO:0010260//organ senescence;GO:0009755//hormone-mediated signaling pathway;GO:0006826//iron ion transport;GO:2000026//regulation of multicellular organismal development;GO:0006970//response to osmotic stress;GO:0015996//chlorophyll catabolic process;GO:0009845//seed germination;GO:0009409//response to cold;GO:000973…	gi|470114509|ref|XP_004293457.1|/1.03495e-59/PREDICTED: histidine kinase 2-like [Fragaria vesca subsp. vesca]
Unigene84582_S2_3	469	23	63	11.1428	32.0897	1.526	Up	4.3e-06	6.75e-05	-	-	-	-	gi|460400017|ref|XP_004245532.1|/3.15476e-19/PREDICTED: uncharacterized protein LOC101261732 [Solanum lycopersicum]
CL4277.Contig10_S2_3	1944	118	323	13.7919	39.6922	1.52503	Up	1.37e-25	9.02e-24	K15404|1|0.0|883|vvi:100250668|aldehyde decarbonylase [EC:4.1.99.5]	GO:0031224//intrinsic to membrane	GO:0046914//transition metal ion binding;GO:0003824//catalytic activity	GO:0006631//fatty acid metabolic process	gi|359489252|ref|XP_002263787.2|/0/PREDICTED: protein WAX2-like [Vitis vinifera]
CL5630.Contig7_S2_3	1122	114	312	23.0861	66.4294	1.52479	Up	9.13e-25	5.79e-23	K13525|1|0.0|668|vvi:100265402|transitional endoplasmic reticulum ATPase	GO:0044444//cytoplasmic part;GO:0016020//membrane;GO:0031981//nuclear lumen	GO:0042623//ATPase activity, coupled;GO:0032559	GO:0009987//cellular process;GO:0010038//response to metal ion	gi|449440119|ref|XP_004137832.1|/0/PREDICTED: cell division cycle protein 48 homolog [Cucumis sativus]
CL6093.Contig1_S2_1	667	19	52	6.47243	18.6241	1.52479	Up	3.08e-05	0.000415173	-	GO:0016020//membrane	-	-	gi|359480520|ref|XP_003632481.1|/8.52088e-31/PREDICTED: uncharacterized protein At5g65660-like [Vitis vinifera]
CL10782.Contig2_S2_3	480	19	52	8.99398	25.8798	1.52479	Up	3.08e-05	0.000415097	K07059|1|2e-40|162|olu:OSTLU_26597|	GO:0031224//intrinsic to membrane;GO:0009536//plastid	GO:0004175//endopeptidase activity	-	gi|225430025|ref|XP_002281548.1|/8.98784e-60/PREDICTED: putative rhomboid protease ydcA-like [Vitis vinifera]
Unigene27672_S2_3	338	57	156	38.3175	110.257	1.52479	Up	3.98e-13	1.34e-11	-	-	-	-	-
Unigene15757_S2_1	730	38	104	11.8277	34.0337	1.52479	Up	3.28e-09	7.76e-08	K07059|1|3e-34|143|olu:OSTLU_26597|	GO:0031224//intrinsic to membrane;GO:0009536//plastid	GO:0004175//endopeptidase activity	-	gi|296081887|emb|CBI20892.3|/2.31855e-59/unnamed protein product [Vitis vinifera]
CL8351.Contig2_S2_1	1543	1163	3181	171.259	492.489	1.52391	Up	1.96e-236	1.41e-233	K13199|1|7e-47|186|vvi:100259885|plasminogen activator inhibitor 1 RNA-binding protein	-	-	-	gi|359489211|ref|XP_002272562.2|/8.97911e-46/PREDICTED: uncharacterized protein LOC100259885 [Vitis vinifera]
CL7311.Contig1_S2_3	681	26	71	8.67492	24.9063	1.52159	Up	1.1e-06	1.9e-05	K11096|1|3e-55|213|pop:POPTR_709823|small nuclear ribonucleoprotein D2	GO:0030529//ribonucleoprotein complex;GO:0031981//nuclear lumen	GO:0005488//binding	-	gi|224068340|ref|XP_002302713.1|/3.3731e-54/predicted protein [Populus trichocarpa]
Unigene68137_S2_3	915	63	172	15.6444	44.9062	1.52127	Up	2.78e-14	1.02e-12	-	GO:0009536//plastid	GO:0032561//guanyl ribonucleotide binding	GO:0043401//steroid hormone mediated signaling pathway	gi|359481892|ref|XP_002274571.2|/9.66632e-22/PREDICTED: uncharacterized protein yqeH-like [Vitis vinifera]
Unigene14127_S2_3	675	137	374	46.1165	132.363	1.52114	Up	2.83e-29	2.15e-27	-	-	-	-	-
CL8572.Contig2_S2_3	798	147	401	41.8556	120.044	1.52007	Up	3.06e-31	2.5e-29	-	GO:0016020//membrane	GO:0043168	GO:0007154//cell communication	gi|255541538|ref|XP_002511833.1|/1.10659e-36/Remorin, putative [Ricinus communis]
Unigene92429_S2_3	512	51	139	22.6329	64.855	1.5188	Up	8.65e-12	2.63e-10	K03868|1|1e-57|219|gmx:100526919|RING-box protein 1	-	GO:0046914//transition metal ion binding	-	gi|388518043|gb|AFK47083.1|/2.85085e-57/unknown [Lotus japonicus]
Unigene42189_S2_1	597	18	49	6.85074	19.6074	1.51707	Up	5.61e-05	0.000721515	-	-	-	-	gi|359491584|ref|XP_002279663.2|/7.21405e-25/PREDICTED: uncharacterized protein LOC100255253 [Vitis vinifera]
Unigene13130_S2_1	1184	50	136	9.59528	27.4401	1.51589	Up	1.55e-11	4.6e-10	-	-	-	-	gi|460385996|ref|XP_004238686.1|/2.94217e-128/PREDICTED: uncharacterized protein LOC101257467 [Solanum lycopersicum]
Unigene12611_S2_1	643	25	68	8.83422	25.2637	1.51589	Up	1.99e-06	3.3e-05	-	-	GO:0005488//binding	GO:0006915//apoptotic process	gi|224122484|ref|XP_002318848.1|/1.42115e-56/predicted protein [Populus trichocarpa]
CL6506.Contig3_S2_1	1581	132	359	18.9706	54.2452	1.51573	Up	5.03e-28	3.61e-26	-	-	-	-	gi|357466475|ref|XP_003603522.1|/7.9275e-98/Protein lunapark [Medicago truncatula]
Unigene42455_S2_3	1103	32	87	6.59195	18.8427	1.51523	Up	7.34e-08	1.49e-06	-	-	-	-	gi|359489766|ref|XP_002272448.2|/3.96626e-140/PREDICTED: uncharacterized protein LOC100253419 [Vitis vinifera]
Unigene35736_S2_1	271	39	106	32.699	93.4405	1.5148	Up	2.76e-09	6.58e-08	-	-	-	-	-
Unigene27894_S2_3	615	781	2122	288.546	824.269	1.51431	Up	6.17e-157	2.59e-154	-	GO:0005618//cell wall	GO:0005488//binding	GO:0009725//response to hormone stimulus;GO:0000902//cell morphogenesis	gi|5102600|emb|CAB45241.1|/7.93801e-46/GEG protein [Gerbera hybrid cultivar]
Unigene42329_S2_3	1248	106	288	19.2988	55.1285	1.51429	Up	9.18e-23	5.37e-21	K08900|1|2e-131|467|pop:POPTR_262253|mitochondrial chaperone BCS1	GO:0044464//cell part	GO:0017111//nucleoside-triphosphatase activity;GO:0032559	-	gi|356562437|ref|XP_003549478.1|/3.28791e-133/PREDICTED: probable mitochondrial chaperone BCS1-B-like [Glycine max]
Unigene27641_S2_3	1155	35	95	6.88534	19.649	1.51285	Up	1.91e-08	4.14e-07	K14775|1|7e-54|209|vvi:100264299|ribosome biogenesis protein UTP30	GO:0031981//nuclear lumen	-	GO:0010467//gene expression	gi|296086315|emb|CBI31756.3|/5.10435e-53/unnamed protein product [Vitis vinifera]
Unigene76293_S2_3	720	97	263	30.6111	87.2613	1.51129	Up	7.28e-21	3.86e-19	-	GO:0043231//intracellular membrane-bounded organelle	-	GO:0051234//establishment of localization	gi|225427310|ref|XP_002282053.1|/1.07799e-53/PREDICTED: vacuolar protein sorting-associated protein 55 homolog [Vitis vinifera]
CL9848.Contig3_S2_3	1184	259	702	49.7036	141.639	1.5108	Up	5.72e-53	8.16e-51	K14563|1|7e-128|455|mtr:MTR_053s1051|rRNA 2'-O-methyltransferase fibrillarin [EC:2.1.1.-]	GO:0031981//nuclear lumen	GO:0003723//RNA binding;GO:0016741	GO:0006399//tRNA metabolic process;GO:0042254//ribosome biogenesis;GO:0006730//one-carbon metabolic process	gi|218347123|emb|CAR92137.1|/1.41103e-130/fibrillarin 2 [Nicotiana benthamiana]
Unigene27534_S2_1	181	321	869	402.964	1146.94	1.50907	Up	4.82e-65	8.62e-63	-	-	-	-	-
Unigene27415_S2_1	1766	628	1700	80.7994	229.962	1.50898	Up	1.82e-125	6.06e-123	K14207|1|2e-153|540|rcu:RCOM_0012320|solute carrier family 38 (sodium-coupled neutral amino acid transporter), member 2	GO:0031090//organelle membrane;GO:0043231//intracellular membrane-bounded organelle	GO:0005275//amine transmembrane transporter activity	GO:0015837//amine transport	gi|255586905|ref|XP_002534057.1|/2.90197e-152/amino acid transporter, putative [Ricinus communis]
Unigene42368_S2_3	1147	58	157	11.4896	32.699	1.50892	Up	5.07e-13	1.69e-11	-	-	-	-	gi|460364938|ref|XP_004228363.1|/3.19042e-63/PREDICTED: uncharacterized protein LOC101268497 [Solanum lycopersicum]
Unigene85402_S2_3	1328	75	203	12.8322	36.5171	1.5088	Up	2.07e-16	8.66e-15	K14945|1|5e-104|376|rcu:RCOM_0126290|protein quaking;K07562|2|7e-16|83.6|sbi:SORBI_03g046345|nonsense-mediated mRNA decay protein 3	GO:0009526//plastid envelope	GO:0003676//nucleic acid binding	-	gi|224140631|ref|XP_002323685.1|/2.24913e-103/predicted protein [Populus trichocarpa]
CL1027.Contig2_S2_1	2042	51	138	5.67484	16.1444	1.50838	Up	1.31e-11	3.9e-10	K14611|1|5e-163|573|sbi:SORBI_03g035190|solute carrier family 23 (nucleobase transporter), member 1/2	GO:0016020//membrane	GO:0005215//transporter activity	GO:0006810//transport	gi|460384992|ref|XP_004238190.1|/0/PREDICTED: nucleobase-ascorbate transporter 3-like [Solanum lycopersicum]
Unigene38416_S2_1	297	68	184	52.0226	147.999	1.50838	Up	5.25e-15	2.02e-13	-	-	-	-	-
CL10073.Contig2_S2_1	393	251	679	145.118	412.739	1.50801	Up	3.73e-51	5.09e-49	K02975|1|2e-33|138|gmx:100786842|small subunit ribosomal protein S25e	GO:0030529//ribonucleoprotein complex	-	-	gi|470106618|ref|XP_004289660.1|/3.32593e-33/PREDICTED: 40S ribosomal protein S25-4-like [Fragaria vesca subsp. vesca]
CL7911.Contig1_S2_1	660	61	165	21.0003	59.7226	1.50787	Up	1.34e-13	4.69e-12	K00696|1|3e-106|382|rcu:RCOM_0271410|sucrose-phosphate synthase [EC:2.4.1.14]	-	GO:0035251//UDP-glucosyltransferase activity	GO:0005984//disaccharide metabolic process	gi|255582303|ref|XP_002531942.1|/3.88438e-105/sucrose phosphate syntase, putative [Ricinus communis]
CL11103.Contig4_S2_3	323	117	316	82.3043	233.713	1.5057	Up	1.25e-24	7.85e-23	K02984|1|2e-30|128|vvi:100232969|small subunit ribosomal protein S3Ae	GO:0030529//ribonucleoprotein complex	GO:0005198//structural molecule activity	GO:0010467//gene expression	gi|298204890|emb|CBI34197.3|/3.72285e-29/unnamed protein product [Vitis vinifera]
Unigene337_S2_3	1892	237	640	28.4621	80.8086	1.50547	Up	3.37e-48	4.38e-46	K13367|1|9e-172|602|aly:ARALYDRAFT_486367|non-specific polyamine oxidase [EC:1.5.3.17];K11450|3|4e-55|214|smo:SELMODRAFT_449015|lysine-specific histone demethylase 1 [EC:1.-.-.-]	-	GO:0003824//catalytic activity	GO:0008152//metabolic process	gi|224079714|ref|XP_002305924.1|/0/predicted protein [Populus trichocarpa]
Unigene87119_S2_3	939	40	108	9.67907	27.4762	1.50524	Up	2.33e-09	5.58e-08	K03004|1|2e-13|74.7|cre:CHLREDRAFT_166368|DNA-directed RNA polymerase I subunit RPA43	-	-	-	gi|225458034|ref|XP_002277373.1|/2.62558e-62/PREDICTED: uncharacterized protein LOC100264366 [Vitis vinifera]
Unigene20038_S2_1	573	20	54	7.93076	22.5132	1.50524	Up	2.58e-05	0.000352664	-	-	-	-	-
Unigene42506_S2_3	2372	204	550	19.5414	55.3919	1.50314	Up	1.44e-41	1.6e-39	K00924|1|3e-168|590|ath:AT2G01450|[EC:2.7.1.-];K14512|2|3e-89|328|pop:POPTR_718188|mitogen-activated protein kinase 6 [EC:2.7.11.24];K04371|3|9e-89|326|ppp:PHYPADRAFT_217865|extracellular signal-regulated kinase 1/2 [EC:2.7.11.24]	-	GO:0004674//protein serine/threonine kinase activity;GO:0000166//nucleotide binding	-	gi|224056591|ref|XP_002298926.1|/0/predicted protein [Populus trichocarpa]
Unigene48895_S2_3	247	23	62	21.1578	59.9644	1.50292	Up	6.54e-06	9.91e-05	-	-	-	-	-
CL7825.Contig1_S2_3	651	23	62	8.02761	22.7515	1.50292	Up	6.54e-06	9.91e-05	K13210|1|6e-60|228|vvi:100253453|far upstream element-binding protein	-	-	-	gi|359495228|ref|XP_002277528.2|/2.85544e-60/PREDICTED: uncharacterized protein LOC100253453 [Vitis vinifera]
Unigene27929_S2_3	438	264	711	136.952	387.788	1.50159	Up	3.71e-53	5.31e-51	K02923|1|6e-33|137|vvi:100268138|large subunit ribosomal protein L38e	GO:0015934//large ribosomal subunit	GO:0005198//structural molecule activity	GO:0010467//gene expression;GO:0022613//ribonucleoprotein complex biogenesis	gi|297735234|emb|CBI17596.3|/1.23454e-32/unnamed protein product [Vitis vinifera]
Unigene83198_S2_1	796	26	70	7.42164	21.0079	1.50113	Up	1.67e-06	2.8e-05	-	-	-	-	gi|460401471|ref|XP_004246247.1|/9.64935e-49/PREDICTED: uncharacterized protein LOC101247846 [Solanum lycopersicum]
Unigene27841_S2_1	805	1589	4271	448.505	1267.45	1.49874	Up	0	0	K01051|1|8e-18|89.0|rcu:RCOM_0417480|pectinesterase [EC:3.1.1.11];K02355|5|2e-15|80.9|vvi:100257414|elongation factor G	-	GO:0004857//enzyme inhibitor activity	-	gi|112717|sp|P17407.1|21KD_DAUCA/6.73289e-58/RecName: Full=21 kDa protein; AltName: Full=1.2 protein; Flags: Precursor
CL8035.Contig1_S2_1	512	19	51	8.43185	23.7957	1.49678	Up	4.69e-05	0.000610378	-	-	-	-	-
CL12395.Contig1_S2_3	1785	44	118	5.60085	15.7922	1.49549	Up	5.11e-10	1.32e-08	K03978|1|5e-73|273|ppp:PHYPADRAFT_148111|GTP-binding protein	GO:0044464//cell part	GO:0032561//guanyl ribonucleotide binding	-	gi|356537641|ref|XP_003537334.1|/1.9246e-95/PREDICTED: uncharacterized protein LOC100801850 [Glycine max]
Unigene27513_S2_1	366	25	67	15.5202	43.7313	1.49452	Up	3.02e-06	4.86e-05	-	-	-	-	-
Unigene1598_S2_3	2106	218	584	23.52	66.245	1.49392	Up	1.2e-43	1.39e-41	K12130|1|1e-112|405|pop:POPTR_806314|pseudo-response regulator 5	-	-	GO:0009987//cellular process;GO:0009639//response to red or far red light	gi|302143985|emb|CBI23090.3|/1.41245e-132/unnamed protein product [Vitis vinifera]
CL6343.Contig3_S2_1	282	37	99	29.8121	83.8657	1.49219	Up	1.35e-08	2.96e-07	-	-	-	-	-
CL12096.Contig2_S2_3	1597	43	115	6.11791	17.2025	1.49151	Up	9.16e-10	2.29e-08	-	-	-	-	gi|462419528|gb|EMJ23791.1|/3.87748e-84/hypothetical protein PRUPE_ppa004165mg [Prunus persica]
CL3256.Contig1_S2_1	2331	331	884	32.2645	90.5959	1.4895	Up	6.71e-65	1.2e-62	K14491|1|0.0|641|rcu:RCOM_0999330|two-component response regulator ARR-B family	-	-	GO:0009987//cellular process	gi|470117957|ref|XP_004295112.1|/0/PREDICTED: two-component response regulator ARR1-like [Fragaria vesca subsp. vesca]
Unigene27109_S2_3	790	109	291	31.3501	87.9963	1.48897	Up	1.87e-22	1.07e-20	-	GO:0031225//anchored to membrane	-	GO:0051234//establishment of localization;GO:0010876//lipid localization	gi|460387074|ref|XP_004239214.1|/5.56405e-33/PREDICTED: uncharacterized GPI-anchored protein At1g27950-like [Solanum lycopersicum]
Unigene97390_S2_3	471	24	64	11.5779	32.4607	1.48732	Up	5.47e-06	8.42e-05	-	-	-	-	gi|460371580|ref|XP_004231613.1|/5.15658e-17/PREDICTED: tyrosyl-DNA phosphodiesterase 2-like [Solanum lycopersicum]
Unigene27903_S2_3	466	60	160	29.2553	82.0224	1.48732	Up	5.41e-13	1.8e-11	K13195|1|1e-37|153|pop:POPTR_712972|cold-inducible RNA-binding protein;K02965|2|1e-14|77.0|ath:AT5G47320|small subunit ribosomal protein S19;K11294|3|1e-14|76.6|smo:SELMODRAFT_15428|nucleolin;K14411|5|1e-13|73.9|zma:100280293|RNA-binding protein Musashi	GO:0043231//intracellular membrane-bounded organelle	GO:0003676//nucleic acid binding	-	gi|6911144|gb|AAF31403.1|AF200322_1/7.79527e-39/putative glycine-rich RNA binding protein 3 [Catharanthus roseus]
Unigene71374_S2_1	817	81	216	22.5269	63.1583	1.48732	Up	4.94e-17	2.13e-15	K12896|1|4e-44|176|vvi:100262399|splicing factor, arginine/serine-rich 7	-	GO:0046914//transition metal ion binding	-	gi|357436747|ref|XP_003588649.1|/3.68563e-43/RNA-binding protein Rsf1 [Medicago truncatula]
CL9383.Contig3_S2_1	169	24	64	32.2674	90.4673	1.48732	Up	5.47e-06	8.42e-05	K03238|1|3e-25|111|ppp:PHYPADRAFT_199773|translation initiation factor 2 subunit 2	-	GO:0043169//cation binding;GO:0008135//translation factor activity, nucleic acid binding	GO:0006412//translation	gi|168064098|ref|XP_001784002.1|/4.75749e-24/predicted protein [Physcomitrella patens subsp. patens]
CL669.Contig8_S2_1	172	27	72	35.6677	100.001	1.48732	Up	1.4e-06	2.37e-05	K13525|1|1e-24|108|gmx:547850|transitional endoplasmic reticulum ATPase	GO:0005840//ribosome;GO:0015630//microtubule cytoskeleton;GO:0030312//external encapsulating structure;GO:0031981//nuclear lumen;GO:0012505//endomembrane system;GO:0016020//membrane	GO:0005515//protein binding;GO:0016462//pyrophosphatase activity;GO:0032559	GO:0010038//response to metal ion;GO:0009856//pollination;GO:0000904//cell morphogenesis involved in differentiation	gi|462403721|gb|EMJ09278.1|/1.05675e-23/hypothetical protein PRUPE_ppa001552mg [Prunus persica]
Unigene27005_S2_3	612	101	269	37.4981	105.002	1.48553	Up	8.29e-21	4.38e-19	K11099|1|5e-36|148|pop:POPTR_717040|small nuclear ribonucleoprotein G	GO:0030529//ribonucleoprotein complex;GO:0031981//nuclear lumen	GO:0005488//binding	-	gi|462398292|gb|EMJ03960.1|/4.26431e-36/hypothetical protein PRUPE_ppa013424mg [Prunus persica]
Unigene13703_S2_3	596	44	117	16.7744	46.8962	1.48322	Up	7.69e-10	1.94e-08	K12624|1|4e-42|169|gmx:100306359|U6 snRNA-associated Sm-like protein LSm5	GO:0030529//ribonucleoprotein complex	GO:0003676//nucleic acid binding;GO:0032559	GO:0009725//response to hormone stimulus;GO:0006464//cellular protein modification process;GO:0006950//response to stress	gi|462396647|gb|EMJ02446.1|/1.88965e-41/hypothetical protein PRUPE_ppa013245mg [Prunus persica]
CL1428.Contig8_S2_1	1427	675	1793	107.478	300.161	1.4817	Up	9.82e-129	3.38e-126	K07375|1|0.0|794|bdi:100829397|tubulin beta	GO:0032991//macromolecular complex;GO:0015630//microtubule cytoskeleton	GO:0017111//nucleoside-triphosphatase activity;GO:0032561//guanyl ribonucleotide binding	GO:0043623//cellular protein complex assembly;GO:0009207;GO:0007017//microtubule-based process	gi|255537469|ref|XP_002509801.1|/0/tubulin beta chain, putative [Ricinus communis]
CL4974.Contig1_S2_3	1229	145	385	26.8074	74.8354	1.48109	Up	5.54e-29	4.16e-27	K10661|1|1e-09|62.4|mtr:MTR_4g085550|E3 ubiquitin-protein ligase MARCH6 [EC:6.3.2.19]	-	-	-	gi|470126777|ref|XP_004299359.1|/6.57025e-78/PREDICTED: E3 ubiquitin-protein ligase MARCH2-like [Fragaria vesca subsp. vesca]
Unigene68683_S2_3	436	23	61	11.9862	33.4227	1.47946	Up	9.9e-06	0.000145611	K15292|1|4e-13|71.6|aly:ARALYDRAFT_471384|syntaxin-binding protein 1	GO:0043231//intracellular membrane-bounded organelle;GO:0044444//cytoplasmic part;GO:0016020//membrane	GO:0005488//binding	GO:0006887//exocytosis;GO:0015031//protein transport	gi|297844098|ref|XP_002889930.1|/4.14474e-12/hypothetical protein ARALYDRAFT_471384 [Arabidopsis lyrata subsp. lyrata]
Unigene15969_S2_3	666	23	61	7.84681	21.8803	1.47946	Up	9.9e-06	0.00014564	K06269|1|4e-92|335|osa:4332369|protein phosphatase 1, catalytic subunit [EC:3.1.3.16]	GO:0043234//protein complex	GO:0004721//phosphoprotein phosphatase activity;GO:0043169//cation binding	GO:0006464//cellular protein modification process	gi|11133833|sp|O04857.1|PP12_TOBAC/5.23902e-97/RecName: Full=Serine/threonine-protein phosphatase PP1 isozyme 2
CL7993.Contig2_S2_1	216	94	249	98.8811	275.387	1.4777	Up	3.11e-19	1.53e-17	-	-	-	-	-
Unigene14067_S2_3	1081	54	143	11.3503	31.6016	1.47727	Up	1.17e-11	3.51e-10	K14766|1|2e-72|271|pop:POPTR_566774|nucleolar protein 14	-	-	-	gi|297738122|emb|CBI27323.3|/1.30601e-71/unnamed protein product [Vitis vinifera]
CL7018.Contig1_S2_1	993	34	90	7.77981	21.6517	1.47667	Up	7.8e-08	1.58e-06	K00924|1|3e-39|160|ath:AT5G22850|[EC:2.7.1.-];K01379|3|8e-08|56.2|cme:CMN194C|cathepsin D [EC:3.4.23.5]	GO:0031224//intrinsic to membrane	GO:0008233//peptidase activity	GO:0019538//protein metabolic process	gi|356568907|ref|XP_003552649.1|/1.10247e-98/PREDICTED: aspartic proteinase-like protein 2-like [Glycine max]
Unigene6494_S2_3	798	51	135	14.5213	40.4138	1.47667	Up	4.44e-11	1.27e-09	K09286|1|4e-31|133|rcu:RCOM_1589590|EREBP-like factor	-	-	-	gi|358008882|gb|AET99100.1|/6.53281e-37/dehydration-responsive element-binding protein DREB3 [Solanum tuberosum]
CL3390.Contig2_S2_3	2050	65	172	7.20442	20.0435	1.47618	Up	1.01e-13	3.56e-12	-	-	GO:0046914//transition metal ion binding	GO:0006605//protein targeting;GO:0009606//tropism	gi|359479329|ref|XP_002273250.2|/0/PREDICTED: vacuolar protein sorting-associated protein 41 homolog [Vitis vinifera]
Unigene27499_S2_3	211	96	254	103.378	287.574	1.476	Up	1.47e-19	7.33e-18	K02893|1|1e-12|69.3|gmx:100785534|large subunit ribosomal protein L23Ae	GO:0030529//ribonucleoprotein complex	GO:0003676//nucleic acid binding	-	gi|460408177|ref|XP_004249523.1|/9.28311e-12/PREDICTED: 60S ribosomal protein L23a-like [Solanum lycopersicum]
Unigene84657_S2_3	964	45	119	10.6066	29.4896	1.47525	Up	6.45e-10	1.64e-08	-	-	-	-	gi|224102077|ref|XP_002312536.1|/2.22245e-40/predicted protein [Populus trichocarpa]
CL9461.Contig1_S2_1	1783	973	2571	123.994	344.468	1.4741	Up	2.39e-182	1.14e-179	K11294|1|6e-60|230|vvi:100262769|nucleolin	GO:0031981//nuclear lumen	GO:0005488//binding	GO:0000469//cleavage involved in rRNA processing;GO:0010051//xylem and phloem pattern formation;GO:0048827//phyllome development	gi|359472731|ref|XP_002277195.2|/1.30017e-59/PREDICTED: uncharacterized protein LOC100262769 [Vitis vinifera]
CL11941.Contig1_S2_3	1103	53	140	10.9179	30.3215	1.47364	Up	2.08e-11	6.11e-10	-	-	GO:0046872//metal ion binding	-	gi|224088416|ref|XP_002308447.1|/3.97243e-102/predicted protein [Populus trichocarpa]
CL12983.Contig1_S2_3	1079	64	169	13.4771	37.4166	1.47316	Up	1.8e-13	6.22e-12	-	-	-	-	gi|460391182|ref|XP_004241202.1|/1.72221e-23/PREDICTED: uncharacterized protein LOC101266832 [Solanum lycopersicum]
Unigene92676_S2_3	832	25	66	6.82741	18.9504	1.47282	Up	4.57e-06	7.15e-05	K00232|1|1e-06|52.0|vvi:100257524|acyl-CoA oxidase [EC:1.3.3.6]	-	-	-	gi|460395651|ref|XP_004243395.1|/1.76539e-48/PREDICTED: OPA3-like protein-like [Solanum lycopersicum]
Unigene42895_S2_3	1698	97	256	12.98	36.0164	1.47237	Up	1.24e-19	6.17e-18	K14570|1|3e-131|467|gmx:100785565|RNA exonuclease 1 [EC:3.1.-.-]	-	GO:0004527//exonuclease activity	GO:0010586//miRNA metabolic process	gi|460408112|ref|XP_004249491.1|/3.2634e-145/PREDICTED: small RNA degrading nuclease 3-like [Solanum lycopersicum]
Unigene71655_S2_1	176	36	95	46.476	128.946	1.47221	Up	3.64e-08	7.65e-07	-	-	-	-	-
Unigene97804_S2_3	192	22	58	26.0352	72.1648	1.47083	Up	1.79e-05	0.000252666	-	-	-	-	-
CL10797.Contig1_S2_3	1536	52	137	7.69222	21.3073	1.46987	Up	3.72e-11	1.07e-09	K14793|1|7e-158|555|vvi:100248133|ribosomal RNA-processing protein 9	-	-	-	gi|462409785|gb|EMJ15119.1|/2.51592e-157/hypothetical protein PRUPE_ppa004203mg [Prunus persica]
CL10522.Contig1_S2_3	1838	30	79	3.70864	10.2679	1.46917	Up	5.43e-07	9.77e-06	K00254|1|0.0|660|gmx:100800054|dihydroorotate dehydrogenase [EC:1.3.5.2]	GO:0043231//intracellular membrane-bounded organelle;GO:0016020//membrane	GO:0004152//dihydroorotate dehydrogenase activity	GO:0019856//pyrimidine nucleobase biosynthetic process;GO:0009174	gi|462407460|gb|EMJ12794.1|/0/hypothetical protein PRUPE_ppa005438mg [Prunus persica]
CL3125.Contig1_S2_1	1220	30	79	5.58728	15.4691	1.46917	Up	5.43e-07	9.77e-06	K03841|1|3e-165|579|pop:POPTR_825309|fructose-1,6-bisphosphatase I [EC:3.1.3.11]	GO:0044424//intracellular part	GO:0016628//oxidoreductase activity, acting on the CH-CH group of donors, NAD or NADP as acceptor;GO:0019203//carbohydrate phosphatase activity	GO:0005975//carbohydrate metabolic process	gi|460408392|ref|XP_004249629.1|/1.50822e-167/PREDICTED: fructose-1,6-bisphosphatase, chloroplastic-like [Solanum lycopersicum]
Unigene85097_S2_3	961	245	645	57.9271	160.337	1.4688	Up	7.14e-47	9.07e-45	K14847|1|7e-131|464|vvi:100252891|ribosome production factor 2	GO:0031981//nuclear lumen	-	-	gi|225440986|ref|XP_002283513.1|/8.75063e-130/PREDICTED: ribosome production factor 2 homolog [Vitis vinifera]
Unigene84788_S2_3	1376	136	358	22.4574	62.1531	1.46864	Up	9.61e-27	6.57e-25	-	-	-	-	gi|297851796|ref|XP_002893779.1|/2.7551e-35/hypothetical protein ARALYDRAFT_890952 [Arabidopsis lyrata subsp. lyrata]
Unigene42881_S2_3	521	19	50	8.2862	22.9261	1.46821	Up	7.11e-05	0.000894406	-	-	-	-	gi|170792414|emb|CAP08387.1|/2.75987e-10/Ppx-GppA phosphatase protein (exopolyphosphatase) [Capsicum annuum]
CL4738.Contig2_S2_3	2119	84	221	9.00716	24.9149	1.46787	Up	4.39e-17	1.9e-15	K02516|1|0.0|967|vvi:100242249|protein arginine N-methyltransferase 5 [EC:2.1.1.125]	GO:0044424//intracellular part	GO:0016772//transferase activity, transferring phosphorus-containing groups;GO:0016274//protein-arginine N-methyltransferase activity	GO:0010048//vernalization response;GO:0006796//phosphate-containing compound metabolic process;GO:0009908//flower development;GO:0016571//histone methylation	gi|296081820|emb|CBI20825.3|/0/unnamed protein product [Vitis vinifera]
Unigene27235_S2_3	799	1488	3908	423.151	1168.44	1.46534	Up	1.14e-273	9.44e-271	-	-	-	-	gi|255542772|ref|XP_002512449.1|/8.28322e-24/conserved hypothetical protein [Ricinus communis]
Unigene49002_S2_3	1450	29	76	4.54432	12.5211	1.46223	Up	9.77e-07	1.69e-05	K03500|1|4e-11|67.8|smo:SELMODRAFT_136794|16S rRNA (cytosine967-C5)-methyltransferase [EC:2.1.1.176]	-	-	-	gi|359485187|ref|XP_002279096.2|/0/PREDICTED: putative methyltransferase NSUN6-like [Vitis vinifera]
Unigene13687_S2_3	1369	113	296	18.7549	51.652	1.46156	Up	3.11e-22	1.77e-20	-	GO:0031981//nuclear lumen	-	-	gi|449453624|ref|XP_004144556.1|/4.34162e-57/PREDICTED: uncharacterized protein LOC101216086 [Cucumis sativus]
CL207.Contig1_S2_3	1566	89	233	12.9133	35.5437	1.46074	Up	8.22e-18	3.71e-16	K15188|1|8e-32|136|mtr:MTR_4g083690|cyclin T	-	-	GO:0006351//transcription, DNA-dependent;GO:0006970//response to osmotic stress;GO:0007049//cell cycle	gi|462400836|gb|EMJ06393.1|/4.13023e-139/hypothetical protein PRUPE_ppa005678mg [Prunus persica]
CL5751.Contig4_S2_3	1321	151	395	25.9725	71.432	1.45959	Up	4.35e-29	3.28e-27	K07359|1|3e-161|566|vvi:100260436|calcium/calmodulin-dependent protein kinase kinase [EC:2.7.11.17]	-	GO:0004674//protein serine/threonine kinase activity;GO:0032559	GO:0006464//cellular protein modification process	gi|470117770|ref|XP_004295022.1|/2.12479e-162/PREDICTED: serine/threonine-protein kinase GRIK2-like [Fragaria vesca subsp. vesca]
Unigene36001_S2_1	1279	117	306	20.7852	57.1544	1.45931	Up	6.97e-23	4.1e-21	K14859|1|6e-142|502|vvi:100252111|ribosome biogenesis protein SSF1/2	-	-	-	gi|462395759|gb|EMJ01558.1|/4.68462e-143/hypothetical protein PRUPE_ppa008200mg [Prunus persica]
Unigene86981_S2_3	1184	62	162	11.8981	32.686	1.45794	Up	8.53e-13	2.81e-11	K14306|1|7e-99|358|rcu:RCOM_1609340|nuclear pore complex protein Nup62	GO:0005635//nuclear envelope	GO:0005198//structural molecule activity;GO:0005488//binding	-	gi|462417098|gb|EMJ21835.1|/4.42719e-100/hypothetical protein PRUPE_ppa002546mg [Prunus persica]
Unigene43089_S2_3	2498	116	303	10.5513	28.9767	1.45748	Up	1.24e-22	7.18e-21	K14788|1|0.0|842|vvi:100257259|ribosome biogenesis protein ENP2	GO:0031461//cullin-RING ubiquitin ligase complex;GO:0031981//nuclear lumen	-	GO:0009553//embryo sac development	gi|460408274|ref|XP_004249571.1|/0/PREDICTED: nucleolar protein 10-like [Solanum lycopersicum]
Unigene82828_S2_1	1051	59	154	12.7552	35.0039	1.45643	Up	3.23e-12	1.02e-10	K15336|1|7e-21|99.8|vvi:100259391|tRNA (cytosine38-C5)-methyltransferase [EC:2.1.1.204]	GO:0009532//plastid stroma	-	GO:0006396//RNA processing	gi|225439751|ref|XP_002273172.1|/4.97089e-145/PREDICTED: pentatricopeptide repeat-containing protein At3g09650, chloroplastic-like [Vitis vinifera]
CL13051.Contig1_S2_3	1056	23	60	4.94884	13.5733	1.45561	Up	1.49e-05	0.000212538	K15336|1|5e-22|103|vvi:100259391|tRNA (cytosine38-C5)-methyltransferase [EC:2.1.1.204]	GO:0043231//intracellular membrane-bounded organelle	-	-	gi|338762831|gb|AEI98618.1|/1.2023e-106/hypothetical protein 111O18.5 [Coffea canephora]
Unigene1163_S2_3	559	23	60	9.34879	25.6412	1.45561	Up	1.49e-05	0.000212496	-	-	GO:0005488//binding	-	gi|44889867|gb|AAS48461.1|/8.42326e-30/GASA-like protein [Gerbera hybrid cultivar]
Unigene28044_S2_1	242	33	86	30.984	84.8949	1.45415	Up	2.1e-07	4.03e-06	-	GO:0043231//intracellular membrane-bounded organelle	GO:0005515//protein binding	GO:0044267//cellular protein metabolic process;GO:0050896//response to stimulus	gi|356572777|ref|XP_003554542.1|/6.06103e-11/PREDICTED: uncharacterized protein LOC100808420 [Glycine max]
CL4129.Contig2_S2_3	951	33	86	7.88447	21.6031	1.45415	Up	2.1e-07	4.03e-06	K00514|1|3e-37|154|rcu:RCOM_1428040|zeta-carotene desaturase [EC:1.3.5.6];K01206|2|9e-25|112|ath:AT1G67830|alpha-L-fucosidase [EC:3.2.1.51]	GO:0043231//intracellular membrane-bounded organelle	GO:0016788//hydrolase activity, acting on ester bonds	-	gi|460376622|ref|XP_004234096.1|/7.6576e-94/PREDICTED: GDSL esterase/lipase At1g28590-like [Solanum lycopersicum]
Unigene62912_S2_1	894	86	224	21.8575	59.8562	1.45337	Up	4.6e-17	1.99e-15	-	-	-	-	gi|224065162|ref|XP_002301695.1|/6.59053e-36/predicted protein [Populus trichocarpa]
Unigene19584_S2_3	376	43	112	25.9848	71.1588	1.45337	Up	3.09e-09	7.34e-08	-	-	-	-	gi|351723999|ref|NP_001238322.1|/2.78554e-16/uncharacterized protein LOC100305636 [Glycine max]
CL149.Contig3_S2_3	1541	53	138	7.8147	21.3932	1.45289	Up	4.66e-11	1.33e-09	-	-	-	-	gi|460411493|ref|XP_004251145.1|/3.50355e-175/PREDICTED: uncharacterized protein LOC101261883 [Solanum lycopersicum]
Unigene27432_S2_3	554	405	1054	166.106	454.495	1.45216	Up	3.13e-74	6.44e-72	K02921|1|2e-48|189|vvi:100254103|large subunit ribosomal protein L37Ae	GO:0030529//ribonucleoprotein complex	GO:0043169//cation binding;GO:0005198//structural molecule activity	GO:0010467//gene expression	gi|462405499|gb|EMJ10963.1|/1.93775e-47/hypothetical protein PRUPE_ppa013350mg [Prunus persica]
CL8131.Contig1_S2_1	675	108	281	36.3546	99.4491	1.45182	Up	5.45e-21	2.92e-19	-	-	-	-	-
Unigene24838_S2_3	337	40	104	26.9693	73.7228	1.45079	Up	1.18e-08	2.62e-07	-	GO:0009523//photosystem II;GO:0009532//plastid stroma;GO:0009534//chloroplast thylakoid	GO:0046872//metal ion binding	GO:0044237//cellular metabolic process	gi|388502234|gb|AFK39183.1|/7.38907e-41/unknown [Lotus japonicus]
CL198.Contig1_S2_3	406	25	65	13.9911	38.246	1.45079	Up	6.87e-06	0.000103793	K07897|1|4e-44|174|mtr:MTR_4g012940|Ras-related protein Rab-7A	GO:0016020//membrane	GO:0032561//guanyl ribonucleotide binding;GO:0003824//catalytic activity	GO:0035556//intracellular signal transduction;GO:0006810//transport	gi|470134129|ref|XP_004302908.1|/4.5457e-43/PREDICTED: ras-related protein Rab7-like [Fragaria vesca subsp. vesca]
Unigene14989_S2_1	586	20	52	7.75482	21.1985	1.45079	Up	5.9e-05	0.000756365	-	-	-	-	gi|357454231|ref|XP_003597396.1|/9.36271e-30/Pumilio-like protein [Medicago truncatula]
CL4330.Contig1_S2_3	1286	47	122	8.30417	22.663	1.44843	Up	6.76e-10	1.72e-08	K00948|1|1e-151|534|vvi:100260851|ribose-phosphate pyrophosphokinase [EC:2.7.6.1]	GO:0009536//plastid	GO:0046872//metal ion binding;GO:0016778;GO:0032559	GO:0009124//nucleoside monophosphate biosynthetic process;GO:0006796//phosphate-containing compound metabolic process	gi|225427324|ref|XP_002282232.1|/1.79397e-150/PREDICTED: ribose-phosphate pyrophosphokinase 1, chloroplastic [Vitis vinifera]
CL869.Contig2_S2_1	2565	206	534	18.2482	49.7339	1.44648	Up	3.01e-38	3.03e-36	K13181|1|0.0|874|vvi:100255871|ATP-dependent RNA helicase DDX27 [EC:3.6.4.13]	-	GO:0000166//nucleotide binding;GO:0042623//ATPase activity, coupled	-	gi|460385354|ref|XP_004238369.1|/0/PREDICTED: DEAD-box ATP-dependent RNA helicase 28-like [Solanum lycopersicum]
Unigene32843_S2_3	299	125	324	94.9901	258.864	1.44635	Up	7.73e-24	4.71e-22	-	GO:0043231//intracellular membrane-bounded organelle	-	GO:0010038//response to metal ion;GO:0009725//response to hormone stimulus;GO:0048511//rhythmic process;GO:0006970//response to osmotic stress	gi|255568438|ref|XP_002525193.1|/7.44941e-22/DNA binding protein, putative [Ricinus communis]
CL2644.Contig1_S2_3	1883	88	228	10.6187	28.9256	1.44574	Up	3.23e-17	1.41e-15	-	GO:0009536//plastid	-	-	gi|297745850|emb|CBI15906.3|/0/unnamed protein product [Vitis vinifera]
CL1268.Contig7_S2_3	496	22	57	10.0781	27.4531	1.44574	Up	2.7e-05	0.000368252	K00276|1|3e-80|295|gmx:100778802|primary-amine oxidase [EC:1.4.3.21]	GO:0042579//microbody	GO:0046914//transition metal ion binding;GO:0016641//oxidoreductase activity, acting on the CH-NH2 group of donors, oxygen as acceptor;GO:0048037//cofactor binding	GO:0006807//nitrogen compound metabolic process	gi|356501642|ref|XP_003519633.1|/3.21703e-79/PREDICTED: copper methylamine oxidase-like [Glycine max]
Unigene71637_S2_1	632	44	114	15.8189	43.091	1.44574	Up	2.58e-09	6.17e-08	-	-	GO:0003676//nucleic acid binding	-	gi|460385122|ref|XP_004238254.1|/3.68594e-09/PREDICTED: uncharacterized protein LOC101258255 isoform 1 [Solanum lycopersicum]
Unigene27128_S2_3	1745	149	386	19.4013	52.8434	1.44557	Up	4.48e-28	3.23e-26	-	-	-	-	gi|225432943|ref|XP_002284351.1|/4.26025e-156/PREDICTED: uncharacterized protein LOC100263172 isoform 2 [Vitis vinifera]
CL3698.Contig2_S2_1	480	83	215	39.2895	107.003	1.44544	Up	2.58e-16	1.07e-14	K11099|1|7e-36|147|mtr:MTR_7g104930|small nuclear ribonucleoprotein G	GO:0030529//ribonucleoprotein complex;GO:0031981//nuclear lumen	GO:0005488//binding	-	gi|460388139|ref|XP_004239727.1|/2.32996e-36/PREDICTED: probable small nuclear ribonucleoprotein G-like isoform 1 [Solanum lycopersicum]
CL2884.Contig3_S2_3	906	518	1339	129.91	353.062	1.44241	Up	7.05e-93	1.81e-90	K02995|1|4e-74|276|rcu:RCOM_0438180|small subunit ribosomal protein S8e	GO:0030529//ribonucleoprotein complex	GO:0005198//structural molecule activity	GO:0010467//gene expression	gi|460393660|ref|XP_004242427.1|/5.31097e-73/PREDICTED: 40S ribosomal protein S8-like [Solanum lycopersicum]
Unigene263_S2_1	526	60	155	25.9182	70.3954	1.44152	Up	4.03e-12	1.26e-10	K14018|1|6e-48|187|rcu:RCOM_0938150|phospholipase A-2-activating protein	-	-	-	gi|255556123|ref|XP_002519096.1|/6.50987e-47/phospholipase A-2-activating protein, putative [Ricinus communis]
Unigene28302_S2_1	713	158	408	50.3509	136.7	1.44093	Up	1.89e-29	1.45e-27	-	-	-	-	gi|296086145|emb|CBI31586.3|/2.54581e-23/unnamed protein product [Vitis vinifera]
CL6842.Contig1_S2_3	607	55	142	20.588	55.8854	1.44067	Up	3.26e-11	9.42e-10	K09481|1|3e-18|89.7|vvi:100241050|protein transport protein SEC61 subunit beta	-	-	GO:0006810//transport	gi|297734549|emb|CBI16600.3|/3.35411e-17/unnamed protein product [Vitis vinifera]
Unigene48943_S2_3	1080	136	351	28.6124	77.6393	1.44015	Up	1.54e-25	1.01e-23	-	-	-	-	gi|460403465|ref|XP_004247211.1|/1.34262e-76/PREDICTED: protein OSB2, chloroplastic-like [Solanum lycopersicum]
CL8882.Contig1_S2_3	1283	162	418	28.6898	77.8302	1.43979	Up	4.25e-30	3.34e-28	K03122|1|2e-99|361|vvi:100241598|transcription initiation factor TFIIA large subunit	-	-	-	gi|460391202|ref|XP_004241212.1|/2.70296e-106/PREDICTED: transcription initiation factor IIA large subunit-like [Solanum lycopersicum]
Unigene1005_S2_1	1305	157	405	27.3356	74.1384	1.43944	Up	3.35e-29	2.53e-27	K06883|1|6e-134|475|pop:POPTR_566858|	GO:0015630//microtubule cytoskeleton	GO:0032559	GO:0007275//multicellular organismal development;GO:0009987//cellular process	gi|460400119|ref|XP_004245583.1|/1.78227e-137/PREDICTED: GPN-loop GTPase 1 homolog [Solanum lycopersicum]
CL8813.Contig1_S2_3	880	52	134	13.4264	36.3765	1.43793	Up	1.24e-10	3.4e-09	K15272|1|2e-37|154|vcn:VOLCADRAFT_107400|solute carrier family 35 (UDP-sugar transporter), member A1/2/3	GO:0012505//endomembrane system;GO:0031224//intrinsic to membrane	GO:0005402//cation:sugar symporter activity	GO:0008643//carbohydrate transport	gi|363808016|ref|NP_001242719.1|/1.9737e-85/uncharacterized protein LOC100815055 [Glycine max]
CL4998.Contig3_S2_3	1791	59	152	7.48507	20.2743	1.43757	Up	7.17e-12	2.2e-10	-	GO:0044464//cell part	-	-	gi|460404020|ref|XP_004247483.1|/0/PREDICTED: uncharacterized protein LOC101266159 [Solanum lycopersicum]
Unigene76530_S2_3	505	49	126	22.0467	59.6043	1.43485	Up	4.71e-10	1.22e-08	-	-	-	-	gi|356517644|ref|XP_003527497.1|/3.84977e-06/PREDICTED: uncharacterized protein LOC100795374 isoform 1 [Glycine max]
Unigene62961_S2_1	314	28	72	20.2613	54.7774	1.43485	Up	2.64e-06	4.29e-05	-	-	-	-	-
Unigene75691_S2_1	529	58	149	24.9122	67.2867	1.43347	Up	1.28e-11	3.82e-10	K14538|1|2e-19|93.2|vvi:100242583|nuclear GTP-binding protein	-	-	-	gi|225464244|ref|XP_002267566.1|/2.21923e-18/PREDICTED: guanine nucleotide-binding protein-like 3 homolog [Vitis vinifera]
Unigene73791_S2_1	2138	549	1409	58.345	157.435	1.43208	Up	1.33e-96	3.54e-94	K09838|1|0.0|950|vvi:100232944|zeaxanthin epoxidase [EC:1.14.13.90]	GO:0009941//chloroplast envelope;GO:0009534//chloroplast thylakoid	GO:0016709//oxidoreductase activity, acting on paired donors, with incorporation or reduction of molecular oxygen, NAD(P)H as one donor, and incorporation of one atom of oxygen	GO:0050896//response to stimulus;GO:0009687//abscisic acid metabolic process	gi|87299447|dbj|BAE79556.1|/0/zeaxanthin epoxidase [Chrysanthemum x morifolium]
Unigene42597_S2_3	3473	211	541	13.8044	37.2127	1.43067	Up	4.04e-38	4.05e-36	-	GO:0043231//intracellular membrane-bounded organelle	-	-	gi|297742188|emb|CBI33975.3|/0/unnamed protein product [Vitis vinifera]
Unigene15562_S2_1	520	55	141	24.0325	64.776	1.43047	Up	4.84e-11	1.38e-09	-	-	-	-	-
CL7899.Contig2_S2_3	1689	357	915	48.0262	129.417	1.43013	Up	3.01e-63	5.25e-61	K11090|1|5e-102|370|gmx:100792984|lupus La protein	GO:0030312//external encapsulating structure;GO:0031981//nuclear lumen	GO:0003676//nucleic acid binding	-	gi|470109857|ref|XP_004291204.1|/7.55858e-110/PREDICTED: lupus La protein homolog A-like [Fragaria vesca subsp. vesca]
Unigene39790_S2_1	589	32	82	12.3445	33.2581	1.42983	Up	5.65e-07	1.01e-05	-	-	GO:0016491//oxidoreductase activity	GO:0008152//metabolic process	gi|460386406|ref|XP_004238889.1|/6.95261e-65/PREDICTED: putative lipid phosphate phosphatase 3, chloroplastic-like [Solanum lycopersicum]
Unigene76839_S2_3	1243	66	169	12.0646	32.4799	1.42877	Up	6.21e-13	2.06e-11	-	-	-	-	gi|296089799|emb|CBI39618.3|/3.50877e-103/unnamed protein product [Vitis vinifera]
CL7359.Contig1_S2_3	880	25	64	6.45501	17.3738	1.42843	Up	1.03e-05	0.000150811	K12611|1|3e-77|286|pop:POPTR_825199|mRNA-decapping enzyme 1B [EC:3.-.-.-]	-	-	-	gi|225440801|ref|XP_002281777.1|/1.84733e-83/PREDICTED: mRNA-decapping enzyme-like protein [Vitis vinifera]
CL370.Contig3_S2_3	941	420	1074	101.414	272.655	1.42682	Up	1.13e-73	2.3e-71	K02997|1|1e-96|350|rcu:RCOM_0855200|small subunit ribosomal protein S9e	GO:0030529//ribonucleoprotein complex	GO:0003723//RNA binding;GO:0005198//structural molecule activity	GO:0010467//gene expression	gi|146403788|gb|ABQ32300.1|/1.92472e-97/putative 40S ribosomal protein S9 [Artemisia annua]
Unigene97782_S2_3	904	36	92	9.04843	24.3118	1.42592	Up	1.22e-07	2.4e-06	-	GO:0009534//chloroplast thylakoid	GO:0070011//peptidase activity, acting on L-amino acid peptides	GO:0019538//protein metabolic process;GO:0007165//signal transduction	gi|470134436|ref|XP_004303058.1|/1.05184e-113/PREDICTED: carboxyl-terminal-processing protease-like [Fragaria vesca subsp. vesca]
Unigene27929_S2_1	1187	155	396	29.6702	79.6972	1.42551	Up	3.39e-28	2.47e-26	K12116|1|4e-153|539|pop:POPTR_822050|flavin-binding kelch repeat F-box protein 1	-	GO:0005488//binding;GO:0060089	GO:0009416//response to light stimulus;GO:0019941//modification-dependent protein catabolic process;GO:0009908//flower development;GO:0048511//rhythmic process;GO:0023052//signaling;GO:0006351//transcription, DNA-dependent	gi|309256357|gb|ADO61006.1|/1.26917e-163/flavin-binding kelch repeat F-box 1 [Helianthus annuus]
CL933.Contig3_S2_3	549	38	97	15.7272	42.2083	1.42427	Up	5.66e-08	1.16e-06	-	-	-	-	gi|462413337|gb|EMJ18386.1|/2.22067e-48/hypothetical protein PRUPE_ppa013551mg [Prunus persica]
Unigene85403_S2_3	1679	160	408	21.6525	58.0508	1.42278	Up	6.36e-29	4.76e-27	K11372|1|5e-78|290|gmx:100789496|HAT1-interacting factor 1;K11291|2|3e-06|52.0|vcn:VOLCADRAFT_108214|nuclear autoantigenic sperm protein	-	-	-	gi|460372516|ref|XP_004232075.1|/5.5409e-113/PREDICTED: uncharacterized protein LOC101257719 [Solanum lycopersicum]
Unigene86173_S2_3	893	42	107	10.6865	28.624	1.42143	Up	1.23e-08	2.71e-07	K11982|1|2e-08|57.8|mtr:MTR_6g079660|E3 ubiquitin-protein ligase RNF115/126 [EC:6.3.2.19];K15692|2|1e-07|55.5|smo:SELMODRAFT_67002|E3 ubiquitin-protein ligase RNF13 [EC:6.3.2.19];K14297|5|1e-06|52.0|mtr:MTR_1g066430|nuclear pore complex protein Nup98-Nup96	-	-	-	gi|462409699|gb|EMJ15033.1|/1.14993e-72/hypothetical protein PRUPE_ppa010371mg [Prunus persica]
CL4677.Contig1_S2_3	2734	64	163	5.31889	14.2425	1.42101	Up	1.96e-12	6.28e-11	K04733|1|3e-61|235|smo:SELMODRAFT_230241|interleukin-1 receptor-associated kinase 4 [EC:2.7.11.1];K13416|4|6e-60|231|aly:ARALYDRAFT_491347|brassinosteroid insensitive 1-associated receptor kinase 1 [EC:2.7.10.1 2.7.11.1]	-	GO:0016491//oxidoreductase activity;GO:0004674//protein serine/threonine kinase activity	GO:0008152//metabolic process	gi|302142859|emb|CBI20154.3|/0/unnamed protein product [Vitis vinifera]
Unigene42161_S2_3	551	35	89	14.433	38.5866	1.41873	Up	2.18e-07	4.16e-06	K02917|1|3e-48|189|pop:POPTR_833785|large subunit ribosomal protein L35Ae	GO:0015934//large ribosomal subunit	GO:0005198//structural molecule activity	GO:0010467//gene expression;GO:0022613//ribonucleoprotein complex biogenesis	gi|449531591|ref|XP_004172769.1|/5.02325e-48/PREDICTED: 60S ribosomal protein L35a-1-like [Cucumis sativus]
CL11785.Contig1_S2_3	1669	129	328	17.5619	46.9479	1.41861	Up	1.83e-23	1.1e-21	K14696|1|8e-169|592|vvi:100256503|solute carrier family 30 (zinc transporter), member 9	GO:0044464//cell part	GO:0015075//ion transmembrane transporter activity	GO:0006811//ion transport	gi|460392521|ref|XP_004241864.1|/2.59627e-171/PREDICTED: metal tolerance protein C4-like [Solanum lycopersicum]
Unigene42211_S2_1	326	24	61	16.7276	44.7003	1.41806	Up	1.86e-05	0.0002608	K13412|1|4e-07|51.2|rcu:RCOM_1386570|calcium-dependent protein kinase [EC:2.7.11.1]	-	GO:0016740//transferase activity	-	gi|462395054|gb|EMJ00853.1|/3.05631e-07/hypothetical protein PRUPE_ppa003459mg [Prunus persica]
CL573.Contig5_S2_3	1644	48	122	6.63405	17.7279	1.41806	Up	1.25e-09	3.09e-08	K02358|1|0.0|728|rcu:RCOM_0648170|elongation factor Tu	GO:0043231//intracellular membrane-bounded organelle;GO:0030312//external encapsulating structure	GO:0016772//transferase activity, transferring phosphorus-containing groups;GO:0017111//nucleoside-triphosphatase activity;GO:0046914//transition metal ion binding;GO:0008135//translation factor activity, nucleic acid binding;GO:0032561//guanyl ribonucleotide binding;GO:0032559	GO:0006412//translation;GO:0010038//response to metal ion;GO:0009207	gi|460404036|ref|XP_004247491.1|/0/PREDICTED: elongation factor Tu, mitochondrial-like [Solanum lycopersicum]
Unigene63131_S2_1	656	37	94	12.8155	34.2312	1.41742	Up	1.01e-07	2.03e-06	K14831|1|2e-56|216|rcu:RCOM_1797950|protein MAK16	GO:0005622//intracellular	-	-	gi|449468816|ref|XP_004152117.1|/2.79423e-55/PREDICTED: protein MAK16 homolog A-like [Cucumis sativus]
CL8113.Contig1_S2_3	926	26	66	6.37972	17.0267	1.41624	Up	8.55e-06	0.000127175	K00873|1|2e-116|416|gmx:100780644|pyruvate kinase [EC:2.7.1.40]	-	GO:0031420;GO:0016301//kinase activity	GO:0006796//phosphate-containing compound metabolic process;GO:0006007//glucose catabolic process	gi|356575751|ref|XP_003556000.1|/2.60257e-115/PREDICTED: pyruvate kinase isozyme A, chloroplastic-like [Glycine max]
Unigene1432_S2_3	1339	26	66	4.41197	11.775	1.41624	Up	8.55e-06	0.000127149	K04733|1|5e-44|177|smo:SELMODRAFT_159261|interleukin-1 receptor-associated kinase 4 [EC:2.7.11.1];K00924|3|1e-42|172|osa:4333912|[EC:2.7.1.-];K13415|4|1e-42|172|aly:ARALYDRAFT_912402|protein brassinosteroid insensitive 1 [EC:2.7.10.1 2.7.11.1]	GO:0031224//intrinsic to membrane;GO:0005618//cell wall;GO:0009532//plastid stroma;GO:0031410//cytoplasmic vesicle	GO:0004672//protein kinase activity;GO:0016628//oxidoreductase activity, acting on the CH-CH group of donors, NAD or NADP as acceptor;GO:0032559	GO:0007167//enzyme linked receptor protein signaling pathway;GO:0006464//cellular protein modification process	gi|225424079|ref|XP_002282768.1|/1.34908e-172/PREDICTED: probable inactive leucine-rich repeat receptor-like protein kinase At1g66830 [Vitis vinifera]
Unigene42283_S2_3	742	43	109	13.1675	35.093	1.4142	Up	1.02e-08	2.27e-07	K14766|1|4e-91|332|gmx:100802524|nucleolar protein 14	-	-	-	gi|356533439|ref|XP_003535271.1|/4.43875e-90/PREDICTED: nucleolar protein 14-like [Glycine max]
Unigene14280_S2_1	3551	539	1366	34.4887	91.8964	1.41388	Up	5.93e-92	1.5e-89	K10581|1|0.0|802|gmx:100805463|ubiquitin-conjugating enzyme E2 O [EC:6.3.2.19]	-	GO:0016874//ligase activity	GO:0015698//inorganic anion transport;GO:0072506;GO:0009639//response to red or far red light;GO:0009267//cellular response to starvation	gi|359496174|ref|XP_002267490.2|/0/PREDICTED: probable ubiquitin-conjugating enzyme E2 24-like [Vitis vinifera]
Unigene6626_S2_3	939	30	76	7.2593	19.3351	1.41332	Up	1.82e-06	3.03e-05	K10750|1|2e-07|54.7|ppp:PHYPADRAFT_97731|chromatin assembly factor 1 subunit A;K11548|2|1e-06|52.0|olu:OSTLU_86701|kinetochore protein Nuf2;K03243|3|2e-06|51.6|vcn:VOLCADRAFT_121350|translation initiation factor 5B;K09522|4|2e-06|51.2|ppp:PHYPADRAFT_59175|DnaJ homolog subfamily C member 2;K13173|5|5e-06|50.1|bdi:100840931|arginine and glutamate-rich protein 1	-	GO:0046914//transition metal ion binding;GO:0032559;GO:0042623//ATPase activity, coupled	-	gi|297735144|emb|CBI17506.3|/4.51483e-131/unnamed protein product [Vitis vinifera]
Unigene13298_S2_3	1357	45	114	7.53481	20.0689	1.41332	Up	4.77e-09	1.1e-07	-	-	-	-	gi|460368875|ref|XP_004230290.1|/1.51477e-78/PREDICTED: uncharacterized protein LOC101243829 [Solanum lycopersicum]
CL7298.Contig1_S2_3	1703	154	390	20.5469	54.7077	1.41283	Up	1.93e-27	1.36e-25	-	-	GO:0005488//binding	-	gi|225432064|ref|XP_002273922.1|/4.18584e-108/PREDICTED: nuclear export mediator factor Nemf-like [Vitis vinifera]
CL5477.Contig1_S2_3	268	203	514	172.108	458.17	1.41257	Up	1.22e-35	1.15e-33	-	GO:0009534//chloroplast thylakoid	GO:0005488//binding	GO:0010876//lipid localization	gi|470142510|ref|XP_004306948.1|/4.80986e-32/PREDICTED: 14 kDa proline-rich protein DC2.15-like [Fragaria vesca subsp. vesca]
Unigene84968_S2_3	1422	173	438	27.643	73.5822	1.41244	Up	1.31e-30	1.05e-28	-	-	-	-	gi|225449925|ref|XP_002268819.1|/7.69905e-73/PREDICTED: uncharacterized protein LOC100256816 [Vitis vinifera]
Unigene77333_S2_3	774	34	86	9.98107	26.5434	1.41108	Up	3.9e-07	7.18e-06	-	-	-	-	gi|460366616|ref|XP_004229177.1|/8.82329e-44/PREDICTED: uncharacterized protein LOC101259480 [Solanum lycopersicum]
CL7769.Contig2_S2_3	2024	51	129	5.72531	15.2257	1.41108	Up	4.86e-10	1.25e-08	-	-	-	GO:0043066//negative regulation of apoptotic process	gi|359483518|ref|XP_002272702.2|/0/PREDICTED: apoptosis inhibitor 5-like [Vitis vinifera]
Unigene15475_S2_1	584	42	106	16.3409	43.3602	1.40789	Up	1.82e-08	3.97e-07	K06287|1|2e-58|223|pop:POPTR_869041|septum formation protein	GO:0009536//plastid	-	-	gi|460373194|ref|XP_004232406.1|/1.56174e-61/PREDICTED: maf-like protein DDB_G0281937-like [Solanum lycopersicum]
CL3267.Contig3_S2_3	1676	21	53	2.84698	7.55441	1.40789	Up	7.33e-05	0.000920583	K03066|1|0.0|705|aly:ARALYDRAFT_488897|26S proteasome regulatory subunit T6	GO:0005838//proteasome regulatory particle;GO:0043231//intracellular membrane-bounded organelle;GO:0016020//membrane	GO:0017111//nucleoside-triphosphatase activity;GO:0032559	GO:0019941//modification-dependent protein catabolic process	gi|297808063|ref|XP_002871915.1|/0/ATSUG1 [Arabidopsis lyrata subsp. lyrata]
Unigene14331_S2_3	872	113	285	29.4443	78.0777	1.40692	Up	2.35e-20	1.22e-18	-	-	-	-	gi|225449116|ref|XP_002277030.1|/8.24656e-76/PREDICTED: uncharacterized protein LOC100266780 [Vitis vinifera]
CL3653.Contig1_S2_3	2430	81	204	7.57387	20.055	1.40486	Up	5.78e-15	2.21e-13	K01103|1|0.0|1113|vvi:100244966|6-phosphofructo-2-kinase / fructose-2,6-bisphosphatase [EC:2.7.1.105 3.1.3.46]	GO:0044444//cytoplasmic part;GO:0016020//membrane	GO:0008443//phosphofructokinase activity;GO:0019203//carbohydrate phosphatase activity;GO:0032559	GO:0006000//fructose metabolic process	gi|225434528|ref|XP_002276394.1|/0/PREDICTED: 6-phosphofructo-2-kinase/fructose-2,6-biphosphatase 3 [Vitis vinifera]
Unigene26885_S2_3	477	120	302	57.1613	151.247	1.4038	Up	2.07e-21	1.13e-19	-	-	-	-	-
Unigene20457_S2_1	728	39	98	12.1723	32.1583	1.40159	Up	6.98e-08	1.42e-06	-	GO:0043231//intracellular membrane-bounded organelle	-	-	gi|225425859|ref|XP_002266055.1|/5.32597e-40/PREDICTED: uncharacterized protein LOC100249470 [Vitis vinifera]
CL7424.Contig4_S2_1	166	45	113	61.5948	162.618	1.40061	Up	7.06e-09	1.6e-07	K02866|1|7e-25|110|vvi:100262228|large subunit ribosomal protein L10e	GO:0030529//ribonucleoprotein complex	GO:0005198//structural molecule activity	GO:0010467//gene expression	gi|428230856|gb|AFY99050.1|/4.77144e-24/ribosomal protein 10, partial [Clermontia fauriei]
Unigene6364_S2_3	1060	106	266	22.7216	59.9479	1.39964	Up	5.81e-19	2.8e-17	K13717|1|1e-10|65.9|sbi:SORBI_06g032350|OTU domain-containing protein 3;K12655|2|3e-09|60.8|aly:ARALYDRAFT_481634|OTU domain-containing protein 5 [EC:3.1.2.15]	-	-	-	gi|297746292|emb|CBI16348.3|/4.44484e-101/unnamed protein product [Vitis vinifera]
CL5550.Contig1_S2_3	1438	108	271	17.0649	45.0204	1.39954	Up	2.74e-19	1.35e-17	-	-	-	-	gi|255576298|ref|XP_002529042.1|/1.7892e-101/conserved hypothetical protein [Ricinus communis]
Unigene79695_S2_1	992	87	218	19.9272	52.4981	1.39752	Up	8.9e-16	3.6e-14	K15336|1|1e-23|108|vvi:100259391|tRNA (cytosine38-C5)-methyltransferase [EC:2.1.1.204]	GO:0009536//plastid	-	-	gi|225439731|ref|XP_002272943.1|/2.62406e-100/PREDICTED: pentatricopeptide repeat-containing protein At3g53700, chloroplastic [Vitis vinifera]
Unigene27757_S2_3	4745	1412	3537	67.6142	178.073	1.39707	Up	8.47e-231	5.78e-228	K09291|1|6e-19|95.9|sbi:SORBI_04g028320|nucleoprotein TPR;K11498|5|8e-15|82.0|aly:ARALYDRAFT_478343|centromeric protein E	-	-	-	gi|225432752|ref|XP_002283122.1|/0/PREDICTED: uncharacterized protein LOC100254535 isoform 2 [Vitis vinifera]
Unigene17231_S2_3	345	24	60	15.8063	41.5461	1.39421	Up	2.77e-05	0.000377127	-	-	-	-	-
CL262.Contig1_S2_3	1597	90	225	12.8049	33.6571	1.39421	Up	3.49e-16	1.44e-14	K06694|1|7e-13|73.9|gmx:100499930|26S proteasome non-ATPase regulatory subunit 10;K13118|5|3e-10|65.1|cre:CHLREDRAFT_17930|protein DGCR14	-	GO:0046914//transition metal ion binding	-	gi|62869545|gb|AAY17949.1|/0/ring zinc finger protein [Artemisia desertorum]
CL2865.Contig1_S2_3	997	22	55	5.0138	13.1785	1.39421	Up	6.06e-05	0.00077297	K12843|1|2e-135|480|vvi:100248403|U4/U6 small nuclear ribonucleoprotein PRP3;K05681|2|2e-21|101|cme:CMS467C|ATP-binding cassette, subfamily G (WHITE), member 2	GO:0044464//cell part	GO:0017111//nucleoside-triphosphatase activity;GO:0015604//organic phosphonate transmembrane transporter activity;GO:0032559	GO:0009207	gi|460388206|ref|XP_004239760.1|/1.64051e-142/PREDICTED: ABC transporter G family member 1-like [Solanum lycopersicum]
Unigene6157_S2_1	1125	34	85	6.86698	18.0495	1.39421	Up	5.79e-07	1.04e-05	-	-	GO:0005488//binding	-	gi|462405962|gb|EMJ11426.1|/1.7469e-74/hypothetical protein PRUPE_ppa015648mg [Prunus persica]
CL7491.Contig1_S2_3	682	38	95	12.6601	33.2765	1.39421	Up	1.25e-07	2.46e-06	K07976|1|2e-100|362|osa:4339623|Rab family, other	-	GO:0032561//guanyl ribonucleotide binding;GO:0003824//catalytic activity	GO:0006810//transport;GO:0035556//intracellular signal transduction	gi|356548648|ref|XP_003542712.1|/1.07009e-100/PREDICTED: ras-related protein RABA1f-like [Glycine max]
Unigene27271_S2_3	924	74	185	18.197	47.8298	1.39421	Up	1.45e-13	5.04e-12	K09286|1|4e-11|67.0|pop:POPTR_571923|EREBP-like factor	-	GO:0003677//DNA binding	GO:0006633//fatty acid biosynthetic process;GO:0050794//regulation of cellular process;GO:0010467//gene expression;GO:0006950//response to stress	gi|81022813|gb|ABB55257.1|/1.14646e-46/AP2 transcription factor [Brassica carinata]
Unigene13761_S2_3	1356	40	100	6.70254	17.6173	1.39421	Up	5.8e-08	1.19e-06	-	GO:0031981//nuclear lumen	-	-	gi|470126846|ref|XP_004299393.1|/2.4776e-97/PREDICTED: uncharacterized protein LOC101314950 [Fragaria vesca subsp. vesca]
Unigene11928_S2_1	508	44	110	19.6801	51.7282	1.39421	Up	1.26e-08	2.77e-07	-	GO:0019866//organelle inner membrane;GO:0005758//mitochondrial intermembrane space	GO:0043169//cation binding	GO:0006612//protein targeting to membrane	gi|462401833|gb|EMJ07390.1|/2.22734e-38/hypothetical protein PRUPE_ppa014110mg [Prunus persica]
CL4004.Contig1_S2_1	220	30	75	30.984	81.4399	1.39421	Up	2.7e-06	4.39e-05	-	-	-	-	-
Unigene6462_S2_3	734	22	55	6.8103	17.9005	1.39421	Up	6.06e-05	0.000772835	K06167|1|2e-11|67.4|ath:AT4G03610|PhnP protein	GO:0009536//plastid	GO:0003824//catalytic activity	-	gi|462413890|gb|EMJ18939.1|/7.72767e-79/hypothetical protein PRUPE_ppa007983mg [Prunus persica]
Unigene36580_S2_1	312	76	190	55.3475	145.478	1.39421	Up	6.81e-14	2.42e-12	-	-	-	-	-
CL8120.Contig1_S2_1	1715	395	986	52.3326	137.345	1.39202	Up	2.33e-65	4.18e-63	-	-	-	-	gi|359476730|ref|XP_002274448.2|/6.69722e-130/PREDICTED: uncharacterized membrane protein YOL092W-like [Vitis vinifera]
CL6674.Contig5_S2_1	301	123	307	92.8492	243.652	1.39186	Up	1.77e-21	9.71e-20	K02922|1|9e-46|179|mtr:MTR_2g101900|large subunit ribosomal protein L37e	GO:0030529//ribonucleoprotein complex	GO:0043169//cation binding;GO:0003723//RNA binding;GO:0005198//structural molecule activity	GO:0010467//gene expression	gi|357454945|ref|XP_003597753.1|/1.44166e-44/Ribosomal protein L37 [Medicago truncatula]
Unigene27787_S2_3	1064	682	1700	145.64	381.686	1.38997	Up	4.15e-111	1.24e-108	K06890|1|1e-101|367|vvi:100266616|	GO:0031224//intrinsic to membrane	-	-	gi|449454436|ref|XP_004144961.1|/7.14252e-107/PREDICTED: BI1-like protein-like [Cucumis sativus]
Unigene75618_S2_1	1308	102	254	17.7187	46.39	1.38854	Up	5.65e-18	2.57e-16	-	-	-	GO:0009639//response to red or far red light	gi|47825031|gb|AAT38801.1|/4.69713e-29/Putative phytochrome kinase substrate 1, identical [Solanum demissum]
Unigene71071_S2_1	955	143	356	34.023	89.0523	1.38814	Up	1.45e-24	9.09e-23	K02834|1|4e-60|229|rcu:RCOM_1451430|ribosome-binding factor A;K00764|4|5e-59|226|aly:ARALYDRAFT_353351|amidophosphoribosyltransferase [EC:2.4.2.14]	GO:0009536//plastid	GO:0016763//transferase activity, transferring pentosyl groups	GO:0006144//purine nucleobase metabolic process;GO:0042254//ribosome biogenesis	gi|462396698|gb|EMJ02497.1|/2.76327e-59/hypothetical protein PRUPE_ppa011113mg [Prunus persica]
Unigene80490_S2_1	919	45	112	11.1259	29.1139	1.38778	Up	1.04e-08	2.32e-07	-	GO:0005743//mitochondrial inner membrane	GO:0008565//protein transporter activity	GO:0003006//developmental process involved in reproduction	gi|363807966|ref|NP_001242201.1|/7.39053e-46/uncharacterized protein LOC100780110 [Glycine max]
Unigene15593_S2_1	393	41	102	23.7045	62.0021	1.38716	Up	4.81e-08	9.97e-07	-	-	-	-	-
Unigene85115_S2_3	355	39	97	24.9618	65.2742	1.38679	Up	1.03e-07	2.07e-06	-	-	-	-	-
Unigene86588_S2_3	1008	39	97	8.7911	22.9885	1.38679	Up	1.03e-07	2.07e-06	K03869|1|4e-141|499|pop:POPTR_566300|cullin 3	GO:0031461//cullin-RING ubiquitin ligase complex	GO:0019899//enzyme binding	GO:0009416//response to light stimulus;GO:0019941//modification-dependent protein catabolic process;GO:0009908//flower development	gi|224111260|ref|XP_002315795.1|/4.53228e-140/predicted protein [Populus trichocarpa]
CL1159.Contig10_S2_1	894	138	343	35.0736	91.6548	1.38582	Up	1.14e-23	6.92e-22	K14525|1|1e-46|185|pop:POPTR_559398|ribonucleases P/MRP protein subunit RPP25 [EC:3.1.26.5]	-	-	-	gi|302141727|emb|CBI18930.3|/1.85078e-62/unnamed protein product [Vitis vinifera]
Unigene27190_S2_3	1544	443	1101	65.1922	170.349	1.38572	Up	2.77e-72	5.57e-70	-	-	-	GO:0048827//phyllome development;GO:0009987//cellular process;GO:0050789//regulation of biological process	gi|341657334|gb|ADN92994.2|/2.19121e-76/TCP family transcription factor TCP4 [Ipomoea nil]
Unigene82675_S2_1	570	33	82	13.1546	34.3667	1.38544	Up	1.03e-06	1.79e-05	K13692|1|3e-47|186|vvi:100252177|UDP-glucose:(indol-3-yl)acetate beta-D-glucosyltransferase [EC:2.4.1.121]	-	GO:0035251//UDP-glucosyltransferase activity	-	gi|225428920|ref|XP_002285408.1|/2.95344e-46/PREDICTED: UDP-glycosyltransferase 84B1 [Vitis vinifera]
Unigene28038_S2_1	1162	1447	3595	282.945	739.08	1.38521	Up	1.51e-231	1.06e-228	K08059|1|1e-46|185|osa:4332535|interferon, gamma-inducible protein 30	-	-	-	gi|225434490|ref|XP_002275261.1|/9.353e-63/PREDICTED: gamma-interferon-inducible lysosomal thiol reductase isoform 1 [Vitis vinifera]
CL5711.Contig1_S2_1	842	122	303	32.9221	85.9665	1.38472	Up	4.57e-21	2.45e-19	K11276|1|3e-22|103|gmx:100792094|nucleophosmin 1	-	-	-	gi|460408378|ref|XP_004249622.1|/1.02673e-27/PREDICTED: histone deacetylase HDT1-like [Solanum lycopersicum]
Unigene77339_S2_3	1411	27	67	4.34787	11.3435	1.38348	Up	1.05e-05	0.00015369	-	-	-	-	gi|460401916|ref|XP_004246461.1|/3.04004e-154/PREDICTED: UNC93-like protein 3-like [Solanum lycopersicum]
CL9007.Contig1_S2_1	1108	25	62	5.12672	13.3675	1.38262	Up	2.29e-05	0.000316098	K11446|1|7e-34|142|gmx:100819576|histone demethylase JARID1 [EC:1.14.11.-]	-	-	-	gi|359480020|ref|XP_002272766.2|/1.21534e-104/PREDICTED: probable lysine-specific demethylase JMJ14-like [Vitis vinifera]
CL12462.Contig2_S2_3	896	23	57	5.83256	15.1973	1.38161	Up	5e-05	0.000647094	K00894|1|5e-98|355|pop:POPTR_676110|ethanolamine kinase [EC:2.7.1.82]	-	GO:0016301//kinase activity	GO:0006796//phosphate-containing compound metabolic process	gi|224068861|ref|XP_002326218.1|/6.73345e-97/predicted protein [Populus trichocarpa]
CL9682.Contig1_S2_1	616	38	94	14.0166	36.454	1.37894	Up	1.84e-07	3.55e-06	-	-	-	-	gi|224141087|ref|XP_002323906.1|/3.14332e-18/predicted protein [Populus trichocarpa]
Unigene27554_S2_3	1150	583	1442	115.189	299.548	1.37879	Up	2.13e-93	5.54e-91	-	GO:0044464//cell part	-	-	gi|356535337|ref|XP_003536203.1|/3.68233e-144/PREDICTED: uncharacterized protein LOC100782566 [Glycine max]
CL4038.Contig1_S2_3	2044	53	131	5.89161	15.3105	1.37778	Up	7.32e-10	1.85e-08	K10526|1|2e-117|421|aly:ARALYDRAFT_472278|OPC-8:0 CoA ligase 1 [EC:6.2.1.-]	-	GO:0016491//oxidoreductase activity	GO:0008152//metabolic process	gi|460381204|ref|XP_004236342.1|/0/PREDICTED: 4-coumarate--CoA ligase-like 9-like [Solanum lycopersicum]
Unigene27661_S2_3	1388	356	879	58.2774	151.286	1.37627	Up	1.74e-57	2.73e-55	K09286|1|2e-72|271|rcu:RCOM_0043760|EREBP-like factor	-	-	-	gi|292668899|gb|ADE41104.1|/1.28037e-72/AP2 domain class transcription factor [Malus x domestica]
Unigene15987_S2_1	379	30	74	17.9855	46.6435	1.37485	Up	4.01e-06	6.31e-05	-	GO:0009536//plastid	-	-	gi|460376646|ref|XP_004234108.1|/4.29196e-09/PREDICTED: uncharacterized protein LOC101255560 isoform 7 [Solanum lycopersicum]
CL1919.Contig3_S2_1	2042	343	846	38.1661	98.9722	1.37473	Up	2.66e-55	4.01e-53	K04077|1|0.0|966|rcu:RCOM_1023530|chaperonin GroEL	GO:0005840//ribosome;GO:0031090//organelle membrane;GO:0044429//mitochondrial part	GO:0046914//transition metal ion binding;GO:0005515//protein binding;GO:0032559	GO:0006996//organelle organization;GO:0010038//response to metal ion;GO:0006457//protein folding;GO:0006950//response to stress	gi|449458874|ref|XP_004147171.1|/0/PREDICTED: chaperonin CPN60-2, mitochondrial-like [Cucumis sativus]
Unigene79909_S2_1	971	28	69	6.55206	16.9757	1.37345	Up	8.69e-06	0.000128923	K07976|1|2e-95|347|ath:AT5G64813|Rab family, other	GO:0044421//extracellular region part;GO:0044429//mitochondrial part	GO:0016298//lipase activity;GO:0017111//nucleoside-triphosphatase activity;GO:0032555;GO:0004091//carboxylesterase activity	GO:0009639//response to red or far red light;GO:0010467//gene expression;GO:0006633//fatty acid biosynthetic process;GO:0009207;GO:0006544//glycine metabolic process;GO:0050794//regulation of cellular process;GO:0007623//circadian rhythm	gi|225438537|ref|XP_002279569.1|/3.19867e-103/PREDICTED: uncharacterized GTP-binding protein At5g64813 [Vitis vinifera]
Unigene79903_S2_1	491	26	64	12.0318	31.1384	1.37184	Up	1.89e-05	0.000264695	K03020|1|2e-39|159|vvi:100245061|DNA-directed RNA polymerases I and III subunit RPAC2	-	GO:0003676//nucleic acid binding;GO:0005515//protein binding;GO:0034062//RNA polymerase activity	GO:0010467//gene expression	gi|388497488|gb|AFK36810.1|/5.32936e-39/unknown [Lotus japonicus]
CL7824.Contig2_S2_3	832	26	64	7.10051	18.3762	1.37184	Up	1.89e-05	0.000264746	-	-	-	-	-
Unigene27402_S2_3	533	434	1068	185.013	478.677	1.37143	Up	4.25e-69	8.15e-67	K11097|1|4e-41|165|aly:ARALYDRAFT_913445|small nuclear ribonucleoprotein E	GO:0043231//intracellular membrane-bounded organelle;GO:0030529//ribonucleoprotein complex	-	-	gi|168027770|ref|XP_001766402.1|/4.67187e-40/predicted protein [Physcomitrella patens subsp. patens]
CL1560.Contig4_S2_3	932	87	214	21.2101	54.8525	1.37081	Up	4.15e-15	1.6e-13	K02183|1|1e-80|297|vvi:100232908|calmodulin	GO:0031090//organelle membrane	GO:0046872//metal ion binding	GO:0019932//second-messenger-mediated signaling;GO:0009640//photomorphogenesis;GO:0009593//detection of chemical stimulus	gi|462398167|gb|EMJ03835.1|/1.0442e-79/hypothetical protein PRUPE_ppa012070mg [Prunus persica]
Unigene68250_S2_3	1624	111	273	15.5302	40.1583	1.37062	Up	7.35e-19	3.52e-17	K14782|1|2e-129|461|vvi:100249550|protein AATF/BFR2	GO:0043231//intracellular membrane-bounded organelle	-	-	gi|359489285|ref|XP_002272856.2|/1.25458e-130/PREDICTED: uncharacterized protein LOC100249550 [Vitis vinifera]
Unigene85240_S2_3	399	24	59	13.6671	35.3246	1.36996	Up	4.12e-05	0.000541775	K10881|1|9e-08|53.5|gmx:100500106|26 proteasome complex subunit DSS1	-	-	-	gi|449469525|ref|XP_004152470.1|/3.11182e-07/PREDICTED: probable 26S proteasome complex subunit sem1-1-like [Cucumis sativus]
Unigene19727_S2_3	817	46	113	12.7931	33.0411	1.3689	Up	1.27e-08	2.8e-07	K01104|1|3e-95|346|vvi:100247200|protein-tyrosine phosphatase [EC:3.1.3.48];K15616|2|9e-12|68.9|vcn:VOLCADRAFT_96122|eyes absent homolog 1 [EC:3.1.3.48]	-	GO:0004725//protein tyrosine phosphatase activity	GO:0006464//cellular protein modification process	gi|460400723|ref|XP_004245882.1|/1.7997e-98/PREDICTED: eyes absent homolog 2-like [Solanum lycopersicum]
CL2536.Contig2_S2_3	1062	57	140	12.1952	31.4921	1.36868	Up	2.36e-10	6.3e-09	-	-	-	-	gi|462417467|gb|EMJ22204.1|/4.62004e-98/hypothetical protein PRUPE_ppa010466mg [Prunus persica]
Unigene316_S2_3	950	55	135	13.1546	33.9476	1.36774	Up	5.03e-10	1.3e-08	K00586|1|2e-126|449|vvi:100242000|diphthine synthase [EC:2.1.1.98]	-	GO:0008757//S-adenosylmethionine-dependent methyltransferase activity	GO:0006730//one-carbon metabolic process;GO:0017182	gi|449469897|ref|XP_004152655.1|/2.0047e-126/PREDICTED: probable diphthine synthase-like [Cucumis sativus]
CL5690.Contig5_S2_3	1893	86	211	10.3226	26.6275	1.36712	Up	7.31e-15	2.77e-13	K07964|1|0.0|674|gmx:100792087|heparanase 1 [EC:3.2.1.166]	GO:0005618//cell wall	GO:0016787//hydrolase activity;GO:0043167//ion binding	GO:0044238//primary metabolic process	gi|225446203|ref|XP_002263173.1|/0/PREDICTED: heparanase-like protein 3-like [Vitis vinifera]
Unigene1195_S2_1	1678	75	184	10.1557	26.1954	1.36703	Up	3.82e-13	1.29e-11	-	-	-	-	gi|297745181|emb|CBI39173.3|/8.01962e-104/unnamed protein product [Vitis vinifera]
Unigene24400_S2_1	279	73	179	59.4508	153.267	1.36627	Up	8.12e-13	2.68e-11	-	-	-	-	-
Unigene85162_S2_3	779	135	331	39.3764	101.505	1.36615	Up	1.95e-22	1.12e-20	-	GO:0031410//cytoplasmic vesicle	-	-	gi|351725091|ref|NP_001237592.1|/6.40201e-50/uncharacterized protein LOC100305592 precursor [Glycine max]
Unigene14409_S2_3	511	62	152	27.5683	71.0593	1.36601	Up	4.29e-11	1.23e-09	-	-	-	-	gi|359479133|ref|XP_002265808.2|/4.43922e-26/PREDICTED: uncharacterized protein LOC100259858 [Vitis vinifera]
Unigene71442_S2_1	361	62	152	39.0233	100.585	1.36601	Up	4.29e-11	1.23e-09	K15296|1|5e-15|77.4|zma:100282813|alpha-soluble NSF attachment protein	-	-	-	gi|38564727|gb|AAR23803.1|/1.55597e-14/putative alpha-soluble NSF attachment protein [Helianthus annuus]
CL385.Contig1_S2_3	450	182	445	91.8963	236.236	1.36215	Up	1.72e-29	1.32e-27	-	GO:0000325//plant-type vacuole;GO:0031090//organelle membrane	-	GO:0009850//auxin metabolic process;GO:0000902//cell morphogenesis;GO:0006568//tryptophan metabolic process;GO:0009832//plant-type cell wall biogenesis	gi|317106672|dbj|BAJ53175.1|/1.01507e-53/JHL18I08.9 [Jatropha curcas]
CL1642.Contig1_S2_3	1880	63	154	7.61416	19.5687	1.36179	Up	3.56e-11	1.03e-09	K10403|1|3e-54|211|vvi:100261269|kinesin family member 22	-	-	-	gi|225464499|ref|XP_002272003.1|/1.16568e-98/PREDICTED: kinesin-like protein KIF22-like [Vitis vinifera]
Unigene91567_S2_3	849	36	88	9.63461	24.7613	1.36179	Up	5.85e-07	1.05e-05	K06998|1|2e-78|290|mtr:MTR_1g072500|	-	-	GO:0008152//metabolic process	gi|255559496|ref|XP_002520768.1|/7.12951e-85/phenazine biosynthesis protein, putative [Ricinus communis]
Unigene97916_S2_3	1104	36	88	7.40922	19.042	1.36179	Up	5.85e-07	1.05e-05	K05841|1|1e-118|424|rcu:RCOM_0959320|sterol 3beta-glucosyltransferase [EC:2.4.1.173]	GO:0043231//intracellular membrane-bounded organelle;GO:0031090//organelle membrane	GO:0035251//UDP-glucosyltransferase activity	GO:0006066//alcohol metabolic process;GO:0009409//response to cold;GO:0009250//glucan biosynthetic process;GO:0009699//phenylpropanoid biosynthetic process;GO:0032501//multicellular organismal process;GO:0030258//lipid modification;GO:0003006//developmental process involved in reproduction	gi|460384196|ref|XP_004237799.1|/1.68108e-122/PREDICTED: UDP-sugar-dependent glycosyltransferase 52-like isoform 1 [Solanum lycopersicum]
CL7479.Contig1_S2_3	1912	70	171	8.31859	21.3652	1.36085	Up	3.05e-12	9.65e-11	K14565|1|0.0|708|vvi:100248675|nucleolar protein 58	-	-	-	gi|359487861|ref|XP_002273273.2|/0/PREDICTED: probable nucleolar protein 5-2-like [Vitis vinifera]
CL837.Contig1_S2_3	1226	104	254	19.2745	49.4928	1.36053	Up	1.8e-17	7.93e-16	K10400|1|1e-06|52.8|pop:POPTR_927223|kinesin family member 15;K11498|2|1e-06|52.4|gmx:100813718|centromeric protein E;K06669|3|7e-06|50.1|bdi:100829877|structural maintenance of chromosome 3 (chondroitin sulfate proteoglycan 6)	-	-	-	gi|225456942|ref|XP_002281490.1|/1.94399e-122/PREDICTED: FKBP12-interacting protein of 37 kDa [Vitis vinifera]
Unigene92414_S2_3	1287	34	83	6.0026	15.4063	1.35986	Up	1.26e-06	2.15e-05	K15451|1|2e-149|527|vvi:100251361|tRNA wybutosine-synthesizing protein 4 [EC:2.1.1.-]	-	GO:0016741	GO:0006730//one-carbon metabolic process	gi|297734612|emb|CBI16663.3|/2.19298e-148/unnamed protein product [Vitis vinifera]
Unigene92320_S2_3	315	25	61	18.033	46.2613	1.35916	Up	3.39e-05	0.000453711	-	-	-	-	-
Unigene97643_S2_3	970	48	117	11.2437	28.8146	1.35768	Up	8.74e-09	1.96e-07	K15289|1|3e-130|462|vvi:100257594|solute carrier family 35, member F5	GO:0044464//cell part	-	-	gi|225430460|ref|XP_002285494.1|/4.41005e-129/PREDICTED: uncharacterized vacuolar membrane protein YML018C [Vitis vinifera]
Unigene73576_S2_1	2322	696	1695	68.1062	174.384	1.35641	Up	8.61e-107	2.49e-104	K06943|1|0.0|980|vvi:100254321|nucleolar GTP-binding protein	-	GO:0032561//guanyl ribonucleotide binding	-	gi|359487032|ref|XP_002265178.2|/0/PREDICTED: nucleolar GTP-binding protein 1-like [Vitis vinifera]
Unigene97678_S2_3	1385	92	224	15.0931	38.6364	1.35608	Up	1.64e-15	6.5e-14	K13148|1|1e-118|425|rcu:RCOM_0598050|integrator complex subunit 11 [EC:3.1.27.-];K11982|4|1e-09|62.8|sbi:SORBI_03g011120|E3 ubiquitin-protein ligase RNF115/126 [EC:6.3.2.19]	GO:0031090//organelle membrane	GO:0046914//transition metal ion binding	GO:0007275//multicellular organismal development	gi|255570075|ref|XP_002526000.1|/1.30276e-117/cleavage and polyadenylation specificity factor, putative [Ricinus communis]
CL7795.Contig2_S2_3	383	23	56	13.6448	34.9291	1.35608	Up	7.41e-05	0.000928173	K02880|1|2e-23|105|gmx:100305777|large subunit ribosomal protein L17e	GO:0031090//organelle membrane;GO:0015934//large ribosomal subunit;GO:0009536//plastid;GO:0031981//nuclear lumen	GO:0005198//structural molecule activity	GO:0010467//gene expression	gi|351723867|ref|NP_001236526.1|/2.58243e-22/uncharacterized protein LOC100305777 [Glycine max]
Unigene20042_S2_3	1884	99	241	11.9397	30.5587	1.35582	Up	1.42e-16	6.01e-15	-	GO:0043231//intracellular membrane-bounded organelle	GO:0000989//transcription factor binding transcription factor activity	GO:0048438//floral whorl development	gi|255539545|ref|XP_002510837.1|/1.65564e-161/Transcriptional corepressor SEUSS, putative [Ricinus communis]
Unigene86868_S2_3	1190	37	90	7.06471	18.0673	1.35468	Up	4.83e-07	8.76e-06	K00565|1|6e-130|462|vvi:100252253|mRNA (guanine-N7-)-methyltransferase [EC:2.1.1.56]	GO:0031410//cytoplasmic vesicle	-	GO:0006397//mRNA processing	gi|462414649|gb|EMJ19386.1|/9.84488e-132/hypothetical protein PRUPE_ppa007690mg [Prunus persica]
Unigene13533_S2_1	266	37	90	31.6053	80.8275	1.35468	Up	4.83e-07	8.76e-06	-	-	-	-	-
Unigene68614_S2_3	891	116	282	29.5815	75.6084	1.35385	Up	4.25e-19	2.06e-17	K00001|1|3e-10|63.9|gmx:100787307|alcohol dehydrogenase [EC:1.1.1.1]	GO:0031224//intrinsic to membrane	-	-	gi|255538460|ref|XP_002510295.1|/2.53811e-104/protein with unknown function [Ricinus communis]
CL12094.Contig4_S2_3	1332	121	294	20.6405	52.728	1.35309	Up	7.88e-20	3.99e-18	K03237|1|1e-132|471|vvi:100250061|translation initiation factor 2 subunit 1	GO:0043234//protein complex	GO:0008135//translation factor activity, nucleic acid binding	GO:0006412//translation	gi|460378959|ref|XP_004235234.1|/3.56896e-133/PREDICTED: eukaryotic translation initiation factor 2 subunit alpha-like [Solanum lycopersicum]
Unigene69275_S2_3	1578	49	119	7.05551	18.0152	1.35239	Up	7.23e-09	1.64e-07	K09122|1|7e-178|622|vvi:100255486|hypothetical protein	GO:0044464//cell part	GO:0005488//binding;GO:0004527//exonuclease activity	-	gi|359490814|ref|XP_002271858.2|/5.02066e-177/PREDICTED: probable exonuclease mut-7 homolog [Vitis vinifera]
Unigene48457_S2_3	609	49	119	18.2818	46.6797	1.35239	Up	7.23e-09	1.64e-07	K15336|1|8e-21|98.2|vvi:100259391|tRNA (cytosine38-C5)-methyltransferase [EC:2.1.1.204]	GO:0044464//cell part	-	-	gi|302142099|emb|CBI19302.3|/1.25113e-80/unnamed protein product [Vitis vinifera]
Unigene42130_S2_3	1253	236	573	42.7957	109.245	1.35203	Up	4.29e-37	4.18e-35	-	-	-	-	gi|225438113|ref|XP_002277984.1|/7.73059e-74/PREDICTED: SAP-like protein BP-73-like [Vitis vinifera]
Unigene13598_S2_3	1251	127	308	23.0667	58.8155	1.35038	Up	1.21e-20	6.37e-19	-	-	-	-	gi|460372024|ref|XP_004231834.1|/2.25192e-57/PREDICTED: uncharacterized protein LOC101258805 [Solanum lycopersicum]
Unigene15276_S2_3	633	66	160	23.6908	60.383	1.34982	Up	2.02e-11	5.95e-10	-	GO:0009536//plastid	-	-	gi|460367743|ref|XP_004229730.1|/1.82386e-56/PREDICTED: pentatricopeptide repeat-containing protein At1g02150-like [Solanum lycopersicum]
Unigene76482_S2_3	1202	85	206	16.0677	40.9413	1.34939	Up	2.75e-14	1.01e-12	K03265|1|2e-61|234|gmx:100813343|peptide chain release factor subunit 1	-	GO:0008079//translation termination factor activity	GO:0006412//translation	gi|356559518|ref|XP_003548046.1|/2.05564e-60/PREDICTED: eukaryotic peptide chain release factor subunit 1-3-like [Glycine max]
Unigene92377_S2_3	450	26	63	13.128	33.4446	1.34912	Up	2.79e-05	0.000379402	K02913|1|3e-22|102|vvi:100244166|large subunit ribosomal protein L33	GO:0043231//intracellular membrane-bounded organelle;GO:0030529//ribonucleoprotein complex	GO:0005198//structural molecule activity	GO:0010467//gene expression	gi|297736934|emb|CBI26135.3|/2.98091e-21/unnamed protein product [Vitis vinifera]
Unigene85359_S2_3	2073	161	390	17.6468	44.9432	1.3487	Up	1.12e-25	7.43e-24	-	GO:0044424//intracellular part	-	-	gi|460400241|ref|XP_004245644.1|/8.13936e-125/PREDICTED: uncharacterized protein LOC101244402 [Solanum lycopersicum]
CL12618.Contig3_S2_3	2274	269	651	26.8783	68.3894	1.34733	Up	1.06e-41	1.19e-39	K01897|1|0.0|951|vvi:100248587|long-chain acyl-CoA synthetase [EC:6.2.1.3]	GO:0043231//intracellular membrane-bounded organelle	GO:0015645//fatty acid ligase activity	GO:0006633//fatty acid biosynthetic process	gi|460367024|ref|XP_004229375.1|/0/PREDICTED: long chain acyl-CoA synthetase 1-like [Solanum lycopersicum]
CL5733.Contig1_S2_3	1041	146	353	31.867	81.007	1.34598	Up	2.54e-23	1.52e-21	K13989|1|2e-120|430|gmx:100791885|Derlin-2/3	GO:0031224//intrinsic to membrane;GO:0031090//organelle membrane;GO:0043231//intracellular membrane-bounded organelle	-	GO:0019538//protein metabolic process;GO:0050896//response to stimulus	gi|460373844|ref|XP_004232723.1|/2.92028e-121/PREDICTED: derlin-2.2-like isoform 1 [Solanum lycopersicum]
Unigene13752_S2_3	526	84	203	36.2855	92.1953	1.3453	Up	4.85e-14	1.75e-12	K13525|1|2e-51|199|pop:POPTR_836228|transitional endoplasmic reticulum ATPase	-	GO:0032559;GO:0042623//ATPase activity, coupled	-	gi|381145559|gb|AFF59215.1|/4.65448e-53/cell division cycle protein 48 [Camellia sinensis]
CL3944.Contig1_S2_1	594	29	70	11.093	28.1521	1.34358	Up	1.06e-05	0.000154279	-	-	-	-	-
Unigene74630_S2_1	1619	206	497	28.9108	73.3344	1.34288	Up	4.48e-32	3.74e-30	K14948|1|3e-31|134|pop:POPTR_1071446|olypyrimidine tract-binding protein 2	GO:0043231//intracellular membrane-bounded organelle;GO:0030529//ribonucleoprotein complex	GO:0003676//nucleic acid binding;GO:0016628//oxidoreductase activity, acting on the CH-CH group of donors, NAD or NADP as acceptor	GO:0006412//translation;GO:0009856//pollination;GO:0010468//regulation of gene expression	gi|460376784|ref|XP_004234176.1|/2.93767e-180/PREDICTED: polypyrimidine tract-binding protein homolog 2-like [Solanum lycopersicum]
Unigene76826_S2_3	1397	73	176	11.8731	30.0964	1.34189	Up	2.54e-12	8.08e-11	K00847|1|3e-140|496|vvi:100250938|fructokinase [EC:2.7.1.4]	-	GO:0004396//hexokinase activity	GO:0006796//phosphate-containing compound metabolic process;GO:0010038//response to metal ion;GO:0019321//pentose metabolic process	gi|462414559|gb|EMJ19296.1|/1.60047e-139/hypothetical protein PRUPE_ppa006628mg [Prunus persica]
CL2836.Contig1_S2_3	804	39	94	11.0217	27.93	1.34147	Up	3.29e-07	6.11e-06	K05236|1|6e-40|162|sbi:SORBI_01g010390|coatomer protein complex, subunit alpha (xenin)	GO:0030117//membrane coat	-	-	gi|255574556|ref|XP_002528189.1|/2.44953e-92/coatomer beta subunit, putative [Ricinus communis]
Unigene27624_S2_1	644	316	761	111.491	282.291	1.34025	Up	4.43e-48	5.73e-46	-	GO:0009534//chloroplast thylakoid	GO:0005488//binding;GO:0001071//nucleic acid binding transcription factor activity	GO:0009642//response to light intensity;GO:0009791//post-embryonic development;GO:0003006//developmental process involved in reproduction;GO:0010467//gene expression	gi|224105605|ref|XP_002313869.1|/2.52609e-29/stress-enhanced protein 1 [Populus trichocarpa]
CL7254.Contig1_S2_1	806	27	65	7.61146	19.2653	1.33976	Up	2.3e-05	0.000316928	K03869|1|7e-88|321|vvi:100265464|cullin 3	GO:0031461//cullin-RING ubiquitin ligase complex	GO:0019899//enzyme binding	GO:0019941//modification-dependent protein catabolic process;GO:0003006//developmental process involved in reproduction	gi|462413174|gb|EMJ18223.1|/6.90311e-87/hypothetical protein PRUPE_ppa001982mg [Prunus persica]
Unigene68754_S2_3	298	27	65	20.5867	52.1069	1.33976	Up	2.3e-05	0.000316868	-	-	-	-	-
Unigene24373_S2_3	1169	54	130	10.4959	26.5661	1.33976	Up	1.91e-09	4.63e-08	K13427|1|4e-24|110|vvi:100265605|nitric-oxide synthase, plant [EC:1.14.13.39]	GO:0009536//plastid	GO:0032561//guanyl ribonucleotide binding	GO:0043401//steroid hormone mediated signaling pathway	gi|224090037|ref|XP_002308915.1|/1.46566e-164/predicted protein [Populus trichocarpa]
CL11859.Contig2_S2_3	1859	258	621	31.534	79.8014	1.3395	Up	1.62e-39	1.69e-37	K14798|1|8e-106|382|gmx:100793853|protein LTV1	-	-	-	gi|462419419|gb|EMJ23682.1|/4.81704e-105/hypothetical protein PRUPE_ppa004085mg [Prunus persica]
CL10284.Contig2_S2_1	889	59	142	15.0796	38.158	1.33939	Up	3.46e-10	9.09e-09	-	GO:0043231//intracellular membrane-bounded organelle	-	-	gi|15229502|ref|NP_189013.1|/1.80626e-86/Tic22-like family protein [Arabidopsis thaliana]
Unigene76388_S2_3	843	62	149	16.711	42.2238	1.33725	Up	1.34e-10	3.67e-09	K09272|1|8e-61|231|vvi:100249277|structure-specific recognition protein 1	GO:0000790//nuclear chromatin;GO:0008023//transcription elongation factor complex	-	GO:0003006//developmental process involved in reproduction	gi|225452706|ref|XP_002282538.1|/1.01725e-59/PREDICTED: FACT complex subunit SSRP1 [Vitis vinifera]
Unigene28104_S2_1	681	415	997	138.465	349.741	1.33676	Up	3.34e-62	5.66e-60	K02953|1|4e-79|292|gmx:100781750|small subunit ribosomal protein S13e	GO:0030529//ribonucleoprotein complex	GO:0005198//structural molecule activity	GO:0010467//gene expression	gi|351722010|ref|NP_001237229.1|/4.37486e-78/40S ribosomal protein S13 [Glycine max]
Unigene85427_S2_3	929	40	96	9.78326	24.6862	1.33532	Up	2.72e-07	5.11e-06	-	GO:0043231//intracellular membrane-bounded organelle	GO:0003676//nucleic acid binding	GO:0006259//DNA metabolic process;GO:0006351//transcription, DNA-dependent	gi|460410681|ref|XP_004250750.1|/1.71987e-66/PREDICTED: single-stranded DNA-bindig protein WHY2, mitochondrial-like isoform 2 [Solanum lycopersicum]
Unigene85867_S2_3	805	25	60	7.0564	17.8055	1.33532	Up	5e-05	0.000647717	K03595|1|2e-10|64.3|cre:CHLREDRAFT_195534|GTP-binding protein Era	GO:0005622//intracellular	-	-	gi|460373677|ref|XP_004232641.1|/7.93519e-43/PREDICTED: GTP-binding protein ERG-like [Solanum lycopersicum]
[truncated: 2,351 more rows]
