# Supplementary material for: A transcriptomic analysis of Chrysanthemum nankingense provides insights into the basis of low temperature tolerance
Source: BMC Genomics. 2014 Oct 3;15(1):844. doi: 10.1186/1471-2164-15-844 (PMC4197275; doi:10.1186/1471-2164-15-844)
Supplement: Supplementary file 6 — Additional file 6: Table S3: Genes differentially transcribed in the comparison between libraries CK and B1. The criteria applied for assigning significance were: P-value < 0.05, FDR ≤ 0.001, and estimated absolute |log2Ratio(B1/CK)| ≥1. Genes listed in descending order of absolute |log2Ratio(B1/CK)|. GeneIDs retrieved from Chrysanthemum nankingense Reference Sequence Database. Annotation of unigene sequences performed using BlastX (E <10). The “GeneLength” column gives the length of exon sequence. CK- and B1-expression: frequency of unigene transcripts in libraries CK and B1, respectively. CK- and B1-RPKM: reads per kb per million reads for each unigene in libraries CK and B1, respectively. Log2Ratio(B1/CK): the ratio between the RPKM in CK and the RPKM in B1. Up-Down-Regulation (B1/CK), P-value and FDR of each gene are also shown. KEGG: annotation according to the KEGG database by BLAST. Blast nr: identification of homologues in GenBank. GO Component, GO Function and Go Process: ontology information of Cellular Components, Molecular Function and Biological Processes of Gene-corresponding GO terms. “-”: no hit. (XLSX 85 KB) [file 12864_2014_6537_MOESM6_ESM.xlsx]

## Sheet: CK-VS-B1.GeneDiffExpFilter
GeneID	Gene_length	CK-Expression	B1-Expression	CK-RPKM	B1-RPKM	log2 Ratio(B1/CK)	Up-Down-Regulation(B1/CK)	P-value	FDR	KEGG Orthology	GO Component	GO Function	GO Process	Blast nr
CL12267.Contig1_S2_3	380	0	17	0.01	10.9207	10.0928	Up	3.95508e-06	0.000366211	K08193|1|5e-13|70.9|cme:CMP354C|MFS transporter, ACS family, solute carrier family 17 (sodium-dependent inorganic phosphate cotransporter), other;K12303|4|2e-08|55.5|cre:CHLREDRAFT_78631|MFS transporter, ACS family, solute carrier family 17 (sodium-dependent inorganic phosphate cotransporter), member 9	GO:0043231//intracellular membrane-bounded organelle;GO:0031410//cytoplasmic vesicle	GO:0015291//secondary active transmembrane transporter activity;GO:0008509//anion transmembrane transporter activity	GO:0006810//transport;GO:0051707//response to other organism	gi|449438791|ref|XP_004137171.1|/5.73387e-46/PREDICTED: probable anion transporter 5-like [Cucumis sativus]
Unigene60242_S2_3	312	1	24	0.728257	18.7777	4.68843	Up	3.33806e-07	3.79412e-05	-	-	-	-	-
Unigene19765_S2_1	864	2	38	0.525964	10.7363	4.35139	Up	2.01916e-10	3.61607e-08	-	-	-	-	gi|225436956|ref|XP_002276328.1|/6.80819e-99/PREDICTED: EID1-like F-box protein 3-like [Vitis vinifera]
Unigene5754_S2_3	295	2	35	1.54045	28.9622	4.23275	Up	1.55093e-09	2.47025e-07	-	-	-	-	gi|462419052|gb|EMJ23315.1|/4.65985e-40/hypothetical protein PRUPE_ppa005695mg [Prunus persica]
Unigene19798_S2_3	391	2	22	1.16223	13.7351	3.56289	Up	8.95366e-06	0.000760916	-	-	-	-	gi|470125653|ref|XP_004298816.1|/5.69955e-17/PREDICTED: E3 ubiquitin-protein ligase At3g02290-like [Fragaria vesca subsp. vesca]
Unigene9448_S2_1	242	3	32	2.81673	32.279	3.5185	Up	7.5247e-08	9.42847e-06	-	-	-	-	-
Unigene28801_S2_3	316	8	64	5.75231	49.4399	3.10346	Up	3.95678e-13	9.49446e-11	-	-	-	-	-
Unigene50867_S2_1	337	7	47	4.71963	34.045	2.8507	Up	2.87284e-09	4.42225e-07	-	-	-	-	-
CL2921.Contig1_S2_3	1299	6	40	1.0495	7.51685	2.84043	Up	4.84786e-08	6.22306e-06	-	-	-	-	gi|297802290|ref|XP_002869029.1|/1.70242e-31/hypothetical protein ARALYDRAFT_328109 [Arabidopsis lyrata subsp. lyrata]
Unigene24393_S2_1	969	5	33	1.17243	8.31333	2.82593	Up	8.28844e-07	8.6817e-05	K08867|1|3e-100|363|smo:SELMODRAFT_136322|WNK lysine deficient protein kinase [EC:2.7.11.1];K12132|5|1e-95|348|aly:ARALYDRAFT_317356|serine/threonine-protein kinase WNK1 [EC:2.7.11.1]	-	GO:0004702//receptor signaling protein serine/threonine kinase activity;GO:0032559	GO:0006464//cellular protein modification process	gi|359485884|ref|XP_002270768.2|/6.18495e-131/PREDICTED: probable serine/threonine-protein kinase WNK11-like [Vitis vinifera]
CL1168.Contig12_S2_3	151	5	32	7.52372	51.7318	2.78154	Up	1.50518e-06	0.000152021	K10256|1|3e-18|88.2|pop:POPTR_667376|omega-6 fatty acid desaturase (delta-12 desaturase) [EC:1.14.19.-]	GO:0031224//intrinsic to membrane	GO:0016705//oxidoreductase activity, acting on paired donors, with incorporation or reduction of molecular oxygen	GO:0006631//fatty acid metabolic process	gi|31322135|gb|AAO38032.1|/9.75469e-25/delta12-fatty acid acetylenase [Helianthus annuus]
CL1908.Contig2_S2_1	1665	5	32	0.682331	4.6916	2.78154	Up	1.50518e-06	0.000152231	K03695|1|0.0|748|bdi:100825913|ATP-dependent Clp protease ATP-binding subunit ClpB	-	GO:0017111//nucleoside-triphosphatase activity;GO:0032559	GO:0009642//response to light intensity;GO:0044267//cellular protein metabolic process;GO:0000302//response to reactive oxygen species	gi|470126676|ref|XP_004299309.1|/0/PREDICTED: chaperone protein ClpB1-like [Fragaria vesca subsp. vesca]
CL7773.Contig2_S2_1	864	9	57	2.36684	16.1045	2.76643	Up	1.11263e-10	2.06824e-08	K00924|1|4e-50|196|ath:AT5G47070|[EC:2.7.1.-];K04733|4|3e-49|193|pop:POPTR_878434|interleukin-1 receptor-associated kinase 4 [EC:2.7.11.1];K05658|5|2e-47|187|vvi:100262734|ATP-binding cassette, subfamily B (MDR/TAP), member 1	-	GO:0016301//kinase activity	-	gi|470137388|ref|XP_004304448.1|/4.02854e-67/PREDICTED: probable receptor-like protein kinase At5g15080-like [Fragaria vesca subsp. vesca]
Unigene6457_S2_1	428	7	44	3.71615	25.0954	2.75554	Up	1.70664e-08	2.34666e-06	-	-	-	-	-
CL3804.Contig1_S2_1	873	11	69	2.86298	19.2939	2.75256	Up	1.33739e-12	3.06872e-10	-	-	-	GO:0050896//response to stimulus	gi|255579570|ref|XP_002530627.1|/8.36212e-28/TMV resistance protein N, putative [Ricinus communis]
Unigene38966_S2_1	330	5	29	3.44267	21.4521	2.63952	Up	8.81362e-06	0.000750753	-	-	-	-	-
Unigene16876_S2_1	700	28	160	9.08865	55.7965	2.61804	Up	5.0195e-26	2.99644e-23	K01376|1|3e-78|289|ath:AT5G43060|[EC:3.4.22.-];K01365|4|1e-68|257|smo:SELMODRAFT_428615|cathepsin L [EC:3.4.22.15]	GO:0043231//intracellular membrane-bounded organelle	GO:0004175//endopeptidase activity;GO:0005488//binding;GO:0016628//oxidoreductase activity, acting on the CH-CH group of donors, NAD or NADP as acceptor	GO:0019538//protein metabolic process;GO:0006970//response to osmotic stress	gi|30141027|dbj|BAC75927.1|/4.10614e-95/cysteine protease-5 [Helianthus annuus]
CL1439.Contig3_S2_1	1481	9	50	1.38079	8.24138	2.57739	Up	6.49466e-09	9.42444e-07	-	GO:0031225//anchored to membrane;GO:0043231//intracellular membrane-bounded organelle	GO:0043167//ion binding;GO:0008422//beta-glucosidase activity	GO:0044238//primary metabolic process	gi|407947966|gb|AFU52638.1|/1.31509e-147/beta-1,3-glucanase 3 [Solanum tuberosum]
Unigene74214_S2_1	415	9	49	4.92758	28.8226	2.54825	Up	1.14922e-08	1.61343e-06	-	-	-	-	-
Unigene9594_S2_1	204	6	31	6.68283	37.0951	2.4727	Up	9.22144e-06	0.000779164	K12135|1|3e-16|81.3|ath:AT5G15840|zinc finger protein CONSTANS	-	-	-	gi|345104742|gb|AEN71141.1|/6.89929e-31/constans-like protein [Chrysanthemum x morifolium]
CL9324.Contig2_S2_3	243	15	76	14.0257	76.347	2.4445	Up	3.27744e-12	7.18356e-10	-	GO:0044444//cytoplasmic part	GO:0016787//hydrolase activity	-	gi|460409534|ref|XP_004250193.1|/2.37045e-15/PREDICTED: nudix hydrolase 17, mitochondrial-like [Solanum lycopersicum]
CL9098.Contig1_S2_1	884	8	40	2.05626	11.0457	2.42539	Up	5.74362e-07	6.22941e-05	-	-	-	-	gi|460388498|ref|XP_004239904.1|/3.31071e-48/PREDICTED: scarecrow-like protein 14-like [Solanum lycopersicum]
Unigene15165_S2_1	437	15	75	7.79918	41.8952	2.42539	Up	5.70558e-12	1.22856e-09	K01376|1|2e-41|166|ath:AT5G43060|[EC:3.4.22.-]	-	GO:0016491//oxidoreductase activity;GO:0070011//peptidase activity, acting on L-amino acid peptides	GO:0008152//metabolic process	gi|30141027|dbj|BAC75927.1|/3.33094e-62/cysteine protease-5 [Helianthus annuus]
Unigene77032_S2_3	1085	43	213	9.00488	47.922	2.41191	Up	3.30114e-31	2.4239e-28	-	-	GO:0008081//phosphoric diester hydrolase activity	GO:0019400	gi|462411661|gb|EMJ16710.1|/8.15833e-98/hypothetical protein PRUPE_ppa006994mg [Prunus persica]
Unigene76645_S2_3	1076	11	53	2.32284	12.024	2.37195	Up	1.21714e-08	1.69905e-06	-	-	-	-	gi|460401164|ref|XP_004246098.1|/2.23444e-31/PREDICTED: putative F-box protein At3g25750-like [Solanum lycopersicum]
Unigene73548_S2_1	547	11	52	4.56925	23.206	2.34447	Up	2.10592e-08	2.85821e-06	K05770|1|2e-15|79.7|ppp:PHYPADRAFT_190625|benzodiazapine receptor	GO:0044431//Golgi apparatus part	-	GO:0009725//response to hormone stimulus;GO:0006970//response to osmotic stress	gi|255582174|ref|XP_002531881.1|/2.90029e-48/peripheral-type benzodiazepine receptor, putative [Ricinus communis]
Unigene38579_S2_3	215	7	33	7.39774	37.468	2.3405	Up	9.22034e-06	0.000779969	-	-	-	-	gi|345104742|gb|AEN71141.1|/3.15878e-36/constans-like protein [Chrysanthemum x morifolium]
CL528.Contig2_S2_1	935	13	59	3.15916	15.4037	2.28567	Up	4.00992e-09	6.03345e-07	K04733|1|1e-51|201|smo:SELMODRAFT_159261|interleukin-1 receptor-associated kinase 4 [EC:2.7.11.1];K13417|3|3e-48|190|ath:AT2G13790|somatic embryogenesis receptor kinase 4 [EC:2.7.10.1 2.7.11.1];K13418|5|1e-47|188|pop:POPTR_913861|somatic embryogenesis receptor kinase 1 [EC:2.7.10.1 2.7.11.1]	-	GO:0030246//carbohydrate binding;GO:0004702//receptor signaling protein serine/threonine kinase activity;GO:0032559	GO:0006464//cellular protein modification process	gi|359479303|ref|XP_003632253.1|/3.12445e-116/PREDICTED: G-type lectin S-receptor-like serine/threonine-protein kinase SD2-5-like [Vitis vinifera]
Unigene25275_S2_1	625	10	44	3.63546	17.1853	2.24097	Up	5.5616e-07	6.07688e-05	-	-	-	-	-
Unigene77150_S2_3	551	26	114	10.7216	50.5054	2.23591	Up	5.46126e-16	1.66389e-13	K01611|1|1e-32|137|rcu:RCOM_1464770|S-adenosylmethionine decarboxylase [EC:4.1.1.50]	-	GO:0016831//carboxy-lyase activity	GO:0006596//polyamine biosynthetic process	gi|6014929|sp|O65354.1|DCAM_HELAN/2.66356e-49/RecName: Full=S-adenosylmethionine decarboxylase proenzyme; Short=AdoMetDC; Short=SAMDC; Contains: RecName: Full=S-adenosylmethionine decarboxylase alpha chain; Contains: RecName: Full=S-adenosylmethionine decarboxylase beta chain; Flags: Precursor
CL12081.Contig1_S2_3	766	38	163	11.2718	51.945	2.20426	Up	7.05124e-22	3.47479e-19	K01537|1|5e-84|308|aly:ARALYDRAFT_490855|Ca2+-transporting ATPase [EC:3.6.3.8]	GO:0031224//intrinsic to membrane;GO:0043231//intracellular membrane-bounded organelle;GO:0031090//organelle membrane	GO:0046914//transition metal ion binding;GO:0046873//metal ion transmembrane transporter activity;GO:0019829//cation-transporting ATPase activity;GO:0005515//protein binding;GO:0032559;GO:0016836//hydro-lyase activity	GO:0010035//response to inorganic substance;GO:0009206;GO:0006816//calcium ion transport	gi|297798108|ref|XP_002866938.1|/5.52753e-83/hypothetical protein ARALYDRAFT_490855 [Arabidopsis lyrata subsp. lyrata]
CL8790.Contig2_S2_1	197	11	47	12.6872	58.2394	2.19862	Up	3.11386e-07	3.5669e-05	-	-	-	-	gi|462407463|gb|EMJ12797.1|/4.53042e-06/hypothetical protein PRUPE_ppa005451mg [Prunus persica]
Unigene6583_S2_1	965	34	140	8.00555	35.4149	2.14528	Up	2.07176e-18	7.88192e-16	K04733|1|2e-29|128|smo:SELMODRAFT_33807|interleukin-1 receptor-associated kinase 4 [EC:2.7.11.1];K00924|3|1e-27|121|ath:AT3G55450|[EC:2.7.1.-]	GO:0043234//protein complex;GO:0043231//intracellular membrane-bounded organelle	GO:0004672//protein kinase activity;GO:0019787//small conjugating protein ligase activity;GO:0032559	GO:0050896//response to stimulus;GO:0032446//protein modification by small protein conjugation	gi|255546081|ref|XP_002514100.1|/5.95767e-110/ATP binding protein, putative [Ricinus communis]
Unigene63355_S2_1	892	12	49	3.05672	13.4096	2.13321	Up	2.9292e-07	3.37644e-05	K13459|1|2e-09|61.2|ath:AT4G26090|disease resistance protein RPS2;K13457|2|4e-09|60.5|osa:4342596|disease resistance protein RPM1;K13460|5|3e-07|54.3|ath:AT1G12220|disease resistance protein RPS5	-	-	-	gi|359480461|ref|XP_002268207.2|/1.03765e-81/PREDICTED: probable disease resistance protein At5g66900-like [Vitis vinifera]
CL5975.Contig2_S2_3	387	27	109	15.8523	68.7544	2.11676	Up	2.0007e-14	5.46109e-12	K13248|1|3e-56|214|gmx:100785878|pyridoxal phosphate phosphatase PHOSPHO2 [EC:3.1.3.74]	-	GO:0016791//phosphatase activity	GO:0006796//phosphate-containing compound metabolic process	gi|462411947|gb|EMJ16996.1|/2.29737e-55/hypothetical protein PRUPE_ppa009904mg [Prunus persica]
Unigene43774_S2_3	622	13	50	4.74889	19.623	2.04688	Up	4.52408e-07	5.01033e-05	-	-	GO:0003824//catalytic activity	GO:0009267//cellular response to starvation	gi|462417213|gb|EMJ21950.1|/8.57965e-48/hypothetical protein PRUPE_ppa025256mg [Prunus persica]
Unigene98456_S2_3	666	12	46	4.09399	16.8604	2.04206	Up	1.3774e-06	0.000139499	-	-	-	-	-
Unigene1293_S2_1	527	15	56	6.46726	25.9395	2.00393	Up	1.35434e-07	1.63023e-05	K09561|1|1e-06|50.4|ota:Ot01g02700|STIP1 homology and U-box containing protein 1 [EC:6.3.2.19]	GO:0043234//protein complex;GO:0043231//intracellular membrane-bounded organelle	GO:0004672//protein kinase activity;GO:0019787//small conjugating protein ligase activity;GO:0032559	GO:0050896//response to stimulus;GO:0032446//protein modification by small protein conjugation	gi|255546081|ref|XP_002514100.1|/5.70292e-43/ATP binding protein, putative [Ricinus communis]
CL11961.Contig1_S2_3	2081	44	164	4.80419	19.2379	2.00158	Up	1.28326e-19	5.23469e-17	-	-	-	-	gi|255548495|ref|XP_002515304.1|/8.33184e-178/triacylglycerol lipase, putative [Ricinus communis]
CL10002.Contig1_S2_1	1100	84	310	17.3511	68.7945	1.98727	Up	2.1459e-35	1.94525e-32	K01537|1|1e-164|577|mtr:MTR_5g015590|Ca2+-transporting ATPase [EC:3.6.3.8]	GO:0031224//intrinsic to membrane;GO:0043231//intracellular membrane-bounded organelle;GO:0031090//organelle membrane	GO:0046914//transition metal ion binding;GO:0046873//metal ion transmembrane transporter activity;GO:0019829//cation-transporting ATPase activity;GO:0005515//protein binding;GO:0032559;GO:0016836//hydro-lyase activity	GO:0010035//response to inorganic substance;GO:0009206;GO:0006816//calcium ion transport	gi|357482603|ref|XP_003611588.1|/1.49052e-163/Calcium-transporting ATPase 2, plasma membrane-type [Medicago truncatula]
Unigene28085_S2_1	1360	251	909	41.9348	163.159	1.96006	Up	1.06009e-98	6.48649e-95	K00469|1|1e-151|534|rcu:RCOM_1048680|inositol oxygenase [EC:1.13.99.1]	GO:0044424//intracellular part	GO:0046914//transition metal ion binding;GO:0016701//oxidoreductase activity, acting on single donors with incorporation of molecular oxygen	GO:0006020//inositol metabolic process	gi|449435800|ref|XP_004135682.1|/6.02286e-152/PREDICTED: inositol oxygenase 2-like [Cucumis sativus]
CL7676.Contig4_S2_1	1435	60	217	9.50033	36.9141	1.95812	Up	8.69446e-25	4.91076e-22	K13065|1|6e-11|67.4|vvi:100265530|shikimate O-hydroxycinnamoyltransferase [EC:2.3.1.133];K15400|3|4e-09|61.2|ath:AT5G41040|omega-hydroxypalmitate O-feruloyl transferase [EC:2.3.1.188]	-	-	-	gi|470149321|ref|XP_004310187.1|/1.03544e-55/PREDICTED: salutaridinol 7-O-acetyltransferase-like [Fragaria vesca subsp. vesca]
CL166.Contig5_S2_3	252	15	54	13.5248	52.3092	1.95146	Up	3.67772e-07	4.12906e-05	K04733|1|9e-09|56.6|ath:AT5G38990|interleukin-1 receptor-associated kinase 4 [EC:2.7.11.1];K00924|3|2e-08|55.1|osa:4333525|[EC:2.7.1.-]	GO:0031410//cytoplasmic vesicle	GO:0004672//protein kinase activity;GO:0032559	GO:0006464//cellular protein modification process	gi|224111986|ref|XP_002316044.1|/6.17918e-16/predicted protein [Populus trichocarpa]
Unigene24165_S2_1	1103	12	43	2.47198	9.51651	1.94477	Up	6.2487e-06	0.000554797	K01193|1|7e-138|488|rcu:RCOM_0293270|beta-fructofuranosidase [EC:3.2.1.26]	GO:0030312//external encapsulating structure	GO:0004558//alpha-glucosidase activity	GO:0044238//primary metabolic process	gi|359431057|gb|AEV46339.1|/5.72727e-139/apoplastic invertase [Solanum tuberosum]
Unigene234_S2_3	1104	14	50	2.88137	11.0557	1.93996	Up	1.11261e-06	0.000114901	K00454|1|2e-156|550|pop:POPTR_828417|lipoxygenase [EC:1.13.11.12]	-	GO:0046914//transition metal ion binding;GO:0016702//oxidoreductase activity, acting on single donors with incorporation of molecular oxygen, incorporation of two atoms of oxygen	GO:0006633//fatty acid biosynthetic process	gi|187960377|gb|ACD43484.1|/1.89337e-158/lipoxygenase 2 [Olea europaea]
CL9826.Contig1_S2_1	371	25	89	15.3111	58.56	1.93534	Up	7.3725e-11	1.40606e-08	K01537|1|4e-60|227|mtr:MTR_5g015590|Ca2+-transporting ATPase [EC:3.6.3.8]	GO:0031224//intrinsic to membrane;GO:0043231//intracellular membrane-bounded organelle;GO:0031090//organelle membrane	GO:0046914//transition metal ion binding;GO:0046873//metal ion transmembrane transporter activity;GO:0019829//cation-transporting ATPase activity;GO:0005515//protein binding;GO:0032559;GO:0016836//hydro-lyase activity	GO:0010035//response to inorganic substance;GO:0009206;GO:0006816//calcium ion transport	gi|357482603|ref|XP_003611588.1|/5.97014e-59/Calcium-transporting ATPase 2, plasma membrane-type [Medicago truncatula]
CL5295.Contig1_S2_1	939	12	42	2.90372	10.9186	1.91082	Up	1.02549e-05	0.000856628	K13416|1|1e-25|115|ath:AT4G33430|brassinosteroid insensitive 1-associated receptor kinase 1 [EC:2.7.10.1 2.7.11.1];K13418|2|1e-25|115|aly:ARALYDRAFT_895025|somatic embryogenesis receptor kinase 1 [EC:2.7.10.1 2.7.11.1]	-	GO:0016740//transferase activity	-	gi|356534246|ref|XP_003535668.1|/2.37315e-47/PREDICTED: cysteine-rich receptor-like protein kinase 29-like [Glycine max]
Unigene8049_S2_1	362	16	56	10.0427	37.7628	1.91082	Up	3.26634e-07	3.71836e-05	-	-	-	-	-
CL11750.Contig1_S2_3	616	56	196	20.656	77.6712	1.91082	Up	7.36342e-22	3.60444e-19	K01537|1|1e-84|310|mtr:MTR_5g015590|Ca2+-transporting ATPase [EC:3.6.3.8]	GO:0031224//intrinsic to membrane;GO:0043231//intracellular membrane-bounded organelle;GO:0031090//organelle membrane	GO:0046914//transition metal ion binding;GO:0046873//metal ion transmembrane transporter activity;GO:0019829//cation-transporting ATPase activity;GO:0005515//protein binding;GO:0032559;GO:0016836//hydro-lyase activity	GO:0010035//response to inorganic substance;GO:0009206;GO:0006816//calcium ion transport	gi|357482603|ref|XP_003611588.1|/1.61707e-83/Calcium-transporting ATPase 2, plasma membrane-type [Medicago truncatula]
Unigene6187_S2_1	1107	44	154	9.03118	33.9592	1.91082	Up	1.71257e-17	6.01662e-15	-	-	-	-	gi|225463438|ref|XP_002275393.1|/2.76461e-32/PREDICTED: transcription factor bHLH144 isoform 2 [Vitis vinifera]
Unigene82511_S2_1	692	12	42	3.94017	14.8159	1.91082	Up	1.02549e-05	0.000857604	K00924|1|4e-33|139|osa:4333525|[EC:2.7.1.-];K13430|4|6e-32|135|osa:4329463|serine/threonine-protein kinase PBS1 [EC:2.7.11.1]	-	GO:0004713//protein tyrosine kinase activity;GO:0032559	GO:0006464//cellular protein modification process	gi|297734240|emb|CBI15487.3|/1.28552e-93/unnamed protein product [Vitis vinifera]
Unigene39641_S2_1	1388	13	45	2.12811	7.91422	1.89488	Up	5.518e-06	0.000494707	-	-	-	-	gi|147828189|emb|CAN68625.1|/5.40436e-55/hypothetical protein VITISV_010683 [Vitis vinifera]
CL1487.Contig2_S2_1	660	37	128	12.7379	47.3425	1.89401	Up	1.264e-14	3.52891e-12	K01530|1|4e-91|332|vvi:100256123|phospholipid-translocating ATPase [EC:3.6.3.1]	GO:0031224//intrinsic to membrane	GO:0042625//ATPase activity, coupled to transmembrane movement of ions;GO:0046872//metal ion binding;GO:0005548//phospholipid transporter activity;GO:0005515//protein binding;GO:0032559	GO:0009206;GO:0006869//lipid transport	gi|225423808|ref|XP_002280467.1|/4.60981e-90/PREDICTED: putative phospholipid-transporting ATPase 9-like isoform 2 [Vitis vinifera]
Unigene53881_S2_1	903	23	79	5.78735	21.3562	1.88368	Up	1.72771e-09	2.7223e-07	-	-	-	-	gi|356494914|ref|XP_003516326.1|/5.98659e-101/PREDICTED: DUF246 domain-containing protein At1g04910-like [Glycine max]
CL1133.Contig4_S2_1	1814	200	675	25.0514	90.8346	1.85835	Up	9.35278e-69	2.45263e-65	K00908|1|0.0|801|osa:4343002|Ca2+/calmodulin-dependent protein kinase [EC:2.7.11.17];K00924|2|3e-125|447|aly:ARALYDRAFT_485401|[EC:2.7.1.-];K13412|4|2e-122|438|bdi:100835847|calcium-dependent protein kinase [EC:2.7.11.1]	GO:0031012//extracellular matrix	GO:0046872//metal ion binding;GO:0004674//protein serine/threonine kinase activity;GO:0032559	GO:0006464//cellular protein modification process;GO:0023052//signaling	gi|462400103|gb|EMJ05771.1|/0/hypothetical protein PRUPE_ppa003676mg [Prunus persica]
Unigene28297_S2_1	1927	37	124	4.36274	15.7081	1.84821	Up	8.5398e-14	2.2079e-11	K01638|1|0.0|936|mtr:MTR_077s0031|malate synthase [EC:2.3.3.9]	GO:0005777//peroxisome	GO:0016747//transferase activity, transferring acyl groups other than amino-acyl groups;GO:0046912//transferase activity, transferring acyl groups, acyl groups converted into alkyl on transfer	GO:0009060//aerobic respiration;GO:0044262//cellular carbohydrate metabolic process	gi|449469625|ref|XP_004152519.1|/0/PREDICTED: malate synthase, glyoxysomal-like [Cucumis sativus]
CL312.Contig9_S2_1	2410	101	338	9.52234	34.2361	1.84613	Up	5.7341e-35	5.01229e-32	-	-	-	GO:0042221//response to chemical stimulus	gi|359473951|ref|XP_003631380.1|/4.89762e-76/PREDICTED: LOW QUALITY PROTEIN: protein NLP7-like [Vitis vinifera]
CL5654.Contig3_S2_1	1370	18	60	2.98532	10.6909	1.84043	Up	2.51596e-07	2.92305e-05	K13459|1|1e-11|69.7|vvi:100254298|disease resistance protein RPS2;K13457|3|2e-09|62.4|osa:4342596|disease resistance protein RPM1	-	-	-	gi|462415363|gb|EMJ20100.1|/1.12814e-50/hypothetical protein PRUPE_ppa000489mg [Prunus persica]
Unigene1754_S2_3	904	33	109	8.2944	29.4336	1.82725	Up	3.9756e-12	8.63646e-10	-	-	GO:0005488//binding	-	gi|15230001|ref|NP_189598.1|/4.37063e-35/Ninja-family protein AFP3 [Arabidopsis thaliana]
Unigene13450_S2_3	199	17	56	19.4104	68.6942	1.82336	Up	7.51864e-07	7.96629e-05	K08913|1|3e-09|58.2|rcu:RCOM_0483250|light-harvesting complex II chlorophyll a/b binding protein 2	GO:0031224//intrinsic to membrane;GO:0009521;GO:0009526//plastid envelope;GO:0009534//chloroplast thylakoid;GO:0009570//chloroplast stroma	GO:0043169//cation binding;GO:0046906//tetrapyrrole binding	GO:0006091//generation of precursor metabolites and energy;GO:0009639//response to red or far red light;GO:0006464//cellular protein modification process	gi|373882292|gb|AEY78525.1|/4.36476e-09/chlorophyll a/b-binding protein [Tagetes erecta]
Unigene82505_S2_1	538	17	56	7.1797	25.4092	1.82336	Up	7.51864e-07	7.95481e-05	-	-	GO:0016787//hydrolase activity	GO:0044238//primary metabolic process	gi|462406599|gb|EMJ12063.1|/9.27362e-20/hypothetical protein PRUPE_ppa015053mg [Prunus persica]
Unigene76021_S2_1	482	53	173	24.9844	87.6161	1.81017	Up	3.41378e-18	1.26596e-15	-	-	-	-	-
Unigene85025_S2_3	1137	88	285	17.5858	61.1884	1.79885	Up	9.51116e-29	6.18023e-26	K01611|1|2e-96|350|gmx:100785366|S-adenosylmethionine decarboxylase [EC:4.1.1.50]	-	GO:0016831//carboxy-lyase activity	GO:0006596//polyamine biosynthetic process	gi|6014929|sp|O65354.1|DCAM_HELAN/2.08229e-99/RecName: Full=S-adenosylmethionine decarboxylase proenzyme; Short=AdoMetDC; Short=SAMDC; Contains: RecName: Full=S-adenosylmethionine decarboxylase alpha chain; Contains: RecName: Full=S-adenosylmethionine decarboxylase beta chain; Flags: Precursor
CL6084.Contig2_S2_1	1020	134	433	29.85	103.627	1.7956	Up	9.87284e-43	1.15067e-39	K01507|1|6e-112|402|vvi:100258490|inorganic pyrophosphatase [EC:3.6.1.1]	GO:0044424//intracellular part	GO:0046872//metal ion binding;GO:0016462//pyrophosphatase activity	GO:0006793//phosphorus metabolic process	gi|225439878|ref|XP_002278867.1|/7.7198e-111/PREDICTED: soluble inorganic pyrophosphatase [Vitis vinifera]
Unigene24177_S2_1	997	47	151	10.7113	36.9715	1.78728	Up	8.22718e-16	2.47577e-13	K13420|1|8e-96|348|pop:POPTR_1075175|LRR receptor-like serine/threonine-protein kinase FLS2 [EC:2.7.11.1]	GO:0016020//membrane	GO:0005488//binding;GO:0016301//kinase activity	GO:0051179//localization;GO:0006952//defense response;GO:0050794//regulation of cellular process;GO:0051716//cellular response to stimulus	gi|224078972|ref|XP_002305701.1|/9.75234e-95/predicted protein [Populus trichocarpa]
CL2197.Contig3_S2_1	594	66	212	25.2462	87.1233	1.78699	Up	1.34946e-21	6.47617e-19	K13076|1|1e-93|340|pop:POPTR_644538|delta8-fatty-acid desaturase [EC:1.14.19.4]	-	GO:0005506//iron ion binding;GO:0016705//oxidoreductase activity, acting on paired donors, with incorporation or reduction of molecular oxygen	GO:0006631//fatty acid metabolic process	gi|76803801|gb|ABA55805.1|/1.26851e-106/delta-8 sphingolipid desaturase [Crepis alpina]
Unigene42577_S2_1	590	15	48	5.77668	19.8598	1.78154	Up	6.72626e-06	0.000588656	-	-	-	-	gi|470116928|ref|XP_004294624.1|/2.50748e-14/PREDICTED: E3 UFM1-protein ligase 1 homolog [Fragaria vesca subsp. vesca]
Unigene14532_S2_1	990	16	51	3.67218	12.5753	1.77589	Up	3.606e-06	0.000336008	K04733|1|1e-107|387|smo:SELMODRAFT_159261|interleukin-1 receptor-associated kinase 4 [EC:2.7.11.1];K13430|4|9e-73|271|pop:POPTR_548061|serine/threonine-protein kinase PBS1 [EC:2.7.11.1]	GO:0016020//membrane	GO:0004672//protein kinase activity;GO:0032559	GO:0006464//cellular protein modification process	gi|225423802|ref|XP_002277905.1|/5.39454e-130/PREDICTED: proline-rich receptor-like protein kinase PERK9 [Vitis vinifera]
Unigene7448_S2_1	317	28	89	20.0696	68.5355	1.77184	Up	8.69216e-10	1.43423e-07	K12135|1|1e-20|95.9|aly:ARALYDRAFT_488429|zinc finger protein CONSTANS	-	-	-	gi|345104742|gb|AEN71141.1|/7.77925e-43/constans-like protein [Chrysanthemum x morifolium]
Unigene52104_S2_3	394	19	60	10.9571	37.1741	1.76243	Up	5.59638e-07	6.10579e-05	-	-	-	-	-
CL10693.Contig1_S2_3	411	20	63	11.0568	37.4183	1.75882	Up	3.01364e-07	3.4629e-05	-	-	-	-	gi|356552906|ref|XP_003544803.1|/9.73564e-38/PREDICTED: uncharacterized protein LOC100791695 [Glycine max]
CL4576.Contig2_S2_1	964	30	94	7.07104	23.8032	1.75116	Up	4.0594e-10	6.96415e-08	K08234|1|1e-07|55.8|cre:CHLREDRAFT_143257|glyoxylase I family protein	-	-	-	gi|118484012|gb|ABK93893.1|/3.78394e-64/unknown [Populus trichocarpa]
Unigene12246_S2_1	378	15	47	9.01652	30.3523	1.75116	Up	1.07603e-05	0.000894778	-	-	-	-	-
CL8515.Contig2_S2_1	1345	23	72	3.88548	13.0676	1.74983	Up	4.72958e-08	6.10324e-06	K13422|1|3e-43|174|pop:POPTR_836925|transcription factor MYC2	-	-	-	gi|225470922|ref|XP_002264409.1|/4.14487e-121/PREDICTED: transcription factor bHLH13 [Vitis vinifera]
CL9415.Contig1_S2_1	642	36	112	12.7411	42.5861	1.74089	Up	1.04029e-11	2.17619e-09	K00001|1|4e-70|262|vvi:100256495|alcohol dehydrogenase [EC:1.1.1.1]	-	GO:0016616//oxidoreductase activity, acting on the CH-OH group of donors, NAD or NADP as acceptor;GO:0046914//transition metal ion binding	GO:0008152//metabolic process	gi|225426554|ref|XP_002272348.1|/4.27621e-69/PREDICTED: alcohol dehydrogenase-like 3 [Vitis vinifera]
Unigene63407_S2_1	610	27	84	10.0571	33.6151	1.74089	Up	4.04224e-09	6.06964e-07	-	-	-	-	gi|4200165|emb|CAA76145.1|/3.81984e-29/neutral invertase [Daucus carota]
CL9883.Contig1_S2_1	615	43	133	15.8867	52.7912	1.73248	Up	1.46705e-13	3.74027e-11	K14484|1|1e-43|174|aly:ARALYDRAFT_887587|auxin-responsive protein IAA	-	-	-	gi|4887018|gb|AAD32145.1|AF123507_1/4.20909e-47/Nt-iaa4.5 deduced protein [Nicotiana tabacum]
Unigene28369_S2_1	865	44	135	11.5578	38.098	1.72085	Up	1.25801e-13	3.21849e-11	K07025|1|6e-101|365|rcu:RCOM_0677770|putative hydrolase of the HAD superfamily	-	GO:0003824//catalytic activity	-	gi|460403780|ref|XP_004247365.1|/8.09131e-100/PREDICTED: uncharacterized protein C24B11.05-like isoform 1 [Solanum lycopersicum]
Unigene80008_S2_1	508	16	49	7.15642	23.546	1.71817	Up	9.16078e-06	0.000775824	-	-	-	-	gi|281552898|emb|CAM31909.1|/8.8199e-11/bet v 1 related allergen [Actinidia deliciosa]
CL9703.Contig1_S2_1	733	75	229	23.2486	76.2634	1.71385	Up	5.64206e-22	2.79915e-19	K13426|1|5e-14|76.3|rcu:RCOM_1689100|WRKY transcription factor 29;K13425|2|6e-14|75.9|vvi:100256849|WRKY transcription factor 22	-	-	-	gi|211909307|gb|ACJ12926.1|/6.48145e-110/WRKY transcription factor 1 [Artemisia annua]
Unigene13589_S2_3	807	23	70	6.4758	21.1743	1.70918	Up	1.18542e-07	1.44107e-05	K12843|1|1e-38|158|vvi:100248403|U4/U6 small nuclear ribonucleoprotein PRP3;K05681|2|1e-30|131|cme:CMS467C|ATP-binding cassette, subfamily G (WHITE), member 2;K05658|4|3e-19|93.6|aly:ARALYDRAFT_473002|ATP-binding cassette, subfamily B (MDR/TAP), member 1	GO:0044464//cell part	GO:0017111//nucleoside-triphosphatase activity;GO:0032559	GO:0009207	gi|470106878|ref|XP_004289783.1|/1.34722e-82/PREDICTED: ABC transporter G family member 8-like [Fragaria vesca subsp. vesca]
Unigene25116_S2_1	428	27	82	14.3337	46.7687	1.70613	Up	1.00831e-08	1.42652e-06	-	-	-	-	-
CL8775.Contig1_S2_1	1836	121	366	14.9745	48.6624	1.7003	Up	8.1189e-34	6.93184e-31	-	-	GO:0003824//catalytic activity	-	gi|460378434|ref|XP_004234977.1|/1.84555e-141/PREDICTED: putative aminoacrylate hydrolase RutD-like isoform 1 [Solanum lycopersicum]
Unigene36211_S2_1	884	25	75	6.4258	20.7107	1.68843	Up	5.43454e-08	6.91571e-06	K11228|1|2e-34|144|ota:Ot13g01170|mitogen-activated protein kinase kinase kinase [EC:2.7.11.1];K13414|2|7e-29|125|aly:ARALYDRAFT_489755|mitogen-activated protein kinase kinase kinase 1, plant [EC:2.7.11.25];K08269|3|2e-28|124|rcu:RCOM_1157200|unc51-like kinase [EC:2.7.11.1]	-	GO:0042578//phosphoric ester hydrolase activity;GO:0004674//protein serine/threonine kinase activity;GO:0000166//nucleotide binding	GO:0009987//cellular process;GO:0044238//primary metabolic process	gi|460372409|ref|XP_004232023.1|/4.72553e-87/PREDICTED: mitogen-activated protein kinase kinase kinase 3-like [Solanum lycopersicum]
CL7824.Contig2_S2_3	832	26	78	7.10051	22.8853	1.68843	Up	2.93476e-08	3.88967e-06	-	-	-	-	-
CL2260.Contig1_S2_3	1256	32	96	5.78895	18.6581	1.68843	Up	7.3706e-10	1.22166e-07	K14497|1|9e-121|431|gmx:100776356|protein phosphatase 2C [EC:3.1.3.16]	GO:0043234//protein complex	GO:0004721//phosphoprotein phosphatase activity;GO:0043169//cation binding	GO:0006464//cellular protein modification process	gi|460388512|ref|XP_004239911.1|/1.1405e-125/PREDICTED: protein phosphatase 2C 37-like [Solanum lycopersicum]
CL7403.Contig2_S2_1	2666	338	998	28.8069	91.3809	1.66548	Up	1.04315e-86	4.0313e-83	K06617|1|0.0|1067|pop:POPTR_779719|raffinose synthase [EC:2.4.1.82]	GO:0009536//plastid	GO:0008378//galactosyltransferase activity	GO:0006950//response to stress;GO:0009628//response to abiotic stimulus	gi|224142577|ref|XP_002324632.1|/0/predicted protein [Populus trichocarpa]
Unigene28346_S2_1	1390	72	210	11.7695	36.8799	1.64778	Up	2.94274e-19	1.18073e-16	K01968|1|2e-32|138|rcu:RCOM_0646250|3-methylcrotonyl-CoA carboxylase alpha subunit [EC:6.4.1.4]	GO:0005840//ribosome;GO:0043231//intracellular membrane-bounded organelle	GO:0046914//transition metal ion binding;GO:0016879//ligase activity, forming carbon-nitrogen bonds;GO:0032559	GO:0006551//leucine metabolic process	gi|255567518|ref|XP_002524738.1|/2.45016e-31/acetyl-CoA carboxylase, putative [Ricinus communis]
Unigene6833_S2_3	1336	48	140	8.16346	25.5804	1.64778	Up	2.52282e-13	6.19534e-11	K14487|1|0.0|650|vvi:100250741|auxin responsive GH3 gene family	-	-	-	gi|430800811|pdb|4B2G|A/0/Chain A, Crystal Structure Of An Indole-3-acetic Acid Amido Synthase From Vitis Vinifera Involved In Auxin Homeostasis
Unigene19584_S2_3	376	43	125	25.9848	81.1535	1.64298	Up	5.28426e-12	1.14118e-09	-	-	-	-	gi|351723999|ref|NP_001238322.1|/2.78554e-16/uncharacterized protein LOC100305636 [Glycine max]
CL1908.Contig1_S2_1	692	35	101	11.4922	35.6287	1.63239	Up	6.9669e-10	1.15998e-07	K03695|1|8e-71|264|bdi:100825913|ATP-dependent Clp protease ATP-binding subunit ClpB	-	GO:0016462//pyrophosphatase activity;GO:0032559	GO:0050896//response to stimulus;GO:0043170	gi|11561806|gb|AAC83688.2|/1.63375e-72/101 kDa heat shock protein [Nicotiana tabacum]
CL11288.Contig1_S2_3	1806	32	92	4.02598	12.4353	1.62703	Up	4.37188e-09	6.52459e-07	K05715|1|1e-166|584|ath:AT3G45090|2-phosphoglycerate kinase [EC:2.7.2.-]	-	-	GO:0032958//inositol phosphate biosynthetic process	gi|224104683|ref|XP_002313526.1|/0/predicted protein [Populus trichocarpa]
CL774.Contig1_S2_1	577	19	54	7.48199	22.8456	1.61042	Up	8.57716e-06	0.000733162	K04733|1|2e-12|70.5|smo:SELMODRAFT_33807|interleukin-1 receptor-associated kinase 4 [EC:2.7.11.1];K13416|2|2e-12|70.5|rcu:RCOM_1534760|brassinosteroid insensitive 1-associated receptor kinase 1 [EC:2.7.10.1 2.7.11.1];K00924|4|4e-12|69.3|ath:AT5G25930|[EC:2.7.1.-]	-	GO:0004702//receptor signaling protein serine/threonine kinase activity;GO:0032559	GO:0006464//cellular protein modification process	gi|462419942|gb|EMJ24205.1|/9.56898e-48/hypothetical protein PRUPE_ppa006805mg [Prunus persica]
Unigene43294_S2_1	312	33	92	24.0325	71.981	1.58263	Up	8.76766e-09	1.25005e-06	-	-	-	-	-
CL7373.Contig2_S2_1	656	23	64	7.96642	23.8156	1.5799	Up	1.7229e-06	0.000171883	K01530|1|4e-92|335|vvi:100256123|phospholipid-translocating ATPase [EC:3.6.3.1];K14802|4|1e-83|306|vvi:100247431|phospholipid-transporting ATPase [EC:3.6.3.1]	GO:0031224//intrinsic to membrane	GO:0042625//ATPase activity, coupled to transmembrane movement of ions;GO:0046872//metal ion binding;GO:0005548//phospholipid transporter activity;GO:0032559	GO:0009206;GO:0006869//lipid transport	gi|225423808|ref|XP_002280467.1|/4.12728e-91/PREDICTED: putative phospholipid-transporting ATPase 9-like isoform 2 [Vitis vinifera]
Unigene82226_S2_1	843	27	75	7.27739	21.7179	1.57739	Up	2.2564e-07	2.63819e-05	K13420|1|4e-69|259|pop:POPTR_1075175|LRR receptor-like serine/threonine-protein kinase FLS2 [EC:2.7.11.1]	-	-	-	gi|462409583|gb|EMJ14917.1|/1.84957e-69/hypothetical protein PRUPE_ppa000470mg [Prunus persica]
Unigene83201_S2_1	535	22	61	9.34347	27.8331	1.57477	Up	3.19938e-06	0.000300791	-	-	-	-	gi|357441247|ref|XP_003590901.1|/5.19298e-07/F-box protein PP2-B1 [Medicago truncatula]
Unigene65521_S2_1	250	69	191	62.7117	186.5	1.57237	Up	1.36115e-16	4.38351e-14	-	-	GO:0016798//hydrolase activity, acting on glycosyl bonds	GO:0005975//carbohydrate metabolic process	gi|470121476|ref|XP_004296793.1|/8.67708e-18/PREDICTED: inactive beta-amylase 9-like [Fragaria vesca subsp. vesca]
Unigene13738_S2_1	806	50	138	14.0953	41.7954	1.56813	Up	2.4068e-12	5.38786e-10	-	-	-	-	-
Unigene27935_S2_3	2018	420	1159	47.2898	140.2	1.56788	Up	3.84766e-92	1.66187e-88	K00318|1|8e-155|545|vvi:100254983|proline dehydrogenase [EC:1.5.99.8]	-	GO:0016491//oxidoreductase activity	GO:0009064//glutamine family amino acid metabolic process	gi|18253083|dbj|BAB83948.1|/6.82086e-161/CIG1 [Nicotiana tabacum]
Unigene74866_S2_1	320	30	82	21.3015	62.5531	1.55412	Up	8.46352e-08	1.05151e-05	-	-	-	-	-
Unigene77346_S2_3	1918	53	144	6.27866	18.3273	1.54547	Up	1.39906e-12	3.20023e-10	K09840|1|0.0|838|rcu:RCOM_1716910|9-cis-epoxycarotenoid dioxygenase [EC:1.13.11.51]	-	GO:0016701//oxidoreductase activity, acting on single donors with incorporation of molecular oxygen	-	gi|117676066|dbj|BAF36655.1|/0/putative 9-cis-epoxycarotenoid dioxygenase [Chrysanthemum x morifolium]
Unigene28410_S2_1	1401	178	482	28.8683	83.9835	1.54062	Up	2.20106e-38	2.2139e-35	K14497|1|3e-119|427|vvi:100247958|protein phosphatase 2C [EC:3.1.3.16]	-	GO:0016787//hydrolase activity	-	gi|225449400|ref|XP_002282703.1|/3.47979e-118/PREDICTED: protein phosphatase 2C 37-like isoform 1 [Vitis vinifera]
CL9458.Contig1_S2_1	1812	56	151	7.02214	20.3425	1.53451	Up	5.30392e-13	1.26034e-10	-	GO:0031410//cytoplasmic vesicle	-	-	gi|460412615|ref|XP_004251693.1|/1.51896e-172/PREDICTED: uncharacterized protein LOC101250665 [Solanum lycopersicum]
CL2285.Contig7_S2_1	511	57	153	25.3451	73.0896	1.52796	Up	4.4129e-13	1.05544e-10	K10775|1|5e-76|281|vvi:100241377|phenylalanine ammonia-lyase [EC:4.3.1.24]	GO:0044424//intracellular part	GO:0016840	GO:0006558//L-phenylalanine metabolic process	gi|188037480|gb|ABN79671.2|/3.45275e-87/phenylalanine ammonia-lyase [Rudbeckia hirta]
CL8403.Contig1_S2_1	1765	53	142	6.82292	19.6394	1.52529	Up	3.24462e-12	7.13292e-10	K04733|1|7e-61|233|smo:SELMODRAFT_159261|interleukin-1 receptor-associated kinase 4 [EC:2.7.11.1];K13416|3|3e-53|207|rcu:RCOM_1534760|brassinosteroid insensitive 1-associated receptor kinase 1 [EC:2.7.10.1 2.7.11.1];K13417|4|2e-52|205|ath:AT2G13790|somatic embryogenesis receptor kinase 4 [EC:2.7.10.1 2.7.11.1]	-	GO:0004672//protein kinase activity;GO:0000166//nucleotide binding	-	gi|225452394|ref|XP_002273718.1|/0/PREDICTED: cysteine-rich receptor-like protein kinase 42 [Vitis vinifera]
CL2670.Contig1_S2_1	2571	365	974	32.2575	92.4787	1.51949	Up	2.66366e-74	8.50356e-71	-	-	GO:0016788//hydrolase activity, acting on ester bonds	-	gi|462406623|gb|EMJ12087.1|/0/hypothetical protein PRUPE_ppa002205mg [Prunus persica]
Unigene75748_S2_1	275	48	127	39.6596	112.734	1.50719	Up	6.64594e-11	1.2808e-08	-	-	-	-	gi|211909307|gb|ACJ12926.1|/7.10812e-44/WRKY transcription factor 1 [Artemisia annua]
CL2675.Contig7_S2_3	1120	25	66	5.07179	14.385	1.504	Up	2.78514e-06	0.000266625	K01784|1|6e-164|575|pop:POPTR_815032|UDP-glucose 4-epimerase [EC:5.1.3.2]	-	GO:0048037//cofactor binding;GO:0016857//racemase and epimerase activity, acting on carbohydrates and derivatives	GO:0019318//hexose metabolic process	gi|460399972|ref|XP_004245510.1|/4.76856e-165/PREDICTED: UDP-glucose 4-epimerase GEPI48-like [Solanum lycopersicum]
Unigene43142_S2_3	1078	24	63	5.05862	14.2661	1.49578	Up	5.15134e-06	0.00046639	-	-	GO:0016740//transferase activity	-	gi|225452394|ref|XP_002273718.1|/3.43013e-64/PREDICTED: cysteine-rich receptor-like protein kinase 42 [Vitis vinifera]
Unigene93092_S2_3	1103	78	204	16.0679	45.1481	1.49049	Up	2.12004e-16	6.6524e-14	K00547|1|7e-141|498|vvi:100247323|homocysteine S-methyltransferase [EC:2.1.1.10]	-	GO:0008172	GO:0006730//one-carbon metabolic process;GO:0000097//sulfur amino acid biosynthetic process	gi|225423971|ref|XP_002282549.1|/8.83592e-140/PREDICTED: homocysteine S-methyltransferase 1 [Vitis vinifera]
Unigene63498_S2_1	1352	63	164	10.5877	29.6109	1.48374	Up	2.1745e-13	5.41237e-11	-	GO:0043234//protein complex;GO:0016020//membrane	GO:0033612//receptor serine/threonine kinase binding;GO:0019787//small conjugating protein ligase activity	GO:0032446//protein modification by small protein conjugation;GO:0015995//chlorophyll biosynthetic process;GO:0015996//chlorophyll catabolic process;GO:0009688//abscisic acid biosynthetic process;GO:0010260//organ senescence	gi|225457588|ref|XP_002273221.1|/0/PREDICTED: U-box domain-containing protein 43 [Vitis vinifera]
CL9043.Contig2_S2_1	2015	45	117	5.07431	14.1741	1.48197	Up	6.15292e-10	1.03147e-07	K01193|1|0.0|869|vvi:100241232|beta-fructofuranosidase [EC:3.2.1.26]	GO:0043231//intracellular membrane-bounded organelle	GO:0004558//alpha-glucosidase activity	GO:0044238//primary metabolic process	gi|19913128|emb|CAD12104.1|/0/beta-fructofuranosidase [Cichorium intybus]
Unigene28502_S2_1	1683	205	528	27.6764	76.5834	1.46838	Up	4.04332e-39	4.24121e-36	-	-	-	GO:0006351//transcription, DNA-dependent	gi|460367489|ref|XP_004229606.1|/4.78965e-56/PREDICTED: transcription factor bHLH130-like [Solanum lycopersicum]
Unigene8650_S2_1	782	341	877	99.0802	273.765	1.46627	Up	1.05528e-63	2.21387e-60	K01177|1|7e-61|231|bdi:100827802|beta-amylase [EC:3.2.1.2]	-	GO:0043167//ion binding;GO:0016160//amylase activity	GO:0005976//polysaccharide metabolic process	gi|357447457|ref|XP_003594004.1|/1.91039e-102/Beta-amylase [Medicago truncatula]
CL6284.Contig3_S2_1	1129	49	126	9.86147	27.2434	1.46603	Up	1.893e-10	3.41512e-08	K16055|1|9e-104|375|vvi:100246842|trehalose 6-phosphate synthase/phosphatase [EC:2.4.1.15 3.1.3.12]	-	GO:0019203//carbohydrate phosphatase activity;GO:0035251//UDP-glucosyltransferase activity	GO:0005991//trehalose metabolic process	gi|444300782|gb|AGD98700.1|/2.2734e-114/trehalose-6-phosphate synthase [Camellia sinensis]
CL3321.Contig1_S2_1	794	45	115	12.8775	35.3559	1.4571	Up	1.39654e-09	2.25368e-07	K05279|1|3e-89|326|pop:POPTR_834247|flavonol 3-O-methyltransferase [EC:2.1.1.76];K13066|5|4e-80|295|pop:POPTR_824484|caffeic acid 3-O-methyltransferase [EC:2.1.1.68]	-	GO:0005515//protein binding;GO:0008171//O-methyltransferase activity	GO:0006730//one-carbon metabolic process;GO:0009699//phenylpropanoid biosynthetic process	gi|29839290|sp|Q43239.1|COMT1_ZINEL/3.03274e-103/RecName: Full=Caffeic acid 3-O-methyltransferase; Short=CAOMT; Short=COMT; AltName: Full=S-adenosysl-L-methionine:caffeic acid 3-O-methyltransferase
Unigene75034_S2_1	605	31	79	11.6425	31.8755	1.45305	Up	5.68894e-07	6.18839e-05	K14494|1|7e-12|68.6|rcu:RCOM_0826140|DELLA protein	-	-	-	gi|359480575|ref|XP_002279517.2|/1.56e-83/PREDICTED: scarecrow-like protein 32 [Vitis vinifera]
Unigene6880_S2_3	1157	26	66	5.10598	13.925	1.44742	Up	5.26296e-06	0.000475324	K00924|1|3e-101|366|aly:ARALYDRAFT_494273|[EC:2.7.1.-];K05658|5|8e-87|318|vvi:100262734|ATP-binding cassette, subfamily B (MDR/TAP), member 1	-	GO:0004672//protein kinase activity;GO:0032559	GO:0006464//cellular protein modification process	gi|460367715|ref|XP_004229716.1|/4.09577e-135/PREDICTED: probable receptor-like protein kinase At5g47070-like [Solanum lycopersicum]
CL4206.Contig1_S2_3	618	28	71	10.2946	28.045	1.44586	Up	2.3423e-06	0.000227494	K14492|1|2e-50|196|pop:POPTR_824636|two-component response regulator ARR-A family	GO:0043231//intracellular membrane-bounded organelle	GO:0016772//transferase activity, transferring phosphorus-containing groups;GO:0005488//binding;GO:0004871//signal transducer activity	GO:0006796//phosphate-containing compound metabolic process;GO:0048511//rhythmic process;GO:0009755//hormone-mediated signaling pathway;GO:0006351//transcription, DNA-dependent;GO:0009639//response to red or far red light	gi|388507854|gb|AFK41993.1|/2.15672e-51/unknown [Lotus japonicus]
Unigene56969_S2_3	511	50	126	22.2325	60.1914	1.43689	Up	3.509e-10	6.07669e-08	-	-	-	-	gi|344190178|gb|AEM97871.1|/7.08733e-24/DOF domain class transcription factor [Corylus heterophylla]
Unigene93400_S2_3	1297	27	68	4.73002	12.7983	1.43604	Up	4.30808e-06	0.000395901	-	GO:0043231//intracellular membrane-bounded organelle	-	-	gi|356569426|ref|XP_003552902.1|/1.20318e-77/PREDICTED: uncharacterized protein LOC100784357 [Glycine max]
Unigene27691_S2_1	1731	520	1305	68.2568	184.034	1.43093	Up	1.39096e-90	5.67402e-87	K08145|1|1e-117|422|smo:SELMODRAFT_437958|MFS transporter, SP family, solute carrier family 2 (facilitated glucose transporter), member 8	GO:0031224//intrinsic to membrane	GO:0016628//oxidoreductase activity, acting on the CH-CH group of donors, NAD or NADP as acceptor;GO:0022891//substrate-specific transmembrane transporter activity	GO:0008152//metabolic process;GO:0071702	gi|225432432|ref|XP_002278197.1|/0/PREDICTED: sugar transporter ERD6-like 16-like [Vitis vinifera]
Unigene1598_S2_3	2106	218	547	23.52	63.4036	1.43068	Up	5.58286e-39	5.77362e-36	K12130|1|1e-112|405|pop:POPTR_806314|pseudo-response regulator 5	-	-	GO:0009987//cellular process;GO:0009639//response to red or far red light	gi|302143985|emb|CBI23090.3|/1.41245e-132/unnamed protein product [Vitis vinifera]
Unigene73595_S2_1	673	87	218	29.3727	79.0727	1.4287	Up	1.90786e-16	6.0382e-14	-	-	-	-	gi|357451843|ref|XP_003596198.1|/1.81997e-12/hypothetical protein MTR_2g069430 [Medicago truncatula]
Unigene83186_S2_1	655	131	327	45.4432	121.868	1.42319	Up	8.90472e-24	4.73796e-21	K01206|1|6e-09|58.9|ath:AT1G67830|alpha-L-fucosidase [EC:3.2.1.51];K00514|3|6e-07|52.4|rcu:RCOM_1428040|zeta-carotene desaturase [EC:1.3.5.6]	GO:0044464//cell part	GO:0016787//hydrolase activity	GO:0044238//primary metabolic process	gi|470132490|ref|XP_004302114.1|/2.33818e-94/PREDICTED: GDSL esterase/lipase At5g33370-like [Fragaria vesca subsp. vesca]
Unigene14215_S2_1	1226	67	167	12.4172	33.2515	1.42108	Up	7.58052e-13	1.784e-10	K12135|1|5e-15|80.5|ath:AT5G15840|zinc finger protein CONSTANS	GO:0016604//nuclear body	GO:0005488//binding	GO:0009813//flavonoid biosynthetic process;GO:0009640//photomorphogenesis;GO:0009657//plastid organization;GO:0006779//porphyrin-containing compound biosynthetic process;GO:0006351//transcription, DNA-dependent	gi|460397478|ref|XP_004244294.1|/3.02009e-99/PREDICTED: probable salt tolerance-like protein At1g78600-like [Solanum lycopersicum]
Unigene13427_S2_1	481	54	134	25.5087	68.0056	1.41467	Up	1.59567e-10	2.88581e-08	K01968|1|4e-62|234|vvi:100853875|3-methylcrotonyl-CoA carboxylase alpha subunit [EC:6.4.1.4]	GO:0005840//ribosome;GO:0043231//intracellular membrane-bounded organelle	GO:0016421//CoA carboxylase activity;GO:0046914//transition metal ion binding;GO:0016879//ligase activity, forming carbon-nitrogen bonds;GO:0032559	GO:0006551//leucine metabolic process	gi|359479709|ref|XP_003632341.1|/4.66216e-61/PREDICTED: methylcrotonoyl-CoA carboxylase subunit alpha, mitochondrial-like [Vitis vinifera]
Unigene20269_S2_1	720	49	121	15.4633	41.024	1.40762	Up	1.42131e-09	2.28863e-07	K04733|1|3e-10|63.5|ath:AT5G38990|interleukin-1 receptor-associated kinase 4 [EC:2.7.11.1];K00924|3|3e-06|50.1|ath:AT5G47070|[EC:2.7.1.-]	GO:0044463;GO:0044459//plasma membrane part	GO:0004672//protein kinase activity	GO:0000904//cell morphogenesis involved in differentiation	gi|356528188|ref|XP_003532687.1|/1.20576e-12/PREDICTED: receptor-like protein kinase FERONIA-like [Glycine max]
Unigene82376_S2_1	982	28	69	6.47867	17.1523	1.40463	Up	5.28028e-06	0.000476302	K13460|1|3e-07|54.3|ath:AT1G12220|disease resistance protein RPS5;K13459|2|2e-06|51.6|vvi:100254298|disease resistance protein RPS2;K13457|4|3e-06|50.8|zma:606485|disease resistance protein RPM1;K03013|5|3e-06|50.8|vvi:100258335|DNA-directed RNA polymerases I, II, and III subunit RPABC1	-	-	-	gi|302144173|emb|CBI23300.3|/1.74996e-48/unnamed protein product [Vitis vinifera]
CL1486.Contig2_S2_1	951	26	64	6.21201	16.428	1.40302	Up	1.18864e-05	0.000981746	K00059|1|2e-26|117|gmx:100806814|3-oxoacyl-[acyl-carrier protein] reductase [EC:1.1.1.100]	-	GO:0003824//catalytic activity	GO:0008152//metabolic process	gi|147788942|emb|CAN64848.1|/1.4467e-100/hypothetical protein VITISV_036158 [Vitis vinifera]
Unigene83037_S2_1	671	60	147	20.3174	53.4786	1.39625	Up	3.26066e-11	6.52363e-09	-	-	-	GO:0009267//cellular response to starvation	gi|470143971|ref|XP_004307640.1|/8.27627e-50/PREDICTED: uncharacterized protein LOC101301617 [Fragaria vesca subsp. vesca]
Unigene76148_S2_3	409	95	230	52.7764	137.274	1.3791	Up	1.904e-16	6.0521e-14	-	-	-	-	-
Unigene44596_S2_3	706	36	87	11.5861	30.0815	1.37648	Up	4.65042e-07	5.1425e-05	-	-	-	-	-
Unigene20194_S2_1	417	41	98	22.3402	57.3687	1.36062	Up	1.12914e-07	1.3818e-05	K00924|1|1e-15|79.7|ath:AT1G30270|[EC:2.7.1.-];K07198|4|2e-08|55.8|cre:CHLREDRAFT_106184|5'-AMP-activated protein kinase, catalytic alpha subunit [EC:2.7.11.11]	-	GO:0004674//protein serine/threonine kinase activity;GO:0032559	GO:0006464//cellular protein modification process;GO:0032501//multicellular organismal process;GO:0006972//hyperosmotic response;GO:0009926//auxin polar transport;GO:0023052//signaling	gi|217072624|gb|ACJ84672.1|/1.95311e-25/unknown [Medicago truncatula]
Unigene76902_S2_3	1486	123	293	18.8073	48.132	1.35571	Up	4.77918e-20	2.01676e-17	K00010|1|2e-13|75.9|cme:CMR475C|myo-inositol 2-dehydrogenase [EC:1.1.1.18]	-	GO:0004033//aldo-keto reductase (NADP) activity	GO:0008152//metabolic process	gi|356514368|ref|XP_003525878.1|/1.03806e-176/PREDICTED: uncharacterized oxidoreductase yrbE-like [Glycine max]
Unigene77377_S2_3	1531	55	131	8.16257	20.8872	1.35553	Up	9.29818e-10	1.52055e-07	-	GO:0043231//intracellular membrane-bounded organelle;GO:0016020//membrane	GO:0005488//binding;GO:0001071//nucleic acid binding transcription factor activity	GO:0009409//response to cold;GO:0002376//immune system process;GO:0010467//gene expression;GO:0009743//response to carbohydrate stimulus;GO:0051707//response to other organism	gi|21358787|gb|AAM47025.1|/1.40185e-75/nam-like protein 1 [Petunia x hybrida]
CL10219.Contig1_S2_1	1317	61	145	10.5241	26.8762	1.35264	Up	1.26831e-10	2.33987e-08	K16055|1|8e-161|565|bdi:100821815|trehalose 6-phosphate synthase/phosphatase [EC:2.4.1.15 3.1.3.12]	GO:0043231//intracellular membrane-bounded organelle	GO:0035251//UDP-glucosyltransferase activity;GO:0019203//carbohydrate phosphatase activity	GO:0005991//trehalose metabolic process	gi|444300782|gb|AGD98700.1|/1.56345e-173/trehalose-6-phosphate synthase [Camellia sinensis]
Unigene27988_S2_1	1208	204	483	38.371	97.6034	1.34692	Up	1.01833e-31	7.70843e-29	-	-	-	-	gi|206584345|gb|ACI15345.1|/4.38594e-119/NAC domain protein NAC4 [Gossypium hirsutum]
CL7177.Contig1_S2_1	1492	31	73	4.72098	11.9437	1.33909	Up	6.27174e-06	0.00055617	-	GO:0043231//intracellular membrane-bounded organelle	GO:0003824//catalytic activity	-	gi|359492622|ref|XP_002282350.2|/0/PREDICTED: uncharacterized protein LOC100267859 [Vitis vinifera]
CL3248.Contig3_S2_1	381	34	80	20.2765	51.2566	1.33793	Up	2.2735e-06	0.000221398	-	-	-	-	-
Unigene1660_S2_1	1800	63	148	7.95257	20.0712	1.33564	Up	1.23863e-10	2.29088e-08	K00423|1|2e-179|627|ppp:PHYPADRAFT_163787|L-ascorbate oxidase [EC:1.10.3.3]	-	GO:0046914//transition metal ion binding;GO:0016682//oxidoreductase activity, acting on diphenols and related substances as donors, oxygen as acceptor	GO:0008152//metabolic process	gi|350537917|ref|NP_001234829.1|/0/ascorbate oxidase precursor [Solanum lycopersicum]
CL9775.Contig1_S2_3	909	32	75	7.99881	20.1411	1.33228	Up	5.0878e-06	0.000461776	K14861|1|2e-13|74.7|gmx:100777901|nucleolar pre-ribosomal-associated protein 1	-	GO:0016787//hydrolase activity	-	gi|462397479|gb|EMJ03147.1|/9.77153e-118/hypothetical protein PRUPE_ppa004524mg [Prunus persica]
Unigene27956_S2_1	979	263	615	61.0397	153.348	1.32899	Up	3.76472e-39	4.00621e-36	K14492|1|5e-58|223|rcu:RCOM_0699760|two-component response regulator ARR-A family	-	-	GO:0044237//cellular metabolic process;GO:0050794//regulation of cellular process	gi|470123328|ref|XP_004297679.1|/2.06238e-57/PREDICTED: two-component response regulator ARR3-like [Fragaria vesca subsp. vesca]
Unigene13366_S2_1	775	106	247	31.0773	77.8001	1.32391	Up	1.40878e-16	4.51708e-14	K09286|1|8e-20|95.5|ath:AT5G44210|EREBP-like factor	-	-	-	gi|60459377|gb|AAX20034.1|/4.5863e-24/ethylene responsive element binding protein C1 [Capsicum annuum]
Unigene63454_S2_1	915	38	88	9.4363	23.4772	1.31497	Up	9.86156e-07	0.000102418	K00517|1|3e-97|353|ath:AT1G01190|[EC:1.14.-.-];K09754|5|6e-52|202|osa:4339188|coumaroylquinate(coumaroylshikimate) 3'-monooxygenase [EC:1.14.13.36]	GO:0044464//cell part	GO:0016709//oxidoreductase activity, acting on paired donors, with incorporation or reduction of molecular oxygen, NAD(P)H as one donor, and incorporation of one atom of oxygen;GO:0005506//iron ion binding	GO:0008152//metabolic process;GO:0048608//reproductive structure development	gi|224130624|ref|XP_002320887.1|/4.35289e-107/cytochrome P450 [Populus trichocarpa]
CL8290.Contig5_S2_3	218	32	74	33.3528	82.8629	1.31292	Up	7.48376e-06	0.000650299	K10256|1|1e-23|105|gmx:100805040|omega-6 fatty acid desaturase (delta-12 desaturase) [EC:1.14.19.-]	-	GO:0016705//oxidoreductase activity, acting on paired donors, with incorporation or reduction of molecular oxygen	GO:0008152//metabolic process	gi|442614250|gb|AGC65505.1|/1.9105e-33/FAD2-8 protein [Carthamus tinctorius]
Unigene27995_S2_1	1431	152	351	24.1348	59.8759	1.31086	Up	1.37002e-22	7.03462e-20	K00253|1|0.0|680|vvi:100265639|isovaleryl-CoA dehydrogenase [EC:1.3.8.4]	GO:0044429//mitochondrial part	GO:0003995//acyl-CoA dehydrogenase activity;GO:0050662//coenzyme binding;GO:0032559	GO:0008152//metabolic process	gi|297746230|emb|CBI16286.3|/0/unnamed protein product [Vitis vinifera]
Unigene76756_S2_3	2774	173	399	14.1703	35.1117	1.30908	Up	2.05874e-25	1.19972e-22	-	GO:0030312//external encapsulating structure;GO:0044444//cytoplasmic part	-	GO:0008154//actin polymerization or depolymerization;GO:0003006//developmental process involved in reproduction	gi|460405689|ref|XP_004248308.1|/5.78744e-169/PREDICTED: formin-like protein 5-like [Solanum lycopersicum]
Unigene6346_S2_3	1181	59	136	11.3512	28.1108	1.30828	Up	1.28709e-09	2.08162e-07	K00924|1|1e-115|414|ath:AT5G22850|[EC:2.7.1.-];K01379|3|7e-06|50.1|cme:CMN194C|cathepsin D [EC:3.4.23.5]	-	GO:0004175//endopeptidase activity	GO:0019538//protein metabolic process	gi|470140882|ref|XP_004306165.1|/1.11384e-127/PREDICTED: aspartic proteinase-like protein 2-like [Fragaria vesca subsp. vesca]
CL5459.Contig3_S2_1	1529	45	103	6.6872	16.4443	1.29811	Up	1.55911e-07	1.85843e-05	-	-	-	-	gi|224112821|ref|XP_002332699.1|/1.62552e-140/predicted protein [Populus trichocarpa]
CL2843.Contig1_S2_1	4276	333	762	17.6948	43.5013	1.29773	Up	2.02058e-46	2.85314e-43	K15505|1|4e-99|362|gmx:100806677|DNA repair protein RAD5 [EC:3.6.4.-];K15711|3|7e-98|357|ppp:PHYPADRAFT_211797|SWI/SNF-related matrix-associated actin-dependent regulator of chromatin subfamily A3 [EC:3.6.4.- 6.3.2.19]	-	GO:0046872//metal ion binding;GO:0003676//nucleic acid binding	-	gi|359494872|ref|XP_002263027.2|/0/PREDICTED: uncharacterized protein LOC100265351 [Vitis vinifera]
CL4027.Contig1_S2_1	1735	98	224	12.8341	31.5162	1.29611	Up	9.92454e-15	2.80277e-12	K10601|1|6e-10|64.3|ath:AT1G65040|E3 ubiquitin-protein ligase synoviolin [EC:6.3.2.19]	GO:0044464//cell part	GO:0046914//transition metal ion binding	-	gi|460378921|ref|XP_004235215.1|/2.32752e-146/PREDICTED: RING finger and transmembrane domain-containing protein 2-like [Solanum lycopersicum]
CL10442.Contig1_S2_3	410	70	160	38.793	95.2623	1.29611	Up	6.2497e-11	1.20761e-08	K00514|1|4e-06|48.1|rcu:RCOM_1428040|zeta-carotene desaturase [EC:1.3.5.6]	GO:0031410//cytoplasmic vesicle;GO:0043231//intracellular membrane-bounded organelle	GO:0016787//hydrolase activity	GO:0044238//primary metabolic process	gi|470132490|ref|XP_004302114.1|/6.75172e-47/PREDICTED: GDSL esterase/lipase At5g33370-like [Fragaria vesca subsp. vesca]
Unigene28353_S2_1	2767	552	1259	45.3283	111.071	1.293	Up	4.02012e-75	1.34173e-71	K12309|1|0.0|1065|ath:AT3G52840|beta-galactosidase [EC:3.2.1.23];K01190|3|4e-67|254|cme:CMP078C|beta-galactosidase [EC:3.2.1.23]	-	GO:0030246//carbohydrate binding;GO:0015925;GO:0043167//ion binding	GO:0044238//primary metabolic process	gi|318136780|gb|ADV41669.1|/0/beta-D-galactosidase [Actinidia deliciosa var. deliciosa]
CL8856.Contig4_S2_3	574	86	196	34.0429	83.3545	1.29191	Up	5.1814e-13	1.23523e-10	-	-	-	-	gi|460399954|ref|XP_004245501.1|/1.12026e-32/PREDICTED: uncharacterized protein LOC101251606 isoform 2 [Solanum lycopersicum]
Unigene28433_S2_1	1223	138	311	25.6385	62.0753	1.27571	Up	2.0223e-19	8.15876e-17	K05277|1|7e-60|229|pop:POPTR_646527|leucoanthocyanidin dioxygenase [EC:1.14.11.19];K05933|2|1e-58|225|vvi:100232928|aminocyclopropanecarboxylate oxidase [EC:1.14.17.4];K05278|3|1e-58|225|rcu:RCOM_1031460|flavonol synthase [EC:1.14.11.23]	-	GO:0046914//transition metal ion binding;GO:0016491//oxidoreductase activity	GO:0008152//metabolic process	gi|225448451|ref|XP_002272995.1|/1.62846e-145/PREDICTED: leucoanthocyanidin dioxygenase [Vitis vinifera]
Unigene76865_S2_3	1182	182	410	34.9859	84.6742	1.27515	Up	4.33142e-25	2.48468e-22	-	GO:0031410//cytoplasmic vesicle	-	-	gi|359476777|ref|XP_002278837.2|/1.08637e-98/PREDICTED: LOW QUALITY PROTEIN: putative pentatricopeptide repeat-containing protein At3g23330 [Vitis vinifera]
CL11232.Contig1_S2_3	1295	56	125	9.82557	23.5627	1.26189	Up	1.5518e-08	2.14985e-06	K13430|1|1e-133|474|rcu:RCOM_1078760|serine/threonine-protein kinase PBS1 [EC:2.7.11.1]	-	GO:0004672//protein kinase activity;GO:0032559	GO:0006464//cellular protein modification process	gi|460411779|ref|XP_004251283.1|/1.93137e-160/PREDICTED: probable serine/threonine-protein kinase RLCKVII-like [Solanum lycopersicum]
Unigene13662_S2_3	1975	69	154	7.93819	19.0344	1.26173	Up	3.3819e-10	5.88435e-08	K11684|1|9e-26|117|sbi:SORBI_03g001920|bromodomain-containing factor 1;K11723|3|1e-09|63.5|vvi:100267501|bromodomain-containing protein 7/9;K06062|4|8e-09|60.8|cme:CMM151C|histone acetyltransferase [EC:2.3.1.48]	-	-	-	gi|224116690|ref|XP_002317367.1|/3.2164e-30/global transcription factor group [Populus trichocarpa]
CL6466.Contig1_S2_1	2023	208	463	23.3618	55.8689	1.25789	Up	1.4446e-27	9.14407e-25	K01530|1|0.0|1035|vvi:100256123|phospholipid-translocating ATPase [EC:3.6.3.1];K14802|5|0.0|966|vvi:100247431|phospholipid-transporting ATPase [EC:3.6.3.1]	GO:0031224//intrinsic to membrane	GO:0042625//ATPase activity, coupled to transmembrane movement of ions;GO:0046872//metal ion binding;GO:0005548//phospholipid transporter activity;GO:0005515//protein binding;GO:0032559	GO:0009206;GO:0006869//lipid transport	gi|225423806|ref|XP_002280418.1|/0/PREDICTED: putative phospholipid-transporting ATPase 9-like isoform 1 [Vitis vinifera]
Unigene27711_S2_3	947	519	1154	124.525	297.468	1.2563	Up	4.7428e-66	1.16082e-62	K13448|1|1e-40|164|vvi:100264572|calcium-binding protein CML	GO:0016020//membrane;GO:0043231//intracellular membrane-bounded organelle	GO:0046872//metal ion binding	-	gi|460392121|ref|XP_004241666.1|/7.756e-46/PREDICTED: calcium-binding allergen Ole e 8-like [Solanum lycopersicum]
CL5142.Contig2_S2_1	1534	63	140	9.33157	22.2786	1.25547	Up	2.4719e-09	3.82915e-07	K14413|1|2e-09|62.4|pop:POPTR_567039|beta-1,3-galactosyltransferase [EC:2.4.1.-]	GO:0043231//intracellular membrane-bounded organelle;GO:0031224//intrinsic to membrane	GO:0035250//UDP-galactosyltransferase activity	GO:0006464//cellular protein modification process	gi|225438287|ref|XP_002269415.1|/3.99696e-163/PREDICTED: beta-1,3-galactosyltransferase 7 [Vitis vinifera]
Unigene13298_S2_3	1357	45	100	7.53481	17.9889	1.25547	Up	4.77756e-07	5.26722e-05	-	-	-	-	gi|460368875|ref|XP_004230290.1|/1.51477e-78/PREDICTED: uncharacterized protein LOC101243829 [Solanum lycopersicum]
Unigene97666_S2_3	894	87	193	22.1116	52.6993	1.25298	Up	2.64464e-12	5.8844e-10	K01090|1|8e-22|102|sbi:SORBI_01g038410|protein phosphatase [EC:3.1.3.16];K14497|2|6e-17|86.3|vvi:100251367|protein phosphatase 2C [EC:3.1.3.16]	GO:0043234//protein complex;GO:0043231//intracellular membrane-bounded organelle	GO:0043169//cation binding;GO:0004721//phosphoprotein phosphatase activity	GO:0006464//cellular protein modification process	gi|255573107|ref|XP_002527483.1|/3.66065e-127/protein phosphatase 2c, putative [Ricinus communis]
CL66.Contig2_S2_1	629	47	104	16.978	40.3615	1.24931	Up	3.12628e-07	3.57555e-05	K09755|1|1e-67|253|ath:AT4G36220|ferulate-5-hydroxylase [EC:1.14.-.-]	GO:0043231//intracellular membrane-bounded organelle	GO:0004497//monooxygenase activity;GO:0005506//iron ion binding	GO:0009411//response to UV;GO:0012501//programmed cell death;GO:0006631//fatty acid metabolic process;GO:0009699//phenylpropanoid biosynthetic process	gi|418203660|dbj|BAM66576.1|/4.05644e-101/ferulate-5-hydroxylase [Chrysanthemum x morifolium]
Unigene70950_S2_1	790	39	86	11.217	26.574	1.24433	Up	3.58284e-06	0.000334699	K05283|1|3e-16|83.6|aly:ARALYDRAFT_354960|phosphatidylinositol glycan, class W [EC:2.3.-.-];K11982|2|2e-12|71.2|sbi:SORBI_03g011120|E3 ubiquitin-protein ligase RNF115/126 [EC:6.3.2.19]	-	-	-	gi|462414867|gb|EMJ19604.1|/4.14623e-36/hypothetical protein PRUPE_ppa011446mg [Prunus persica]
Unigene27929_S2_1	1187	155	340	29.6702	69.9219	1.23673	Up	3.6823e-20	1.57196e-17	K12116|1|4e-153|539|pop:POPTR_822050|flavin-binding kelch repeat F-box protein 1	-	GO:0005488//binding;GO:0060089	GO:0009416//response to light stimulus;GO:0019941//modification-dependent protein catabolic process;GO:0009908//flower development;GO:0048511//rhythmic process;GO:0023052//signaling;GO:0006351//transcription, DNA-dependent	gi|309256357|gb|ADO61006.1|/1.26917e-163/flavin-binding kelch repeat F-box 1 [Helianthus annuus]
CL1705.Contig1_S2_1	1496	37	81	5.61965	13.2172	1.23386	Up	7.94538e-06	0.000687158	-	GO:0016020//membrane	GO:0004091//carboxylesterase activity	-	gi|225437380|ref|XP_002268904.1|/4.9068e-142/PREDICTED: monoglyceride lipase isoform 1 [Vitis vinifera]
CL673.Contig7_S2_1	355	48	105	30.7222	72.2014	1.23275	Up	3.64366e-07	4.09708e-05	-	GO:0044464//cell part	GO:0046914//transition metal ion binding	-	gi|356533571|ref|XP_003535336.1|/8.05698e-16/PREDICTED: zinc finger protein MAGPIE-like [Glycine max]
CL2285.Contig23_S2_1	274	51	111	42.2921	98.8911	1.22545	Up	1.92441e-07	2.27173e-05	K10775|1|4e-38|154|rcu:RCOM_1355480|phenylalanine ammonia-lyase [EC:4.3.1.24]	GO:0044424//intracellular part	GO:0016840	GO:0006558//L-phenylalanine metabolic process	gi|27436243|gb|AAO13347.1|/1.2547e-40/phenylalanine ammonia-lyase2 [Lactuca sativa]
Unigene71199_S2_1	1191	109	236	20.7948	48.371	1.21792	Up	3.8235e-14	1.00987e-11	-	-	-	-	gi|296086847|emb|CBI33014.3|/1.77033e-64/unnamed protein product [Vitis vinifera]
CL9429.Contig2_S2_1	1000	1619	3492	367.863	852.431	1.21241	Up	2.0057e-185	2.94541e-181	K01953|1|3e-06|51.2|ppp:PHYPADRAFT_226188|asparagine synthase (glutamine-hydrolysing) [EC:6.3.5.4]	-	-	-	gi|462407757|gb|EMJ13091.1|/4.55202e-92/hypothetical protein PRUPE_ppa010287mg [Prunus persica]
Unigene13303_S2_3	734	97	208	30.0272	69.1755	1.20399	Up	1.95001e-12	4.39207e-10	K09286|1|9e-18|88.6|ath:AT5G44210|EREBP-like factor;K03021|5|2e-15|80.9|smo:SELMODRAFT_443461|DNA-directed RNA polymerase III subunit RPC2 [EC:2.7.7.6]	-	-	GO:0009987//cellular process	gi|255536751|ref|XP_002509442.1|/4.45986e-18/Ethylene-responsive transcription factor, putative [Ricinus communis]
Unigene619_S2_1	459	107	229	52.9676	121.789	1.2012	Up	1.6778e-13	4.26277e-11	K14488|1|1e-09|60.1|vvi:100241753|SAUR family protein	-	-	-	gi|225428235|ref|XP_002279356.1|/1.36292e-24/PREDICTED: uncharacterized protein LOC100252141 [Vitis vinifera]
Unigene73960_S2_1	638	60	128	21.3683	48.975	1.19657	Up	4.0512e-08	5.29294e-06	K08234|1|6e-11|65.5|cre:CHLREDRAFT_143257|glyoxylase I family protein	-	GO:0003824//catalytic activity	-	gi|317106739|dbj|BAJ53235.1|/6.09499e-76/JHL06P13.16 [Jatropha curcas]
CL10143.Contig1_S2_1	986	86	183	19.818	45.3064	1.1929	Up	5.68696e-11	1.10761e-08	K04733|1|7e-100|362|pop:POPTR_878434|interleukin-1 receptor-associated kinase 4 [EC:2.7.11.1];K00924|2|9e-92|335|ath:AT1G14370|[EC:2.7.1.-];K05658|4|3e-89|326|vvi:100262734|ATP-binding cassette, subfamily B (MDR/TAP), member 1	GO:0043231//intracellular membrane-bounded organelle	GO:0004672//protein kinase activity;GO:0032559	GO:0006464//cellular protein modification process	gi|296083955|emb|CBI24343.3|/4.27317e-111/unnamed protein product [Vitis vinifera]
Unigene62457_S2_1	1342	149	317	25.2274	57.6623	1.19263	Up	6.23846e-18	2.26765e-15	-	-	GO:0016758//transferase activity, transferring hexosyl groups	GO:0006665//sphingolipid metabolic process	gi|460401732|ref|XP_004246371.1|/1.12353e-134/PREDICTED: phosphatidylinositol:ceramide inositolphosphotransferase 2-like [Solanum lycopersicum]
Unigene15889_S2_3	329	126	267	87.019	198.107	1.18688	Up	3.108e-15	9.05587e-13	-	GO:0009534//chloroplast thylakoid	-	GO:0006950//response to stress;GO:0009642//response to light intensity;GO:0009767//photosynthetic electron transport chain	gi|462420339|gb|EMJ24602.1|/6.49653e-42/hypothetical protein PRUPE_ppa013360mg [Prunus persica]
Unigene71163_S2_1	679	42	89	14.0546	31.9967	1.18688	Up	5.56952e-06	0.000498109	-	-	-	-	gi|460406419|ref|XP_004248662.1|/4.94622e-50/PREDICTED: disease resistance response protein 206-like [Solanum lycopersicum]
Unigene62817_S2_1	425	113	239	60.4128	137.276	1.18415	Up	9.56486e-14	2.46424e-11	-	-	-	-	gi|460379031|ref|XP_004235268.1|/1.03023e-18/PREDICTED: uncharacterized protein LOC101243970 [Solanum lycopersicum]
CL3042.Contig2_S2_1	1950	80	169	9.32169	21.1562	1.18241	Up	4.07508e-10	6.97475e-08	-	-	-	-	-
CL3879.Contig3_S2_1	1094	636	1342	132.093	299.447	1.18075	Up	1.5724e-69	4.44057e-66	-	-	-	-	gi|225459247|ref|XP_002285762.1|/1.35248e-124/PREDICTED: uncharacterized protein LOC100259041 [Vitis vinifera]
Unigene28394_S2_1	423	85	179	45.6581	103.299	1.17789	Up	1.41323e-10	2.5942e-08	-	-	-	-	-
Unigene76667_S2_3	627	174	366	63.0552	142.495	1.17622	Up	4.71302e-20	2.00034e-17	K13448|1|1e-35|147|vvi:100253496|calcium-binding protein CML	GO:0016020//membrane	GO:0046872//metal ion binding	GO:0009642//response to light intensity;GO:0006952//defense response;GO:0009725//response to hormone stimulus;GO:0000302//response to reactive oxygen species;GO:0019932//second-messenger-mediated signaling;GO:0046209//nitric oxide metabolic process;GO:0009908//flower development;GO:0048571//long-day photoperiodism;GO:0043200//response to amino acid stimulus;GO:0009605//response to external stimul…	gi|460372337|ref|XP_004231987.1|/2.09389e-41/PREDICTED: calcium-binding protein CML24-like [Solanum lycopersicum]
Unigene2048_S2_3	1295	189	397	33.1613	74.8352	1.17422	Up	1.44871e-21	6.90734e-19	K06617|1|0.0|662|rcu:RCOM_0268570|raffinose synthase [EC:2.4.1.82]	GO:0009536//plastid	GO:0004672//protein kinase activity;GO:0008378//galactosyltransferase activity;GO:0032559	GO:0009725//response to hormone stimulus;GO:0009312//oligosaccharide biosynthetic process;GO:0005985//sucrose metabolic process;GO:0019406;GO:0023052//signaling;GO:0006950//response to stress;GO:0006464//cellular protein modification process	gi|255579562|ref|XP_002530623.1|/0/Stachyose synthase precursor, putative [Ricinus communis]
Unigene24549_S2_1	1328	50	105	8.55483	19.3008	1.17385	Up	9.92716e-07	0.000102954	-	-	-	-	gi|460408661|ref|XP_004249761.1|/2.0108e-144/PREDICTED: uncharacterized protein LOC101261476 [Solanum lycopersicum]
CL2205.Contig1_S2_1	3377	216	453	14.5332	32.7455	1.17194	Up	2.58102e-24	1.42492e-21	K13447|1|0.0|1340|rcu:RCOM_1502990|respiratory burst oxidase [EC:1.6.3.- 1.11.1.-]	GO:0031224//intrinsic to membrane	GO:0050664//oxidoreductase activity, acting on NAD(P)H, oxygen as acceptor;GO:0016209//antioxidant activity;GO:0046914//transition metal ion binding;GO:0050662//coenzyme binding	GO:0006952//defense response;GO:0012501//programmed cell death;GO:0008152//metabolic process	gi|28268680|dbj|BAC56865.1|/0/respiratory burst oxidase homolog [Nicotiana benthamiana]
CL2078.Contig4_S2_1	1088	69	144	14.4099	32.3086	1.16486	Up	1.1989e-08	1.67677e-06	K00218|1|2e-136|483|vvi:100255647|protochlorophyllide reductase [EC:1.3.1.33]	GO:0009536//plastid	GO:0016628//oxidoreductase activity, acting on the CH-CH group of donors, NAD or NADP as acceptor	GO:0006779//porphyrin-containing compound biosynthetic process	gi|359493870|ref|XP_002284769.2|/9.89985e-136/PREDICTED: protochlorophyllide reductase, chloroplastic-like [Vitis vinifera]
CL5218.Contig1_S2_3	989	58	121	13.3251	29.8658	1.16435	Up	1.78152e-07	2.11324e-05	K15397|1|2e-84|310|sbi:SORBI_01g042600|3-ketoacyl-CoA synthase [EC:2.3.1.-]	GO:0043231//intracellular membrane-bounded organelle	GO:0016747//transferase activity, transferring acyl groups other than amino-acyl groups	GO:0006631//fatty acid metabolic process	gi|225448813|ref|XP_002276028.1|/1.91867e-127/PREDICTED: 3-ketoacyl-CoA synthase 12-like [Vitis vinifera]
Unigene72729_S2_1	292	71	148	55.2478	123.727	1.16317	Up	7.82744e-09	1.12253e-06	K12133|1|1e-10|62.8|ath:AT1G01060|LATE ELONGATED HYPOCOTYL;K12134|3|9e-09|56.6|aly:ARALYDRAFT_904154|circadian clock associated 1	-	-	-	gi|317457111|gb|ADV29637.1|/1.08284e-20/At5g37260-like protein [Solanum arcanum]
CL11986.Contig2_S2_3	863	72	150	18.9566	42.4293	1.16236	Up	6.32522e-09	9.21499e-07	K13496|1|1e-37|155|ath:AT2G36750|UDP-glucosyl transferase 73C [EC:2.4.1.-]	-	GO:0016757//transferase activity, transferring glycosyl groups	-	gi|171906260|gb|ACB56927.1|/5.72352e-122/glycosyltransferase UGT95A1 [Hieracium pilosella]
CL1894.Contig1_S2_1	496	116	241	53.1393	118.61	1.15837	Up	2.01852e-13	5.05842e-11	-	-	-	-	gi|584825|sp|P37707.1|B2_DAUCA/1.65605e-67/RecName: Full=B2 protein
CL10219.Contig2_S2_1	1119	65	135	13.1984	29.4502	1.15791	Up	3.9811e-08	5.22927e-06	K16055|1|7e-123|438|sbi:SORBI_04g035560|trehalose 6-phosphate synthase/phosphatase [EC:2.4.1.15 3.1.3.12]	GO:0043231//intracellular membrane-bounded organelle	GO:0035251//UDP-glucosyltransferase activity;GO:0019203//carbohydrate phosphatase activity	GO:0005991//trehalose metabolic process	gi|444300782|gb|AGD98700.1|/3.02167e-127/trehalose-6-phosphate synthase [Camellia sinensis]
Unigene27861_S2_3	1569	67	139	9.70267	21.626	1.15632	Up	2.59634e-08	3.47881e-06	K14497|1|1e-139|494|vvi:100255251|protein phosphatase 2C [EC:3.1.3.16]	GO:0043234//protein complex	GO:0004721//phosphoprotein phosphatase activity;GO:0043169//cation binding	GO:0006464//cellular protein modification process	gi|462400935|gb|EMJ06492.1|/3.61908e-143/hypothetical protein PRUPE_ppa006696mg [Prunus persica]
Unigene27447_S2_1	720	161	333	50.8081	112.901	1.15192	Up	7.86838e-18	2.80458e-15	K13464|1|3e-33|139|vvi:100254231|jasmonate ZIM domain-containing protein	-	-	-	gi|196259698|dbj|BAG68657.1|/5.94261e-36/jasmonate ZIM-domain protein 3 [Nicotiana tabacum]
CL6390.Contig1_S2_1	1063	118	244	25.2225	56.0327	1.15156	Up	1.86158e-13	4.69719e-11	-	-	-	-	gi|462419031|gb|EMJ23294.1|/9.49794e-160/hypothetical protein PRUPE_ppa005632mg [Prunus persica]
CL874.Contig1_S2_1	1032	124	255	27.3012	60.3178	1.14362	Up	7.36656e-14	1.9249e-11	K09755|1|2e-140|496|pop:POPTR_836596|ferulate-5-hydroxylase [EC:1.14.-.-]	-	GO:0016491//oxidoreductase activity;GO:0005506//iron ion binding	GO:0008152//metabolic process	gi|418203660|dbj|BAM66576.1|/0/ferulate-5-hydroxylase [Chrysanthemum x morifolium]
CL6284.Contig1_S2_1	1416	56	115	8.98595	19.8253	1.1416	Up	5.46652e-07	5.99082e-05	K16055|1|0.0|643|aly:ARALYDRAFT_674660|trehalose 6-phosphate synthase/phosphatase [EC:2.4.1.15 3.1.3.12]	-	GO:0016787//hydrolase activity;GO:0016757//transferase activity, transferring glycosyl groups	GO:0005991//trehalose metabolic process	gi|444300782|gb|AGD98700.1|/0/trehalose-6-phosphate synthase [Camellia sinensis]
Unigene93148_S2_3	1391	45	92	7.35063	16.1453	1.13517	Up	8.31282e-06	0.000713057	K08900|1|3e-38|117|pop:POPTR_248199|mitochondrial chaperone BCS1	-	-	-	gi|224130620|ref|XP_002320886.1|/3.82458e-103/predicted protein [Populus trichocarpa]
Unigene15985_S2_3	474	45	92	21.5712	47.3799	1.13517	Up	8.31282e-06	0.000713891	K13083|1|3e-13|72.4|vvi:100266025|cytochrome P450, family 75, subfamily A (flavonoid 3',5'-hydroxylase) [EC:1.14.13.88]	-	GO:0046872//metal ion binding;GO:0016491//oxidoreductase activity	-	gi|86753682|gb|ABD15097.1|/7.09839e-30/putative heme-binding cytochrome P450 [Artemisia annua]
Unigene13325_S2_1	671	415	847	140.529	308.138	1.13271	Up	8.87508e-42	1.01822e-38	-	-	-	-	gi|225441339|ref|XP_002276510.1|/4.56245e-32/PREDICTED: polyadenylate-binding protein-interacting protein 2 [Vitis vinifera]
Unigene35781_S2_1	404	80	163	44.9933	98.4898	1.13026	Up	3.20414e-09	4.91163e-07	-	GO:0005773//vacuole;GO:0031090//organelle membrane	GO:0046872//metal ion binding	GO:0006810//transport	gi|297847712|ref|XP_002891737.1|/3.5097e-27/sodium/calcium exchanger family protein [Arabidopsis lyrata subsp. lyrata]
Unigene71145_S2_1	2198	164	334	16.9533	37.094	1.12962	Up	2.25312e-17	7.76702e-15	-	GO:0016020//membrane	-	-	gi|255543639|ref|XP_002512882.1|/1.03384e-125/conserved hypothetical protein [Ricinus communis]
Unigene97277_S2_3	302	96	195	72.2277	157.62	1.12583	Up	1.0643e-10	1.98344e-08	-	-	-	-	-
CL907.Contig2_S2_1	729	51	103	15.8958	34.4901	1.11754	Up	3.18522e-06	0.000299844	-	-	-	-	-
CL10442.Contig2_S2_3	1319	218	440	37.5536	81.4316	1.11664	Up	5.17166e-22	2.58323e-19	K01206|1|1e-19|96.3|ath:AT1G67830|alpha-L-fucosidase [EC:3.2.1.51];K00514|3|1e-18|92.8|rcu:RCOM_1428040|zeta-carotene desaturase [EC:1.3.5.6]	-	GO:0016787//hydrolase activity	GO:0044238//primary metabolic process	gi|255562023|ref|XP_002522020.1|/5.22888e-153/zinc finger protein, putative [Ricinus communis]
Unigene56888_S2_3	786	64	129	18.5011	40.0638	1.11469	Up	1.93063e-07	2.27542e-05	K14638|1|6e-32|135|smo:SELMODRAFT_97812|solute carrier family 15 (peptide/histidine transporter), member 3/4	-	-	-	gi|460380873|ref|XP_004236178.1|/5.32709e-68/PREDICTED: probable peptide/nitrate transporter At5g62680-like [Solanum lycopersicum]
CL5795.Contig3_S2_1	3737	337	679	20.4902	44.3539	1.11413	Up	5.58912e-33	4.50974e-30	K16055|1|0.0|1301|vvi:100246842|trehalose 6-phosphate synthase/phosphatase [EC:2.4.1.15 3.1.3.12]	-	GO:0010333//terpene synthase activity;GO:0035251//UDP-glucosyltransferase activity;GO:0019203//carbohydrate phosphatase activity	GO:0016098//monoterpenoid metabolic process;GO:0009719;GO:0005991//trehalose metabolic process;GO:0006950//response to stress;GO:0051707//response to other organism	gi|209573856|gb|ACI62866.1|/0/trehalose 6-phosphate synthase [Gossypium arboreum]
Unigene28179_S2_1	1305	621	1250	108.124	233.821	1.11273	Up	3.77792e-59	6.93494e-56	-	GO:0016020//membrane	-	-	gi|13785207|emb|CAC37355.1|/3.03723e-129/putative membrane protein [Solanum tuberosum]
CL9123.Contig1_S2_1	2062	1133	2267	124.848	268.379	1.1041	Up	1.81783e-104	1.21342e-100	K01193|1|0.0|671|pop:POPTR_561648|beta-fructofuranosidase [EC:3.2.1.26]	-	GO:0004553//hydrolase activity, hydrolyzing O-glycosyl compounds	GO:0044238//primary metabolic process	gi|13940209|emb|CAC37922.1|/0/fructan 1-exohydrolase IIa [Cichorium intybus]
Unigene1567_S2_1	1498	57	114	8.64574	18.5771	1.10346	Up	1.21972e-06	0.000124908	K14508|1|1e-106|385|pop:POPTR_819262|regulatory protein NPR1	-	-	-	gi|49182284|gb|AAT57642.1|/0/NIM1-like protein 1 [Helianthus annuus]
Unigene27714_S2_1	1200	112	224	21.2068	45.5671	1.10346	Up	9.68678e-12	2.05567e-09	K15227|1|7e-78|289|aly:ARALYDRAFT_493579|arogenate dehydrogenase (NADP+), plant [EC:1.3.1.78]	-	GO:0016628//oxidoreductase activity, acting on the CH-CH group of donors, NAD or NADP as acceptor	GO:0006570//tyrosine metabolic process	gi|225448588|ref|XP_002274031.1|/1.65614e-102/PREDICTED: arogenate dehydrogenase 1, chloroplastic [Vitis vinifera]
Unigene36361_S2_1	783	68	135	19.7327	42.0879	1.09282	Up	1.59412e-07	1.89708e-05	-	-	-	-	gi|460372309|ref|XP_004231973.1|/5.91592e-27/PREDICTED: uncharacterized protein LOC101251835 isoform 1 [Solanum lycopersicum]
CL9242.Contig1_S2_1	1743	172	341	22.4218	47.7575	1.09083	Up	8.12134e-17	2.69827e-14	K13430|1|0.0|690|vvi:100254113|serine/threonine-protein kinase PBS1 [EC:2.7.11.1]	-	GO:0004871//signal transducer activity;GO:0004713//protein tyrosine kinase activity;GO:0032559	GO:0042742//defense response to bacterium;GO:0006468//protein phosphorylation	gi|225425176|ref|XP_002265076.1|/0/PREDICTED: serine/threonine-protein kinase PBS1 [Vitis vinifera]
CL322.Contig1_S2_1	2060	1058	2086	116.696	247.191	1.08286	Up	2.40664e-93	1.10444e-89	K01953|1|0.0|1035|vvi:100241610|asparagine synthase (glutamine-hydrolysing) [EC:6.3.5.4]	-	GO:0016884//carbon-nitrogen ligase activity, with glutamine as amido-N-donor;GO:0032559	GO:0009064//glutamine family amino acid metabolic process;GO:0006528//asparagine metabolic process	gi|6049841|gb|AAF02775.1|AF190728_1/0/asparagine synthetase [Helianthus annuus]
CL4973.Contig3_S2_1	846	183	360	49.1496	103.876	1.07962	Up	2.11838e-17	7.33699e-15	K09286|1|2e-29|119|ath:AT4G25480|EREBP-like factor	-	-	-	gi|144228150|gb|ABO93604.1|/3.74027e-72/DREBa [Chrysanthemum x morifolium]
Unigene13858_S2_1	1375	236	463	38.9986	82.1984	1.07569	Up	8.13194e-22	3.95428e-19	-	GO:0016020//membrane	-	-	gi|13785213|emb|CAC37358.1|/3.2807e-113/putative membrane protein [Solanum tuberosum]
CL5402.Contig1_S2_3	823	100	195	27.6083	57.8389	1.06694	Up	6.33208e-10	1.05909e-07	K09286|1|1e-30|121|ath:AT4G25480|EREBP-like factor	-	-	-	gi|144228150|gb|ABO93604.1|/5.25915e-67/DREBa [Chrysanthemum x morifolium]
Unigene27563_S2_3	560	79	154	32.0537	67.1301	1.06647	Up	4.03174e-08	5.27691e-06	-	-	-	-	gi|147835635|emb|CAN66257.1|/1.94188e-26/hypothetical protein VITISV_001236 [Vitis vinifera]
Unigene786_S2_3	1619	74	144	10.3854	21.712	1.06393	Up	1.17594e-07	1.43191e-05	K04733|1|3e-38|158|smo:SELMODRAFT_159261|interleukin-1 receptor-associated kinase 4 [EC:2.7.11.1];K13430|3|1e-34|145|zma:100283091|serine/threonine-protein kinase PBS1 [EC:2.7.11.1]	-	GO:0016301//kinase activity;GO:0032559	GO:0006464//cellular protein modification process	gi|225434508|ref|XP_002278392.1|/1.33095e-148/PREDICTED: probable LRR receptor-like serine/threonine-protein kinase At5g45840-like [Vitis vinifera]
Unigene337_S2_3	1892	237	461	28.4621	59.4791	1.06334	Up	2.36458e-21	1.11296e-18	K13367|1|9e-172|602|aly:ARALYDRAFT_486367|non-specific polyamine oxidase [EC:1.5.3.17];K11450|3|4e-55|214|smo:SELMODRAFT_449015|lysine-specific histone demethylase 1 [EC:1.-.-.-]	-	GO:0003824//catalytic activity	GO:0008152//metabolic process	gi|224079714|ref|XP_002305924.1|/0/predicted protein [Populus trichocarpa]
Unigene13435_S2_3	1904	194	377	23.1512	48.3347	1.06197	Up	1.03988e-17	3.68862e-15	K01177|1|0.0|764|vvi:100247246|beta-amylase [EC:3.2.1.2]	GO:0009532//plastid stroma	GO:0016160//amylase activity;GO:0043167//ion binding	GO:0005982//starch metabolic process;GO:0006950//response to stress;GO:0000023//maltose metabolic process	gi|460400646|ref|XP_004245844.1|/0/PREDICTED: beta-amylase 3, chloroplastic-like [Solanum lycopersicum]
Unigene26965_S2_3	1171	111	215	21.538	44.8194	1.05724	Up	1.1645e-10	2.15921e-08	K13448|1|1e-79|295|vvi:100251852|calcium-binding protein CML	-	GO:0046872//metal ion binding	-	gi|225464942|ref|XP_002275521.1|/1.23466e-78/PREDICTED: probable calcium-binding protein CML48 [Vitis vinifera]
CL3633.Contig1_S2_1	1585	118	228	16.9158	35.1148	1.05371	Up	3.63512e-11	7.21385e-09	K08900|1|1e-120|431|sbi:SORBI_09g030330|mitochondrial chaperone BCS1;K13120|4|2e-111|401|vvi:100263357|protein FAM32A	GO:0043231//intracellular membrane-bounded organelle	GO:0017111//nucleoside-triphosphatase activity;GO:0032559	-	gi|460408633|ref|XP_004249747.1|/1.06196e-142/PREDICTED: mitochondrial chaperone BCS1-like [Solanum lycopersicum]
CL8379.Contig2_S2_1	940	276	533	66.7146	138.415	1.05293	Up	4.47426e-24	2.39801e-21	K01090|1|3e-46|183|sbi:SORBI_01g038410|protein phosphatase [EC:3.1.3.16];K14497|2|6e-41|166|vvi:100241034|protein phosphatase 2C [EC:3.1.3.16]	GO:0043234//protein complex	GO:0004721//phosphoprotein phosphatase activity;GO:0043169//cation binding	GO:0006464//cellular protein modification process	gi|460415409|ref|XP_004253051.1|/1.36661e-127/PREDICTED: probable protein phosphatase 2C 59-like [Solanum lycopersicum]
CL5410.Contig6_S2_1	1292	57	110	10.0242	20.7833	1.05193	Up	4.56102e-06	0.000417578	-	-	-	-	gi|255540817|ref|XP_002511473.1|/2.34354e-57/lipase, putative [Ricinus communis]
CL2924.Contig3_S2_3	1103	57	110	11.7419	24.3446	1.05193	Up	4.56102e-06	0.000417058	K13065|1|5e-138|488|pop:POPTR_554899|shikimate O-hydroxycinnamoyltransferase [EC:2.3.1.133]	-	GO:0016746//transferase activity, transferring acyl groups	-	gi|194271142|gb|ACF37072.1|/0/hydroxycinnamoyl CoA quinate transferase 1 [Cynara cardunculus var. scolymus]
CL7610.Contig1_S2_3	923	95	183	23.3863	48.3988	1.04931	Up	3.48382e-09	5.29613e-07	-	-	-	-	gi|302141987|emb|CBI19190.3|/1.26169e-61/unnamed protein product [Vitis vinifera]
Unigene5836_S2_1	686	103	198	34.1156	70.4573	1.04632	Up	8.74654e-10	1.43996e-07	K00924|1|1e-45|181|ath:AT1G30270|[EC:2.7.1.-];K07198|4|3e-12|70.1|zma:100192108|5'-AMP-activated protein kinase, catalytic alpha subunit [EC:2.7.11.11]	-	GO:0004674//protein serine/threonine kinase activity;GO:0032559	GO:0006464//cellular protein modification process;GO:0023052//signaling	gi|449503175|ref|XP_004161871.1|/6.36155e-85/PREDICTED: CBL-interacting serine/threonine-protein kinase 6-like isoform 1 [Cucumis sativus]
CL353.Contig1_S2_1	1926	372	715	43.886	90.6222	1.0461	Up	2.01142e-31	1.49182e-28	K00924|1|1e-95|349|aly:ARALYDRAFT_494273|[EC:2.7.1.-];K05658|3|3e-94|344|vvi:100262734|ATP-binding cassette, subfamily B (MDR/TAP), member 1	-	GO:0004672//protein kinase activity;GO:0032559	GO:0006464//cellular protein modification process	gi|255556958|ref|XP_002519512.1|/3.01085e-158/Protein kinase APK1A, chloroplast precursor, putative [Ricinus communis]
CL10078.Contig1_S2_1	574	63	121	24.9384	51.4587	1.04505	Up	1.7255e-06	0.000171908	-	-	-	-	gi|297613327|ref|NP_001066977.2|/2.00431e-50/Os12g0550700 [Oryza sativa Japonica Group]
Unigene27720_S2_1	1330	173	332	29.5552	60.9356	1.04387	Up	2.2198e-15	6.49367e-13	K08509|1|6e-111|399|rcu:RCOM_1470520|synaptosomal-associated protein, 29kDa	GO:0016020//membrane;GO:0009536//plastid	GO:0005515//protein binding	GO:0009725//response to hormone stimulus;GO:0009605//response to external stimulus;GO:0016044//cellular membrane organization;GO:0009607//response to biotic stimulus;GO:0033205//cell cycle cytokinesis;GO:0006810//transport	gi|255547273|ref|XP_002514694.1|/7.24142e-110/synaptosomal associated protein, putative [Ricinus communis]
Unigene74160_S2_1	1338	86	165	14.6043	30.1032	1.04352	Up	2.36968e-08	3.19259e-06	K08286|1|1e-48|192|ath:AT4G28490|protein-serine/threonine kinase [EC:2.7.11.-]	GO:0071944//cell periphery;GO:0016020//membrane	GO:0016301//kinase activity	GO:0050896//response to stimulus;GO:0006468//protein phosphorylation	gi|255562060|ref|XP_002522038.1|/1.24304e-109/Receptor protein kinase CLAVATA1 precursor, putative [Ricinus communis]
Unigene82935_S2_1	1058	71	136	15.248	31.3789	1.04118	Up	4.25928e-07	4.73851e-05	-	-	GO:0016703	GO:0009608//response to symbiont;GO:0008152//metabolic process;GO:0010038//response to metal ion	gi|357460979|ref|XP_003600771.1|/1.04575e-142/2-nitropropane dioxygenase-like protein [Medicago truncatula]
Unigene44108_S2_3	426	59	113	31.4689	64.7521	1.041	Up	4.08828e-06	0.000377118	K13083|1|9e-20|93.6|pop:POPTR_64620|cytochrome P450, family 75, subfamily A (flavonoid 3',5'-hydroxylase) [EC:1.14.13.88];K09755|3|9e-18|87.0|sbi:SORBI_01g017270|ferulate-5-hydroxylase [EC:1.14.-.-];K05280|4|2e-17|85.5|gmx:547475|flavonoid 3'-monooxygenase [EC:1.14.13.21]	-	GO:0046872//metal ion binding	-	gi|86279650|gb|ABC94480.1|/1.13378e-33/putative flavonoid 3'-hydroxylase cytochrome P450 [Artemisia annua]
Unigene5933_S2_1	961	126	240	29.7911	60.9639	1.03307	Up	2.36902e-11	4.77878e-09	-	-	-	-	gi|470132528|ref|XP_004302132.1|/3.01769e-21/PREDICTED: F-box protein At2g02240-like [Fragaria vesca subsp. vesca]
CL3817.Contig1_S2_1	2025	325	619	36.4668	74.6192	1.03296	Up	6.80144e-27	4.2684e-24	-	-	-	-	gi|225443518|ref|XP_002272134.1|/8.48608e-111/PREDICTED: uncharacterized protein LOC100243523 [Vitis vinifera]
CL3.Contig1_S2_1	1307	113	215	19.6446	40.1558	1.03148	Up	2.70616e-10	4.76505e-08	-	-	-	-	-
Unigene28216_S2_1	1882	1059	2013	127.854	261.101	1.03011	Up	3.28508e-83	1.20605e-79	K01177|1|0.0|812|pop:POPTR_589941|beta-amylase [EC:3.2.1.2]	GO:0009532//plastid stroma	GO:0016160//amylase activity;GO:0043167//ion binding	GO:0005982//starch metabolic process;GO:0006950//response to stress;GO:0000023//maltose metabolic process	gi|460397997|ref|XP_004244551.1|/0/PREDICTED: beta-amylase 3, chloroplastic-like [Solanum lycopersicum]
Unigene13612_S2_3	468	90	171	43.6954	89.1939	1.02946	Up	1.90349e-08	2.59305e-06	K10256|1|6e-29|124|mtr:MTR_7g093200|omega-6 fatty acid desaturase (delta-12 desaturase) [EC:1.14.19.-]	-	-	-	gi|442614250|gb|AGC65505.1|/1.6612e-44/FAD2-8 protein [Carthamus tinctorius]
Unigene27550_S2_1	3053	618	1174	45.994	93.8699	1.02922	Up	3.2482e-49	4.77005e-46	K16055|1|0.0|1316|rcu:RCOM_1251280|trehalose 6-phosphate synthase/phosphatase [EC:2.4.1.15 3.1.3.12]	-	GO:0019203//carbohydrate phosphatase activity;GO:0035251//UDP-glucosyltransferase activity	GO:0005991//trehalose metabolic process	gi|255562498|ref|XP_002522255.1|/0/trehalose-6-phosphate synthase, putative [Ricinus communis]
Unigene43085_S2_3	575	84	159	33.1933	67.5016	1.02403	Up	6.83442e-08	8.57819e-06	-	-	GO:0046914//transition metal ion binding	-	gi|88683126|emb|CAJ77497.1|/1.91087e-32/putative dicyanin blue copper protein precursor [Solanum tuberosum]
Unigene63602_S2_1	716	88	166	27.926	56.5953	1.01907	Up	3.9879e-08	5.22885e-06	K00001|1|6e-80|295|vvi:100256495|alcohol dehydrogenase [EC:1.1.1.1]	-	GO:0046872//metal ion binding;GO:0003824//catalytic activity	GO:0008152//metabolic process	gi|225426554|ref|XP_002272348.1|/7.35071e-79/PREDICTED: alcohol dehydrogenase-like 3 [Vitis vinifera]
Unigene13683_S2_3	865	123	232	32.3094	65.4722	1.01893	Up	8.33138e-11	1.57665e-08	K14498|1|2e-77|287|osa:4333017|serine/threonine-protein kinase SRK2 [EC:2.7.11.1]	-	GO:0004672//protein kinase activity;GO:0032559	GO:0006464//cellular protein modification process	gi|115453347|ref|NP_001050274.1|/2.14416e-76/Os03g0390200 [Oryza sativa Japonica Group]
Unigene86564_S2_3	1692	418	788	56.1326	113.687	1.01816	Up	4.94608e-33	4.03523e-30	K02183|1|4e-70|264|gmx:100790087|calmodulin	-	-	GO:0009617//response to bacterium	gi|224123924|ref|XP_002330243.1|/2.87226e-109/predicted protein [Populus trichocarpa]
Unigene27651_S2_3	1740	84	158	10.9691	22.1663	1.01493	Up	9.34806e-08	1.15554e-05	-	GO:0009536//plastid	GO:0008169//C-methyltransferase activity	GO:0006783//heme biosynthetic process	gi|460367465|ref|XP_004229594.1|/3.9975e-130/PREDICTED: siroheme synthase-like [Solanum lycopersicum]
Unigene76904_S2_3	1173	91	171	17.6272	35.5863	1.01352	Up	2.87788e-08	3.82118e-06	K12881|1|1e-54|211|vvi:100257009|THO complex subunit 4	GO:0031981//nuclear lumen	GO:0005488//binding	-	gi|460409504|ref|XP_004250178.1|/4.87774e-59/PREDICTED: uncharacterized protein LOC101256343 [Solanum lycopersicum]
CL5334.Contig2_S2_1	1518	139	260	20.8057	41.8106	1.00689	Up	9.82772e-12	2.07359e-09	K14497|1|3e-22|104|aly:ARALYDRAFT_492207|protein phosphatase 2C [EC:3.1.3.16]	GO:0016020//membrane	GO:0004721//phosphoprotein phosphatase activity	-	gi|460386442|ref|XP_004238907.1|/2.20398e-173/PREDICTED: probable protein phosphatase 2C 15-like [Solanum lycopersicum]
CL10347.Contig2_S2_1	1628	185	346	25.82	51.8808	1.00671	Up	3.97008e-15	1.14767e-12	K14638|1|7e-114|409|ppp:PHYPADRAFT_189464|solute carrier family 15 (peptide/histidine transporter), member 3/4	GO:0031224//intrinsic to membrane	-	GO:0015833//peptide transport	gi|225427035|ref|XP_002266951.1|/0/PREDICTED: nitrate transporter 1.1 [Vitis vinifera]
Unigene33755_S2_3	276	54	4	44.4553	3.53782	-3.65142	Down	1.02343e-11	2.14703e-09	K13449|1|5e-23|103|vvi:100258414|pathogenesis-related protein 1	-	-	GO:0050896//response to stimulus	gi|163914225|dbj|BAF95881.1|/7.6474e-22/putative pathogenesis-related protein 1 [Vitis hybrid cultivar]
Unigene27621_S2_3	593	92	8	35.2511	3.29322	-3.4201	Down	3.46036e-18	1.27679e-15	-	-	-	GO:0051234//establishment of localization	gi|337730997|gb|AEI70830.1|/3.75992e-42/non-specific lipid-transfer protein [Helianthus annuus]
Unigene26790_S2_3	640	129	17	45.7983	6.48416	-2.8203	Down	5.10952e-21	2.34482e-18	-	-	-	GO:0051179//localization	gi|498036|gb|AAA33933.1|/3.10028e-27/lipid transfer protein, partial [Senecio odorus]
CL2279.Contig1_S2_1	1044	1228	178	267.262	41.6202	-2.6829	Down	2.08928e-177	2.55679e-173	-	GO:0044421//extracellular region part	GO:0004553//hydrolase activity, hydrolyzing O-glycosyl compounds	GO:0006950//response to stress;GO:0008152//metabolic process	gi|3702409|emb|CAA09765.1|/1.89391e-104/beta-1,3-glucanase [Cichorium intybus x Cichorium endivia]
Unigene24695_S2_1	330	38	6	26.1643	4.43836	-2.5595	Down	1.73974e-06	0.000173093	-	-	-	-	-
CL4931.Contig1_S2_1	1575	114	19	16.4461	2.94481	-2.4815	Down	1.78546e-16	5.69995e-14	-	-	-	-	-
CL6505.Contig2_S2_3	372	122	21	74.5172	13.7804	-2.43496	Down	3.4557e-17	1.17471e-14	K00924|1|8e-07|50.1|ath:AT5G22850|[EC:2.7.1.-]	-	GO:0004175//endopeptidase activity	GO:0019538//protein metabolic process	gi|224142001|ref|XP_002324349.1|/3.63037e-48/predicted protein [Populus trichocarpa]
CL311.Contig1_S2_1	948	46	8	11.0253	2.06	-2.4201	Down	3.19756e-07	3.65138e-05	-	GO:0005576//extracellular region	GO:0004553//hydrolase activity, hydrolyzing O-glycosyl compounds	GO:0008152//metabolic process	gi|3702409|emb|CAA09765.1|/1.48585e-105/beta-1,3-glucanase [Cichorium intybus x Cichorium endivia]
Unigene36668_S2_1	633	40	7	14.3581	2.69947	-2.41111	Down	2.07648e-06	0.000204655	-	-	-	-	-
Unigene27006_S2_3	944	3629	638	873.483	164.981	-2.40448	Down	0	0	-	-	-	-	gi|449526892|ref|XP_004170447.1|/8.88918e-18/PREDICTED: 23 kDa jasmonate-induced protein-like [Cucumis sativus]
Unigene55616_S2_3	321	37	7	26.19	5.32326	-2.29864	Down	9.3559e-06	0.000789616	K10258|1|3e-10|61.6|cre:CHLREDRAFT_602|enoyl reductase [EC:1.3.1.-]	GO:0044464//cell part	-	-	gi|460408995|ref|XP_004249926.1|/2.95296e-34/PREDICTED: very-long-chain enoyl-CoA reductase-like [Solanum lycopersicum]
Unigene28095_S2_1	632	66	13	23.7283	5.02124	-2.24049	Down	4.2965e-09	6.42515e-07	K03627|1|4e-54|209|vvi:100249249|putative transcription factor	GO:0031981//nuclear lumen	GO:0003712//transcription cofactor activity;GO:0001071//nucleic acid binding transcription factor activity;GO:0003677//DNA binding	GO:0000160//two-component signal transduction system (phosphorelay);GO:0009725//response to hormone stimulus;GO:0006355//regulation of transcription, DNA-dependent;GO:0006950//response to stress	gi|19225065|gb|AAL32037.2|AF439278_1/5.24894e-56/ethylene-responsive transciptional coactivator-like protein [Retama raetam]
Unigene28469_S2_1	729	191	38	59.5313	12.7245	-2.22604	Down	1.32262e-23	6.93674e-21	-	-	-	-	-
Unigene74973_S2_1	541	50	10	20.9997	4.51219	-2.21846	Down	4.09344e-07	4.57481e-05	K03676|1|4e-18|89.0|bdi:100821530|glutaredoxin 3	-	GO:0015036//disulfide oxidoreductase activity	GO:0019725//cellular homeostasis	gi|224130436|ref|XP_002328608.1|/9.55228e-33/glutaredoxin [Populus trichocarpa]
CL8670.Contig1_S2_1	877	265	55	68.6571	15.309	-2.16503	Down	3.93592e-31	2.86137e-28	-	-	-	-	gi|396318181|gb|AFN85535.1|/3.22654e-96/PRp27-like protein [Olea europaea subsp. europaea]
CL866.Contig3_S2_3	1324	46	10	7.89422	1.84373	-2.09817	Down	2.78008e-06	0.000266488	-	-	-	-	gi|460376238|ref|XP_004233906.1|/1.12044e-78/PREDICTED: ankyrin repeat-containing protein At3g12360-like [Solanum lycopersicum]
Unigene36394_S2_1	697	59	13	19.2335	4.55298	-2.07874	Down	1.21035e-07	1.46652e-05	-	-	GO:0015075//ion transmembrane transporter activity	GO:0006811//ion transport	gi|462423464|gb|EMJ27727.1|/7.90711e-75/hypothetical protein PRUPE_ppa025255mg [Prunus persica]
CL1136.Contig3_S2_1	1346	165	38	27.8534	6.89165	-2.01493	Down	2.49594e-18	9.35035e-16	K06892|1|1e-07|56.2|smo:SELMODRAFT_402706|	-	-	-	gi|225450201|ref|XP_002264792.1|/1.97564e-155/PREDICTED: uncharacterized protein LOC100240969 [Vitis vinifera]
CL1891.Contig1_S2_1	795	597	140	170.627	42.9879	-1.98884	Down	2.92406e-61	5.80276e-58	-	-	-	-	gi|4091899|gb|AAD11576.1|/8.16817e-24/lectin 3 [Helianthus tuberosus]
Unigene62507_S2_1	1808	52	13	6.53498	1.75521	-1.89654	Down	2.97626e-06	0.000282345	-	-	-	-	-
CL2643.Contig1_S2_1	1129	52	13	10.4652	2.81083	-1.89654	Down	2.97626e-06	0.00028271	-	-	-	-	gi|87240724|gb|ABD32582.1|/2.84604e-16/Integrase, catalytic region; Zinc finger, CCHC-type; Peptidase aspartic, catalytic [Medicago truncatula]
Unigene73598_S2_1	1494	242	63	36.8048	10.2938	-1.83812	Down	2.31238e-23	1.20418e-20	-	-	GO:0016787//hydrolase activity	GO:0008152//metabolic process	gi|224105059|ref|XP_002313670.1|/4.12343e-157/predicted protein [Populus trichocarpa]
Unigene63510_S2_1	728	59	16	18.4145	5.36505	-1.77918	Down	1.82132e-06	0.000180719	-	-	GO:0070011//peptidase activity, acting on L-amino acid peptides	GO:0008152//metabolic process	gi|225436681|ref|XP_002262841.1|/4.93892e-70/PREDICTED: cucumisin-like [Vitis vinifera]
Unigene62716_S2_1	334	62	17	42.1779	12.4247	-1.76327	Down	1.14907e-06	0.000118333	-	-	-	-	gi|470117661|ref|XP_004294971.1|/9.75119e-17/PREDICTED: disease resistance response protein 206-like [Fragaria vesca subsp. vesca]
CL9264.Contig1_S2_1	612	131	37	48.6362	14.7583	-1.72051	Down	2.84372e-12	6.28925e-10	-	-	-	-	gi|225430428|ref|XP_002285428.1|/5.03728e-37/PREDICTED: uncharacterized protein LOC100266438 [Vitis vinifera]
CL11315.Contig2_S2_3	2304	55	16	5.424	1.69521	-1.6779	Down	9.87028e-06	0.000829216	K13181|1|2e-08|59.7|osa:4352218|ATP-dependent RNA helicase DDX27 [EC:3.6.4.13];K11294|2|3e-08|59.3|rcu:RCOM_0599700|nucleolin;K14763|3|8e-08|57.8|aly:ARALYDRAFT_311450|H/ACA ribonucleoprotein complex non-core subunit NAF1	-	-	-	gi|358344028|ref|XP_003636096.1|/1.8509e-24/hypothetical protein MTR_027s0011 [Medicago truncatula]
Unigene13597_S2_3	495	99	29	45.4432	14.3014	-1.66791	Down	2.98302e-09	4.58224e-07	-	-	-	-	-
Unigene27568_S2_3	568	150	44	60.0043	18.9099	-1.66592	Down	2.65766e-13	6.46163e-11	-	-	-	-	gi|225447396|ref|XP_002281293.1|/9.28813e-08/PREDICTED: uncharacterized protein LOC100253416 [Vitis vinifera]
CL6864.Contig2_S2_1	1166	580	178	113.024	37.2655	-1.60071	Down	1.35335e-44	1.77448e-41	K00430|1|5e-108|389|vvi:100259700|peroxidase [EC:1.11.1.7]	-	GO:0046872//metal ion binding;GO:0003824//catalytic activity	-	gi|75317444|sp|Q4W1I8.1|PER1_ZINEL/3.63822e-123/RecName: Full=Basic peroxidase; AltName: Full=ZePrx33.44; AltName: Full=ZePrx34.70; Flags: Precursor
Unigene14129_S2_1	810	101	31	28.3319	9.34247	-1.60055	Down	5.92656e-09	8.70327e-07	K03686|1|3e-13|73.9|ppp:PHYPADRAFT_114130|molecular chaperone DnaJ;K09510|2|3e-13|73.6|zma:100382308|DnaJ homolog subfamily B member 4;K09523|5|5e-13|73.2|ppp:PHYPADRAFT_31787|DnaJ homolog subfamily C member 3	-	GO:0005515//protein binding	GO:0044267//cellular protein metabolic process;GO:0050896//response to stimulus	gi|357514173|ref|XP_003627375.1|/1.78818e-50/Chaperone protein dnaJ [Medicago truncatula]
CL3185.Contig4_S2_3	775	91	28	26.6796	8.81944	-1.59698	Down	3.56898e-08	4.70477e-06	-	-	-	-	-
Unigene13827_S2_1	861	79	25	20.8479	7.08797	-1.55646	Down	4.77052e-07	5.26737e-05	-	-	-	-	-
Unigene75444_S2_1	1390	85	27	13.8945	4.7417	-1.55104	Down	1.86415e-07	2.20414e-05	-	-	GO:0003677//DNA binding	GO:0006351//transcription, DNA-dependent	gi|20977646|gb|AAM28232.1|/3.80437e-125/knotted-1-like protein 2 [Helianthus annuus]
CL4024.Contig2_S2_1	1228	75	24	13.8772	4.77087	-1.54039	Down	1.13093e-06	0.000116628	K05953|1|2e-115|414|pop:POPTR_581960|nicotianamine synthase [EC:2.5.1.43]	-	GO:0016765//transferase activity, transferring alkyl or aryl (other than methyl) groups	GO:0018130	gi|224123744|ref|XP_002330197.1|/1.95544e-114/predicted protein [Populus trichocarpa]
CL8866.Contig2_S2_1	980	861	279	199.626	69.4965	-1.52228	Down	6.94872e-61	1.30825e-57	-	-	-	-	gi|225441133|ref|XP_002265852.1|/1.80255e-61/PREDICTED: thaumatin-like protein 1 [Vitis vinifera]
CL2778.Contig2_S2_1	926	221	72	54.2276	18.9804	-1.51451	Down	1.10513e-16	3.59051e-14	-	-	-	-	gi|19073439|gb|AAL84816.1|AF477033_1/5.76086e-22/tuber agglutinin [Helianthus tuberosus]
CL1814.Contig1_S2_3	2028	1033	337	115.737	40.5646	-1.51256	Down	4.98858e-72	1.46517e-68	K03283|1|0.0|1115|osa:4351208|heat shock 70kDa protein 1/8	-	GO:0032559	GO:0050896//response to stimulus	gi|460411111|ref|XP_004250958.1|/0/PREDICTED: heat shock cognate 70 kDa protein 1-like [Solanum lycopersicum]
Unigene36841_S2_1	354	120	40	77.0225	27.583	-1.4815	Down	1.98031e-09	3.10034e-07	-	-	-	-	gi|359490972|ref|XP_002279379.2|/1.08641e-20/PREDICTED: non-specific lipid-transfer protein 2-like [Vitis vinifera]
Unigene27894_S2_3	615	781	263	288.546	104.392	-1.4668	Down	1.59655e-52	2.54845e-49	-	GO:0005618//cell wall	GO:0005488//binding	GO:0009725//response to hormone stimulus;GO:0000902//cell morphogenesis	gi|5102600|emb|CAB45241.1|/7.93801e-46/GEG protein [Gerbera hybrid cultivar]
Unigene74453_S2_1	583	284	96	110.685	40.1964	-1.46132	Down	5.17468e-20	2.17118e-17	-	-	-	-	gi|255561767|ref|XP_002521893.1|/3.28678e-27/lipid binding protein, putative [Ricinus communis]
Unigene19434_S2_1	911	138	47	34.4191	12.594	-1.45047	Down	2.3434e-10	4.1562e-08	-	-	GO:0005515//protein binding	-	gi|225443944|ref|XP_002272106.1|/6.13908e-53/PREDICTED: uncharacterized protein LOC100249766 [Vitis vinifera]
Unigene62722_S2_1	603	78	27	29.3912	10.9303	-1.42705	Down	2.7043e-06	0.000259903	-	-	-	GO:0019941//modification-dependent protein catabolic process	gi|225439576|ref|XP_002265215.1|/8.38772e-37/PREDICTED: F-box/LRR-repeat protein 3 [Vitis vinifera]
CL8572.Contig1_S2_1	571	321	113	127.735	48.3089	-1.40279	Down	3.49838e-21	1.62577e-18	-	GO:0044464//cell part	GO:0016787//hydrolase activity;GO:0005488//binding	GO:0010876//lipid localization	gi|224101069|ref|XP_002312129.1|/3.09938e-43/predicted protein [Populus trichocarpa]
Unigene42731_S2_3	1317	71	25	12.2493	4.63382	-1.40243	Down	1.00853e-05	0.000845348	K14709|1|2e-58|224|bdi:100827984|solute carrier family 39 (zinc transporter), member 1/2/3	-	GO:0008324//cation transmembrane transporter activity	GO:0051707//response to other organism;GO:0030001//metal ion transport	gi|462401109|gb|EMJ06666.1|/5.84336e-104/hypothetical protein PRUPE_ppa007995mg [Prunus persica]
CL167.Contig1_S2_1	666	278	98	94.844	35.92	-1.40077	Down	1.64481e-18	6.29021e-16	K13993|1|3e-50|196|rcu:RCOM_0977820|HSP20 family protein	-	-	-	gi|460369115|ref|XP_004230409.1|/2.06378e-53/PREDICTED: 22.7 kDa class IV heat shock protein-like [Solanum lycopersicum]
CL8840.Contig1_S2_1	491	85	30	39.3348	14.915	-1.39904	Down	1.37652e-06	0.000139603	-	-	-	-	-
CL8604.Contig1_S2_1	250	77	28	69.9826	27.3403	-1.35597	Down	7.2967e-06	0.000636303	-	-	-	-	gi|52851168|emb|CAH58632.1|/3.76068e-13/nodulin-like protein [Plantago major]
CL2778.Contig3_S2_1	815	483	176	134.657	52.7157	-1.35298	Down	1.64263e-29	1.09647e-26	-	-	-	-	gi|19073439|gb|AAL84816.1|AF477033_1/6.07644e-22/tuber agglutinin [Helianthus tuberosus]
CL5944.Contig1_S2_1	1193	88	33	16.7603	6.7524	-1.31157	Down	2.89874e-06	0.000276419	-	-	-	-	-
Unigene67222_S2_1	238	101	38	96.4237	38.9755	-1.30682	Down	5.69082e-07	6.18127e-05	K01728|1|3e-15|78.2|gmx:100794814|pectate lyase [EC:4.2.2.2]	-	-	-	gi|345104327|gb|AEN70985.1|/3.44445e-14/pectate lyase [Gossypium lobatum]
Unigene6220_S2_3	945	156	59	37.5087	15.2407	-1.2993	Down	5.65496e-10	9.54531e-08	-	-	-	-	-
CL5477.Contig1_S2_3	268	203	77	172.108	70.136	-1.29509	Down	1.66254e-12	3.76771e-10	-	GO:0009534//chloroplast thylakoid	GO:0005488//binding	GO:0010876//lipid localization	gi|470142510|ref|XP_004306948.1|/4.80986e-32/PREDICTED: 14 kDa proline-rich protein DC2.15-like [Fragaria vesca subsp. vesca]
Unigene54396_S2_1	505	165	63	74.239	30.4533	-1.28558	Down	2.53042e-10	4.46631e-08	-	-	-	-	-
Unigene28335_S2_1	670	361	138	122.425	50.2793	-1.28387	Down	7.77586e-21	3.52438e-18	-	-	-	-	-
Unigene27909_S2_3	750	88	34	26.66	11.0663	-1.26851	Down	5.1508e-06	0.000466917	-	-	-	-	gi|225448663|ref|XP_002279904.1|/2.1373e-31/PREDICTED: uncharacterized protein LOC100260289 [Vitis vinifera]
CL4696.Contig1_S2_1	686	106	41	35.1092	14.5896	-1.26691	Down	5.6347e-07	6.13848e-05	-	-	-	GO:0032973//amino acid export;GO:0022415;GO:0051707//response to other organism	gi|470120697|ref|XP_004296430.1|/5.13496e-18/PREDICTED: protein GLUTAMINE DUMPER 3-like [Fragaria vesca subsp. vesca]
Unigene76344_S2_3	1089	110	43	22.9511	9.63886	-1.25163	Down	4.422e-07	4.90468e-05	-	-	-	-	gi|255559727|ref|XP_002520883.1|/3.75527e-26/conserved hypothetical protein [Ricinus communis]
CL11315.Contig1_S2_3	1230	88	35	16.2561	6.94621	-1.22669	Down	8.96616e-06	0.000761097	K11647|1|6e-06|50.4|smo:SELMODRAFT_176282|SWI/SNF-related matrix-associated actin-dependent regulator of chromatin subfamily A member 2/4 [EC:3.6.4.-]	-	-	-	-
Unigene28567_S2_1	491	354	141	163.818	70.1007	-1.22459	Down	4.0673e-19	1.62307e-16	-	-	-	-	gi|359495800|ref|XP_003635094.1|/7.76731e-06/PREDICTED: uncharacterized protein LOC100853951 [Vitis vinifera]
Unigene27534_S2_1	181	321	128	402.964	172.63	-1.22297	Down	1.92424e-17	6.72807e-15	-	-	-	-	-
Unigene82714_S2_1	477	116	47	55.2559	24.0527	-1.19993	Down	5.22128e-07	5.73061e-05	-	-	-	-	gi|255541486|ref|XP_002511807.1|/1.29363e-31/conserved hypothetical protein [Ricinus communis]
Unigene27662_S2_3	3683	337	138	20.7906	9.14665	-1.18462	Down	2.03418e-17	7.07875e-15	-	GO:0009536//plastid	-	-	gi|358346026|ref|XP_003637074.1|/9.86678e-179/Cell wall-associated hydrolase, partial [Medicago truncatula]
Unigene80269_S2_1	750	307	127	93.0072	41.3359	-1.16995	Down	1.02365e-15	3.05538e-13	K14638|1|9e-45|178|sbi:SORBI_01g009890|solute carrier family 15 (peptide/histidine transporter), member 3/4	GO:0016020//membrane	GO:0015103//inorganic anion transmembrane transporter activity	GO:0010035//response to inorganic substance;GO:0042126//nitrate metabolic process;GO:0015833//peptide transport;GO:0015698//inorganic anion transport	gi|356565426|ref|XP_003550941.1|/1.06909e-91/PREDICTED: nitrate transporter 1.5-like [Glycine max]
Unigene6750_S2_3	1409	100	42	16.1261	7.27651	-1.14808	Down	6.95084e-06	0.000607586	K14489|1|3e-13|75.1|vvi:100263145|arabidopsis histidine kinase 2/3/4 (cytokinin receptor) [EC:2.7.13.3]	-	GO:0043167//ion binding;GO:0008422//beta-glucosidase activity	GO:0044238//primary metabolic process	gi|255539278|ref|XP_002510704.1|/0/Glucan endo-1,3-beta-glucosidase precursor, putative [Ricinus communis]
Unigene74881_S2_1	794	130	55	37.2017	16.9094	-1.13754	Down	3.50896e-07	3.96383e-05	-	GO:0044464//cell part	-	-	gi|460390294|ref|XP_004240770.1|/3.98854e-79/PREDICTED: auxin-induced protein 5NG4-like [Solanum lycopersicum]
Unigene13905_S2_1	290	182	77	142.598	64.8153	-1.13754	Down	1.59895e-09	2.53027e-07	-	-	-	-	gi|359482285|ref|XP_003632749.1|/7.54112e-14/PREDICTED: uncharacterized protein LOC100267578 [Vitis vinifera]
CL8140.Contig2_S2_1	963	245	105	57.8068	26.6163	-1.11893	Down	4.71306e-12	1.02083e-09	K09841|1|1e-71|268|gmx:100786658|xanthoxin dehydrogenase [EC:1.1.1.288];K13070|2|2e-71|267|osa:4335093|momilactone-A synthase [EC:1.1.1.295]	-	GO:0003824//catalytic activity	GO:0008152//metabolic process	gi|301072248|gb|ADK56099.1|/5.15654e-130/alcohol dehydrogenase [Artemisia annua]
CL1559.Contig1_S2_1	1280	176	76	31.2422	14.494	-1.10804	Down	6.27668e-09	9.18071e-07	-	-	-	-	gi|300120494|emb|CBK20048.2|/3.9998e-09/unnamed protein product [Blastocystis hominis]
CL8604.Contig2_S2_1	1465	715	309	110.894	51.488	-1.10687	Down	9.47592e-32	7.2477e-29	-	GO:0044464//cell part	-	-	gi|225440165|ref|XP_002283348.1|/7.08075e-154/PREDICTED: auxin-induced protein 5NG4 isoform 1 [Vitis vinifera]
Unigene82195_S2_1	639	214	93	76.0943	35.5277	-1.09884	Down	1.93841e-10	3.48847e-08	K14638|1|2e-40|163|smo:SELMODRAFT_97812|solute carrier family 15 (peptide/histidine transporter), member 3/4	GO:0016020//membrane	GO:0015103//inorganic anion transmembrane transporter activity	GO:0010035//response to inorganic substance;GO:0042126//nitrate metabolic process;GO:0015833//peptide transport;GO:0015698//inorganic anion transport	gi|8920621|gb|AAF81343.1|AC007767_23/8.48516e-86/Contains similarity to a peptide transport protein homolog F17L22.140 gi|7488004 from Arabidopsis thaliana BAC F17L22 gb|AL035527. It contains a POT family domain PF|00854. ESTs gb|BE038248, gb|T22680, gb|T04498, gb|R89961, gb|R30626, gb|R30389, gb|AA713063 and gb|AA585801 come from this gene [Arabidopsis thaliana]
Unigene13648_S2_1	1228	259	113	47.9226	22.4629	-1.09317	Down	3.01e-12	6.637e-10	-	-	-	-	-
CL5440.Contig1_S2_1	634	314	137	112.533	52.7492	-1.09313	Down	1.53082e-14	4.24158e-12	-	-	-	-	-
Unigene62396_S2_1	1505	187	82	28.2322	13.3003	-1.08588	Down	3.8138e-09	5.75015e-07	K13418|1|9e-68|256|aly:ARALYDRAFT_895025|somatic embryogenesis receptor kinase 1 [EC:2.7.10.1 2.7.11.1];K13416|2|9e-68|256|ath:AT4G33430|brassinosteroid insensitive 1-associated receptor kinase 1 [EC:2.7.10.1 2.7.11.1]	-	GO:0004672//protein kinase activity;GO:0000166//nucleotide binding	-	gi|359483552|ref|XP_002264180.2|/2.87992e-166/PREDICTED: probable LRR receptor-like serine/threonine-protein kinase At1g07650-like [Vitis vinifera]
Unigene36909_S2_1	1552	116	51	16.9827	8.02164	-1.08209	Down	3.84424e-06	0.000356849	K01099|1|2e-51|201|ota:Ot04g02290|phosphatidylinositol-bisphosphatase [EC:3.1.3.36]	-	GO:0046030//inositol trisphosphate phosphatase activity;GO:0016491//oxidoreductase activity	GO:0046838//phosphorylated carbohydrate dephosphorylation;GO:0009725//response to hormone stimulus;GO:0043647//inositol phosphate metabolic process;GO:0032501//multicellular organismal process	gi|359474593|ref|XP_002279188.2|/1.11329e-136/PREDICTED: type I inositol-1,4,5-trisphosphate 5-phosphatase 2-like [Vitis vinifera]
CL3582.Contig5_S2_3	2376	134	59	12.8144	6.06164	-1.07998	Down	7.03952e-07	7.50194e-05	-	-	GO:0016301//kinase activity	-	gi|460386663|ref|XP_004239016.1|/0/PREDICTED: probable phosphatidylinositol 4-kinase type 2-beta At1g26270-like [Solanum lycopersicum]
Unigene18468_S2_3	309	119	53	87.504	41.8699	-1.06343	Down	3.952e-06	0.000366388	-	-	-	-	-
CL7050.Contig3_S2_1	2202	1206	542	124.443	60.0851	-1.0504	Down	2.86694e-48	4.12761e-45	-	GO:0031224//intrinsic to membrane	GO:0015291//secondary active transmembrane transporter activity;GO:0015103//inorganic anion transmembrane transporter activity	GO:0015698//inorganic anion transport	gi|460412410|ref|XP_004251594.1|/0/PREDICTED: probable sulfate transporter 3.5-like [Solanum lycopersicum]
Unigene27745_S2_1	527	1633	734	704.069	339.993	-1.05021	Down	1.0265e-64	2.43134e-61	-	-	-	-	-
CL7026.Contig1_S2_1	1962	397	179	45.976	22.271	-1.04572	Down	7.55104e-17	2.5317e-14	-	-	-	GO:0008152//metabolic process	gi|255538386|ref|XP_002510258.1|/6.25502e-127/Patatin T5 precursor, putative [Ricinus communis]
Unigene27865_S2_1	574	470	212	186.048	90.159	-1.04513	Down	1.18962e-19	4.90724e-17	-	-	-	-	-
CL8051.Contig1_S2_1	1651	135	61	18.5792	9.01919	-1.04261	Down	1.31028e-06	0.000133438	-	-	-	-	-
Unigene13397_S2_1	287	334	151	264.426	128.434	-1.04184	Down	2.48144e-14	6.69861e-12	-	-	-	-	gi|19073439|gb|AAL84816.1|AF477033_1/4.0118e-15/tuber agglutinin [Helianthus tuberosus]
Unigene1269_S2_1	524	407	186	176.483	86.6496	-1.02626	Down	9.2616e-17	3.0359e-14	-	-	-	-	-
CL138.Contig3_S2_1	1200	177	81	33.5144	16.4774	-1.02429	Down	4.6287e-08	6.00472e-06	K04733|1|8e-58|222|ath:AT5G38990|interleukin-1 receptor-associated kinase 4 [EC:2.7.11.1];K00924|3|1e-50|199|ath:AT3G55450|[EC:2.7.1.-]	GO:0031410//cytoplasmic vesicle;GO:0016020//membrane	GO:0004672//protein kinase activity;GO:0032559	GO:0043401//steroid hormone mediated signaling pathway;GO:0001558//regulation of cell growth;GO:0000902//cell morphogenesis;GO:0007275//multicellular organismal development;GO:0006464//cellular protein modification process	gi|359488516|ref|XP_003633769.1|/4.89275e-62/PREDICTED: receptor-like protein kinase FERONIA-like [Vitis vinifera]
Unigene74011_S2_1	1161	268	123	52.4496	25.8617	-1.02011	Down	1.9624e-11	3.99144e-09	-	-	GO:0004620//phospholipase activity;GO:0042578//phosphoric ester hydrolase activity	GO:0044238//primary metabolic process;GO:0007165//signal transduction	gi|255574752|ref|XP_002528284.1|/1.61559e-147/phospholipase C, putative [Ricinus communis]
Unigene70755_S2_1	1020	198	91	44.1067	21.7784	-1.0181	Down	8.75746e-09	1.25102e-06	K08818|1|7e-09|59.7|vvi:100246062|cell division cycle 2-like [EC:2.7.11.22]	-	-	-	gi|470137276|ref|XP_004304395.1|/1.1616e-66/PREDICTED: remorin-like [Fragaria vesca subsp. vesca]
Unigene13230_S2_1	544	180	83	75.1818	37.2447	-1.01335	Down	4.68196e-08	6.05242e-06	-	-	GO:0043169//cation binding	GO:0006812//cation transport	gi|470125686|ref|XP_004298831.1|/2.96889e-29/PREDICTED: uncharacterized protein LOC101291624 [Fragaria vesca subsp. vesca]
