# Supplementary material for: A transcriptomic analysis of Chrysanthemum nankingense provides insights into the basis of low temperature tolerance
Source: BMC Genomics. 2014 Oct 3;15(1):844. doi: 10.1186/1471-2164-15-844 (PMC4197275; doi:10.1186/1471-2164-15-844)
Supplement: Supplementary file 7 — Additional file 7: Table S4: Genes differentially transcribed in the comparison between libraries CK and B2. The criteria applied for assigning significance were: P-value < 0.05, FDR ≤ 0.001, and estimated absolute |log2Ratio(B2/CK)| ≥1. Genes listed in descending order of absolute |log2Ratio(B2/CK)|. GeneIDs retrieved from the Chrysanthemum nankingense Reference Sequence Database. Annotation of unigene sequences performed using BlastX (E <10). The “GeneLength” column gives the length of exon sequence. CK- and B2-expression: frequency of unigene transcripts in libraries CK and B2, respectively. CK- and B2-RPKM: reads per kb per million reads for each unigene in libraries CK and B2, respectively. Log2Ratio(B2/CK): the ratio between the RPKM in CK and the RPKM in B2. Up-Down-Regulation (B2/CK), P-value and FDR of each gene are also shown. KEGG: annotation according to the KEGG database by BLAST. Blast nr: identification of homologues in GenBank. GO Component, GO Function and Go Process: ontology information of Cellular Components, Molecular Function and Biological Processes of Gene-corresponding GO terms. “-”: no hit. (XLSX 157 KB) [file 12864_2014_6537_MOESM7_ESM.xlsx]

## Sheet: CK-VS-B2.GeneDiffExpFilter
GeneID	Gene_length	CK-Expression	B2-Expression	CK-RPKM	B2-RPKM	log2 Ratio(B2/CK)	Up-Down-Regulation(B2/CK)	P-value	FDR	KEGG Orthology	GO Component	GO Function	GO Process	Blast nr
CL12389.Contig2_S2_3	261	0	28	0.01	26.0061	11.3446	Up	1.43502e-09	1.57938e-07	-	-	-	-	-
Unigene64861_S2_1	249	0	25	0.01	24.3387	11.249	Up	1.26708e-08	1.20226e-06	-	-	-	-	-
Unigene82372_S2_3	286	0	26	0.01	22.0376	11.1058	Up	6.1304e-09	6.07512e-07	K00889|1|1e-32|135|aly:ARALYDRAFT_896970|1-phosphatidylinositol-4-phosphate 5-kinase [EC:2.7.1.68]	-	GO:0016307//phosphatidylinositol phosphate kinase activity;GO:0032559	GO:0046488//phosphatidylinositol metabolic process;GO:0006796//phosphate-containing compound metabolic process	gi|470139905|ref|XP_004305686.1|/8.07248e-32/PREDICTED: phosphatidylinositol 4-phosphate 5-kinase 4-like [Fragaria vesca subsp. vesca]
Unigene73087_S2_1	223	0	20	0.01	21.7411	11.0862	Up	4.77956e-07	3.42001e-05	-	-	-	-	-
Unigene59614_S2_1	217	0	15	0.01	16.7567	10.7105	Up	1.80289e-05	0.000922492	K15032|1|9e-06|46.6|olu:OSTLU_39628|mTERF domain-containing protein, mitochondrial	GO:0009536//plastid	-	-	gi|359475306|ref|XP_003631646.1|/5.76573e-22/PREDICTED: uncharacterized protein LOC100853221 [Vitis vinifera]
Unigene54731_S2_3	298	0	20	0.01	16.2694	10.6679	Up	4.77956e-07	3.41669e-05	-	-	-	-	-
Unigene73687_S2_3	263	0	17	0.01	15.6693	10.6137	Up	4.22022e-06	0.000252015	-	-	-	-	-
Unigene36362_S2_3	302	0	18	0.01	14.4485	10.4967	Up	2.04184e-06	0.000129604	-	-	-	-	-
Unigene92182_S2_3	257	0	15	0.01	14.1487	10.4664	Up	1.80289e-05	0.000923134	-	GO:0043231//intracellular membrane-bounded organelle	-	-	gi|470137881|ref|XP_004304688.1|/5.37107e-28/PREDICTED: BAG family molecular chaperone regulator 1-like [Fragaria vesca subsp. vesca]
CL2891.Contig1_S2_1	381	0	21	0.01	13.3614	10.3839	Up	2.31244e-07	1.77359e-05	K13680|1|6e-16|80.5|gmx:100782772|beta-mannan synthase [EC:2.4.1.32]	-	GO:0019187//beta-1,4-mannosyltransferase activity	-	gi|356572516|ref|XP_003554414.1|/8.92854e-15/PREDICTED: glucomannan 4-beta-mannosyltransferase 9-like [Glycine max]
Unigene59901_S2_3	521	0	19	0.01	8.84042	9.78797	Up	9.87878e-07	6.66094e-05	-	-	-	-	-
Unigene19765_S2_1	864	2	90	0.525964	25.2514	5.58526	Up	4.70908e-26	1.62023e-23	-	-	-	-	gi|225436956|ref|XP_002276328.1|/6.80819e-99/PREDICTED: EID1-like F-box protein 3-like [Vitis vinifera]
Unigene28801_S2_3	316	8	253	5.75231	194.084	5.0764	Up	4.169e-68	5.48149e-65	-	-	-	-	-
Unigene59053_S2_3	161	1	31	1.41128	46.6759	5.0476	Up	2.847e-09	2.96919e-07	-	-	-	-	-
Unigene34028_S2_3	230	1	28	0.987897	29.5112	4.90076	Up	2.2916e-08	2.06272e-06	K13414|1|1e-10|62.8|aly:ARALYDRAFT_489755|mitogen-activated protein kinase kinase kinase 1, plant [EC:2.7.11.25];K11228|3|4e-09|57.8|ota:Ot13g01170|mitogen-activated protein kinase kinase kinase [EC:2.7.11.1]	-	GO:0004674//protein serine/threonine kinase activity;GO:0032559	GO:0006464//cellular protein modification process	gi|460395830|ref|XP_004243483.1|/7.72743e-22/PREDICTED: mitogen-activated protein kinase kinase kinase A-like [Solanum lycopersicum]
Unigene38629_S2_3	219	1	27	1.03752	29.8866	4.84829	Up	4.5834e-08	3.95171e-06	-	-	-	-	gi|224104475|ref|XP_002313448.1|/6.61216e-10/predicted protein [Populus trichocarpa]
Unigene38579_S2_3	215	7	179	7.39774	201.823	4.76987	Up	5.02066e-47	4.10746e-44	-	-	-	-	gi|345104742|gb|AEN71141.1|/3.15878e-36/constans-like protein [Chrysanthemum x morifolium]
Unigene5754_S2_3	295	2	51	1.54045	41.9088	4.76583	Up	3.17086e-14	5.41695e-12	-	-	-	-	gi|462419052|gb|EMJ23315.1|/4.65985e-40/hypothetical protein PRUPE_ppa005695mg [Prunus persica]
Unigene4212_S2_3	193	1	25	1.17729	31.4007	4.73726	Up	1.82722e-07	1.42519e-05	-	-	-	-	-
CL9324.Contig2_S2_3	243	15	363	14.0257	362.124	4.69034	Up	4.74376e-93	1.0273e-89	-	GO:0044444//cytoplasmic part	GO:0016787//hydrolase activity	-	gi|460409534|ref|XP_004250193.1|/2.37045e-15/PREDICTED: nudix hydrolase 17, mitochondrial-like [Solanum lycopersicum]
Unigene60242_S2_3	312	1	23	0.728257	17.8702	4.61697	Up	7.2471e-07	5.01979e-05	-	-	-	-	-
CL9588.Contig1_S2_1	482	3	65	1.41421	32.6906	4.53081	Up	2.3237e-17	4.86063e-15	-	-	-	-	gi|359496288|ref|XP_002271639.2|/6.69651e-39/PREDICTED: uncharacterized protein LOC100242640 isoform 2 [Vitis vinifera]
Unigene24162_S2_1	773	4	81	1.17576	25.4017	4.43325	Up	4.39734e-21	1.20363e-18	K08243|1|4e-59|226|gmx:547911|6'-deoxychalcone synthase [EC:2.3.1.170];K00011|3|4e-54|209|ath:AT2G37790|aldehyde reductase [EC:1.1.1.21];K00002|4|3e-45|179|osa:4338987|alcohol dehydrogenase (NADP+) [EC:1.1.1.2];K00085|5|1e-24|111|ath:AT2G21260|aldose-6-phosphate reductase (NADPH2) [EC:1.1.1.200]	-	GO:0016747//transferase activity, transferring acyl groups other than amino-acyl groups	GO:0008152//metabolic process	gi|225424504|ref|XP_002285219.1|/8.44752e-79/PREDICTED: probable NAD(P)H-dependent oxidoreductase 1 [Vitis vinifera]
Unigene9448_S2_1	242	3	60	2.81673	60.1025	4.41533	Up	6.99408e-16	1.36237e-13	-	-	-	-	-
Unigene52299_S2_3	254	1	19	0.894552	18.1333	4.34133	Up	1.11863e-05	0.000607412	-	-	-	-	-
Unigene54295_S2_1	314	7	129	5.06533	99.5903	4.29728	Up	3.22566e-32	1.48441e-29	-	-	-	-	gi|224119600|ref|XP_002331200.1|/4.60798e-19/predicted protein [Populus trichocarpa]
Unigene77150_S2_3	551	26	447	10.7216	196.659	4.1971	Up	1.81001e-106	4.75969e-103	K01611|1|1e-32|137|rcu:RCOM_1464770|S-adenosylmethionine decarboxylase [EC:4.1.1.50]	-	GO:0016831//carboxy-lyase activity	GO:0006596//polyamine biosynthetic process	gi|6014929|sp|O65354.1|DCAM_HELAN/2.66356e-49/RecName: Full=S-adenosylmethionine decarboxylase proenzyme; Short=AdoMetDC; Short=SAMDC; Contains: RecName: Full=S-adenosylmethionine decarboxylase alpha chain; Contains: RecName: Full=S-adenosylmethionine decarboxylase beta chain; Flags: Precursor
Unigene9594_S2_1	204	6	102	6.68283	121.207	4.18087	Up	2.69518e-25	8.89893e-23	K12135|1|3e-16|81.3|ath:AT5G15840|zinc finger protein CONSTANS	-	-	-	gi|345104742|gb|AEN71141.1|/6.89929e-31/constans-like protein [Chrysanthemum x morifolium]
Unigene72157_S2_3	244	2	33	1.86243	32.7854	4.1378	Up	6.73678e-09	6.63141e-07	-	-	-	-	gi|225452346|ref|XP_002274411.1|/3.31537e-09/PREDICTED: uncharacterized protein LOC100268049 [Vitis vinifera]
Unigene9257_S2_1	158	6	98	8.62846	150.358	4.12315	Up	3.91782e-24	1.20698e-21	-	-	-	-	gi|345104742|gb|AEN71141.1|/5.68577e-25/constans-like protein [Chrysanthemum x morifolium]
CL7782.Contig1_S2_3	621	6	97	2.19533	37.8649	4.10836	Up	7.63946e-24	2.32435e-21	-	-	-	-	gi|470126762|ref|XP_004299352.1|/2.86276e-35/PREDICTED: cyclic dof factor 3-like [Fragaria vesca subsp. vesca]
Unigene34055_S2_3	272	2	31	1.67071	27.628	4.0476	Up	2.57106e-08	2.30301e-06	-	-	-	-	gi|255573635|ref|XP_002527740.1|/1.71315e-13/hypothetical protein RCOM_1248440 [Ricinus communis]
Unigene50200_S2_3	299	2	30	1.51984	24.3224	4.0003	Up	5.01034e-08	4.29466e-06	-	-	-	-	-
CL9324.Contig3_S2_3	151	8	118	12.0379	189.436	3.97605	Up	4.32302e-28	1.67528e-25	-	-	GO:0003824//catalytic activity	-	gi|351724865|ref|NP_001237840.1|/1.08101e-15/uncharacterized protein LOC100305863 [Glycine max]
Unigene15975_S2_3	195	2	27	2.33042	33.565	3.84829	Up	3.66684e-07	2.7053e-05	-	-	-	-	-
Unigene69546_S2_1	189	2	26	2.4044	33.3479	3.79384	Up	7.08994e-07	4.92019e-05	-	-	-	-	gi|296081731|emb|CBI20736.3|/2.18072e-16/unnamed protein product [Vitis vinifera]
CL3369.Contig5_S2_1	510	2	25	0.891044	11.883	3.73726	Up	1.36771e-06	8.98348e-05	K08150|1|3e-50|195|vvi:100268023|MFS transporter, SP family, solute carrier family 2 (myo-inositol transporter), member 13	GO:0000325//plant-type vacuole;GO:0016020//membrane	GO:0005365//myo-inositol transmembrane transporter activity	GO:0015791//polyol transport	gi|225433847|ref|XP_002263742.1|/3.73197e-49/PREDICTED: probable inositol transporter 1 [Vitis vinifera]
CL7342.Contig1_S2_3	938	2	25	0.48447	6.46092	3.73726	Up	1.36771e-06	8.9915e-05	-	-	-	-	gi|357514285|ref|XP_003627431.1|/5.70115e-17/hypothetical protein MTR_8g022950 [Medicago truncatula]
Unigene42164_S2_3	273	7	86	5.82606	76.3647	3.71231	Up	7.97034e-20	2.00292e-17	-	-	-	-	-
Unigene27074_S2_3	1983	65	783	7.44783	95.7185	3.68391	Up	6.7734e-168	2.7707e-164	K01184|1|4e-105|380|rcu:RCOM_1063390|polygalacturonase [EC:3.2.1.15]	-	GO:0004553//hydrolase activity, hydrolyzing O-glycosyl compounds	GO:0044238//primary metabolic process;GO:0045229//external encapsulating structure organization	gi|356555962|ref|XP_003546297.1|/0/PREDICTED: polygalacturonase At1g48100-like isoform 1 [Glycine max]
Unigene35792_S2_1	478	15	180	7.13022	91.2855	3.67837	Up	9.64316e-40	5.9666e-37	-	-	-	-	-
Unigene56969_S2_3	511	50	592	22.2325	280.839	3.659	Up	1.18068e-126	3.62224e-123	-	-	-	-	gi|344190178|gb|AEM97871.1|/7.08733e-24/DOF domain class transcription factor [Corylus heterophylla]
Unigene50294_S2_3	239	3	35	2.85209	35.4999	3.63773	Up	1.20866e-08	1.15127e-06	-	-	-	-	-
Unigene73548_S2_1	547	11	128	4.56925	56.7257	3.63397	Up	2.1519e-28	8.47296e-26	K05770|1|2e-15|79.7|ppp:PHYPADRAFT_190625|benzodiazapine receptor	GO:0044431//Golgi apparatus part	-	GO:0009725//response to hormone stimulus;GO:0006970//response to osmotic stress	gi|255582174|ref|XP_002531881.1|/2.90029e-48/peripheral-type benzodiazepine receptor, putative [Ricinus communis]
Unigene7448_S2_1	317	28	325	20.0696	248.531	3.63035	Up	8.20854e-70	1.11925e-66	K12135|1|1e-20|95.9|aly:ARALYDRAFT_488429|zinc finger protein CONSTANS	-	-	-	gi|345104742|gb|AEN71141.1|/7.77925e-43/constans-like protein [Chrysanthemum x morifolium]
Unigene85025_S2_3	1137	88	1019	17.5858	217.255	3.62691	Up	3.55682e-215	2.01453e-211	K01611|1|2e-96|350|gmx:100785366|S-adenosylmethionine decarboxylase [EC:4.1.1.50]	-	GO:0016831//carboxy-lyase activity	GO:0006596//polyamine biosynthetic process	gi|6014929|sp|O65354.1|DCAM_HELAN/2.08229e-99/RecName: Full=S-adenosylmethionine decarboxylase proenzyme; Short=AdoMetDC; Short=SAMDC; Contains: RecName: Full=S-adenosylmethionine decarboxylase alpha chain; Contains: RecName: Full=S-adenosylmethionine decarboxylase beta chain; Flags: Precursor
Unigene7931_S2_1	259	2	23	1.75457	21.5271	3.61697	Up	5.05146e-06	0.000296366	K09840|1|9e-17|83.2|vvi:100267016|9-cis-epoxycarotenoid dioxygenase [EC:1.13.11.51]	-	-	-	gi|84579406|dbj|BAE72090.1|/6.12572e-24/Lactuca sativa 9-cis-epoxycarotenoid dioxygenase 1
Unigene20726_S2_3	744	5	55	1.52699	17.9204	3.55284	Up	1.0431e-12	1.56422e-10	K08243|1|5e-67|252|gmx:547911|6'-deoxychalcone synthase [EC:2.3.1.170];K00011|3|1e-51|201|ath:AT2G37790|aldehyde reductase [EC:1.1.1.21];K00002|4|5e-46|182|osa:4338987|alcohol dehydrogenase (NADP+) [EC:1.1.1.2];K00085|5|2e-36|150|ath:AT2G21260|aldose-6-phosphate reductase (NADPH2) [EC:1.1.1.200]	-	GO:0016747//transferase activity, transferring acyl groups other than amino-acyl groups	GO:0006970//response to osmotic stress;GO:0008152//metabolic process	gi|75266185|sp|Q9SQ64.1|COR2_PAPSO/1.74251e-78/RecName: Full=Non-functional NADPH-dependent codeinone reductase 2
Unigene56679_S2_3	438	3	33	1.55628	18.264	3.55284	Up	4.40942e-08	3.8196e-06	-	-	-	-	gi|86155935|gb|ABC86705.1|/2.75666e-24/R111 [Coffea arabica]
Unigene17360_S2_3	501	11	117	4.98878	56.6116	3.50434	Up	2.50282e-25	8.30102e-23	-	-	-	GO:0009628//response to abiotic stimulus	gi|356572558|ref|XP_003554435.1|/2.78822e-17/PREDICTED: uncharacterized protein LOC100793911 [Glycine max]
Unigene3470_S2_1	253	2	21	1.79618	20.1213	3.48572	Up	1.84454e-05	0.000941187	-	-	-	-	-
Unigene38645_S2_1	400	3	31	1.70412	18.7871	3.46264	Up	1.59463e-07	1.25844e-05	-	GO:0005811//lipid particle;GO:0016020//membrane	-	GO:0010876//lipid localization;GO:0009409//response to cold;GO:0048316//seed development	gi|296084647|emb|CBI25770.3|/1.59079e-19/unnamed protein product [Vitis vinifera]
Unigene5748_S2_1	827	3	31	0.824243	9.08685	3.46264	Up	1.59463e-07	1.2571e-05	K09286|1|1e-54|211|ath:AT4G25490|EREBP-like factor	-	-	GO:0006351//transcription, DNA-dependent	gi|255076655|gb|ACU00263.1|/3.22574e-111/dehydration-responsive element-binding factor 1 [Chrysanthemum x morifolium]
Unigene50086_S2_1	283	3	30	2.40865	25.6976	3.41533	Up	3.02162e-07	2.26791e-05	-	-	-	-	-
Unigene26256_S2_1	239	3	29	2.85209	29.4142	3.36642	Up	5.7108e-07	4.04314e-05	K04733|1|2e-10|62.4|pop:POPTR_878434|interleukin-1 receptor-associated kinase 4 [EC:2.7.11.1];K13430|2|3e-10|61.6|pop:POPTR_413452|serine/threonine-protein kinase PBS1 [EC:2.7.11.1];K13415|4|6e-10|60.5|aly:ARALYDRAFT_912402|protein brassinosteroid insensitive 1 [EC:2.7.10.1 2.7.11.1];K00924|5|8e-10|60.1|ath:AT1G14370|[EC:2.7.1.-]	-	GO:0030246//carbohydrate binding;GO:0004674//protein serine/threonine kinase activity;GO:0032559	GO:0006464//cellular protein modification process	gi|356567976|ref|XP_003552190.1|/1.44045e-28/PREDICTED: L-type lectin-domain containing receptor kinase S.4-like [Glycine max]
Unigene14739_S2_1	154	3	28	4.42629	44.0752	3.3158	Up	1.07637e-06	7.20486e-05	-	-	-	GO:0006351//transcription, DNA-dependent	gi|144228150|gb|ABO93604.1|/2.62425e-13/DREBa [Chrysanthemum x morifolium]
CL5402.Contig4_S2_3	364	14	127	8.73909	84.5784	3.27473	Up	7.41258e-26	2.5268e-23	K09286|1|9e-27|116|ath:AT4G25480|EREBP-like factor	GO:0043231//intracellular membrane-bounded organelle	GO:0003676//nucleic acid binding;GO:0001071//nucleic acid binding transcription factor activity	GO:0006351//transcription, DNA-dependent	gi|144228150|gb|ABO93604.1|/5.64086e-49/DREBa [Chrysanthemum x morifolium]
Unigene38009_S2_1	476	10	90	4.77345	45.8345	3.26333	Up	1.16122e-18	2.69717e-16	-	-	-	-	-
Unigene26486_S2_3	282	3	26	2.41719	22.3502	3.20888	Up	3.78978e-06	0.000228535	K14431|1|4e-06|47.8|aly:ARALYDRAFT_311885|transcription factor TGA	GO:0043234//protein complex	GO:0019787//small conjugating protein ligase activity	GO:0032446//protein modification by small protein conjugation	gi|224133504|ref|XP_002321584.1|/3.64386e-24/predicted protein [Populus trichocarpa]
Unigene44616_S2_3	216	8	68	8.41542	76.3154	3.18087	Up	4.15034e-14	6.96104e-12	-	-	-	-	-
CL5975.Contig2_S2_3	387	27	227	15.8523	142.191	3.16507	Up	1.05946e-43	7.57357e-41	K13248|1|3e-56|214|gmx:100785878|pyridoxal phosphate phosphatase PHOSPHO2 [EC:3.1.3.74]	-	GO:0016791//phosphatase activity	GO:0006796//phosphate-containing compound metabolic process	gi|462411947|gb|EMJ16996.1|/2.29737e-55/hypothetical protein PRUPE_ppa009904mg [Prunus persica]
Unigene77346_S2_3	1918	53	443	6.27866	55.9902	3.15665	Up	1.43664e-83	2.51856e-80	K09840|1|0.0|838|rcu:RCOM_1716910|9-cis-epoxycarotenoid dioxygenase [EC:1.13.11.51]	-	GO:0016701//oxidoreductase activity, acting on single donors with incorporation of molecular oxygen	-	gi|117676066|dbj|BAF36655.1|/0/putative 9-cis-epoxycarotenoid dioxygenase [Chrysanthemum x morifolium]
Unigene47284_S2_3	191	3	25	3.56884	31.7295	3.1523	Up	7.07662e-06	0.000402667	-	-	-	-	-
CL9976.Contig2_S2_1	316	6	50	4.31423	38.3566	3.1523	Up	1.27372e-10	1.55015e-08	-	-	-	-	-
Unigene83309_S2_1	164	3	25	4.15639	36.9533	3.1523	Up	7.07662e-06	0.000402356	K09286|1|3e-18|88.2|ath:AT4G25480|EREBP-like factor	GO:0043231//intracellular membrane-bounded organelle	GO:0003676//nucleic acid binding;GO:0001071//nucleic acid binding transcription factor activity	GO:0048506;GO:0040007//growth;GO:0009686//gibberellin biosynthetic process;GO:0006351//transcription, DNA-dependent	gi|144228150|gb|ABO93604.1|/1.48758e-25/DREBa [Chrysanthemum x morifolium]
Unigene76022_S2_1	209	3	25	3.26148	28.9968	3.1523	Up	7.07662e-06	0.000402046	K14484|1|4e-08|54.3|pop:POPTR_829522|auxin-responsive protein IAA	-	-	-	gi|242045376|ref|XP_002460559.1|/1.64362e-08/hypothetical protein SORBIDRAFT_02g030700 [Sorghum bicolor]
Unigene12642_S2_1	311	3	24	2.1918	18.7072	3.0934	Up	1.31674e-05	0.00070153	K08488|1|7e-06|47.0|ath:AT1G32270|syntaxin 7	-	-	-	gi|86155929|gb|ABC86702.1|/4.91692e-37/harpin-induced protein-like [Coffea arabica]
Unigene64753_S2_1	283	5	39	4.01442	33.4068	3.05688	Up	2.4581e-08	2.20451e-06	K01087|1|4e-23|104|gmx:100815357|trehalose 6-phosphate phosphatase [EC:3.1.3.12]	-	GO:0003824//catalytic activity	GO:0008152//metabolic process	gi|356569249|ref|XP_003552816.1|/5.81751e-22/PREDICTED: trehalose-phosphate phosphatase-like [Glycine max]
CL2197.Contig3_S2_1	594	66	487	25.2462	198.747	2.97679	Up	1.29986e-86	2.39272e-83	K13076|1|1e-93|340|pop:POPTR_644538|delta8-fatty-acid desaturase [EC:1.14.19.4]	-	GO:0005506//iron ion binding;GO:0016705//oxidoreductase activity, acting on paired donors, with incorporation or reduction of molecular oxygen	GO:0006631//fatty acid metabolic process	gi|76803801|gb|ABA55805.1|/1.26851e-106/delta-8 sphingolipid desaturase [Crepis alpina]
Unigene13098_S2_3	697	46	339	14.9956	117.903	2.97498	Up	9.33508e-61	1.07397e-57	-	-	-	-	gi|460384186|ref|XP_004237794.1|/3.46907e-70/PREDICTED: uncharacterized protein LOC101243886 [Solanum lycopersicum]
Unigene74839_S2_1	884	24	175	6.16877	47.9891	2.95965	Up	6.01068e-32	2.71513e-29	K13417|1|1e-45|181|ath:AT2G13790|somatic embryogenesis receptor kinase 4 [EC:2.7.10.1 2.7.11.1];K13416|3|5e-45|179|rcu:RCOM_1534760|brassinosteroid insensitive 1-associated receptor kinase 1 [EC:2.7.10.1 2.7.11.1]	GO:0016020//membrane	GO:0030246//carbohydrate binding;GO:0004674//protein serine/threonine kinase activity;GO:0032559	GO:0006464//cellular protein modification process	gi|460388506|ref|XP_004239908.1|/6.97996e-123/PREDICTED: L-type lectin-domain containing receptor kinase S.4-like [Solanum lycopersicum]
Unigene14950_S2_3	390	11	80	6.40866	49.7259	2.9559	Up	2.4496e-15	4.56618e-13	-	-	-	GO:0050896//response to stimulus	gi|388517515|gb|AFK46819.1|/1.07712e-20/unknown [Medicago truncatula]
Unigene69486_S2_1	216	5	36	5.25964	40.4023	2.9414	Up	1.52578e-07	1.20799e-05	-	-	-	-	gi|224112251|ref|XP_002316131.1|/2.27954e-10/f-box family protein [Populus trichocarpa]
CL2921.Contig1_S2_3	1299	6	42	1.0495	7.83785	2.90076	Up	1.66968e-08	1.5464e-06	-	-	-	-	gi|297802290|ref|XP_002869029.1|/1.70242e-31/hypothetical protein ARALYDRAFT_328109 [Arabidopsis lyrata subsp. lyrata]
Unigene28217_S2_1	171	4	28	5.315	39.6935	2.90076	Up	4.73974e-06	0.000280311	-	-	-	-	-
Unigene39756_S2_1	182	8	56	9.98753	74.5888	2.90076	Up	6.19906e-11	7.89683e-09	-	-	-	-	-
Unigene72729_S2_1	292	71	490	55.2478	406.79	2.8803	Up	2.80604e-84	5.03924e-81	K12133|1|1e-10|62.8|ath:AT1G01060|LATE ELONGATED HYPOCOTYL;K12134|3|9e-09|56.6|aly:ARALYDRAFT_904154|circadian clock associated 1	-	-	-	gi|317457111|gb|ADV29637.1|/1.08284e-20/At5g37260-like protein [Solanum arcanum]
Unigene98827_S2_3	193	5	34	5.88643	42.705	2.85894	Up	5.07894e-07	3.62367e-05	-	-	-	-	-
Unigene1406_S2_1	489	5	34	2.32327	16.8549	2.85894	Up	5.07894e-07	3.62016e-05	-	-	GO:0004674//protein serine/threonine kinase activity;GO:0000166//nucleotide binding	GO:0009987//cellular process	gi|462416677|gb|EMJ21414.1|/2.01578e-54/hypothetical protein PRUPE_ppa002277mg [Prunus persica]
CL4365.Contig2_S2_1	256	9	61	7.98807	57.7626	2.85422	Up	1.25843e-11	1.73193e-09	-	-	-	-	-
CL7773.Contig2_S2_1	864	9	58	2.36684	16.2731	2.78146	Up	7.40738e-11	9.32317e-09	K00924|1|4e-50|196|ath:AT5G47070|[EC:2.7.1.-];K04733|4|3e-49|193|pop:POPTR_878434|interleukin-1 receptor-associated kinase 4 [EC:2.7.11.1];K05658|5|2e-47|187|vvi:100262734|ATP-binding cassette, subfamily B (MDR/TAP), member 1	-	GO:0016301//kinase activity	-	gi|470137388|ref|XP_004304448.1|/4.02854e-67/PREDICTED: probable receptor-like protein kinase At5g15080-like [Fragaria vesca subsp. vesca]
Unigene12174_S2_3	501	7	45	3.17468	21.7737	2.7779	Up	1.0904e-08	1.04268e-06	-	-	GO:0004672//protein kinase activity;GO:0000166//nucleotide binding	-	gi|224090779|ref|XP_002309078.1|/3.67881e-30/predicted protein [Populus trichocarpa]
CL9775.Contig1_S2_3	909	32	204	7.99881	54.4031	2.76583	Up	1.44017e-34	7.21358e-32	K14861|1|2e-13|74.7|gmx:100777901|nucleolar pre-ribosomal-associated protein 1	-	GO:0016787//hydrolase activity	-	gi|462397479|gb|EMJ03147.1|/9.77153e-118/hypothetical protein PRUPE_ppa004524mg [Prunus persica]
Unigene45575_S2_3	421	23	146	12.4132	84.0674	2.75967	Up	4.19418e-25	1.36645e-22	K12135|1|7e-09|57.4|aly:ARALYDRAFT_488429|zinc finger protein CONSTANS	GO:0044464//cell part	GO:0046914//transition metal ion binding	-	gi|460373951|ref|XP_004232775.1|/1.10647e-28/PREDICTED: uncharacterized protein LOC101246984 [Solanum lycopersicum]
Unigene25523_S2_1	615	52	330	19.2118	130.076	2.75929	Up	8.1178e-55	7.86465e-52	-	-	-	-	gi|302143740|emb|CBI22601.3|/6.24543e-27/unnamed protein product [Vitis vinifera]
CL1030.Contig2_S2_1	881	12	75	3.09489	20.6368	2.73726	Up	1.86452e-13	2.98444e-11	K12134|1|2e-25|114|aly:ARALYDRAFT_904154|circadian clock associated 1;K12133|3|3e-25|114|ath:AT1G01060|LATE ELONGATED HYPOCOTYL	-	-	-	gi|147817015|emb|CAN68733.1|/2.99063e-33/hypothetical protein VITISV_012100 [Vitis vinifera]
CL1168.Contig12_S2_3	151	5	31	7.52372	49.767	2.72567	Up	3.00872e-06	0.000185538	K10256|1|3e-18|88.2|pop:POPTR_667376|omega-6 fatty acid desaturase (delta-12 desaturase) [EC:1.14.19.-]	GO:0031224//intrinsic to membrane	GO:0016705//oxidoreductase activity, acting on paired donors, with incorporation or reduction of molecular oxygen	GO:0006631//fatty acid metabolic process	gi|31322135|gb|AAO38032.1|/9.75469e-25/delta12-fatty acid acetylenase [Helianthus annuus]
Unigene48237_S2_3	589	284	1716	109.558	706.251	2.68849	Up	5.9061e-270	4.34866e-266	-	-	-	-	gi|297738146|emb|CBI27347.3|/1.45118e-14/unnamed protein product [Vitis vinifera]
Unigene19411_S2_1	532	5	30	2.13549	13.6699	2.67837	Up	5.40404e-06	0.000314049	-	-	-	-	-
Unigene83894_S2_3	178	8	48	10.212	65.37	2.67837	Up	6.91542e-09	6.7891e-07	-	-	-	-	-
Unigene67653_S2_3	326	21	124	14.6366	92.2064	2.65528	Up	1.03563e-20	2.77285e-18	-	-	-	-	gi|359484635|ref|XP_003633135.1|/1.98104e-06/PREDICTED: uncharacterized protein LOC100853706 [Vitis vinifera]
Unigene13303_S2_3	734	97	571	30.0272	188.581	2.65084	Up	1.1495e-89	2.35105e-86	K09286|1|9e-18|88.6|ath:AT5G44210|EREBP-like factor;K03021|5|2e-15|80.9|smo:SELMODRAFT_443461|DNA-directed RNA polymerase III subunit RPC2 [EC:2.7.7.6]	-	-	GO:0009987//cellular process	gi|255536751|ref|XP_002509442.1|/4.45986e-18/Ethylene-responsive transcription factor, putative [Ricinus communis]
Unigene75122_S2_3	199	7	41	7.99253	49.9445	2.6436	Up	1.12493e-07	9.0821e-06	-	-	GO:0046914//transition metal ion binding	-	gi|356568178|ref|XP_003552290.1|/4.23052e-12/PREDICTED: RING-H2 finger protein ATL66-like [Glycine max]
Unigene73568_S2_1	223	9	52	9.17016	56.5269	2.62392	Up	2.4192e-09	2.54829e-07	-	-	-	-	-
Unigene75790_S2_1	245	10	57	9.27413	56.3983	2.60437	Up	4.76068e-10	5.52014e-08	-	-	-	-	-
CL8526.Contig2_S2_1	1048	25	142	5.42023	32.8461	2.5993	Up	5.40832e-23	1.59286e-20	-	-	-	-	gi|470130010|ref|XP_004300900.1|/3.68055e-15/PREDICTED: uncharacterized protein LOC101295235 [Fragaria vesca subsp. vesca]
Unigene26098_S2_3	292	6	34	4.66883	28.2262	2.59591	Up	1.84423e-06	0.000118284	K12843|1|2e-14|75.1|vvi:100248403|U4/U6 small nuclear ribonucleoprotein PRP3	GO:0044464//cell part	GO:0017111//nucleoside-triphosphatase activity;GO:0015604//organic phosphonate transmembrane transporter activity;GO:0032559	GO:0009207	gi|224093444|ref|XP_002309921.1|/3.04043e-39/white-brown-complex ABC transporter family [Populus trichocarpa]
CL1030.Contig3_S2_1	847	8	45	2.14608	12.8791	2.58526	Up	3.88604e-08	3.39821e-06	K12133|1|1e-25|114|ath:AT1G01060|LATE ELONGATED HYPOCOTYL;K12134|2|2e-25|114|aly:ARALYDRAFT_904154|circadian clock associated 1	-	-	-	gi|61375009|gb|AAX44342.1|/3.68971e-33/putative At5g37260 [Solanum peruvianum]
Unigene1598_S2_3	2106	218	1222	23.52	140.66	2.58025	Up	3.42712e-184	1.57712e-180	K12130|1|1e-112|405|pop:POPTR_806314|pseudo-response regulator 5	-	-	GO:0009987//cellular process;GO:0009639//response to red or far red light	gi|302143985|emb|CBI23090.3|/1.41245e-132/unnamed protein product [Vitis vinifera]
Unigene15889_S2_3	329	126	706	87.019	520.195	2.57965	Up	3.64384e-107	9.93689e-104	-	GO:0009534//chloroplast thylakoid	-	GO:0006950//response to stress;GO:0009642//response to light intensity;GO:0009767//photosynthetic electron transport chain	gi|462420339|gb|EMJ24602.1|/6.49653e-42/hypothetical protein PRUPE_ppa013360mg [Prunus persica]
Unigene84094_S2_3	477	5	28	2.38172	14.2297	2.57883	Up	1.72201e-05	0.000889142	K14548|1|2e-07|53.1|aly:ARALYDRAFT_313471|U3 small nucleolar RNA-associated protein 4	-	-	-	gi|225458856|ref|XP_002283353.1|/1.16172e-19/PREDICTED: uncharacterized protein LOC100262679 [Vitis vinifera]
Unigene22032_S2_1	460	10	56	4.93948	29.5112	2.57883	Up	8.41878e-10	9.46374e-08	K09840|1|2e-69|258|vvi:100267016|9-cis-epoxycarotenoid dioxygenase [EC:1.13.11.51]	-	GO:0016701//oxidoreductase activity, acting on single donors with incorporation of molecular oxygen	-	gi|84579406|dbj|BAE72090.1|/1.52416e-71/Lactuca sativa 9-cis-epoxycarotenoid dioxygenase 1
CL1030.Contig1_S2_1	163	5	28	6.96982	41.6416	2.57883	Up	1.72201e-05	0.000888519	-	-	-	-	-
Unigene619_S2_1	459	107	595	52.9676	314.24	2.56868	Up	3.65092e-90	7.68049e-87	K14488|1|1e-09|60.1|vvi:100241753|SAUR family protein	-	-	-	gi|225428235|ref|XP_002279356.1|/1.36292e-24/PREDICTED: uncharacterized protein LOC100252141 [Vitis vinifera]
CL874.Contig2_S2_1	1707	10	55	1.33109	7.81063	2.55284	Up	1.48512e-09	1.62965e-07	K09755|1|0.0|748|vvi:100267863|ferulate-5-hydroxylase [EC:1.14.-.-]	-	GO:0016491//oxidoreductase activity;GO:0005506//iron ion binding	GO:0008152//metabolic process	gi|418203660|dbj|BAM66576.1|/0/ferulate-5-hydroxylase [Chrysanthemum x morifolium]
CL4576.Contig2_S2_1	964	30	164	7.07104	41.2405	2.54407	Up	9.84994e-26	3.32684e-23	K08234|1|1e-07|55.8|cre:CHLREDRAFT_143257|glyoxylase I family protein	-	-	-	gi|118484012|gb|ABK93893.1|/3.78394e-64/unknown [Populus trichocarpa]
Unigene53846_S2_1	312	21	114	15.2934	88.5742	2.53398	Up	3.00014e-18	6.73477e-16	-	-	-	-	gi|460391943|ref|XP_004241577.1|/1.81392e-23/PREDICTED: protein PHYTOCHROME KINASE SUBSTRATE 3-like [Solanum lycopersicum]
Unigene80001_S2_1	963	12	65	2.83135	16.3623	2.53081	Up	5.75114e-11	7.40308e-09	-	-	-	-	gi|356553040|ref|XP_003544866.1|/1.05897e-82/PREDICTED: U-box domain-containing protein 4-like [Glycine max]
Unigene12119_S2_1	687	24	130	7.93768	45.8716	2.53081	Up	1.38573e-20	3.6702e-18	K00517|1|2e-57|220|ath:AT1G01190|[EC:1.14.-.-];K05280|5|1e-16|84.7|osa:4348304|flavonoid 3'-monooxygenase [EC:1.14.13.21]	-	GO:0016491//oxidoreductase activity;GO:0005506//iron ion binding	-	gi|332071121|gb|AED99879.1|/7.06622e-68/cytochrome P450, partial [Panax notoginseng]
Unigene15263_S2_3	550	17	92	7.02305	40.5492	2.5295	Up	5.75844e-15	1.04432e-12	-	-	-	GO:0009628//response to abiotic stimulus	gi|460385936|ref|XP_004238656.1|/9.89484e-12/PREDICTED: uncharacterized protein LOC101248673 [Solanum lycopersicum]
CL2285.Contig22_S2_1	204	30	161	33.4142	191.317	2.51743	Up	5.27358e-25	1.69561e-22	K10775|1|1e-28|122|vvi:100241575|phenylalanine ammonia-lyase [EC:4.3.1.24]	GO:0044424//intracellular part	GO:0016840	GO:0006558//L-phenylalanine metabolic process	gi|169642803|emb|CAL91169.1|/2.21272e-29/phenylalanine ammonia-lyase 3 [Cynara cardunculus var. scolymus]
Unigene234_S2_3	1104	14	74	2.88137	16.2487	2.4955	Up	3.93556e-12	5.63765e-10	K00454|1|2e-156|550|pop:POPTR_828417|lipoxygenase [EC:1.13.11.12]	-	GO:0046914//transition metal ion binding;GO:0016702//oxidoreductase activity, acting on single donors with incorporation of molecular oxygen, incorporation of two atoms of oxygen	GO:0006633//fatty acid biosynthetic process	gi|187960377|gb|ACD43484.1|/1.89337e-158/lipoxygenase 2 [Olea europaea]
Unigene65521_S2_1	250	69	364	62.7117	352.954	2.49267	Up	5.61784e-54	5.23597e-51	-	-	GO:0016798//hydrolase activity, acting on glycosyl bonds	GO:0005975//carbohydrate metabolic process	gi|470121476|ref|XP_004296793.1|/8.67708e-18/PREDICTED: inactive beta-amylase 9-like [Fragaria vesca subsp. vesca]
Unigene64353_S2_1	381	22	116	13.1201	73.8057	2.49195	Up	3.20986e-18	7.18365e-16	-	-	-	-	gi|356567050|ref|XP_003551736.1|/6.6062e-18/PREDICTED: dof zinc finger protein DOF5.2-like [Glycine max]
Unigene8650_S2_1	782	341	1795	99.0802	556.435	2.48954	Up	8.01972e-259	5.36811e-255	K01177|1|7e-61|231|bdi:100827802|beta-amylase [EC:3.2.1.2]	-	GO:0043167//ion binding;GO:0016160//amylase activity	GO:0005976//polysaccharide metabolic process	gi|357447457|ref|XP_003594004.1|/1.91039e-102/Beta-amylase [Medicago truncatula]
CL2474.Contig2_S2_1	1294	11	57	1.93151	10.6782	2.46686	Up	1.57017e-09	1.7077e-07	K10730|1|1e-19|84.0|pop:POPTR_886009|ATP-dependent DNA helicase Q4 [EC:3.6.4.12]	-	GO:0005488//binding;GO:0017111//nucleoside-triphosphatase activity	-	gi|334184295|ref|NP_001189549.1|/3.53808e-29/late embryogenesis abundant domain-containing protein [Arabidopsis thaliana]
Unigene58985_S2_1	291	6	31	4.68487	25.8241	2.46264	Up	1.01553e-05	0.00055635	K09840|1|3e-42|167|vvi:100267016|9-cis-epoxycarotenoid dioxygenase [EC:1.13.11.51]	-	-	-	gi|84579406|dbj|BAE72090.1|/8.23352e-45/Lactuca sativa 9-cis-epoxycarotenoid dioxygenase 1
CL1793.Contig4_S2_3	481	288	1487	136.046	749.416	2.46167	Up	5.83312e-212	3.0678e-208	-	-	-	-	-
CL2260.Contig1_S2_3	1256	32	165	5.78895	31.8457	2.45973	Up	5.96758e-25	1.9104e-22	K14497|1|9e-121|431|gmx:100776356|protein phosphatase 2C [EC:3.1.3.16]	GO:0043234//protein complex	GO:0004721//phosphoprotein phosphatase activity;GO:0043169//cation binding	GO:0006464//cellular protein modification process	gi|460388512|ref|XP_004239911.1|/1.1405e-125/PREDICTED: protein phosphatase 2C 37-like [Solanum lycopersicum]
Unigene43774_S2_3	622	13	67	4.74889	26.1121	2.45905	Up	6.06858e-11	7.74401e-09	-	-	GO:0003824//catalytic activity	GO:0009267//cellular response to starvation	gi|462417213|gb|EMJ21950.1|/8.57965e-48/hypothetical protein PRUPE_ppa025256mg [Prunus persica]
Unigene14697_S2_3	247	8	41	7.35923	40.2387	2.45096	Up	3.72096e-07	2.73974e-05	-	-	-	-	-
CL43.Contig1_S2_1	2263	185	942	18.5749	100.907	2.44161	Up	1.07986e-133	3.6141e-130	-	GO:0009536//plastid	GO:0005488//binding;GO:0016301//kinase activity	-	gi|302144036|emb|CBI23141.3|/0/unnamed protein product [Vitis vinifera]
CL9883.Contig1_S2_1	615	43	218	15.8867	85.9287	2.43532	Up	4.02968e-32	1.83151e-29	K14484|1|1e-43|174|aly:ARALYDRAFT_887587|auxin-responsive protein IAA	-	-	-	gi|4887018|gb|AAD32145.1|AF123507_1/4.20909e-47/Nt-iaa4.5 deduced protein [Nicotiana tabacum]
CL404.Contig1_S2_3	817	6	30	1.66866	8.90136	2.41533	Up	1.77799e-05	0.000913561	K14376|1|5e-34|142|rcu:RCOM_1488570|poly(A) polymerase [EC:2.7.7.19]	-	-	-	gi|255549812|ref|XP_002515957.1|/5.89786e-33/nucleic acid binding protein, putative [Ricinus communis]
Unigene91800_S2_3	207	11	55	12.0743	64.4094	2.41533	Up	4.75978e-09	4.81405e-07	-	-	-	-	-
Unigene13595_S2_3	1119	6	30	1.21832	6.49902	2.41533	Up	1.77799e-05	0.000912288	K10268|1|2e-06|52.0|smo:SELMODRAFT_184280|F-box and leucine-rich repeat protein 2/20	-	-	-	gi|297789154|ref|XP_002862572.1|/7.93767e-19/predicted protein [Arabidopsis lyrata subsp. lyrata]
Unigene77032_S2_3	1085	43	215	9.00488	48.0359	2.41533	Up	2.07966e-31	9.22442e-29	-	-	GO:0008081//phosphoric diester hydrolase activity	GO:0019400	gi|462411661|gb|EMJ16710.1|/8.15833e-98/hypothetical protein PRUPE_ppa006994mg [Prunus persica]
Unigene19729_S2_1	326	6	30	4.18189	22.308	2.41533	Up	1.77799e-05	0.000912924	K09422|1|5e-22|100|osa:4346379|myb proto-oncogene protein, plant	GO:0043231//intracellular membrane-bounded organelle	GO:0003676//nucleic acid binding	-	gi|460384980|ref|XP_004238184.1|/1.01038e-26/PREDICTED: transcriptional activator Myb-like [Solanum lycopersicum]
CL8744.Contig1_S2_1	285	26	130	20.7285	110.575	2.41533	Up	1.41506e-19	3.5319e-17	-	-	-	-	-
Unigene93148_S2_3	1391	45	219	7.35063	38.1658	2.37634	Up	2.21476e-31	9.76484e-29	K08900|1|3e-38|117|pop:POPTR_248199|mitochondrial chaperone BCS1	-	-	-	gi|224130620|ref|XP_002320886.1|/3.82458e-103/predicted protein [Populus trichocarpa]
Unigene21855_S2_1	271	7	34	5.86905	30.4135	2.37351	Up	5.88442e-06	0.000338492	-	-	-	-	-
Unigene74271_S2_1	330	35	169	24.0987	124.145	2.365	Up	1.97829e-24	6.14605e-22	-	-	-	-	-
CL9068.Contig1_S2_1	602	43	205	16.2297	82.5495	2.34662	Up	4.69882e-29	1.88029e-26	K08900|1|9e-20|94.7|smo:SELMODRAFT_75451|mitochondrial chaperone BCS1	-	-	-	gi|56542467|gb|AAV92898.1|/4.09299e-52/Avr9/Cf-9 rapidly elicited protein 102, partial [Nicotiana tabacum]
Unigene74725_S2_3	280	8	38	6.49189	32.899	2.34133	Up	1.95308e-06	0.000124292	-	-	-	-	-
Unigene42803_S2_1	613	86	404	31.877	159.764	2.32535	Up	4.02234e-55	4.00223e-52	K01090|1|2e-14|77.4|sbi:SORBI_01g038410|protein phosphatase [EC:3.1.3.16];K14497|2|8e-06|48.5|bdi:100838998|protein phosphatase 2C [EC:3.1.3.16]	-	GO:0016787//hydrolase activity	-	gi|225434544|ref|XP_002276936.1|/2.45025e-31/PREDICTED: probable protein phosphatase 2C 25 isoform 1 [Vitis vinifera]
CL1439.Contig3_S2_1	1481	9	42	1.38079	6.87466	2.3158	Up	6.49934e-07	4.5446e-05	-	GO:0031225//anchored to membrane;GO:0043231//intracellular membrane-bounded organelle	GO:0043167//ion binding;GO:0008422//beta-glucosidase activity	GO:0044238//primary metabolic process	gi|407947966|gb|AFU52638.1|/1.31509e-147/beta-1,3-glucanase 3 [Solanum tuberosum]
Unigene20126_S2_3	404	8	37	4.49933	22.2012	2.30286	Up	3.36806e-06	0.00020512	-	-	-	-	-
Unigene71231_S2_1	584	69	318	26.8458	131.999	2.29776	Up	3.94766e-43	2.74213e-40	-	-	-	-	gi|460384186|ref|XP_004237794.1|/4.10985e-62/PREDICTED: uncharacterized protein LOC101243886 [Solanum lycopersicum]
CL3154.Contig2_S2_3	1068	12	55	2.55299	12.4838	2.2898	Up	1.41974e-08	1.32491e-06	-	-	-	-	gi|359474932|ref|XP_002280381.2|/1.05775e-33/PREDICTED: F-box protein At2g16365-like [Vitis vinifera]
Unigene57099_S2_3	409	7	32	3.88879	18.9663	2.28605	Up	1.75829e-05	0.000905335	-	-	-	-	-
CL7503.Contig1_S2_3	1346	17	77	2.86974	13.8676	2.27273	Up	2.1329e-11	2.83475e-09	-	-	-	-	gi|449452965|ref|XP_004144229.1|/0/PREDICTED: uncharacterized protein LOC101214256 [Cucumis sativus]
CL2285.Contig7_S2_1	511	57	258	25.3451	122.393	2.27174	Up	7.94666e-35	4.06328e-32	K10775|1|5e-76|281|vvi:100241377|phenylalanine ammonia-lyase [EC:4.3.1.24]	GO:0044424//intracellular part	GO:0016840	GO:0006558//L-phenylalanine metabolic process	gi|188037480|gb|ABN79671.2|/3.45275e-87/phenylalanine ammonia-lyase [Rudbeckia hirta]
Unigene28369_S2_1	865	44	199	11.5578	55.7691	2.2706	Up	3.36266e-27	1.2318e-24	K07025|1|6e-101|365|rcu:RCOM_0677770|putative hydrolase of the HAD superfamily	-	GO:0003824//catalytic activity	-	gi|460403780|ref|XP_004247365.1|/8.09131e-100/PREDICTED: uncharacterized protein C24B11.05-like isoform 1 [Solanum lycopersicum]
Unigene20194_S2_1	417	41	185	22.3402	107.546	2.26723	Up	2.38394e-25	7.97861e-23	K00924|1|1e-15|79.7|ath:AT1G30270|[EC:2.7.1.-];K07198|4|2e-08|55.8|cre:CHLREDRAFT_106184|5'-AMP-activated protein kinase, catalytic alpha subunit [EC:2.7.11.11]	-	GO:0004674//protein serine/threonine kinase activity;GO:0032559	GO:0006464//cellular protein modification process;GO:0032501//multicellular organismal process;GO:0006972//hyperosmotic response;GO:0009926//auxin polar transport;GO:0023052//signaling	gi|217072624|gb|ACJ84672.1|/1.95311e-25/unknown [Medicago truncatula]
CL9098.Contig1_S2_1	884	8	36	2.05626	9.87205	2.26333	Up	5.78404e-06	0.000333239	-	-	-	-	gi|460388498|ref|XP_004239904.1|/3.31071e-48/PREDICTED: scarecrow-like protein 14-like [Solanum lycopersicum]
Unigene5862_S2_1	577	26	117	10.2385	49.1549	2.26333	Up	1.55881e-16	3.15316e-14	-	GO:0043234//protein complex	GO:0019787//small conjugating protein ligase activity	GO:0009743//response to carbohydrate stimulus;GO:0032446//protein modification by small protein conjugation	gi|356521518|ref|XP_003529402.1|/2.59985e-53/PREDICTED: U-box domain-containing protein 26-like [Glycine max]
Unigene36441_S2_1	906	115	516	28.8409	138.063	2.25914	Up	1.47172e-67	1.9011e-64	K09561|1|3e-07|54.3|vcn:VOLCADRAFT_67840|STIP1 homology and U-box containing protein 1 [EC:6.3.2.19]	-	-	GO:0009743//response to carbohydrate stimulus	gi|224103617|ref|XP_002313124.1|/4.31023e-83/predicted protein [Populus trichocarpa]
Unigene72391_S2_1	412	9	40	4.96346	23.5353	2.24541	Up	1.9108e-06	0.000121917	-	-	-	GO:0009628//response to abiotic stimulus	gi|460385936|ref|XP_004238656.1|/1.85151e-20/PREDICTED: uncharacterized protein LOC101248673 [Solanum lycopersicum]
Unigene36211_S2_1	884	25	111	6.4258	30.4388	2.24396	Up	1.31571e-15	2.51625e-13	K11228|1|2e-34|144|ota:Ot13g01170|mitogen-activated protein kinase kinase kinase [EC:2.7.11.1];K13414|2|7e-29|125|aly:ARALYDRAFT_489755|mitogen-activated protein kinase kinase kinase 1, plant [EC:2.7.11.25];K08269|3|2e-28|124|rcu:RCOM_1157200|unc51-like kinase [EC:2.7.11.1]	-	GO:0042578//phosphoric ester hydrolase activity;GO:0004674//protein serine/threonine kinase activity;GO:0000166//nucleotide binding	GO:0009987//cellular process;GO:0044238//primary metabolic process	gi|460372409|ref|XP_004232023.1|/4.72553e-87/PREDICTED: mitogen-activated protein kinase kinase kinase 3-like [Solanum lycopersicum]
Unigene19663_S2_3	650	14	62	4.89389	23.1225	2.24025	Up	2.73472e-09	2.86019e-07	-	-	-	-	gi|449523786|ref|XP_004168904.1|/1.2656e-68/PREDICTED: transmembrane protein 53-like, partial [Cucumis sativus]
CL601.Contig2_S2_3	688	19	84	6.27487	29.597	2.23779	Up	4.1614e-12	5.94959e-10	K08150|1|6e-72|268|aly:ARALYDRAFT_322009|MFS transporter, SP family, solute carrier family 2 (myo-inositol transporter), member 13	GO:0000325//plant-type vacuole;GO:0016020//membrane	GO:0005365//myo-inositol transmembrane transporter activity	GO:0015791//polyol transport	gi|460391575|ref|XP_004241396.1|/7.02165e-76/PREDICTED: inositol transporter 1-like [Solanum lycopersicum]
CL10345.Contig1_S2_1	411	68	299	37.593	176.354	2.22994	Up	3.11086e-39	1.893e-36	K00737|1|1e-33|139|rcu:RCOM_0793870|beta-1,4-mannosyl-glycoprotein beta-1,4-N-acetylglucosaminyltransferase [EC:2.4.1.144]	GO:0044464//cell part	GO:0008375//acetylglucosaminyltransferase activity	GO:0006486//protein glycosylation	gi|460386901|ref|XP_004239132.1|/1.56014e-35/PREDICTED: beta-1,4-mannosyl-glycoprotein 4-beta-N-acetylglucosaminyltransferase-like isoform 1 [Solanum lycopersicum]
Unigene70995_S2_1	188	32	140	38.6751	180.521	2.22269	Up	4.18618e-19	9.97503e-17	-	-	-	-	gi|297744512|emb|CBI37774.3|/4.39486e-06/unnamed protein product [Vitis vinifera]
Unigene13564_S2_3	620	8	35	2.93182	13.6846	2.22269	Up	9.88984e-06	0.000543019	K01710|1|1e-15|81.3|cme:CME136C|dTDP-glucose 4,6-dehydratase [EC:4.2.1.46]	-	GO:0003824//catalytic activity	-	gi|224131118|ref|XP_002321005.1|/2.41786e-42/predicted protein [Populus trichocarpa]
Unigene6833_S2_3	1336	48	208	8.16346	37.741	2.20888	Up	1.84222e-27	6.85065e-25	K14487|1|0.0|650|vvi:100250741|auxin responsive GH3 gene family	-	-	-	gi|430800811|pdb|4B2G|A/0/Chain A, Crystal Structure Of An Indole-3-acetic Acid Amido Synthase From Vitis Vinifera Involved In Auxin Homeostasis
Unigene48980_S2_3	474	9	39	4.31423	19.9454	2.20888	Up	3.25694e-06	0.000199176	K03243|1|2e-28|122|mtr:MTR_1g099000|translation initiation factor 5B	-	-	-	gi|460378178|ref|XP_004234850.1|/1.58136e-29/PREDICTED: eukaryotic translation initiation factor 5B-like [Solanum lycopersicum]
Unigene90896_S2_3	460	9	39	4.44553	20.5525	2.20888	Up	3.25694e-06	0.000199342	-	-	-	-	-
Unigene76497_S2_3	754	13	56	3.91752	18.0042	2.20032	Up	2.34726e-08	2.11024e-06	-	-	-	-	gi|460407902|ref|XP_004249388.1|/8.80618e-09/PREDICTED: uncharacterized protein LOC101268155 [Solanum lycopersicum]
Unigene85406_S2_3	689	69	297	22.7546	104.495	2.1992	Up	2.43726e-38	1.42425e-35	K09286|1|6e-24|108|aly:ARALYDRAFT_897795|EREBP-like factor	-	-	-	gi|351724493|ref|NP_001238595.1|/5.82457e-30/ethylene-responsive element binding factor 4 [Glycine max]
CL4576.Contig3_S2_1	921	10	43	2.46706	11.3179	2.19774	Up	1.07699e-06	7.20243e-05	K08234|1|9e-08|55.8|cre:CHLREDRAFT_143257|glyoxylase I family protein	-	GO:0003824//catalytic activity	-	gi|224120116|ref|XP_002331140.1|/8.9925e-60/predicted protein [Populus trichocarpa]
CL8515.Contig2_S2_1	1345	23	98	3.88548	17.6629	2.18455	Up	1.56665e-13	2.52412e-11	K13422|1|3e-43|174|pop:POPTR_836925|transcription factor MYC2	-	-	-	gi|225470922|ref|XP_002264409.1|/4.14487e-121/PREDICTED: transcription factor bHLH13 [Vitis vinifera]
CL4973.Contig5_S2_1	594	14	59	5.35526	24.0781	2.16869	Up	1.32676e-08	1.25243e-06	K09286|1|3e-51|199|ath:AT4G25480|EREBP-like factor	-	-	-	gi|255076655|gb|ACU00263.1|/3.06158e-60/dehydration-responsive element-binding factor 1 [Chrysanthemum x morifolium]
Unigene76596_S2_3	546	14	59	5.82606	26.1949	2.16869	Up	1.32676e-08	1.25083e-06	-	-	-	-	-
Unigene64151_S2_1	319	15	63	10.6841	47.8748	2.16379	Up	4.44494e-09	4.508e-07	-	-	-	-	gi|297733990|emb|CBI15237.3|/3.63496e-08/unnamed protein product [Vitis vinifera]
CL9703.Contig1_S2_1	733	75	315	23.2486	104.175	2.16379	Up	8.89208e-40	5.59593e-37	K13426|1|5e-14|76.3|rcu:RCOM_1689100|WRKY transcription factor 29;K13425|2|6e-14|75.9|vvi:100256849|WRKY transcription factor 22	-	-	-	gi|211909307|gb|ACJ12926.1|/6.48145e-110/WRKY transcription factor 1 [Artemisia annua]
Unigene8049_S2_1	362	16	67	10.0427	44.8666	2.15949	Up	1.49171e-09	1.63201e-07	-	-	-	-	-
Unigene63454_S2_1	915	38	159	9.4363	42.1243	2.15836	Up	8.89986e-21	2.39159e-18	K00517|1|3e-97|353|ath:AT1G01190|[EC:1.14.-.-];K09754|5|6e-52|202|osa:4339188|coumaroylquinate(coumaroylshikimate) 3'-monooxygenase [EC:1.14.13.36]	GO:0044464//cell part	GO:0016709//oxidoreductase activity, acting on paired donors, with incorporation or reduction of molecular oxygen, NAD(P)H as one donor, and incorporation of one atom of oxygen;GO:0005506//iron ion binding	GO:0008152//metabolic process;GO:0048608//reproductive structure development	gi|224130624|ref|XP_002320887.1|/4.35289e-107/cytochrome P450 [Populus trichocarpa]
Unigene97482_S2_3	1226	52	217	9.63723	42.9068	2.15452	Up	9.49304e-28	3.58447e-25	-	-	-	-	gi|225455551|ref|XP_002268183.1|/1.31306e-94/PREDICTED: uncharacterized protein LOC100266895 [Vitis vinifera]
CL6391.Contig1_S2_1	269	13	54	10.9807	48.663	2.14785	Up	6.68654e-08	5.6138e-06	K14515|1|3e-28|121|vvi:100267990|EIN3-binding F-box protein	-	-	-	gi|429345751|gb|AFZ84556.1|/2.63926e-30/f-box transcription factor, partial [Populus tremula]
Unigene1754_S2_3	904	33	136	8.2944	36.4693	2.13647	Up	9.03758e-18	1.94572e-15	-	-	GO:0005488//binding	-	gi|15230001|ref|NP_189598.1|/4.37063e-35/Ninja-family protein AFP3 [Arabidopsis thaliana]
Unigene19584_S2_3	376	43	177	25.9848	114.115	2.13475	Up	1.15349e-22	3.34375e-20	-	-	-	-	gi|351723999|ref|NP_001238322.1|/2.78554e-16/uncharacterized protein LOC100305636 [Glycine max]
Unigene44596_S2_3	706	36	148	11.5861	50.8176	2.13293	Up	3.57294e-19	8.62543e-17	-	-	-	-	-
Unigene8538_S2_1	439	10	41	5.17577	22.64	2.12903	Up	3.07634e-06	0.000189549	K07119|1|6e-46|180|vvi:100256090|	-	GO:0016491//oxidoreductase activity;GO:0046914//transition metal ion binding	GO:0008152//metabolic process	gi|444302246|pdb|4HFJ|A/5.68618e-46/Chain A, X-ray Crystal Structure Of A Double Bond Reductase From Nicotiana Tabacum
Unigene85291_S2_3	521	10	41	4.36116	19.0767	2.12903	Up	3.07634e-06	0.00018939	K03686|1|2e-11|66.6|pop:POPTR_1082525|molecular chaperone DnaJ	-	-	-	gi|356566293|ref|XP_003551367.1|/9.14499e-22/PREDICTED: chaperone protein dnaJ 11, chloroplastic-like [Glycine max]
Unigene36611_S2_1	1329	66	270	11.2839	49.2488	2.12583	Up	1.35256e-33	6.42508e-31	-	-	-	-	gi|460366072|ref|XP_004228917.1|/5.66977e-22/PREDICTED: uncharacterized protein LOC101264148 [Solanum lycopersicum]
Unigene17158_S2_1	1016	11	45	2.46002	10.7368	2.12583	Up	1.0172e-06	6.82736e-05	-	-	-	-	-
Unigene14226_S2_1	610	22	90	8.19468	35.7659	2.12583	Up	3.664e-12	5.28981e-10	K01601|1|2e-09|60.5|osa:4351758|ribulose-bisphosphate carboxylase large chain [EC:4.1.1.39]	GO:0009536//plastid	-	-	gi|224166222|ref|XP_002338902.1|/4.39518e-19/predicted protein [Populus trichocarpa]
Unigene8656_S2_1	365	12	49	7.47012	32.5432	2.12315	Up	3.37504e-07	2.51268e-05	-	GO:0016020//membrane	GO:0004674//protein serine/threonine kinase activity;GO:0000166//nucleotide binding	GO:0006810//transport;GO:0009987//cellular process	gi|460392140|ref|XP_004241675.1|/5.4763e-36/PREDICTED: mitogen-activated protein kinase kinase kinase ANP1-like [Solanum lycopersicum]
Unigene68760_S2_3	1258	16	65	2.88987	12.5253	2.11577	Up	4.19724e-09	4.28631e-07	K13496|1|5e-39|160|ath:AT2G36800|UDP-glucosyl transferase 73C [EC:2.4.1.-];K13263|4|1e-36|152|gmx:100101902|isoflavone 7-O-glucosyltransferase [EC:2.4.1.170]	-	GO:0008194//UDP-glycosyltransferase activity;GO:0016758//transferase activity, transferring hexosyl groups	-	gi|171906258|gb|ACB56926.1|/2.6232e-130/glycosyltransferase UGT90A7 [Hieracium pilosella]
Unigene17190_S2_3	1355	49	198	8.21668	35.4228	2.10805	Up	8.47582e-25	2.67843e-22	-	-	-	-	gi|224054554|ref|XP_002298318.1|/1.14026e-126/predicted protein [Populus trichocarpa]
CL4365.Contig1_S2_1	432	53	213	27.8761	119.523	2.10019	Up	1.92511e-26	6.7821e-24	-	-	-	-	-
Unigene84942_S2_3	1263	184	738	33.102	141.648	2.09732	Up	1.97559e-87	3.72982e-84	K09422|1|2e-82|304|rcu:RCOM_1153840|myb proto-oncogene protein, plant	-	-	-	gi|346425871|gb|AEO27498.1|/3.91034e-158/MYB2 [Chrysanthemum x morifolium]
Unigene14600_S2_1	352	28	112	18.074	77.1316	2.0934	Up	1.53588e-14	2.66086e-12	K13120|1|1e-27|119|vvi:100263357|protein FAM32A;K08900|2|5e-27|117|pop:POPTR_271862|mitochondrial chaperone BCS1	-	GO:0032559;GO:0016462//pyrophosphatase activity	-	gi|255549244|ref|XP_002515676.1|/1.96618e-46/ATP binding protein, putative [Ricinus communis]
Unigene24053_S2_3	641	10	40	3.54472	15.1272	2.0934	Up	5.16722e-06	0.000301715	-	-	-	-	-
CL285.Contig64_S2_1	407	10	40	5.58271	23.8244	2.0934	Up	5.16722e-06	0.000301954	-	-	-	-	-
Unigene3507_S2_3	547	10	40	4.15386	17.7268	2.0934	Up	5.16722e-06	0.000301476	K10576|1|1e-06|50.8|vvi:100250088|ubiquitin-conjugating enzyme E2 H [EC:6.3.2.19]	GO:0071944//cell periphery;GO:0016020//membrane	GO:0005488//binding;GO:0003824//catalytic activity	GO:0050896//response to stimulus	gi|350538045|ref|NP_001234580.1|/6.52138e-16/atypical receptor-like kinase 1 precursor [Solanum lycopersicum]
Unigene73751_S2_1	1095	164	653	34.0306	144.563	2.08679	Up	4.47946e-77	7.17006e-74	K09286|1|9e-42|169|aly:ARALYDRAFT_476975|EREBP-like factor	-	-	GO:0006970//response to osmotic stress;GO:0050794//regulation of cellular process;GO:0051716//cellular response to stimulus	gi|356515802|ref|XP_003526587.1|/7.10909e-41/PREDICTED: ethylene-responsive transcription factor RAP2-4-like [Glycine max]
Unigene5836_S2_1	686	103	408	34.1156	144.176	2.07933	Up	1.39107e-48	1.16391e-45	K00924|1|1e-45|181|ath:AT1G30270|[EC:2.7.1.-];K07198|4|3e-12|70.1|zma:100192108|5'-AMP-activated protein kinase, catalytic alpha subunit [EC:2.7.11.11]	-	GO:0004674//protein serine/threonine kinase activity;GO:0032559	GO:0006464//cellular protein modification process;GO:0023052//signaling	gi|449503175|ref|XP_004161871.1|/6.36155e-85/PREDICTED: CBL-interacting serine/threonine-protein kinase 6-like isoform 1 [Cucumis sativus]
CL11507.Contig2_S2_3	392	17	67	9.85377	41.4329	2.07203	Up	3.91558e-09	4.03787e-07	-	GO:0044464//cell part	-	GO:0001906//cell killing;GO:0006952//defense response	gi|20563188|gb|AAM27914.1|AF364865_1/2.0784e-43/defensin [Helianthus annuus]
Unigene51123_S2_1	181	14	55	17.5747	73.6616	2.06741	Up	1.04506e-07	8.51189e-06	-	-	-	-	-
Unigene19866_S2_3	717	11	43	3.48588	14.5381	2.06024	Up	2.85094e-06	0.000176845	-	-	-	-	gi|255542012|ref|XP_002512070.1|/9.1539e-13/RNA binding protein, putative [Ricinus communis]
CL2179.Contig2_S2_3	559	30	117	12.1941	50.7377	2.05688	Up	8.06218e-15	1.44082e-12	-	GO:0031225//anchored to membrane	GO:0005488//binding	GO:0033554//cellular response to stress;GO:0050832//defense response to fungus	gi|225461096|ref|XP_002282205.1|/8.02172e-33/PREDICTED: protein NDR1 [Vitis vinifera]
CL7884.Contig1_S2_3	477	17	66	8.09785	33.5415	2.05034	Up	6.50156e-09	6.41702e-07	-	-	-	-	-
Unigene28117_S2_1	224	58	221	58.8328	239.167	2.02333	Up	3.6956e-26	1.28352e-23	-	-	-	-	-
Unigene61186_S2_1	197	10	38	11.5338	46.76	2.0194	Up	1.43861e-05	0.000757147	-	-	-	-	-
Unigene86214_S2_3	620	136	516	49.841	201.751	2.01717	Up	1.0782e-58	1.16747e-55	K13448|1|8e-11|65.1|pop:POPTR_666293|calcium-binding protein CML	GO:0044444//cytoplasmic part	GO:0046872//metal ion binding;GO:0070011//peptidase activity, acting on L-amino acid peptides	GO:0009725//response to hormone stimulus;GO:0006972//hyperosmotic response;GO:0009639//response to red or far red light	gi|460366278|ref|XP_004229015.1|/5.57408e-39/PREDICTED: calmodulin-like protein 5-like isoform 1 [Solanum lycopersicum]
Unigene7964_S2_3	493	19	72	8.75681	35.4032	2.0154	Up	2.00632e-09	2.15343e-07	-	-	-	-	-
CL5878.Contig1_S2_1	402	22	83	12.4347	50.0506	2.00901	Up	1.26623e-10	1.54359e-08	-	-	-	-	-
Unigene6583_S2_1	965	34	128	8.00555	32.1543	2.00594	Up	1.30631e-15	2.50479e-13	K04733|1|2e-29|128|smo:SELMODRAFT_33807|interleukin-1 receptor-associated kinase 4 [EC:2.7.11.1];K00924|3|1e-27|121|ath:AT3G55450|[EC:2.7.1.-]	GO:0043234//protein complex;GO:0043231//intracellular membrane-bounded organelle	GO:0004672//protein kinase activity;GO:0019787//small conjugating protein ligase activity;GO:0032559	GO:0050896//response to stimulus;GO:0032446//protein modification by small protein conjugation	gi|255546081|ref|XP_002514100.1|/5.95767e-110/ATP binding protein, putative [Ricinus communis]
Unigene5593_S2_3	238	34	128	32.4595	130.374	2.00594	Up	1.30631e-15	2.51133e-13	-	-	-	-	-
CL3630.Contig2_S2_3	194	16	60	18.7395	74.9733	2.0003	Up	5.30186e-08	4.51824e-06	-	-	-	-	-
Unigene63407_S2_1	610	27	101	10.0571	40.1373	1.99673	Up	1.51936e-12	2.2285e-10	-	-	-	-	gi|4200165|emb|CAA76145.1|/3.81984e-29/neutral invertase [Daucus carota]
CL5072.Contig3_S2_3	223	19	71	19.3592	77.181	1.99522	Up	3.304e-09	3.42639e-07	K13783|1|5e-33|137|gmx:100795072|MFS transporter, OPA family, solute carrier family 37 (glycerol-3-phosphate transporter), member 1/2	GO:0043231//intracellular membrane-bounded organelle	-	GO:0006810//transport	gi|190683711|gb|ACE82174.1|/7.97752e-32/glycerol-3-phosphate transporter [Glycine max]
Unigene71069_S2_1	1558	48	179	7.00024	27.8511	1.99226	Up	4.49564e-21	1.22145e-18	K12127|1|6e-85|313|vvi:100258790|pseudo-response regulator 1	-	GO:0005488//binding	-	gi|422898326|dbj|BAM67029.1|/1.25166e-95/timing of cab expression 1-like [Chrysanthemum seticuspe f. boreale]
Unigene97666_S2_3	894	87	324	22.1116	87.8546	1.99031	Up	7.601e-37	4.17658e-34	K01090|1|8e-22|102|sbi:SORBI_01g038410|protein phosphatase [EC:3.1.3.16];K14497|2|6e-17|86.3|vvi:100251367|protein phosphatase 2C [EC:3.1.3.16]	GO:0043234//protein complex;GO:0043231//intracellular membrane-bounded organelle	GO:0043169//cation binding;GO:0004721//phosphoprotein phosphatase activity	GO:0006464//cellular protein modification process	gi|255573107|ref|XP_002527483.1|/3.66065e-127/protein phosphatase 2c, putative [Ricinus communis]
Unigene27929_S2_1	1187	155	577	29.6702	117.837	1.98971	Up	2.75466e-64	3.38043e-61	K12116|1|4e-153|539|pop:POPTR_822050|flavin-binding kelch repeat F-box protein 1	-	GO:0005488//binding;GO:0060089	GO:0009416//response to light stimulus;GO:0019941//modification-dependent protein catabolic process;GO:0009908//flower development;GO:0048511//rhythmic process;GO:0023052//signaling;GO:0006351//transcription, DNA-dependent	gi|309256357|gb|ADO61006.1|/1.26917e-163/flavin-binding kelch repeat F-box 1 [Helianthus annuus]
Unigene9912_S2_3	278	14	52	11.4425	45.3436	1.98649	Up	4.7464e-07	3.4029e-05	-	-	-	-	-
Unigene70837_S2_1	1046	134	495	29.108	114.718	1.9786	Up	5.34748e-55	5.2498e-52	K14861|1|3e-15|80.9|gmx:100777901|nucleolar pre-ribosomal-associated protein 1	-	GO:0016787//hydrolase activity	-	gi|462397479|gb|EMJ03147.1|/1.06303e-139/hypothetical protein PRUPE_ppa004524mg [Prunus persica]
Unigene15648_S2_3	365	25	92	15.5628	61.1015	1.97311	Up	2.166e-11	2.87356e-09	-	-	GO:0016787//hydrolase activity	-	gi|225438375|ref|XP_002274622.1|/9.38459e-20/PREDICTED: ABC transporter G family member 5 isoform 1 [Vitis vinifera]
CL5402.Contig1_S2_3	823	100	364	27.6083	107.216	1.95734	Up	2.51406e-40	1.60965e-37	K09286|1|1e-30|121|ath:AT4G25480|EREBP-like factor	-	-	-	gi|144228150|gb|ABO93604.1|/5.25915e-67/DREBa [Chrysanthemum x morifolium]
CL2370.Contig1_S2_1	274	11	40	9.12182	35.3888	1.9559	Up	1.29605e-05	0.000692009	-	-	-	-	-
Unigene19573_S2_3	781	11	40	3.20023	12.4155	1.9559	Up	1.29605e-05	0.000691507	-	GO:0043231//intracellular membrane-bounded organelle	GO:0004553//hydrolase activity, hydrolyzing O-glycosyl compounds	GO:0044238//primary metabolic process;GO:0045229//external encapsulating structure organization	gi|462407891|gb|EMJ13225.1|/1.5847e-56/hypothetical protein PRUPE_ppa005015mg [Prunus persica]
Unigene84986_S2_3	1037	110	398	24.102	93.0382	1.94867	Up	1.09025e-43	7.71875e-41	K09338|1|2e-79|294|ath:AT4G16780|homeobox-leucine zipper protein	GO:0043231//intracellular membrane-bounded organelle	GO:0042802//identical protein binding;GO:0003677//DNA binding	GO:0009725//response to hormone stimulus;GO:0006355//regulation of transcription, DNA-dependent;GO:0000902//cell morphogenesis;GO:0048513//organ development;GO:0007165//signal transduction;GO:0009639//response to red or far red light	gi|225469372|ref|XP_002263193.1|/3.0227e-86/PREDICTED: homeobox-leucine zipper protein HAT4-like isoform 1 [Vitis vinifera]
CL12081.Contig1_S2_3	766	38	137	11.2718	43.356	1.94351	Up	5.47906e-16	1.07293e-13	K01537|1|5e-84|308|aly:ARALYDRAFT_490855|Ca2+-transporting ATPase [EC:3.6.3.8]	GO:0031224//intrinsic to membrane;GO:0043231//intracellular membrane-bounded organelle;GO:0031090//organelle membrane	GO:0046914//transition metal ion binding;GO:0046873//metal ion transmembrane transporter activity;GO:0019829//cation-transporting ATPase activity;GO:0005515//protein binding;GO:0032559;GO:0016836//hydro-lyase activity	GO:0010035//response to inorganic substance;GO:0009206;GO:0006816//calcium ion transport	gi|297798108|ref|XP_002866938.1|/5.52753e-83/hypothetical protein ARALYDRAFT_490855 [Arabidopsis lyrata subsp. lyrata]
Unigene599_S2_1	270	38	137	31.9786	123.002	1.94351	Up	5.47906e-16	1.0758e-13	K13420|1|4e-06|47.8|sbi:SORBI_06g028760|LRR receptor-like serine/threonine-protein kinase FLS2 [EC:2.7.11.1];K00924|2|7e-06|47.0|aly:ARALYDRAFT_476729|[EC:2.7.1.-];K13415|3|9e-06|46.6|pop:POPTR_650846|protein brassinosteroid insensitive 1 [EC:2.7.10.1 2.7.11.1]	-	GO:0003824//catalytic activity	-	gi|356511039|ref|XP_003524239.1|/1.84051e-07/PREDICTED: probable LRR receptor-like serine/threonine-protein kinase At3g47570-like [Glycine max]
Unigene24669_S2_1	725	17	61	5.32783	20.3962	1.93668	Up	7.85142e-08	6.50281e-06	K09422|1|1e-44|177|aly:ARALYDRAFT_919978|myb proto-oncogene protein, plant	-	-	-	gi|9954116|gb|AAG08961.1|AF122053_1/1.57933e-60/tuber-specific and sucrose-responsive element binding factor [Solanum tuberosum]
Unigene47935_S2_3	1113	12	43	2.44977	9.36549	1.93471	Up	7.0478e-06	0.000401338	-	-	GO:0043169//cation binding;GO:0016791//phosphatase activity	-	gi|460404777|ref|XP_004247857.1|/0/PREDICTED: purple acid phosphatase 15-like [Solanum lycopersicum]
CL762.Contig1_S2_3	782	31	111	9.00729	34.4091	1.93362	Up	3.84572e-13	5.99916e-11	K13783|1|2e-63|240|rcu:RCOM_1500400|MFS transporter, OPA family, solute carrier family 37 (glycerol-3-phosphate transporter), member 1/2	-	-	GO:0006810//transport	gi|460378806|ref|XP_004235159.1|/1.86761e-65/PREDICTED: putative glycerol-3-phosphate transporter 1-like [Solanum lycopersicum]
Unigene14322_S2_1	988	45	161	10.3489	39.5026	1.93247	Up	2.09406e-18	4.75882e-16	K00924|1|7e-91|332|ath:AT1G30270|[EC:2.7.1.-];K07198|3|2e-61|234|zma:100192108|5'-AMP-activated protein kinase, catalytic alpha subunit [EC:2.7.11.11]	-	GO:0005515//protein binding;GO:0004674//protein serine/threonine kinase activity;GO:0032559	GO:0006464//cellular protein modification process;GO:0009628//response to abiotic stimulus;GO:0023052//signaling	gi|224124760|ref|XP_002319415.1|/2.27172e-120/predicted protein [Populus trichocarpa]
CL5804.Contig1_S2_1	258	16	57	14.0909	53.5565	1.92629	Up	2.33878e-07	1.79193e-05	-	-	-	-	-
CL11986.Contig2_S2_3	863	72	255	18.9566	71.6286	1.91783	Up	5.3439e-28	2.04933e-25	K13496|1|1e-37|155|ath:AT2G36750|UDP-glucosyl transferase 73C [EC:2.4.1.-]	-	GO:0016757//transferase activity, transferring glycosyl groups	-	gi|171906260|gb|ACB56927.1|/5.72352e-122/glycosyltransferase UGT95A1 [Hieracium pilosella]
Unigene14215_S2_1	1226	67	237	12.4172	46.8614	1.91606	Up	4.21774e-26	1.45799e-23	K12135|1|5e-15|80.5|ath:AT5G15840|zinc finger protein CONSTANS	GO:0016604//nuclear body	GO:0005488//binding	GO:0009813//flavonoid biosynthetic process;GO:0009640//photomorphogenesis;GO:0009657//plastid organization;GO:0006779//porphyrin-containing compound biosynthetic process;GO:0006351//transcription, DNA-dependent	gi|460397478|ref|XP_004244294.1|/3.02009e-99/PREDICTED: probable salt tolerance-like protein At1g78600-like [Solanum lycopersicum]
Unigene42577_S2_1	590	15	53	5.77668	21.7761	1.91443	Up	6.9782e-07	4.84722e-05	-	-	-	-	gi|470116928|ref|XP_004294624.1|/2.50748e-14/PREDICTED: E3 UFM1-protein ligase 1 homolog [Fragaria vesca subsp. vesca]
CL2285.Contig23_S2_1	274	51	179	42.2921	158.365	1.9048	Up	6.14554e-20	1.56573e-17	K10775|1|4e-38|154|rcu:RCOM_1355480|phenylalanine ammonia-lyase [EC:4.3.1.24]	GO:0044424//intracellular part	GO:0016840	GO:0006558//L-phenylalanine metabolic process	gi|27436243|gb|AAO13347.1|/1.2547e-40/phenylalanine ammonia-lyase2 [Lactuca sativa]
CL7950.Contig2_S2_1	417	24	84	13.0772	48.8315	1.90076	Up	4.4913e-10	5.22424e-08	-	-	-	-	gi|224091465|ref|XP_002309261.1|/2.62749e-38/predicted protein [Populus trichocarpa]
Unigene82511_S2_1	692	12	42	3.94017	14.713	1.90076	Up	1.15254e-05	0.000623521	K00924|1|4e-33|139|osa:4333525|[EC:2.7.1.-];K13430|4|6e-32|135|osa:4329463|serine/threonine-protein kinase PBS1 [EC:2.7.11.1]	-	GO:0004713//protein tyrosine kinase activity;GO:0032559	GO:0006464//cellular protein modification process	gi|297734240|emb|CBI15487.3|/1.28552e-93/unnamed protein product [Vitis vinifera]
Unigene6353_S2_1	486	30	105	14.0257	52.3733	1.90076	Up	2.9658e-12	4.31565e-10	-	-	-	-	gi|31074969|gb|AAP42136.1|/6.04709e-32/erg-1 [Solanum tuberosum]
Unigene92499_S2_3	898	197	688	49.8459	185.724	1.89762	Up	9.91508e-72	1.40394e-68	K00737|1|1e-116|417|rcu:RCOM_0793870|beta-1,4-mannosyl-glycoprotein beta-1,4-N-acetylglucosaminyltransferase [EC:2.4.1.144]	GO:0044464//cell part	GO:0008375//acetylglucosaminyltransferase activity	GO:0006486//protein glycosylation	gi|255578337|ref|XP_002530035.1|/1.88442e-115/acetylglucosaminyltransferase, putative [Ricinus communis]
Unigene27988_S2_1	1208	204	711	38.371	142.679	1.89469	Up	6.44258e-74	9.48734e-71	-	-	-	-	gi|206584345|gb|ACI15345.1|/4.38594e-119/NAC domain protein NAC4 [Gossypium hirsutum]
Unigene13589_S2_3	807	23	80	6.4758	24.0311	1.89177	Up	1.32294e-09	1.4582e-07	K12843|1|1e-38|158|vvi:100248403|U4/U6 small nuclear ribonucleoprotein PRP3;K05681|2|1e-30|131|cme:CMS467C|ATP-binding cassette, subfamily G (WHITE), member 2;K05658|4|3e-19|93.6|aly:ARALYDRAFT_473002|ATP-binding cassette, subfamily B (MDR/TAP), member 1	GO:0044464//cell part	GO:0017111//nucleoside-triphosphatase activity;GO:0032559	GO:0009207	gi|470106878|ref|XP_004289783.1|/1.34722e-82/PREDICTED: ABC transporter G family member 8-like [Fragaria vesca subsp. vesca]
CL3889.Contig3_S2_3	151	21	73	31.5996	117.193	1.89091	Up	7.10824e-09	6.9691e-07	K00737|1|7e-21|96.7|rcu:RCOM_0793870|beta-1,4-mannosyl-glycoprotein beta-1,4-N-acetylglucosaminyltransferase [EC:2.4.1.144]	GO:0031410//cytoplasmic vesicle	GO:0008375//acetylglucosaminyltransferase activity	GO:0006486//protein glycosylation	gi|255578337|ref|XP_002530035.1|/1.23397e-19/acetylglucosaminyltransferase, putative [Ricinus communis]
Unigene150_S2_3	772	36	125	10.5956	39.2509	1.88926	Up	3.2235e-14	5.49413e-12	-	-	-	-	-
Unigene80367_S2_1	553	43	149	17.6678	65.3158	1.88631	Up	1.21611e-16	2.49422e-14	K08900|1|6e-11|65.1|gmx:100777208|mitochondrial chaperone BCS1	-	GO:0017111//nucleoside-triphosphatase activity;GO:0000166//nucleotide binding	-	gi|460378481|ref|XP_004234999.1|/2.44559e-50/PREDICTED: mitochondrial chaperone BCS1-like [Solanum lycopersicum]
Unigene45012_S2_1	350	18	62	11.6854	42.9418	1.87768	Up	1.13616e-07	9.1627e-06	-	-	-	GO:0051707//response to other organism;GO:0007165//signal transduction	gi|86155929|gb|ABC86702.1|/5.79428e-14/harpin-induced protein-like [Coffea arabica]
CL4546.Contig2_S2_3	2401	16	55	1.51414	5.553	1.87476	Up	6.18346e-07	4.35266e-05	-	GO:0016020//membrane;GO:0009536//plastid	GO:0016778	GO:0006163//purine nucleotide metabolic process	gi|462413167|gb|EMJ18216.1|/0/hypothetical protein PRUPE_ppa002102mg [Prunus persica]
Unigene68955_S2_3	1181	333	1140	64.0669	233.998	1.86884	Up	2.8182e-115	7.98093e-112	K01177|1|0.0|684|rcu:RCOM_1023980|beta-amylase [EC:3.2.1.2]	GO:0043231//intracellular membrane-bounded organelle;GO:0044444//cytoplasmic part;GO:0016020//membrane	GO:0016772//transferase activity, transferring phosphorus-containing groups;GO:0016160//amylase activity;GO:0005102//receptor binding;GO:0043167//ion binding;GO:0032559	GO:0005982//starch metabolic process;GO:0009933//meristem structural organization;GO:0007167//enzyme linked receptor protein signaling pathway;GO:0010073//meristem maintenance;GO:0003006//developmental process involved in reproduction;GO:0006950//response to stress;GO:0006464//cellular protein modification process	gi|350539870|ref|NP_001234556.1|/0/beta-amylase [Solanum lycopersicum]
Unigene28216_S2_1	1882	1059	3623	127.854	466.666	1.86789	Up	0	0	K01177|1|0.0|812|pop:POPTR_589941|beta-amylase [EC:3.2.1.2]	GO:0009532//plastid stroma	GO:0016160//amylase activity;GO:0043167//ion binding	GO:0005982//starch metabolic process;GO:0006950//response to stress;GO:0000023//maltose metabolic process	gi|460397997|ref|XP_004244551.1|/0/PREDICTED: beta-amylase 3, chloroplastic-like [Solanum lycopersicum]
Unigene26895_S2_3	1136	81	277	16.2012	59.1097	1.8673	Up	2.92332e-29	1.18266e-26	K13412|1|1e-60|231|pop:POPTR_802119|calcium-dependent protein kinase [EC:2.7.11.1]	-	GO:0004672//protein kinase activity;GO:0032559	GO:0006464//cellular protein modification process	gi|126470867|dbj|BAF48321.1|/4.74512e-136/phosphoenolpyruvate carboxylase kinase [Flaveria bidentis]
Unigene5481_S2_1	385	25	85	14.7543	53.5199	1.85894	Up	6.43582e-10	7.38114e-08	K09286|1|5e-18|87.4|rcu:RCOM_0546450|EREBP-like factor	-	-	-	gi|432332460|gb|AGB07587.1|/2.64425e-43/ethylene-responsive transcription factor 4 [Artemisia annua]
CL528.Contig2_S2_1	935	13	44	3.15916	11.4077	1.8524	Up	1.01396e-05	0.000555903	K04733|1|1e-51|201|smo:SELMODRAFT_159261|interleukin-1 receptor-associated kinase 4 [EC:2.7.11.1];K13417|3|3e-48|190|ath:AT2G13790|somatic embryogenesis receptor kinase 4 [EC:2.7.10.1 2.7.11.1];K13418|5|1e-47|188|pop:POPTR_913861|somatic embryogenesis receptor kinase 1 [EC:2.7.10.1 2.7.11.1]	-	GO:0030246//carbohydrate binding;GO:0004702//receptor signaling protein serine/threonine kinase activity;GO:0032559	GO:0006464//cellular protein modification process	gi|359479303|ref|XP_003632253.1|/3.12445e-116/PREDICTED: G-type lectin S-receptor-like serine/threonine-protein kinase SD2-5-like [Vitis vinifera]
CL4297.Contig1_S2_1	470	56	189	27.0726	97.4812	1.84829	Up	3.43952e-20	8.91732e-18	K01090|1|3e-54|208|sbi:SORBI_01g038410|protein phosphatase [EC:3.1.3.16];K14497|2|3e-29|125|pop:POPTR_1081359|protein phosphatase 2C [EC:3.1.3.16]	GO:0043234//protein complex	GO:0004721//phosphoprotein phosphatase activity;GO:0043169//cation binding	GO:0006464//cellular protein modification process	gi|2582800|emb|CAA72341.1|/2.08685e-63/protein phosphatase 2C [Medicago sativa]
Unigene14532_S2_1	990	16	54	3.67218	13.2226	1.84829	Up	9.99954e-07	6.72389e-05	K04733|1|1e-107|387|smo:SELMODRAFT_159261|interleukin-1 receptor-associated kinase 4 [EC:2.7.11.1];K13430|4|9e-73|271|pop:POPTR_548061|serine/threonine-protein kinase PBS1 [EC:2.7.11.1]	GO:0016020//membrane	GO:0004672//protein kinase activity;GO:0032559	GO:0006464//cellular protein modification process	gi|225423802|ref|XP_002277905.1|/5.39454e-130/PREDICTED: proline-rich receptor-like protein kinase PERK9 [Vitis vinifera]
Unigene378_S2_3	440	16	54	8.26241	29.7508	1.84829	Up	9.99954e-07	6.73004e-05	-	-	-	-	gi|460400441|ref|XP_004245743.1|/6.34541e-13/PREDICTED: uncharacterized protein LOC101248807 [Solanum lycopersicum]
Unigene75546_S2_1	484	16	54	7.51128	27.0461	1.84829	Up	9.99954e-07	6.7362e-05	-	-	-	-	gi|302399051|gb|ADL36820.1|/1.18565e-11/SCL domain class transcription factor [Malus x domestica]
Unigene13435_S2_3	1904	194	652	23.1512	83.0114	1.84222	Up	1.91727e-65	2.39269e-62	K01177|1|0.0|764|vvi:100247246|beta-amylase [EC:3.2.1.2]	GO:0009532//plastid stroma	GO:0016160//amylase activity;GO:0043167//ion binding	GO:0005982//starch metabolic process;GO:0006950//response to stress;GO:0000023//maltose metabolic process	gi|460400646|ref|XP_004245844.1|/0/PREDICTED: beta-amylase 3, chloroplastic-like [Solanum lycopersicum]
Unigene84582_S2_3	469	23	77	11.1428	39.7992	1.83663	Up	5.54404e-09	5.53127e-07	-	-	-	-	gi|460400017|ref|XP_004245532.1|/3.15476e-19/PREDICTED: uncharacterized protein LOC101261732 [Solanum lycopersicum]
Unigene77213_S2_3	405	29	97	16.2698	58.0596	1.83534	Up	5.8359e-11	7.473e-09	-	-	-	-	gi|462421116|gb|EMJ25379.1|/7.58015e-06/hypothetical protein PRUPE_ppa016964mg [Prunus persica]
Unigene49127_S2_1	255	29	97	25.8403	92.2122	1.83534	Up	5.8359e-11	7.48602e-09	K13783|1|2e-23|105|pop:POPTR_590185|MFS transporter, OPA family, solute carrier family 37 (glycerol-3-phosphate transporter), member 1/2	-	-	GO:0071702	gi|224138500|ref|XP_002326618.1|/2.58188e-22/predicted protein [Populus trichocarpa]
CL3437.Contig3_S2_1	626	32	107	11.6149	41.4349	1.83487	Up	6.03566e-12	8.51352e-10	-	-	-	-	-
Unigene13366_S2_1	775	106	351	31.0773	109.79	1.82081	Up	1.84234e-35	9.97439e-33	K09286|1|8e-20|95.5|ath:AT5G44210|EREBP-like factor	-	-	-	gi|60459377|gb|AAX20034.1|/4.5863e-24/ethylene responsive element binding protein C1 [Capsicum annuum]
CL11961.Contig1_S2_3	2081	44	145	4.80419	16.8909	1.81388	Up	1.82177e-15	3.44825e-13	-	-	-	-	gi|255548495|ref|XP_002515304.1|/8.33184e-178/triacylglycerol lipase, putative [Ricinus communis]
CL10283.Contig1_S2_1	330	38	125	26.1643	91.8233	1.81126	Up	1.66564e-13	2.67192e-11	K14638|1|3e-16|81.3|pop:POPTR_804521|solute carrier family 15 (peptide/histidine transporter), member 3/4	GO:0044464//cell part	-	GO:0015833//peptide transport	gi|460380873|ref|XP_004236178.1|/6.72286e-39/PREDICTED: probable peptide/nitrate transporter At5g62680-like [Solanum lycopersicum]
Unigene77293_S2_3	867	18	59	4.71729	16.4964	1.80612	Up	4.74724e-07	3.40019e-05	-	-	-	-	gi|224081326|ref|XP_002306371.1|/3.3388e-45/predicted protein [Populus trichocarpa]
Unigene13783_S2_3	776	33	108	9.66255	33.738	1.8039	Up	8.45896e-12	1.17738e-09	-	-	-	-	gi|470116733|ref|XP_004294532.1|/1.08656e-41/PREDICTED: zinc finger protein ZAT5-like [Fragaria vesca subsp. vesca]
Unigene73665_S2_1	452	118	386	59.3175	207.017	1.80322	Up	2.44062e-38	1.41498e-35	-	-	-	-	gi|356549918|ref|XP_003543337.1|/6.03426e-06/PREDICTED: uncharacterized protein LOC100500586 [Glycine max]
Unigene54903_S2_1	453	30	98	15.0474	52.4427	1.80122	Up	8.17568e-11	1.02203e-08	K01090|1|2e-35|145|osa:4337723|protein phosphatase [EC:3.1.3.16]	-	GO:0016787//hydrolase activity	-	gi|460366631|ref|XP_004229184.1|/1.04492e-45/PREDICTED: probable protein phosphatase 2C 49-like [Solanum lycopersicum]
Unigene51658_S2_3	502	34	111	15.3891	53.6014	1.80036	Up	4.64222e-12	6.5732e-10	K08679|1|1e-46|183|pop:POPTR_561380|UDP-glucuronate 4-epimerase [EC:5.1.3.6]	-	GO:0048037//cofactor binding;GO:0016857//racemase and epimerase activity, acting on carbohydrates and derivatives	GO:0006139//nucleobase-containing compound metabolic process	gi|470120671|ref|XP_004296420.1|/4.78244e-46/PREDICTED: UDP-glucuronate 4-epimerase 1-like [Fragaria vesca subsp. vesca]
Unigene16828_S2_1	535	19	62	8.06936	28.0928	1.79967	Up	2.5801e-07	1.9605e-05	K13420|1|4e-44|175|pop:POPTR_1075175|LRR receptor-like serine/threonine-protein kinase FLS2 [EC:2.7.11.1]	-	-	-	gi|462409583|gb|EMJ14917.1|/1.65126e-45/hypothetical protein PRUPE_ppa000470mg [Prunus persica]
Unigene13704_S2_1	1235	122	398	22.4457	78.122	1.79929	Up	2.29502e-39	1.40819e-36	-	-	-	-	gi|460386119|ref|XP_004238747.1|/8.60188e-94/PREDICTED: uncharacterized protein LOC101250988 [Solanum lycopersicum]
Unigene74965_S2_1	520	29	94	12.6717	43.8209	1.79001	Up	2.37776e-10	2.82834e-08	-	-	-	-	gi|462398251|gb|EMJ03919.1|/9.14499e-22/hypothetical protein PRUPE_ppa012838mg [Prunus persica]
CL5836.Contig1_S2_1	995	123	398	28.088	96.9654	1.78751	Up	5.0439e-39	2.99502e-36	-	-	-	-	gi|255546113|ref|XP_002514116.1|/9.95601e-07/conserved hypothetical protein [Ricinus communis]
CL10322.Contig1_S2_3	591	22	71	8.45813	29.1224	1.78372	Up	4.15916e-08	3.61985e-06	-	GO:0043231//intracellular membrane-bounded organelle	-	GO:0006351//transcription, DNA-dependent	gi|350539599|ref|NP_001233956.1|/2.11288e-29/TCP transcription factor 20 [Solanum lycopersicum]
CL7365.Contig2_S2_1	312	18	58	13.1086	45.0641	1.78146	Up	7.59264e-07	5.24926e-05	-	-	-	-	gi|460370841|ref|XP_004231257.1|/4.93464e-13/PREDICTED: receptor-like protein 12-like [Solanum lycopersicum]
Unigene5852_S2_1	498	37	119	16.8815	57.9261	1.77877	Up	1.21956e-12	1.80313e-10	K13448|1|5e-06|48.5|ath:AT4G03290|calcium-binding protein CML	-	-	-	gi|224141003|ref|XP_002323865.1|/1.95974e-15/predicted protein [Populus trichocarpa]
Unigene46207_S2_1	564	30	96	12.086	41.2619	1.77148	Up	2.06792e-10	2.47177e-08	-	-	-	-	gi|140064111|gb|ABO82530.1|/1.3153e-38/unknown [Helianthus annuus]
Unigene228_S2_1	555	24	76	9.82557	33.1954	1.75637	Up	1.96242e-08	1.79272e-06	-	-	-	-	gi|225466173|ref|XP_002263161.1|/2.00526e-44/PREDICTED: uncharacterized protein LOC100244374 [Vitis vinifera]
CL4667.Contig1_S2_3	1317	159	502	27.4316	92.4006	1.75207	Up	1.74062e-47	1.44002e-44	-	-	-	-	gi|225430388|ref|XP_002285361.1|/6.10879e-77/PREDICTED: uncharacterized protein LOC100262872 [Vitis vinifera]
Unigene27503_S2_1	691	244	769	80.2326	269.777	1.74951	Up	1.12647e-71	1.56495e-68	-	-	-	-	gi|460386494|ref|XP_004238933.1|/1.03052e-18/PREDICTED: uncharacterized protein LOC101255885 [Solanum lycopersicum]
Unigene56888_S2_3	786	64	201	18.5011	61.9913	1.74446	Up	7.51654e-20	1.89535e-17	K14638|1|6e-32|135|smo:SELMODRAFT_97812|solute carrier family 15 (peptide/histidine transporter), member 3/4	-	-	-	gi|460380873|ref|XP_004236178.1|/5.32709e-68/PREDICTED: probable peptide/nitrate transporter At5g62680-like [Solanum lycopersicum]
CL3889.Contig1_S2_3	1447	87	273	13.6612	45.7353	1.74322	Up	2.1804e-26	7.6449e-24	K00737|1|0.0|691|vvi:100254142|beta-1,4-mannosyl-glycoprotein beta-1,4-N-acetylglucosaminyltransferase [EC:2.4.1.144]	GO:0044464//cell part	GO:0008375//acetylglucosaminyltransferase activity	GO:0006486//protein glycosylation	gi|460386901|ref|XP_004239132.1|/0/PREDICTED: beta-1,4-mannosyl-glycoprotein 4-beta-N-acetylglucosaminyltransferase-like isoform 1 [Solanum lycopersicum]
CL7098.Contig1_S2_1	632	254	797	91.3179	305.702	1.74316	Up	7.51982e-74	1.08566e-70	K13783|1|5e-55|211|pop:POPTR_799853|MFS transporter, OPA family, solute carrier family 37 (glycerol-3-phosphate transporter), member 1/2	-	-	GO:0071702	gi|460378806|ref|XP_004235159.1|/1.52721e-55/PREDICTED: putative glycerol-3-phosphate transporter 1-like [Solanum lycopersicum]
Unigene36119_S2_1	686	22	69	7.28682	24.3827	1.7425	Up	1.04992e-07	8.54206e-06	-	-	-	-	gi|296082454|emb|CBI21459.3|/2.1624e-08/unnamed protein product [Vitis vinifera]
Unigene27861_S2_3	1569	67	210	9.70267	32.4454	1.74156	Up	1.2563e-20	3.33939e-18	K14497|1|1e-139|494|vvi:100255251|protein phosphatase 2C [EC:3.1.3.16]	GO:0043234//protein complex	GO:0004721//phosphoprotein phosphatase activity;GO:0043169//cation binding	GO:0006464//cellular protein modification process	gi|462400935|gb|EMJ06492.1|/3.61908e-143/hypothetical protein PRUPE_ppa006696mg [Prunus persica]
CL1672.Contig2_S2_3	162	15	47	21.0385	70.3299	1.7411	Up	1.21942e-05	0.00065633	-	-	-	-	-
Unigene28410_S2_1	1401	178	555	28.8683	96.0311	1.73402	Up	1.37459e-51	1.23428e-48	K14497|1|3e-119|427|vvi:100247958|protein phosphatase 2C [EC:3.1.3.16]	-	GO:0016787//hydrolase activity	-	gi|225449400|ref|XP_002282703.1|/3.47979e-118/PREDICTED: protein phosphatase 2C 37-like isoform 1 [Vitis vinifera]
Unigene966_S2_1	397	27	84	15.453	51.2915	1.73083	Up	5.02814e-09	5.03703e-07	-	-	-	-	-
Unigene15985_S2_3	474	45	140	21.5712	71.599	1.73083	Up	3.95298e-14	6.69099e-12	K13083|1|3e-13|72.4|vvi:100266025|cytochrome P450, family 75, subfamily A (flavonoid 3',5'-hydroxylase) [EC:1.14.13.88]	-	GO:0046872//metal ion binding;GO:0016491//oxidoreductase activity	-	gi|86753682|gb|ABD15097.1|/7.09839e-30/putative heme-binding cytochrome P450 [Artemisia annua]
Unigene586_S2_3	215	48	149	50.7273	167.998	1.72761	Up	6.54378e-15	1.18093e-12	-	-	-	-	gi|462396253|gb|EMJ02052.1|/1.80619e-07/hypothetical protein PRUPE_ppa026760mg [Prunus persica]
CL10693.Contig1_S2_3	411	20	62	11.0568	36.5685	1.72567	Up	5.63596e-07	4.00556e-05	-	-	-	-	gi|356552906|ref|XP_003544803.1|/9.73564e-38/PREDICTED: uncharacterized protein LOC100791695 [Glycine max]
CL1019.Contig2_S2_1	829	106	328	29.053	95.9127	1.72304	Up	6.68304e-31	2.89454e-28	K05359|1|1e-140|497|gmx:100781285|arogenate/prephenate dehydratase [EC:4.2.1.91 4.2.1.51]	GO:0009536//plastid	GO:0016836//hydro-lyase activity	GO:0009637//response to blue light;GO:0006558//L-phenylalanine metabolic process;GO:0006570//tyrosine metabolic process	gi|45935145|gb|AAS79603.1|/5.6785e-140/prephenate dehydratase [Ipomoea trifida]
CL3014.Contig3_S2_3	2047	25	77	2.77499	9.11864	1.71634	Up	2.6703e-08	2.3832e-06	K14487|1|0.0|961|vvi:100250868|auxin responsive GH3 gene family	-	-	-	gi|225438898|ref|XP_002283886.1|/0/PREDICTED: probable indole-3-acetic acid-amido synthetase GH3.1 [Vitis vinifera]
Unigene83470_S2_1	637	29	89	10.3442	33.8694	1.71116	Up	2.3567e-09	2.48958e-07	-	-	-	-	gi|359481061|ref|XP_003632563.1|/3.6149e-36/PREDICTED: uncharacterized protein LOC100254761 isoform 3 [Vitis vinifera]
CL3281.Contig1_S2_1	503	50	153	22.5861	73.7361	1.70694	Up	4.85564e-15	8.84952e-13	K13428|1|3e-17|85.9|ath:AT5G20480|LRR receptor-like serine/threonine-protein kinase EFR [EC:2.7.11.1]	-	GO:0003824//catalytic activity	-	gi|296084223|emb|CBI24611.3|/1.20384e-36/unnamed protein product [Vitis vinifera]
CL4978.Contig1_S2_1	1180	34	104	6.54691	21.3653	1.70638	Up	1.14623e-10	1.40427e-08	-	-	-	-	-
Unigene25022_S2_3	319	17	52	12.1087	39.5157	1.70638	Up	5.62238e-06	0.000324942	-	-	-	-	-
CL11750.Contig1_S2_3	616	56	171	20.656	67.2934	1.7039	Up	1.33564e-16	2.72419e-14	K01537|1|1e-84|310|mtr:MTR_5g015590|Ca2+-transporting ATPase [EC:3.6.3.8]	GO:0031224//intrinsic to membrane;GO:0043231//intracellular membrane-bounded organelle;GO:0031090//organelle membrane	GO:0046914//transition metal ion binding;GO:0046873//metal ion transmembrane transporter activity;GO:0019829//cation-transporting ATPase activity;GO:0005515//protein binding;GO:0032559;GO:0016836//hydro-lyase activity	GO:0010035//response to inorganic substance;GO:0009206;GO:0006816//calcium ion transport	gi|357482603|ref|XP_003611588.1|/1.61707e-83/Calcium-transporting ATPase 2, plasma membrane-type [Medicago truncatula]
Unigene97277_S2_3	302	96	292	72.2277	234.387	1.69827	Up	3.72274e-27	1.35696e-24	-	-	-	-	-
Unigene1017_S2_1	403	26	79	14.6591	47.5203	1.69675	Up	2.28652e-08	2.06319e-06	-	-	-	-	gi|470142308|ref|XP_004306853.1|/2.88446e-13/PREDICTED: uncharacterized protein LOC101297873 [Fragaria vesca subsp. vesca]
Unigene75618_S2_1	1308	102	308	17.7187	57.0821	1.68777	Up	2.54586e-28	9.97083e-26	-	-	-	GO:0009639//response to red or far red light	gi|47825031|gb|AAT38801.1|/4.69713e-29/Putative phytochrome kinase substrate 1, identical [Solanum demissum]
Unigene28433_S2_1	1223	138	416	25.6385	82.4563	1.68532	Up	1.30617e-37	7.39796e-35	K05277|1|7e-60|229|pop:POPTR_646527|leucoanthocyanidin dioxygenase [EC:1.14.11.19];K05933|2|1e-58|225|vvi:100232928|aminocyclopropanecarboxylate oxidase [EC:1.14.17.4];K05278|3|1e-58|225|rcu:RCOM_1031460|flavonol synthase [EC:1.14.11.23]	-	GO:0046914//transition metal ion binding;GO:0016491//oxidoreductase activity	GO:0008152//metabolic process	gi|225448451|ref|XP_002272995.1|/1.62846e-145/PREDICTED: leucoanthocyanidin dioxygenase [Vitis vinifera]
Unigene14743_S2_1	285	22	66	17.5395	56.1379	1.67837	Up	4.1103e-07	2.98169e-05	-	-	-	-	gi|37993667|gb|AAR06919.1|/4.29034e-25/UDP-glycosyltransferase 88B1 [Stevia rebaudiana]
CL7824.Contig2_S2_3	832	26	78	7.10051	22.7263	1.67837	Up	3.58492e-08	3.14985e-06	-	-	-	-	-
Unigene16297_S2_3	1242	43	129	7.86658	25.1782	1.67837	Up	1.23894e-12	1.82812e-10	K12608|1|6e-114|409|vvi:100260023|CCR4-NOT complex subunit CAF16	-	GO:0017111//nucleoside-triphosphatase activity;GO:0032559	GO:0009207	gi|225438087|ref|XP_002276857.1|/8.3321e-113/PREDICTED: ABC transporter I family member 19 [Vitis vinifera]
Unigene83037_S2_1	671	60	180	20.3174	65.029	1.67837	Up	4.6354e-17	9.64137e-15	-	-	-	GO:0009267//cellular response to starvation	gi|470143971|ref|XP_004307640.1|/8.27627e-50/PREDICTED: uncharacterized protein LOC101301617 [Fragaria vesca subsp. vesca]
CL5214.Contig5_S2_3	1056	48	144	10.328	33.0564	1.67837	Up	6.14518e-14	1.01908e-11	K13367|1|6e-169|591|aly:ARALYDRAFT_486367|non-specific polyamine oxidase [EC:1.5.3.17];K11450|3|7e-36|149|smo:SELMODRAFT_449015|lysine-specific histone demethylase 1 [EC:1.-.-.-]	-	GO:0016647//oxidoreductase activity, acting on the CH-NH group of donors, oxygen as acceptor	GO:0006595//polyamine metabolic process	gi|255561152|ref|XP_002521588.1|/7.14342e-176/amine oxidase, putative [Ricinus communis]
Unigene62338_S2_1	437	68	203	35.3563	112.609	1.67128	Up	6.04188e-19	1.42584e-16	-	-	-	-	gi|462397479|gb|EMJ03147.1|/5.77472e-06/hypothetical protein PRUPE_ppa004524mg [Prunus persica]
Unigene74866_S2_1	320	30	89	21.3015	67.4213	1.66225	Up	4.93574e-09	4.95121e-07	-	-	-	-	-
Unigene85841_S2_3	387	27	80	15.8523	50.1113	1.66045	Up	3.05008e-08	2.70575e-06	-	-	GO:0005488//binding	-	gi|462415388|gb|EMJ20125.1|/1.35805e-39/hypothetical protein PRUPE_ppa001731mg [Prunus persica]
Unigene13225_S2_1	1095	174	515	36.1056	114.012	1.65889	Up	3.59502e-45	2.67375e-42	K12116|1|6e-129|458|vvi:100255972|flavin-binding kelch repeat F-box protein 1	-	GO:0005488//binding;GO:0060089	GO:0009416//response to light stimulus;GO:0019941//modification-dependent protein catabolic process;GO:0009908//flower development;GO:0048511//rhythmic process;GO:0023052//signaling;GO:0006351//transcription, DNA-dependent	gi|309256357|gb|ADO61006.1|/2.22415e-135/flavin-binding kelch repeat F-box 1 [Helianthus annuus]
Unigene27711_S2_3	947	519	1534	124.525	392.674	1.6569	Up	8.69118e-131	2.78231e-127	K13448|1|1e-40|164|vvi:100264572|calcium-binding protein CML	GO:0016020//membrane;GO:0043231//intracellular membrane-bounded organelle	GO:0046872//metal ion binding	-	gi|460392121|ref|XP_004241666.1|/7.756e-46/PREDICTED: calcium-binding allergen Ole e 8-like [Solanum lycopersicum]
Unigene1413_S2_3	229	99	292	98.2289	309.104	1.65387	Up	3.29694e-26	1.15049e-23	-	-	-	-	-
Unigene92714_S2_3	704	19	56	6.13226	19.2829	1.65283	Up	4.05312e-06	0.00024322	K00083|1|8e-50|194|pop:POPTR_667694|cinnamyl-alcohol dehydrogenase [EC:1.1.1.195]	-	GO:0005488//binding	-	gi|460409485|ref|XP_004250169.1|/1.49065e-52/PREDICTED: geraniol dehydrogenase 1-like [Solanum lycopersicum]
Unigene68344_S2_3	460	19	56	9.38502	29.5112	1.65283	Up	4.05312e-06	0.000243022	-	-	-	-	-
Unigene82505_S2_1	538	17	50	7.1797	22.5291	1.6498	Up	1.39101e-05	0.000735777	-	-	GO:0016787//hydrolase activity	GO:0044238//primary metabolic process	gi|462406599|gb|EMJ12063.1|/9.27362e-20/hypothetical protein PRUPE_ppa015053mg [Prunus persica]
Unigene75748_S2_1	275	48	141	39.6596	124.292	1.64799	Up	2.30986e-13	3.67333e-11	-	-	-	-	gi|211909307|gb|ACJ12926.1|/7.10812e-44/WRKY transcription factor 1 [Artemisia annua]
Unigene24177_S2_1	997	47	138	10.7113	33.5537	1.64734	Up	4.2109e-13	6.51363e-11	K13420|1|8e-96|348|pop:POPTR_1075175|LRR receptor-like serine/threonine-protein kinase FLS2 [EC:2.7.11.1]	GO:0016020//membrane	GO:0005488//binding;GO:0016301//kinase activity	GO:0051179//localization;GO:0006952//defense response;GO:0050794//regulation of cellular process;GO:0051716//cellular response to stimulus	gi|224078972|ref|XP_002305701.1|/9.75234e-95/predicted protein [Populus trichocarpa]
CL4973.Contig3_S2_1	846	183	535	49.1496	153.299	1.6411	Up	3.6391e-46	2.88115e-43	K09286|1|2e-29|119|ath:AT4G25480|EREBP-like factor	-	-	-	gi|144228150|gb|ABO93604.1|/3.74027e-72/DREBa [Chrysanthemum x morifolium]
Unigene74071_S2_1	361	22	64	13.847	42.9764	1.63397	Up	1.0037e-06	6.74292e-05	-	-	-	GO:0045333//cellular respiration	gi|462416954|gb|EMJ21691.1|/8.81486e-18/hypothetical protein PRUPE_ppa013922mg [Prunus persica]
Unigene28394_S2_1	423	85	247	45.6581	141.551	1.63238	Up	5.0784e-22	1.44372e-19	-	-	-	-	-
CL1087.Contig2_S2_1	590	174	504	67.0095	207.079	1.62774	Up	4.25106e-43	2.92529e-40	K13783|1|2e-75|279|pop:POPTR_799853|MFS transporter, OPA family, solute carrier family 37 (glycerol-3-phosphate transporter), member 1/2	-	-	GO:0071702	gi|460378806|ref|XP_004235159.1|/2.72138e-77/PREDICTED: putative glycerol-3-phosphate transporter 1-like [Solanum lycopersicum]
Unigene1083_S2_3	665	63	182	21.5257	66.3448	1.62392	Up	1.65429e-16	3.33714e-14	-	-	-	-	gi|460408481|ref|XP_004249673.1|/2.36675e-41/PREDICTED: uncharacterized protein LOC101251531 [Solanum lycopersicum]
Unigene84791_S2_3	214	18	52	19.1116	58.9042	1.62392	Up	1.17192e-05	0.000633078	K10775|1|4e-06|47.8|pop:POPTR_739479|phenylalanine ammonia-lyase [EC:4.3.1.24]	-	GO:0016829//lyase activity	GO:0006725//cellular aromatic compound metabolic process	gi|27436243|gb|AAO13347.1|/3.63934e-08/phenylalanine ammonia-lyase2 [Lactuca sativa]
CL6156.Contig1_S2_3	1058	31	89	6.65756	20.3921	1.61494	Up	1.0089e-08	9.68516e-07	-	-	-	-	gi|30678254|ref|NP_671784.2|/1.64739e-71/acyl-CoA N-acyltransferases-like protein [Arabidopsis thaliana]
Unigene13160_S2_3	505	22	63	9.89853	30.2417	1.61125	Up	1.56003e-06	0.000101025	-	-	-	-	gi|358248812|ref|NP_001239944.1|/1.61369e-12/uncharacterized protein LOC100792377 [Glycine max]
Unigene1732_S2_1	274	43	123	35.658	108.821	1.60965	Up	1.724e-11	2.31639e-09	K13415|1|2e-06|48.5|aly:ARALYDRAFT_912402|protein brassinosteroid insensitive 1 [EC:2.7.10.1 2.7.11.1];K07466|3|5e-06|47.4|mtr:MTR_3g047950|replication factor A1	-	-	-	gi|147852362|emb|CAN82211.1|/7.91382e-19/hypothetical protein VITISV_027552 [Vitis vinifera]
CL8502.Contig1_S2_3	193	27	77	31.7867	96.7142	1.6053	Up	1.1437e-07	9.2134e-06	-	-	-	-	-
Unigene75632_S2_1	686	26	74	8.61169	26.1496	1.60242	Up	2.1018e-07	1.62729e-05	K13415|1|7e-46|181|pop:POPTR_650846|protein brassinosteroid insensitive 1 [EC:2.7.10.1 2.7.11.1];K04733|5|2e-45|180|smo:SELMODRAFT_230241|interleukin-1 receptor-associated kinase 4 [EC:2.7.11.1]	GO:0031224//intrinsic to membrane	GO:0004672//protein kinase activity;GO:0032559	GO:0006464//cellular protein modification process	gi|224098986|ref|XP_002311344.1|/1.51416e-86/predicted protein [Populus trichocarpa]
Unigene24946_S2_1	654	26	74	9.03306	27.4291	1.60242	Up	2.1018e-07	1.62558e-05	-	-	-	-	gi|460407904|ref|XP_004249389.1|/3.44755e-21/PREDICTED: uncharacterized protein LOC101268731 [Solanum lycopersicum]
Unigene75493_S2_1	656	65	185	22.5138	68.3636	1.60242	Up	1.82695e-16	3.67537e-14	K05283|1|1e-14|78.2|aly:ARALYDRAFT_354960|phosphatidylinositol glycan, class W [EC:2.3.-.-];K13148|2|5e-11|65.9|vvi:100261060|integrator complex subunit 11 [EC:3.1.27.-];K15692|3|1e-09|61.6|ppp:PHYPADRAFT_16563|E3 ubiquitin-protein ligase RNF13 [EC:6.3.2.19];K11982|4|1e-09|61.6|sbi:SORBI_03g011120|E3 ubiquitin-protein ligase RNF115/126 [EC:6.3.2.19]	-	GO:0046872//metal ion binding	-	gi|255583428|ref|XP_002532473.1|/1.53324e-53/protein with unknown function [Ricinus communis]
Unigene6187_S2_1	1107	44	125	9.03118	27.3728	1.59976	Up	1.45578e-11	1.98498e-09	-	-	-	-	gi|225463438|ref|XP_002275393.1|/2.76461e-32/PREDICTED: transcription factor bHLH144 isoform 2 [Vitis vinifera]
Unigene44108_S2_3	426	59	167	31.4689	95.0307	1.59447	Up	6.58966e-15	1.1863e-12	K13083|1|9e-20|93.6|pop:POPTR_64620|cytochrome P450, family 75, subfamily A (flavonoid 3',5'-hydroxylase) [EC:1.14.13.88];K09755|3|9e-18|87.0|sbi:SORBI_01g017270|ferulate-5-hydroxylase [EC:1.14.-.-];K05280|4|2e-17|85.5|gmx:547475|flavonoid 3'-monooxygenase [EC:1.14.13.21]	-	GO:0046872//metal ion binding	-	gi|86279650|gb|ABC94480.1|/1.13378e-33/putative flavonoid 3'-hydroxylase cytochrome P450 [Artemisia annua]
Unigene27740_S2_1	1512	695	1957	104.441	313.759	1.58696	Up	2.26984e-156	8.35642e-153	K00924|1|2e-19|95.5|ath:AT5G22850|[EC:2.7.1.-]	GO:0044464//cell part	GO:0004175//endopeptidase activity	GO:0019538//protein metabolic process	gi|460388765|ref|XP_004240035.1|/8.44686e-166/PREDICTED: aspartic proteinase PCS1-like [Solanum lycopersicum]
Unigene97493_S2_3	826	30	84	8.25241	24.6522	1.57883	Up	4.40136e-08	3.8171e-06	-	-	-	GO:0009987//cellular process;GO:0065007//biological regulation;GO:0010467//gene expression	gi|225452777|ref|XP_002283284.1|/5.76243e-44/PREDICTED: transcription factor bHLH47-like isoform 1 [Vitis vinifera]
CL9826.Contig1_S2_1	371	25	70	15.3111	45.7384	1.57883	Up	5.96648e-07	4.212e-05	K01537|1|4e-60|227|mtr:MTR_5g015590|Ca2+-transporting ATPase [EC:3.6.3.8]	GO:0031224//intrinsic to membrane;GO:0043231//intracellular membrane-bounded organelle;GO:0031090//organelle membrane	GO:0046914//transition metal ion binding;GO:0046873//metal ion transmembrane transporter activity;GO:0019829//cation-transporting ATPase activity;GO:0005515//protein binding;GO:0032559;GO:0016836//hydro-lyase activity	GO:0010035//response to inorganic substance;GO:0009206;GO:0006816//calcium ion transport	gi|357482603|ref|XP_003611588.1|/5.97014e-59/Calcium-transporting ATPase 2, plasma membrane-type [Medicago truncatula]
Unigene12611_S2_1	643	25	70	8.83422	26.3903	1.57883	Up	5.96648e-07	4.20797e-05	-	-	GO:0005488//binding	GO:0006915//apoptotic process	gi|224122484|ref|XP_002318848.1|/1.42115e-56/predicted protein [Populus trichocarpa]
Unigene16906_S2_3	772	34	95	10.0069	29.8307	1.5758	Up	6.01476e-09	5.96855e-07	K01301|1|1e-28|124|zma:100280900|glutamate carboxypeptidase II [EC:3.4.17.21]	-	GO:0008235//metalloexopeptidase activity	GO:0010075//regulation of meristem growth;GO:0009909//regulation of flower development;GO:0010051//xylem and phloem pattern formation;GO:0019538//protein metabolic process;GO:0010015//root morphogenesis;GO:0009639//response to red or far red light	gi|224139956|ref|XP_002323358.1|/2.29938e-52/predicted protein [Populus trichocarpa]
CL7676.Contig4_S2_1	1435	60	167	9.50033	28.2112	1.57022	Up	1.30304e-14	2.26816e-12	K13065|1|6e-11|67.4|vvi:100265530|shikimate O-hydroxycinnamoyltransferase [EC:2.3.1.133];K15400|3|4e-09|61.2|ath:AT5G41040|omega-hydroxypalmitate O-feruloyl transferase [EC:2.3.1.188]	-	-	-	gi|470149321|ref|XP_004310187.1|/1.03544e-55/PREDICTED: salutaridinol 7-O-acetyltransferase-like [Fragaria vesca subsp. vesca]
CL2137.Contig3_S2_1	362	59	164	37.0325	109.823	1.56831	Up	2.36774e-14	4.08283e-12	K13420|1|5e-15|77.4|sbi:SORBI_06g028760|LRR receptor-like serine/threonine-protein kinase FLS2 [EC:2.7.11.1]	GO:0016020//membrane	GO:0016772//transferase activity, transferring phosphorus-containing groups	-	gi|147773180|emb|CAN78183.1|/4.83687e-16/hypothetical protein VITISV_024119 [Vitis vinifera]
CL1894.Contig1_S2_1	496	116	322	53.1393	157.373	1.56634	Up	1.10269e-26	3.92227e-24	-	-	-	-	gi|584825|sp|P37707.1|B2_DAUCA/1.65605e-67/RecName: Full=B2 protein
CL9259.Contig2_S2_3	1269	436	1208	78.0664	230.761	1.56363	Up	3.27288e-95	7.30249e-92	K14190|1|2e-178|623|pop:POPTR_642193|GDP-L-galactose phosphorylase [EC:2.7.7.69]	-	-	-	gi|145408226|gb|ABP65665.1|/0/VTC2-like protein [Actinidia chinensis]
CL11839.Contig2_S2_3	381	25	69	14.9092	43.9017	1.55807	Up	9.17844e-07	6.25749e-05	-	GO:0016020//membrane	GO:0005488//binding;GO:0016301//kinase activity	-	gi|460409871|ref|XP_004250360.1|/9.52696e-09/PREDICTED: G-type lectin S-receptor-like serine/threonine-protein kinase At1g34300-like isoform 3 [Solanum lycopersicum]
Unigene62985_S2_1	212	25	69	26.7944	78.8988	1.55807	Up	9.17844e-07	6.2517e-05	-	-	-	-	-
CL7656.Contig1_S2_3	1406	33	91	5.33296	15.6896	1.55681	Up	1.6874e-08	1.56085e-06	-	GO:0043231//intracellular membrane-bounded organelle	-	GO:0006970//response to osmotic stress	gi|460384797|ref|XP_004238095.1|/4.0872e-159/PREDICTED: interferon-related developmental regulator 1-like [Solanum lycopersicum]
CL4206.Contig1_S2_3	618	28	77	10.2946	30.2036	1.55284	Up	2.27276e-07	1.74862e-05	K14492|1|2e-50|196|pop:POPTR_824636|two-component response regulator ARR-A family	GO:0043231//intracellular membrane-bounded organelle	GO:0016772//transferase activity, transferring phosphorus-containing groups;GO:0005488//binding;GO:0004871//signal transducer activity	GO:0006796//phosphate-containing compound metabolic process;GO:0048511//rhythmic process;GO:0009755//hormone-mediated signaling pathway;GO:0006351//transcription, DNA-dependent;GO:0009639//response to red or far red light	gi|388507854|gb|AFK41993.1|/2.15672e-51/unknown [Lotus japonicus]
Unigene16867_S2_1	258	32	88	28.1819	82.6837	1.55284	Up	3.0878e-08	2.73592e-06	-	-	-	-	-
Unigene1253_S2_3	449	20	55	10.121	29.6943	1.55284	Up	1.26983e-05	0.000679488	K12135|1|2e-07|53.1|aly:ARALYDRAFT_488429|zinc finger protein CONSTANS	GO:0044464//cell part	GO:0046914//transition metal ion binding	-	gi|359495714|ref|XP_003635069.1|/2.53494e-25/PREDICTED: uncharacterized protein LOC100854750 [Vitis vinifera]
Unigene71289_S2_1	1305	27	74	4.70103	13.7461	1.54797	Up	4.17068e-07	3.01954e-05	K08332|1|1e-21|102|vcn:VOLCADRAFT_41528|vacuolar protein 8;K14431|5|3e-16|84.7|aly:ARALYDRAFT_311885|transcription factor TGA	-	GO:0003824//catalytic activity	-	gi|460384791|ref|XP_004238092.1|/1.61422e-122/PREDICTED: U-box domain-containing protein 4-like [Solanum lycopersicum]
CL10002.Contig1_S2_1	1100	84	230	17.3511	50.6865	1.54658	Up	3.59882e-19	8.65951e-17	K01537|1|1e-164|577|mtr:MTR_5g015590|Ca2+-transporting ATPase [EC:3.6.3.8]	GO:0031224//intrinsic to membrane;GO:0043231//intracellular membrane-bounded organelle;GO:0031090//organelle membrane	GO:0046914//transition metal ion binding;GO:0046873//metal ion transmembrane transporter activity;GO:0019829//cation-transporting ATPase activity;GO:0005515//protein binding;GO:0032559;GO:0016836//hydro-lyase activity	GO:0010035//response to inorganic substance;GO:0009206;GO:0006816//calcium ion transport	gi|357482603|ref|XP_003611588.1|/1.49052e-163/Calcium-transporting ATPase 2, plasma membrane-type [Medicago truncatula]
Unigene74132_S2_1	1361	156	422	26.0439	75.1642	1.5291	Up	2.48654e-33	1.17362e-30	K11982|1|9e-35|146|sbi:SORBI_01g035310|E3 ubiquitin-protein ligase RNF115/126 [EC:6.3.2.19]	-	-	-	gi|460382012|ref|XP_004236734.1|/1.61213e-104/PREDICTED: E3 ubiquitin-protein ligase RING1-like [Solanum lycopersicum]
Unigene85249_S2_3	747	98	265	29.8088	85.9968	1.52854	Up	1.65253e-21	4.60894e-19	-	GO:0031225//anchored to membrane;GO:0043231//intracellular membrane-bounded organelle	-	-	gi|357496611|ref|XP_003618594.1|/7.44831e-45/Lamin-like protein [Medicago truncatula]
Unigene13720_S2_1	1009	108	292	24.3205	70.1534	1.52834	Up	1.54384e-23	4.65873e-21	-	-	-	-	gi|356562999|ref|XP_003549754.1|/8.53331e-46/PREDICTED: uncharacterized protein LOC100809777 [Glycine max]
CL1487.Contig2_S2_1	660	37	100	12.7379	36.7293	1.52781	Up	5.38464e-09	5.37953e-07	K01530|1|4e-91|332|vvi:100256123|phospholipid-translocating ATPase [EC:3.6.3.1]	GO:0031224//intrinsic to membrane	GO:0042625//ATPase activity, coupled to transmembrane movement of ions;GO:0046872//metal ion binding;GO:0005548//phospholipid transporter activity;GO:0005515//protein binding;GO:0032559	GO:0009206;GO:0006869//lipid transport	gi|225423808|ref|XP_002280467.1|/4.60981e-90/PREDICTED: putative phospholipid-transporting ATPase 9-like isoform 2 [Vitis vinifera]
Unigene82641_S2_1	654	84	227	29.1837	84.1405	1.52764	Up	1.25706e-18	2.9106e-16	K14638|1|1e-27|121|smo:SELMODRAFT_135522|solute carrier family 15 (peptide/histidine transporter), member 3/4	-	-	-	gi|255552694|ref|XP_002517390.1|/3.25947e-64/nitrate transporter, putative [Ricinus communis]
CL8856.Contig4_S2_3	574	86	232	34.0429	97.979	1.52512	Up	5.81646e-19	1.37706e-16	-	-	-	-	gi|460399954|ref|XP_004245501.1|/1.12026e-32/PREDICTED: uncharacterized protein LOC101251606 isoform 2 [Solanum lycopersicum]
CL4243.Contig1_S2_1	630	37	99	13.3444	38.0936	1.51331	Up	8.18488e-09	7.92964e-07	-	-	-	-	gi|462394159|gb|EMJ00063.1|/1.26391e-17/hypothetical protein PRUPE_ppa018357mg [Prunus persica]
Unigene75016_S2_1	666	24	64	8.18797	23.295	1.50844	Up	3.94884e-06	0.000237349	-	-	-	-	gi|255559460|ref|XP_002520750.1|/9.74914e-27/conserved hypothetical protein [Ricinus communis]
Unigene25116_S2_1	428	27	72	14.3337	40.7799	1.50844	Up	9.72046e-07	6.5602e-05	-	-	-	-	-
CL227.Contig6_S2_3	192	32	85	37.8694	107.319	1.5028	Up	1.09284e-07	8.85209e-06	K10775|1|7e-27|116|rcu:RCOM_0262230|phenylalanine ammonia-lyase [EC:4.3.1.24];K13064|3|6e-26|113|sbi:SORBI_04g026510|phenylalanine/tyrosine ammonia-lyase [EC:4.3.1.25]	GO:0044424//intracellular part	GO:0016840	GO:0006558//L-phenylalanine metabolic process	gi|18001007|gb|AAL55242.1|AF299330_1/3.58619e-27/phenylalanine ammonia-lyase [Lactuca sativa]
Unigene16691_S2_1	764	29	77	8.6247	24.4317	1.50221	Up	4.40302e-07	3.17526e-05	K13692|1|6e-73|271|rcu:RCOM_0811310|UDP-glucose:(indol-3-yl)acetate beta-D-glucosyltransferase [EC:2.4.1.121]	-	GO:0035251//UDP-glucosyltransferase activity	GO:0034614//cellular response to reactive oxygen species;GO:0009414//response to water deprivation;GO:0009850//auxin metabolic process;GO:0042538//hyperosmotic salinity response;GO:0009737//response to abscisic acid stimulus;GO:0009653//anatomical structure morphogenesis	gi|255555269|ref|XP_002518671.1|/7.48802e-72/UDP-glucosyltransferase, putative [Ricinus communis]
Unigene63439_S2_1	2326	106	281	10.3547	29.2856	1.49991	Up	3.94622e-22	1.1262e-19	K04733|1|5e-138|490|ath:AT5G38990|interleukin-1 receptor-associated kinase 4 [EC:2.7.11.1];K00924|3|2e-64|246|osa:4333525|[EC:2.7.1.-]	GO:0016020//membrane	GO:0004672//protein kinase activity	GO:0006468//protein phosphorylation;GO:0043401//steroid hormone mediated signaling pathway;GO:0001558//regulation of cell growth;GO:0000902//cell morphogenesis;GO:0007275//multicellular organismal development	gi|470146552|ref|XP_004308888.1|/0/PREDICTED: receptor-like protein kinase THESEUS 1-like [Fragaria vesca subsp. vesca]
Unigene36361_S2_1	783	68	180	19.7327	55.7273	1.4978	Up	1.09797e-14	1.92484e-12	-	-	-	-	gi|460372309|ref|XP_004231973.1|/5.91592e-27/PREDICTED: uncharacterized protein LOC101251835 isoform 1 [Solanum lycopersicum]
Unigene27174_S2_3	895	188	497	47.7281	134.614	1.49592	Up	9.07864e-38	5.18186e-35	-	-	-	-	gi|224088031|ref|XP_002308298.1|/2.44539e-22/predicted protein [Populus trichocarpa]
Unigene70950_S2_1	790	39	103	11.217	31.6058	1.4945	Up	5.65932e-09	5.63864e-07	K05283|1|3e-16|83.6|aly:ARALYDRAFT_354960|phosphatidylinositol glycan, class W [EC:2.3.-.-];K11982|2|2e-12|71.2|sbi:SORBI_03g011120|E3 ubiquitin-protein ligase RNF115/126 [EC:6.3.2.19]	-	-	-	gi|462414867|gb|EMJ19604.1|/4.14623e-36/hypothetical protein PRUPE_ppa011446mg [Prunus persica]
Unigene69174_S2_3	1540	30	79	4.42629	12.4355	1.49029	Up	3.65074e-07	2.69613e-05	K08237|1|1e-175|614|pop:POPTR_731288|hydroquinone glucosyltransferase [EC:2.4.1.218]	-	GO:0035251//UDP-glucosyltransferase activity	-	gi|171906252|gb|ACB56923.1|/0/glycosyltransferase UGT72B11 [Hieracium pilosella]
CL9935.Contig1_S2_1	1299	46	121	8.04615	22.5805	1.48871	Up	2.96854e-10	3.49718e-08	-	-	-	-	gi|225456252|ref|XP_002279421.1|/3.21808e-22/PREDICTED: uncharacterized protein LOC100244084 [Vitis vinifera]
CL312.Contig9_S2_1	2410	101	265	9.52234	26.6554	1.48504	Up	1.13227e-20	3.02062e-18	-	-	-	GO:0042221//response to chemical stimulus	gi|359473951|ref|XP_003631380.1|/4.89762e-76/PREDICTED: LOW QUALITY PROTEIN: protein NLP7-like [Vitis vinifera]
Unigene5735_S2_3	826	61	160	16.7799	46.9566	1.4846	Up	4.63332e-13	7.13706e-11	-	GO:0009536//plastid	GO:0016723//oxidoreductase activity, oxidizing metal ions, NAD or NADP as acceptor	GO:0022900//electron transport chain	gi|359486141|ref|XP_002266723.2|/2.25471e-80/PREDICTED: ferric reduction oxidase 7, chloroplastic-like [Vitis vinifera]
CL4055.Contig2_S2_3	1053	34	89	7.33652	20.4889	1.48168	Up	7.5183e-08	6.248e-06	K13051|1|1e-159|560|gmx:100803038|beta-aspartyl-peptidase (threonine type) [EC:3.4.19.5]	-	GO:0016811//hydrolase activity, acting on carbon-nitrogen (but not peptide) bonds, in linear amides	GO:0009057//macromolecule catabolic process	gi|356564147|ref|XP_003550318.1|/1.35345e-158/PREDICTED: probable isoaspartyl peptidase/L-asparaginase 2-like [Glycine max]
CL8616.Contig3_S2_1	1152	124	324	24.4573	68.1788	1.47906	Up	8.6475e-25	2.72101e-22	-	-	GO:0005515//protein binding	GO:0044267//cellular protein metabolic process;GO:0050896//response to stimulus	gi|462395176|gb|EMJ00975.1|/2.63698e-158/hypothetical protein PRUPE_ppa003704mg [Prunus persica]
Unigene36334_S2_1	583	31	81	12.0818	33.6801	1.47906	Up	3.02328e-07	2.26684e-05	-	-	-	-	-
Unigene82472_S2_1	549	23	60	9.51908	26.4933	1.47673	Up	1.10304e-05	0.000600274	-	-	GO:0005488//binding;GO:0016301//kinase activity	-	gi|460393783|ref|XP_004242488.1|/4.08473e-18/PREDICTED: CBL-interacting serine/threonine-protein kinase 11 [Solanum lycopersicum]
Unigene5733_S2_1	522	33	86	14.3642	39.9379	1.47528	Up	1.37108e-07	1.09138e-05	-	GO:0043234//protein complex	GO:0019787//small conjugating protein ligase activity	GO:0009743//response to carbohydrate stimulus;GO:0032446//protein modification by small protein conjugation	gi|460369851|ref|XP_004230770.1|/1.84907e-70/PREDICTED: U-box domain-containing protein 25-like [Solanum lycopersicum]
CL1133.Contig4_S2_1	1814	200	520	25.0514	69.4901	1.47192	Up	1.53957e-38	9.06867e-36	K00908|1|0.0|801|osa:4343002|Ca2+/calmodulin-dependent protein kinase [EC:2.7.11.17];K00924|2|3e-125|447|aly:ARALYDRAFT_485401|[EC:2.7.1.-];K13412|4|2e-122|438|bdi:100835847|calcium-dependent protein kinase [EC:2.7.11.1]	GO:0031012//extracellular matrix	GO:0046872//metal ion binding;GO:0004674//protein serine/threonine kinase activity;GO:0032559	GO:0006464//cellular protein modification process;GO:0023052//signaling	gi|462400103|gb|EMJ05771.1|/0/hypothetical protein PRUPE_ppa003676mg [Prunus persica]
Unigene85682_S2_3	379	25	65	14.9879	41.5749	1.47192	Up	4.95906e-06	0.000291642	-	-	-	-	-
Unigene337_S2_3	1892	237	616	28.4621	78.9254	1.47145	Up	2.54156e-45	1.90954e-42	K13367|1|9e-172|602|aly:ARALYDRAFT_486367|non-specific polyamine oxidase [EC:1.5.3.17];K11450|3|4e-55|214|smo:SELMODRAFT_449015|lysine-specific histone demethylase 1 [EC:1.-.-.-]	-	GO:0003824//catalytic activity	GO:0008152//metabolic process	gi|224079714|ref|XP_002305924.1|/0/predicted protein [Populus trichocarpa]
Unigene69470_S2_3	608	221	574	82.5901	228.858	1.47041	Up	2.64368e-42	1.76958e-39	-	GO:0016020//membrane;GO:0043231//intracellular membrane-bounded organelle	-	GO:0007165//signal transduction	gi|462401570|gb|EMJ07127.1|/4.78749e-56/hypothetical protein PRUPE_ppa011641mg [Prunus persica]
Unigene27447_S2_1	720	161	418	50.8081	140.735	1.46985	Up	3.063e-31	1.34243e-28	K13464|1|3e-33|139|vvi:100254231|jasmonate ZIM domain-containing protein	-	-	-	gi|196259698|dbj|BAG68657.1|/5.94261e-36/jasmonate ZIM-domain protein 3 [Nicotiana tabacum]
CL6128.Contig2_S2_3	1072	93	241	19.7119	54.4978	1.46714	Up	1.26077e-18	2.91004e-16	-	GO:0043231//intracellular membrane-bounded organelle	-	GO:0010647//positive regulation of cell communication;GO:0009267//cellular response to starvation	gi|255567031|ref|XP_002524498.1|/6.34139e-87/xenotropic and polytropic murine leukemia virus receptor ids-4, putative [Ricinus communis]
Unigene27935_S2_3	2018	420	1087	47.2898	130.577	1.4653	Up	3.80326e-78	6.22298e-75	K00318|1|8e-155|545|vvi:100254983|proline dehydrogenase [EC:1.5.99.8]	-	GO:0016491//oxidoreductase activity	GO:0009064//glutamine family amino acid metabolic process	gi|18253083|dbj|BAB83948.1|/6.82086e-161/CIG1 [Nicotiana tabacum]
Unigene54622_S2_1	453	24	62	12.0379	33.178	1.46264	Up	9.0951e-06	0.000503513	K00924|1|3e-18|89.0|aly:ARALYDRAFT_476729|[EC:2.7.1.-];K13415|3|8e-18|87.4|vvi:100252647|protein brassinosteroid insensitive 1 [EC:2.7.10.1 2.7.11.1];K13416|4|1e-17|86.7|rcu:RCOM_1534760|brassinosteroid insensitive 1-associated receptor kinase 1 [EC:2.7.10.1 2.7.11.1]	GO:0031090//organelle membrane	GO:0004672//protein kinase activity;GO:0032559	GO:0006464//cellular protein modification process;GO:0007167//enzyme linked receptor protein signaling pathway	gi|357521691|ref|XP_003631134.1|/3.17009e-39/Atypical receptor-like kinase MARK [Medicago truncatula]
CL11232.Contig1_S2_3	1295	56	144	9.82557	26.9556	1.45597	Up	1.34855e-11	1.84905e-09	K13430|1|1e-133|474|rcu:RCOM_1078760|serine/threonine-protein kinase PBS1 [EC:2.7.11.1]	-	GO:0004672//protein kinase activity;GO:0032559	GO:0006464//cellular protein modification process	gi|460411779|ref|XP_004251283.1|/1.93137e-160/PREDICTED: probable serine/threonine-protein kinase RLCKVII-like [Solanum lycopersicum]
Unigene35960_S2_1	1491	168	431	25.6018	70.074	1.45263	Up	1.25697e-31	5.64335e-29	K15172|1|2e-27|122|vcn:VOLCADRAFT_106802|transcription elongation factor SPT5	-	-	-	gi|225445023|ref|XP_002283114.1|/1.76006e-91/PREDICTED: zinc finger CCCH domain-containing protein 49-like [Vitis vinifera]
Unigene68975_S2_3	1023	34	87	7.55166	20.6158	1.44889	Up	1.70611e-07	1.33924e-05	K01301|1|5e-18|90.1|zma:100280900|glutamate carboxypeptidase II [EC:3.4.17.21]	-	GO:0008238//exopeptidase activity	GO:0048364//root development;GO:0010075//regulation of meristem growth;GO:0009909//regulation of flower development;GO:0008152//metabolic process	gi|460410724|ref|XP_004250770.1|/5.636e-61/PREDICTED: probable glutamate carboxypeptidase 2-like [Solanum lycopersicum]
Unigene73573_S2_1	800	129	330	36.6386	99.9956	1.4485	Up	1.71439e-24	5.37152e-22	K09338|1|3e-27|120|ath:AT3G61890|homeobox-leucine zipper protein	-	GO:0003677//DNA binding	GO:0006351//transcription, DNA-dependent	gi|13447045|gb|AAA63768.2|/1.64977e-64/homeobox-leucine zipper protein HAHB-4 [Helianthus annuus]
Unigene7157_S2_3	245	36	92	33.3869	91.0288	1.44704	Up	7.74014e-08	6.41787e-06	-	-	-	-	gi|356534071|ref|XP_003535581.1|/3.31537e-09/PREDICTED: LRR receptor-like serine/threonine-protein kinase GSO1-like [Glycine max]
Unigene76204_S2_3	577	94	240	37.0162	100.831	1.44571	Up	3.49144e-18	7.76661e-16	K13263|1|6e-25|111|gmx:100101902|isoflavone 7-O-glucosyltransferase [EC:2.4.1.170];K08237|2|7e-14|75.1|vvi:100246482|hydroquinone glucosyltransferase [EC:2.4.1.218]	-	GO:0016757//transferase activity, transferring glycosyl groups	-	gi|171906254|gb|ACB56924.1|/1.05064e-70/glycosyltransferase UGT88A8 [Hieracium pilosella]
CL6084.Contig2_S2_1	1020	134	342	29.85	81.2799	1.44517	Up	3.03926e-25	9.94581e-23	K01507|1|6e-112|402|vvi:100258490|inorganic pyrophosphatase [EC:3.6.1.1]	GO:0044424//intracellular part	GO:0046872//metal ion binding;GO:0016462//pyrophosphatase activity	GO:0006793//phosphorus metabolic process	gi|225439878|ref|XP_002278867.1|/7.7198e-111/PREDICTED: soluble inorganic pyrophosphatase [Vitis vinifera]
Unigene92529_S2_3	432	164	418	86.258	234.558	1.44321	Up	1.93768e-30	8.2469e-28	-	-	-	-	gi|225462634|ref|XP_002265965.1|/5.62324e-09/PREDICTED: miraculin [Vitis vinifera]
Unigene1412_S2_1	964	44	112	10.3709	28.1642	1.44133	Up	3.31608e-09	3.43408e-07	K13414|1|3e-21|100|aly:ARALYDRAFT_489755|mitogen-activated protein kinase kinase kinase 1, plant [EC:2.7.11.25]	-	GO:0004674//protein serine/threonine kinase activity	-	gi|460392140|ref|XP_004241675.1|/2.29564e-61/PREDICTED: mitogen-activated protein kinase kinase kinase ANP1-like [Solanum lycopersicum]
Unigene958_S2_1	711	24	61	7.66975	20.7978	1.43918	Up	1.37205e-05	0.000727315	-	-	-	-	gi|297847708|ref|XP_002891735.1|/2.73261e-09/hypothetical protein ARALYDRAFT_474441 [Arabidopsis lyrata subsp. lyrata]
Unigene74223_S2_1	257	24	61	21.2186	57.5379	1.43918	Up	1.37205e-05	0.000726792	-	-	-	-	-
Unigene69292_S2_3	1116	30	76	6.10796	16.5085	1.43444	Up	1.25091e-06	8.31268e-05	K14855|1|1e-169|593|vvi:100262007|ribosome assembly protein 4	-	-	-	gi|225450034|ref|XP_002276009.1|/1.57734e-168/PREDICTED: notchless protein homolog [Vitis vinifera]
Unigene5472_S2_1	414	30	76	16.4649	44.501	1.43444	Up	1.25091e-06	8.30519e-05	-	-	-	-	-
Unigene76224_S2_3	1364	47	119	7.8293	21.149	1.43363	Up	1.24877e-09	1.38474e-07	K08332|1|5e-09|60.8|vcn:VOLCADRAFT_41528|vacuolar protein 8	-	-	-	gi|224122136|ref|XP_002318761.1|/1.11469e-121/predicted protein [Populus trichocarpa]
CL8290.Contig5_S2_3	218	32	81	33.3528	90.0711	1.43325	Up	5.65286e-07	4.00983e-05	K10256|1|1e-23|105|gmx:100805040|omega-6 fatty acid desaturase (delta-12 desaturase) [EC:1.14.19.-]	-	GO:0016705//oxidoreductase activity, acting on paired donors, with incorporation or reduction of molecular oxygen	GO:0008152//metabolic process	gi|442614250|gb|AGC65505.1|/1.9105e-33/FAD2-8 protein [Carthamus tinctorius]
Unigene76148_S2_3	409	95	240	52.7764	142.248	1.43044	Up	6.41244e-18	1.39689e-15	-	-	-	-	-
CL759.Contig1_S2_1	680	517	1299	172.751	463.081	1.42257	Up	4.71808e-89	9.38898e-86	K08488|1|4e-19|92.8|ath:AT1G32270|syntaxin 7	GO:0031090//organelle membrane	-	GO:0051707//response to other organism;GO:0006952//defense response;GO:0002252	gi|42557351|dbj|BAD11071.1|/5.14337e-63/hin1 like protein [Capsicum chinense]
Unigene76309_S2_3	379	32	80	19.1845	51.1691	1.41533	Up	8.45832e-07	5.78797e-05	-	-	-	-	-
Unigene84633_S2_3	1008	59	147	13.2994	35.352	1.41043	Up	2.52396e-11	3.31856e-09	-	-	GO:0016740//transferase activity	-	gi|171906260|gb|ACB56927.1|/2.89872e-70/glycosyltransferase UGT95A1 [Hieracium pilosella]
CL5076.Contig1_S2_1	936	51	127	12.3804	32.8916	1.40966	Up	5.77428e-10	6.65352e-08	K06966|1|8e-100|361|vvi:100255182|	-	GO:0003824//catalytic activity	-	gi|359481376|ref|XP_002276279.2|/1.01517e-98/PREDICTED: cytokinin riboside 5'-monophosphate phosphoribohydrolase LOG3-like [Vitis vinifera]
Unigene71137_S2_1	737	49	122	15.1066	40.1282	1.40943	Up	1.26497e-09	1.39849e-07	-	-	-	-	gi|462397266|gb|EMJ03065.1|/8.44007e-33/hypothetical protein PRUPE_ppa012997mg [Prunus persica]
Unigene62561_S2_1	369	43	107	26.4778	70.2934	1.40861	Up	1.33648e-08	1.25838e-06	-	-	GO:0005488//binding;GO:0019787//small conjugating protein ligase activity	GO:0032446//protein modification by small protein conjugation;GO:0006970//response to osmotic stress;GO:0009738//abscisic acid mediated signaling pathway;GO:0080134//regulation of response to stress	gi|460387480|ref|XP_004239405.1|/6.25018e-16/PREDICTED: E3 ubiquitin-protein ligase RHA2A-like [Solanum lycopersicum]
Unigene27618_S2_3	1177	35	87	6.75664	17.9184	1.40707	Up	3.144e-07	2.35018e-05	-	-	-	-	gi|356500742|ref|XP_003519190.1|/1.62102e-86/PREDICTED: uncharacterized hydrolase C22A12.06c-like isoform 1 [Glycine max]
Unigene13738_S2_1	806	50	124	14.0953	37.2944	1.40374	Up	1.04154e-09	1.16548e-07	-	-	-	-	-
Unigene62374_S2_1	737	25	62	7.70747	20.393	1.40374	Up	1.68829e-05	0.000873566	-	-	-	-	-
Unigene79725_S2_1	771	48	119	14.1458	37.4153	1.40326	Up	2.28284e-09	2.42898e-07	-	-	GO:0004721//phosphoprotein phosphatase activity	-	gi|255551731|ref|XP_002516911.1|/4.93857e-63/protein phosphatase-2c, putative [Ricinus communis]
CL9415.Contig1_S2_1	642	36	89	12.7411	33.6056	1.39921	Up	2.58206e-07	1.95997e-05	K00001|1|4e-70|262|vvi:100256495|alcohol dehydrogenase [EC:1.1.1.1]	-	GO:0016616//oxidoreductase activity, acting on the CH-OH group of donors, NAD or NADP as acceptor;GO:0046914//transition metal ion binding	GO:0008152//metabolic process	gi|225426554|ref|XP_002272348.1|/4.27621e-69/PREDICTED: alcohol dehydrogenase-like 3 [Vitis vinifera]
Unigene43085_S2_3	575	84	207	33.1933	87.2689	1.39457	Up	3.98504e-15	7.39089e-13	-	-	GO:0046914//transition metal ion binding	-	gi|88683126|emb|CAJ77497.1|/1.91087e-32/putative dicyanin blue copper protein precursor [Solanum tuberosum]
CL4242.Contig1_S2_1	1024	95	234	21.0796	55.3953	1.39391	Up	6.78476e-17	1.40326e-14	-	GO:0043231//intracellular membrane-bounded organelle	-	GO:0006915//apoptotic process	gi|460400255|ref|XP_004245651.1|/2.13672e-68/PREDICTED: BAG family molecular chaperone regulator 3-like [Solanum lycopersicum]
Unigene28085_S2_1	1360	251	618	41.9348	110.156	1.39332	Up	5.268e-42	3.49444e-39	K00469|1|1e-151|534|rcu:RCOM_1048680|inositol oxygenase [EC:1.13.99.1]	GO:0044424//intracellular part	GO:0046914//transition metal ion binding;GO:0016701//oxidoreductase activity, acting on single donors with incorporation of molecular oxygen	GO:0006020//inositol metabolic process	gi|449435800|ref|XP_004135682.1|/6.02286e-152/PREDICTED: inositol oxygenase 2-like [Cucumis sativus]
CL1973.Contig1_S2_1	883	50	123	12.8662	33.7677	1.39206	Up	1.54462e-09	1.68489e-07	K06966|1|6e-97|352|rcu:RCOM_1600480|	GO:0044444//cytoplasmic part;GO:0043231//intracellular membrane-bounded organelle	GO:0003824//catalytic activity	-	gi|359492329|ref|XP_002285924.2|/1.32555e-97/PREDICTED: cytokinin riboside 5'-monophosphate phosphoribohydrolase LOG5-like isoform 2 [Vitis vinifera]
Unigene28373_S2_1	1203	68	167	12.8435	33.6518	1.38965	Up	2.01096e-12	2.93784e-10	-	-	-	-	gi|302142313|emb|CBI19516.3|/9.97355e-23/unnamed protein product [Vitis vinifera]
CL9972.Contig2_S2_1	675	209	513	70.3529	184.234	1.38886	Up	5.4552e-35	2.86905e-32	-	-	-	-	gi|449456675|ref|XP_004146074.1|/1.31682e-10/PREDICTED: uncharacterized protein LOC101219186 [Cucumis sativus]
CL2453.Contig10_S2_1	508	44	108	19.6801	51.5368	1.38886	Up	1.63141e-08	1.51476e-06	K13065|1|7e-72|267|pop:POPTR_554899|shikimate O-hydroxycinnamoyltransferase [EC:2.3.1.133]	-	GO:0016746//transferase activity, transferring acyl groups	-	gi|73671235|gb|AAZ80047.1|/8.34692e-86/hydroxycinnamoyl-CoA:quinate hydroxycinnamoyltransferase [Cynara cardunculus var. altilis]
CL3256.Contig1_S2_1	2331	331	810	32.2645	84.2364	1.3845	Up	5.19996e-54	4.90863e-51	K14491|1|0.0|641|rcu:RCOM_0999330|two-component response regulator ARR-B family	-	-	GO:0009987//cellular process	gi|470117957|ref|XP_004295112.1|/0/PREDICTED: two-component response regulator ARR1-like [Fragaria vesca subsp. vesca]
Unigene27563_S2_3	560	79	193	32.0537	83.5461	1.38208	Up	4.98558e-14	8.324e-12	-	-	-	-	gi|147835635|emb|CAN66257.1|/1.94188e-26/hypothetical protein VITISV_001236 [Vitis vinifera]
Unigene82172_S2_1	741	41	100	12.572	32.7144	1.37971	Up	6.47382e-08	5.44141e-06	K13420|1|2e-78|290|vvi:100253808|LRR receptor-like serine/threonine-protein kinase FLS2 [EC:2.7.11.1]	GO:0031224//intrinsic to membrane	GO:0004672//protein kinase activity;GO:0016628//oxidoreductase activity, acting on the CH-CH group of donors, NAD or NADP as acceptor;GO:0032559	GO:0006464//cellular protein modification process	gi|359483612|ref|XP_002272319.2|/2.52633e-77/PREDICTED: LRR receptor-like serine/threonine-protein kinase FLS2-like [Vitis vinifera]
CL12808.Contig1_S2_3	387	105	256	61.6478	160.356	1.37916	Up	4.51338e-18	9.97958e-16	-	-	GO:0016787//hydrolase activity	-	gi|224116878|ref|XP_002331836.1|/3.9789e-15/predicted protein [Populus trichocarpa]
Unigene39790_S2_1	589	32	78	12.3445	32.1023	1.37881	Up	1.87512e-06	0.000119848	-	-	GO:0016491//oxidoreductase activity	GO:0008152//metabolic process	gi|460386406|ref|XP_004238889.1|/6.95261e-65/PREDICTED: putative lipid phosphate phosphatase 3, chloroplastic-like [Solanum lycopersicum]
Unigene39272_S2_1	335	71	173	48.1563	125.187	1.37829	Up	1.1205e-12	1.66671e-10	-	-	-	-	gi|356556466|ref|XP_003546546.1|/2.01223e-38/PREDICTED: uncharacterized protein LOC100785884 [Glycine max]
CL732.Contig4_S2_1	259	42	102	36.8459	95.4679	1.37351	Up	5.30854e-08	4.5187e-06	-	-	-	-	gi|460388243|ref|XP_004239778.1|/3.4623e-35/PREDICTED: uncharacterized protein LOC101260344 [Solanum lycopersicum]
Unigene20306_S2_3	725	33	80	10.3423	26.7491	1.37094	Up	1.53444e-06	9.95427e-05	-	-	-	-	gi|357503247|ref|XP_003621912.1|/4.81068e-17/hypothetical protein MTR_7g024950 [Medicago truncatula]
CL3185.Contig11_S2_3	372	33	80	20.1563	52.132	1.37094	Up	1.53444e-06	9.96305e-05	-	-	-	-	-
CL673.Contig7_S2_1	355	48	116	30.7222	79.2112	1.36642	Up	7.3982e-09	7.22453e-07	-	GO:0044464//cell part	GO:0046914//transition metal ion binding	-	gi|356533571|ref|XP_003535336.1|/8.05698e-16/PREDICTED: zinc finger protein MAGPIE-like [Glycine max]
Unigene20596_S2_1	1132	48	116	9.63461	24.841	1.36642	Up	7.3982e-09	7.23412e-07	K00924|1|1e-53|208|aly:ARALYDRAFT_473063|[EC:2.7.1.-];K13418|5|5e-52|203|pop:POPTR_913861|somatic embryogenesis receptor kinase 1 [EC:2.7.10.1 2.7.11.1]	GO:0031224//intrinsic to membrane	GO:0004872//receptor activity;GO:0004672//protein kinase activity;GO:0032559	GO:0006952//defense response;GO:0006464//cellular protein modification process;GO:0009719;GO:0007167//enzyme linked receptor protein signaling pathway	gi|14495543|gb|AAG52992.2|/4.02898e-111/receptor-like protein kinase INRPK1a [Ipomoea nil]
CL3343.Contig2_S2_1	619	135	326	49.5544	127.669	1.36532	Up	2.84194e-22	8.1421e-20	K00487|1|9e-108|387|pop:POPTR_823837|trans-cinnamate 4-monooxygenase [EC:1.14.13.11]	-	GO:0016709//oxidoreductase activity, acting on paired donors, with incorporation or reduction of molecular oxygen, NAD(P)H as one donor, and incorporation of one atom of oxygen;GO:0005506//iron ion binding	GO:0008152//metabolic process	gi|409924910|gb|AFV47361.1|/2.14666e-107/C4H [Helichrysum aureonitens]
CL5072.Contig1_S2_3	1240	83	200	15.2088	39.099	1.36222	Up	3.3564e-14	5.70743e-12	K13783|1|1e-138|491|rcu:RCOM_1500400|MFS transporter, OPA family, solute carrier family 37 (glycerol-3-phosphate transporter), member 1/2	-	-	GO:0071702	gi|460378806|ref|XP_004235159.1|/1.18787e-143/PREDICTED: putative glycerol-3-phosphate transporter 1-like [Solanum lycopersicum]
Unigene85931_S2_3	824	247	595	68.1097	175.044	1.36178	Up	3.59718e-39	2.15334e-36	K09286|1|2e-22|104|pop:POPTR_707534|EREBP-like factor	-	-	-	gi|383875204|gb|AFH56414.1|/5.99091e-25/ethylene response factor 7, partial [Diospyros kaki]
Unigene21385_S2_1	544	33	79	13.7833	35.2034	1.35279	Up	2.26912e-06	0.000143044	K01184|1|2e-57|219|rcu:RCOM_1063390|polygalacturonase [EC:3.2.1.15]	-	GO:0004553//hydrolase activity, hydrolyzing O-glycosyl compounds	GO:0044238//primary metabolic process;GO:0045229//external encapsulating structure organization	gi|224100173|ref|XP_002311773.1|/1.89779e-76/predicted protein [Populus trichocarpa]
Unigene16876_S2_1	700	28	67	9.08865	23.2024	1.35214	Up	1.36873e-05	0.00072608	K01376|1|3e-78|289|ath:AT5G43060|[EC:3.4.22.-];K01365|4|1e-68|257|smo:SELMODRAFT_428615|cathepsin L [EC:3.4.22.15]	GO:0043231//intracellular membrane-bounded organelle	GO:0004175//endopeptidase activity;GO:0005488//binding;GO:0016628//oxidoreductase activity, acting on the CH-CH group of donors, NAD or NADP as acceptor	GO:0019538//protein metabolic process;GO:0006970//response to osmotic stress	gi|30141027|dbj|BAC75927.1|/4.10614e-95/cysteine protease-5 [Helianthus annuus]
Unigene19519_S2_3	491	107	256	49.5156	126.391	1.35194	Up	1.41727e-17	2.97303e-15	K05359|1|1e-31|133|vvi:100267022|arogenate/prephenate dehydratase [EC:4.2.1.91 4.2.1.51]	GO:0009536//plastid	GO:0016836//hydro-lyase activity	GO:0009628//response to abiotic stimulus;GO:0006558//L-phenylalanine metabolic process	gi|193290658|gb|ACF17637.1|/7.20285e-36/putative arogenate dehydratase [Capsicum annuum]
Unigene27554_S2_3	1150	583	1394	115.189	293.847	1.35107	Up	2.38134e-88	4.61416e-85	-	GO:0044464//cell part	-	-	gi|356535337|ref|XP_003536203.1|/3.68233e-144/PREDICTED: uncharacterized protein LOC100782566 [Glycine max]
Unigene1729_S2_1	1175	486	1162	93.9805	239.732	1.35099	Up	6.03178e-74	9.06367e-71	K12135|1|1e-62|238|aly:ARALYDRAFT_488429|zinc finger protein CONSTANS	-	-	-	gi|422898331|dbj|BAM67031.1|/0/constans-like 1 [Chrysanthemum seticuspe f. boreale]
CL2924.Contig5_S2_3	2162	329	782	34.5764	87.6815	1.34249	Up	7.08308e-50	6.13561e-47	K13065|1|2e-147|521|pop:POPTR_554899|shikimate O-hydroxycinnamoyltransferase [EC:2.3.1.133]	-	GO:0016746//transferase activity, transferring acyl groups	-	gi|212283268|gb|ACJ23164.1|/0/hydroxycinnamoyl CoA quinate transferase 2 [Cynara cardunculus var. scolymus]
CL2698.Contig2_S2_3	668	32	76	10.8846	27.58	1.34133	Up	4.10078e-06	0.00024568	K13447|1|9e-27|118|mtr:MTR_1g083290|respiratory burst oxidase [EC:1.6.3.- 1.11.1.-]	GO:0031224//intrinsic to membrane;GO:0009536//plastid	GO:0050664//oxidoreductase activity, acting on NAD(P)H, oxygen as acceptor;GO:0046914//transition metal ion binding;GO:0016723//oxidoreductase activity, oxidizing metal ions, NAD or NADP as acceptor;GO:0050662//coenzyme binding	GO:0009314//response to radiation;GO:0022900//electron transport chain	gi|460369063|ref|XP_004230384.1|/5.42154e-94/PREDICTED: ferric reduction oxidase 7, chloroplastic-like [Solanum lycopersicum]
Unigene5886_S2_1	1622	221	524	30.9586	78.3136	1.33893	Up	7.56732e-34	3.64171e-31	-	-	-	-	gi|309256315|gb|ADO60985.1|/1.57971e-141/cycling DOF factor-like 1 [Helianthus annuus]
CL6390.Contig1_S2_1	1063	118	279	25.2225	63.625	1.33488	Up	1.11238e-18	2.60014e-16	-	-	-	-	gi|462419031|gb|EMJ23294.1|/9.49794e-160/hypothetical protein PRUPE_ppa005632mg [Prunus persica]
Unigene313_S2_1	362	44	104	27.6174	69.6437	1.33441	Up	7.71084e-08	6.40078e-06	-	-	-	-	-
Unigene28118_S2_1	212	64	151	68.5936	172.663	1.33181	Up	9.64664e-11	1.19375e-08	-	-	-	-	-
CL514.Contig2_S2_1	911	230	542	57.3652	144.224	1.33006	Up	1.29478e-34	6.52979e-32	-	-	GO:0003824//catalytic activity	-	gi|460381916|ref|XP_004236687.1|/7.74796e-56/PREDICTED: nudix hydrolase 18, mitochondrial-like [Solanum lycopersicum]
Unigene77377_S2_3	1531	55	129	8.16257	20.4254	1.32327	Up	2.67648e-09	2.80326e-07	-	GO:0043231//intracellular membrane-bounded organelle;GO:0016020//membrane	GO:0005488//binding;GO:0001071//nucleic acid binding transcription factor activity	GO:0009409//response to cold;GO:0002376//immune system process;GO:0010467//gene expression;GO:0009743//response to carbohydrate stimulus;GO:0051707//response to other organism	gi|21358787|gb|AAM47025.1|/1.40185e-75/nam-like protein 1 [Petunia x hybrida]
Unigene74479_S2_1	334	55	129	37.4158	93.6268	1.32327	Up	2.67648e-09	2.80725e-07	-	-	-	-	-
Unigene77382_S2_3	2379	29	68	2.76976	6.92901	1.32289	Up	1.64398e-05	0.000853642	K09338|1|1e-169|595|ath:AT4G17710|homeobox-leucine zipper protein	-	GO:0003677//DNA binding	GO:0009755//hormone-mediated signaling pathway;GO:0006351//transcription, DNA-dependent;GO:0006950//response to stress	gi|225427116|ref|XP_002277673.1|/0/PREDICTED: homeobox-leucine zipper protein ROC3 [Vitis vinifera]
CL12269.Contig2_S2_3	931	29	68	7.07763	17.7058	1.32289	Up	1.64398e-05	0.000854244	-	-	-	-	-
Unigene92829_S2_3	929	83	194	20.3003	50.6224	1.31828	Up	3.27732e-13	5.14518e-11	-	GO:0043231//intracellular membrane-bounded organelle	GO:0005515//protein binding	GO:0044267//cellular protein metabolic process;GO:0050896//response to stimulus	gi|225437529|ref|XP_002275599.1|/4.32319e-110/PREDICTED: uncharacterized protein LOC100264117 [Vitis vinifera]
CL722.Contig1_S2_3	451	116	271	58.4414	145.663	1.31757	Up	7.42314e-18	1.60755e-15	K09422|1|8e-47|183|aly:ARALYDRAFT_483923|myb proto-oncogene protein, plant	GO:0043231//intracellular membrane-bounded organelle	GO:0003676//nucleic acid binding;GO:0001071//nucleic acid binding transcription factor activity	GO:0009699//phenylpropanoid biosynthetic process;GO:0006351//transcription, DNA-dependent	gi|71041100|gb|AAZ20438.1|/4.567e-46/MYB22 [Malus x domestica]
CL3677.Contig1_S2_1	167	39	91	53.0625	132.094	1.3158	Up	6.69332e-07	4.6758e-05	-	-	-	-	-
Unigene97782_S2_3	904	36	84	9.04843	22.5252	1.3158	Up	1.81034e-06	0.000116415	-	GO:0009534//chloroplast thylakoid	GO:0070011//peptidase activity, acting on L-amino acid peptides	GO:0019538//protein metabolic process;GO:0007165//signal transduction	gi|470134436|ref|XP_004303058.1|/1.05184e-113/PREDICTED: carboxyl-terminal-processing protease-like [Fragaria vesca subsp. vesca]
CL2670.Contig1_S2_1	2571	365	848	32.2575	79.9559	1.30957	Up	5.65076e-52	5.13661e-49	-	-	GO:0016788//hydrolase activity, acting on ester bonds	-	gi|462406623|gb|EMJ12087.1|/0/hypothetical protein PRUPE_ppa002205mg [Prunus persica]
CL3745.Contig2_S2_3	1009	31	72	6.98088	17.2981	1.30913	Up	1.0875e-05	0.000592255	K12309|1|2e-125|446|aly:ARALYDRAFT_485655|beta-galactosidase [EC:3.2.1.23];K01190|3|7e-31|132|cme:CMP078C|beta-galactosidase [EC:3.2.1.23]	GO:0005618//cell wall	GO:0030246//carbohydrate binding;GO:0043167//ion binding;GO:0015925	GO:0044238//primary metabolic process	gi|359482511|ref|XP_002279310.2|/5.72071e-159/PREDICTED: beta-galactosidase-like [Vitis vinifera]
Unigene27271_S2_3	924	74	171	18.197	44.8623	1.3018	Up	1.2952e-11	1.77921e-09	K09286|1|4e-11|67.0|pop:POPTR_571923|EREBP-like factor	-	GO:0003677//DNA binding	GO:0006633//fatty acid biosynthetic process;GO:0050794//regulation of cellular process;GO:0010467//gene expression;GO:0006950//response to stress	gi|81022813|gb|ABB55257.1|/1.14646e-46/AP2 transcription factor [Brassica carinata]
CL10345.Contig2_S2_1	494	42	97	19.318	47.5994	1.301	Up	3.62288e-07	2.68093e-05	K00737|1|1e-40|163|vvi:100254142|beta-1,4-mannosyl-glycoprotein beta-1,4-N-acetylglucosaminyltransferase [EC:2.4.1.144]	GO:0044464//cell part	GO:0008375//acetylglucosaminyltransferase activity	GO:0006486//protein glycosylation	gi|460386901|ref|XP_004239132.1|/2.28042e-45/PREDICTED: beta-1,4-mannosyl-glycoprotein 4-beta-N-acetylglucosaminyltransferase-like isoform 1 [Solanum lycopersicum]
Unigene74874_S2_1	515	31	71	13.6771	33.4201	1.28896	Up	1.59059e-05	0.000828839	-	-	-	-	gi|359482026|ref|XP_002275955.2|/1.78626e-06/PREDICTED: B3 domain-containing protein At2g36080-like [Vitis vinifera]
CL1821.Contig4_S2_1	2045	143	327	15.8885	38.7625	1.28668	Up	1.61365e-20	4.24331e-18	-	GO:0016020//membrane	-	-	gi|470102738|ref|XP_004287808.1|/0/PREDICTED: uncharacterized protein LOC101298540 [Fragaria vesca subsp. vesca]
Unigene74345_S2_1	1552	141	321	20.6427	50.1384	1.28028	Up	5.01214e-20	1.28587e-17	K01051|1|8e-117|419|vvi:100251413|pectinesterase [EC:3.1.1.11]	GO:0005618//cell wall;GO:0031090//organelle membrane	GO:0004091//carboxylesterase activity;GO:0004857//enzyme inhibitor activity	GO:0071555//cell wall organization	gi|460379553|ref|XP_004235526.1|/0/PREDICTED: pectinesterase 3-like [Solanum lycopersicum]
Unigene14770_S2_1	1168	143	325	27.8184	67.4524	1.27783	Up	3.35374e-20	8.72565e-18	-	-	GO:0016741	GO:0006730//one-carbon metabolic process	gi|147771521|emb|CAN75691.1|/1.16496e-137/hypothetical protein VITISV_038532 [Vitis vinifera]
Unigene93576_S2_3	782	41	93	11.9129	28.8292	1.27501	Up	9.41838e-07	6.39148e-05	-	-	-	-	gi|460371304|ref|XP_004231480.1|/1.70889e-26/PREDICTED: uncharacterized protein LOC101259006 [Solanum lycopersicum]
CL5137.Contig1_S2_1	292	60	136	46.6883	112.905	1.27398	Up	2.97582e-09	3.09915e-07	K13418|1|2e-19|92.0|aly:ARALYDRAFT_895025|somatic embryogenesis receptor kinase 1 [EC:2.7.10.1 2.7.11.1]	-	GO:0016772//transferase activity, transferring phosphorus-containing groups	-	gi|356561578|ref|XP_003549058.1|/8.85819e-23/PREDICTED: LRR receptor-like serine/threonine-protein kinase GSO1-like [Glycine max]
Unigene14270_S2_1	842	478	1082	128.99	311.51	1.27202	Up	5.45382e-63	6.58303e-60	-	-	-	-	gi|381140350|gb|AFF57513.1|/2.81404e-118/Cys2/His2-type zinc finger protein [Chrysanthemum x morifolium]
CL4689.Contig3_S2_3	800	54	122	15.3371	36.9681	1.26925	Up	2.12714e-08	1.93121e-06	-	GO:0031090//organelle membrane;GO:0043231//intracellular membrane-bounded organelle	-	-	gi|224128452|ref|XP_002320335.1|/1.31632e-37/predicted protein [Populus trichocarpa]
Unigene13298_S2_3	1357	45	101	7.53481	18.0426	1.25976	Up	4.11298e-07	2.9807e-05	-	-	-	-	gi|460368875|ref|XP_004230290.1|/1.51477e-78/PREDICTED: uncharacterized protein LOC101243829 [Solanum lycopersicum]
Unigene15358_S2_3	417	37	83	20.1607	48.2502	1.25899	Up	4.54666e-06	0.000269542	-	GO:0043231//intracellular membrane-bounded organelle	GO:0003676//nucleic acid binding	-	gi|224077838|ref|XP_002305430.1|/2.64747e-27/predicted protein [Populus trichocarpa]
Unigene70656_S2_1	402	63	141	35.6085	85.0257	1.25568	Up	2.32164e-09	2.4596e-07	K09561|1|2e-09|58.9|vcn:VOLCADRAFT_67840|STIP1 homology and U-box containing protein 1 [EC:6.3.2.19]	GO:0043234//protein complex	GO:0019787//small conjugating protein ligase activity	GO:0009743//response to carbohydrate stimulus;GO:0032446//protein modification by small protein conjugation	gi|224103617|ref|XP_002313124.1|/6.85904e-31/predicted protein [Populus trichocarpa]
CL3480.Contig1_S2_1	1035	364	814	79.9099	190.652	1.2545	Up	7.81678e-47	6.25597e-44	-	-	GO:0016787//hydrolase activity	-	gi|449445094|ref|XP_004140308.1|/5.7537e-53/PREDICTED: nudix hydrolase 18, mitochondrial-like [Cucumis sativus]
CL3361.Contig1_S2_3	1093	43	96	8.93897	21.2916	1.2521	Up	9.00092e-07	6.14785e-05	K00430|1|2e-137|486|vvi:100242338|peroxidase [EC:1.11.1.7]	GO:0044464//cell part	GO:0005506//iron ion binding;GO:0003824//catalytic activity;GO:0016209//antioxidant activity	GO:0008152//metabolic process;GO:0006950//response to stress	gi|357470223|ref|XP_003605396.1|/2.01166e-136/Peroxidase [Medicago truncatula]
Unigene13662_S2_3	1975	69	154	7.93819	18.9021	1.25167	Up	4.70936e-10	5.46925e-08	K11684|1|9e-26|117|sbi:SORBI_03g001920|bromodomain-containing factor 1;K11723|3|1e-09|63.5|vvi:100267501|bromodomain-containing protein 7/9;K06062|4|8e-09|60.8|cme:CMM151C|histone acetyltransferase [EC:2.3.1.48]	-	-	-	gi|224116690|ref|XP_002317367.1|/3.2164e-30/global transcription factor group [Populus trichocarpa]
CL5161.Contig1_S2_1	518	136	303	59.6552	141.798	1.24912	Up	2.49476e-18	5.61741e-16	-	-	GO:0003676//nucleic acid binding;GO:0001071//nucleic acid binding transcription factor activity	GO:0006950//response to stress;GO:0009738//abscisic acid mediated signaling pathway	gi|311976585|gb|ADQ20114.1|/2.40733e-75/NAC domain-containing protein [Chrysanthemum x morifolium]
Unigene73812_S2_1	1368	94	209	15.6128	37.0354	1.24618	Up	4.64674e-13	7.14279e-11	-	-	-	-	gi|4200165|emb|CAA76145.1|/0/neutral invertase [Daucus carota]
CL2887.Contig1_S2_1	531	43	95	18.3998	43.3697	1.237	Up	1.29764e-06	8.57674e-05	-	-	-	-	gi|460400473|ref|XP_004245759.1|/1.97196e-22/PREDICTED: uncharacterized protein LOC101253408 [Solanum lycopersicum]
Unigene28247_S2_1	1958	1825	4028	211.782	498.694	1.23557	Up	3.70464e-219	2.27311e-215	K15172|1|8e-27|120|vcn:VOLCADRAFT_106802|transcription elongation factor SPT5	-	-	-	gi|225448453|ref|XP_002269430.1|/7.0606e-163/PREDICTED: zinc finger CCCH domain-containing protein 29-like [Vitis vinifera]
CL514.Contig6_S2_1	205	55	121	60.9605	143.083	1.23091	Up	5.16604e-08	4.41783e-06	-	-	-	-	-
CL1908.Contig1_S2_1	692	35	77	11.4922	26.9738	1.23091	Up	1.44459e-05	0.00075921	K03695|1|8e-71|264|bdi:100825913|ATP-dependent Clp protease ATP-binding subunit ClpB	-	GO:0016462//pyrophosphatase activity;GO:0032559	GO:0050896//response to stimulus;GO:0043170	gi|11561806|gb|AAC83688.2|/1.63375e-72/101 kDa heat shock protein [Nicotiana tabacum]
Unigene28179_S2_1	1305	621	1365	108.124	253.559	1.22964	Up	5.47288e-75	8.39517e-72	-	GO:0016020//membrane	-	-	gi|13785207|emb|CAC37355.1|/3.03723e-129/putative membrane protein [Solanum tuberosum]
Unigene13268_S2_1	1000	152	333	34.5369	80.7237	1.22486	Up	1.96955e-19	4.86637e-17	K09422|1|3e-64|243|rcu:RCOM_1153840|myb proto-oncogene protein, plant	-	-	-	gi|346425871|gb|AEO27498.1|/4.73251e-73/MYB2 [Chrysanthemum x morifolium]
Unigene63498_S2_1	1352	63	138	10.5877	24.7434	1.22465	Up	6.86654e-09	6.75011e-07	-	GO:0043234//protein complex;GO:0016020//membrane	GO:0033612//receptor serine/threonine kinase binding;GO:0019787//small conjugating protein ligase activity	GO:0032446//protein modification by small protein conjugation;GO:0015995//chlorophyll biosynthetic process;GO:0015996//chlorophyll catabolic process;GO:0009688//abscisic acid biosynthetic process;GO:0010260//organ senescence	gi|225457588|ref|XP_002273221.1|/0/PREDICTED: U-box domain-containing protein 43 [Vitis vinifera]
Unigene19427_S2_3	943	59	129	14.2161	33.1616	1.22199	Up	2.25178e-08	2.03434e-06	-	GO:0044444//cytoplasmic part	GO:0016755;GO:0046914//transition metal ion binding;GO:0016614//oxidoreductase activity, acting on CH-OH group of donors;GO:0019829//cation-transporting ATPase activity	GO:0010038//response to metal ion;GO:0052482;GO:0043043//peptide biosynthetic process;GO:0002376//immune system process;GO:0019762//glucosinolate catabolic process;GO:0009699//phenylpropanoid biosynthetic process;GO:0015698//inorganic anion transport	gi|359483794|ref|XP_002264038.2|/1.46349e-121/PREDICTED: uncharacterized protein LOC100244557 [Vitis vinifera]
Unigene19284_S2_1	637	55	120	19.6184	45.6666	1.21894	Up	7.40074e-08	6.15725e-06	K13448|1|4e-45|179|vvi:100251912|calcium-binding protein CML	-	-	-	gi|460407148|ref|XP_004249018.1|/2.9186e-46/PREDICTED: calcium-binding protein CAST-like [Solanum lycopersicum]
Unigene62874_S2_1	770	72	157	21.2462	49.4272	1.2181	Up	7.46528e-10	8.48254e-08	-	-	GO:0046914//transition metal ion binding;GO:0003677//DNA binding;GO:0001071//nucleic acid binding transcription factor activity	GO:0006351//transcription, DNA-dependent;GO:0048511//rhythmic process	gi|460388432|ref|XP_004239871.1|/1.70922e-39/PREDICTED: GATA transcription factor 1-like [Solanum lycopersicum]
Unigene69121_S2_3	489	56	122	26.0207	60.4795	1.21679	Up	6.00974e-08	5.08617e-06	-	-	-	-	gi|225435062|ref|XP_002284384.1|/1.95698e-41/PREDICTED: zinc finger protein ZAT11 [Vitis vinifera]
Unigene73595_S2_1	673	87	189	29.3727	68.0775	1.2127	Up	1.6623e-11	2.24166e-09	-	-	-	-	gi|357451843|ref|XP_003596198.1|/1.81997e-12/hypothetical protein MTR_2g069430 [Medicago truncatula]
Unigene59191_S2_3	1180	140	304	26.9579	62.4523	1.21205	Up	1.32716e-17	2.80801e-15	-	-	-	-	gi|225464015|ref|XP_002265615.1|/2.08234e-41/PREDICTED: uncharacterized protein LOC100264272 [Vitis vinifera]
CL2619.Contig2_S2_3	288	65	141	51.2814	118.682	1.21059	Up	6.47974e-09	6.40407e-07	K09872|1|2e-48|187|ath:AT4G23400|aquaporin PIP	GO:0009526//plastid envelope;GO:0031224//intrinsic to membrane	GO:0005372//water transmembrane transporter activity	GO:0006950//response to stress;GO:0042044//fluid transport	gi|32363338|sp|Q8LAA6.2|PIP15_ARATH/3.97476e-47/RecName: Full=Probable aquaporin PIP1-5; Short=AtPIP1;5; AltName: Full=Plasma membrane intrinsic protein 1d; Short=PIP1d
Unigene13572_S2_1	851	250	542	66.7498	154.393	1.20977	Up	4.5103e-30	1.88689e-27	K13448|1|2e-41|167|pop:POPTR_412211|calcium-binding protein CML	-	GO:0046872//metal ion binding;GO:0016491//oxidoreductase activity	-	gi|225445593|ref|XP_002285404.1|/6.73521e-51/PREDICTED: calmodulin-like protein 5-like [Vitis vinifera]
Unigene76756_S2_3	2774	173	374	14.1703	32.683	1.20567	Up	3.86494e-21	1.06185e-18	-	GO:0030312//external encapsulating structure;GO:0044444//cytoplasmic part	-	GO:0008154//actin polymerization or depolymerization;GO:0003006//developmental process involved in reproduction	gi|460405689|ref|XP_004248308.1|/5.78744e-169/PREDICTED: formin-like protein 5-like [Solanum lycopersicum]
Unigene36978_S2_1	382	75	162	44.6105	102.804	1.20444	Up	5.7198e-10	6.60108e-08	K09872|1|2e-58|221|aly:ARALYDRAFT_492536|aquaporin PIP	GO:0031224//intrinsic to membrane	-	GO:0006810//transport	gi|335954641|gb|AEH76327.1|/2.02259e-59/plasma membrane intrinsic protein 1 [Jatropha curcas]
CL12201.Contig1_S2_3	1501	50	108	7.56883	17.4422	1.20444	Up	4.2968e-07	3.10474e-05	-	-	-	-	gi|296090406|emb|CBI40225.3|/2.73758e-92/unnamed protein product [Vitis vinifera]
CL5218.Contig1_S2_3	989	58	125	13.3251	30.6387	1.20121	Up	5.65396e-08	4.7961e-06	K15397|1|2e-84|310|sbi:SORBI_01g042600|3-ketoacyl-CoA synthase [EC:2.3.1.-]	GO:0043231//intracellular membrane-bounded organelle	GO:0016747//transferase activity, transferring acyl groups other than amino-acyl groups	GO:0006631//fatty acid metabolic process	gi|225448813|ref|XP_002276028.1|/1.91867e-127/PREDICTED: 3-ketoacyl-CoA synthase 12-like [Vitis vinifera]
CL5093.Contig1_S2_3	1535	52	112	7.69723	17.6875	1.20032	Up	2.82586e-07	2.12966e-05	-	-	GO:0031406//carboxylic acid binding	GO:0009725//response to hormone stimulus	gi|297742666|emb|CBI34815.3|/1.12118e-173/unnamed protein product [Vitis vinifera]
CL11632.Contig2_S2_3	1594	75	161	10.6909	24.4847	1.1955	Up	8.13224e-10	9.16963e-08	-	GO:0009536//plastid	GO:0016740//transferase activity	-	gi|462415434|gb|EMJ20171.1|/0/hypothetical protein PRUPE_ppa003851mg [Prunus persica]
CL6163.Contig1_S2_3	764	49	105	14.5728	33.316	1.19294	Up	7.56036e-07	5.23185e-05	K11982|1|2e-12|70.9|vvi:100262515|E3 ubiquitin-protein ligase RNF115/126 [EC:6.3.2.19];K05283|3|6e-12|69.3|aly:ARALYDRAFT_354960|phosphatidylinositol glycan, class W [EC:2.3.-.-]	GO:0031301//integral to organelle membrane;GO:0009534//chloroplast thylakoid	GO:0046914//transition metal ion binding	GO:0006351//transcription, DNA-dependent;GO:0009314//response to radiation	gi|462399423|gb|EMJ05091.1|/8.46862e-108/hypothetical protein PRUPE_ppa010806mg [Prunus persica]
Unigene68493_S2_3	414	64	137	35.1252	80.219	1.19144	Up	1.61715e-08	1.50341e-06	-	-	GO:0005515//protein binding	GO:0044267//cellular protein metabolic process	gi|359473751|ref|XP_003631355.1|/8.82596e-31/PREDICTED: uncharacterized protein LOC100852520 [Vitis vinifera]
Unigene27524_S2_1	660	184	393	63.3451	144.346	1.18823	Up	1.15561e-21	3.24761e-19	-	-	-	-	-
CL6508.Contig1_S2_3	919	55	117	13.5984	30.8622	1.18241	Up	2.14386e-07	1.65637e-05	K01951|1|2e-06|51.2|rcu:RCOM_0651320|GMP synthase (glutamine-hydrolysing) [EC:6.3.5.2]	-	-	-	gi|460369550|ref|XP_004230625.1|/6.60739e-87/PREDICTED: putative glutamine amidotransferase YLR126C-like [Solanum lycopersicum]
CL9458.Contig1_S2_1	1812	56	119	7.02214	15.9201	1.18087	Up	1.73808e-07	1.36144e-05	-	GO:0031410//cytoplasmic vesicle	-	-	gi|460412615|ref|XP_004251693.1|/1.51896e-172/PREDICTED: uncharacterized protein LOC101250665 [Solanum lycopersicum]
CL3154.Contig1_S2_3	2373	308	653	29.4912	66.7072	1.17756	Up	1.86782e-34	9.29238e-32	-	-	-	-	gi|255543721|ref|XP_002512923.1|/4.66249e-63/hypothetical protein RCOM_1447500 [Ricinus communis]
CL1470.Contig10_S2_3	522	64	135	27.8579	62.6932	1.17022	Up	3.25078e-08	2.8631e-06	-	-	-	-	-
CL2924.Contig3_S2_3	1103	57	120	11.7419	26.3732	1.16741	Up	1.99689e-07	1.54932e-05	K13065|1|5e-138|488|pop:POPTR_554899|shikimate O-hydroxycinnamoyltransferase [EC:2.3.1.133]	-	GO:0016746//transferase activity, transferring acyl groups	-	gi|194271142|gb|ACF37072.1|/0/hydroxycinnamoyl CoA quinate transferase 1 [Cynara cardunculus var. scolymus]
CL12936.Contig2_S2_3	1013	49	103	10.9907	24.6482	1.1652	Up	1.52623e-06	9.91845e-05	K11092|1|1e-07|55.8|cre:CHLREDRAFT_137847|U2 small nuclear ribonucleoprotein A';K13415|3|1e-07|55.5|osa:4324691|protein brassinosteroid insensitive 1 [EC:2.7.10.1 2.7.11.1]	GO:0043231//intracellular membrane-bounded organelle	-	-	gi|302141965|emb|CBI19168.3|/3.19813e-109/unnamed protein product [Vitis vinifera]
CL8856.Contig2_S2_3	1268	119	250	21.3239	47.7945	1.16437	Up	6.36936e-14	1.05388e-11	-	-	-	-	gi|460399954|ref|XP_004245501.1|/2.86765e-100/PREDICTED: uncharacterized protein LOC101251606 isoform 2 [Solanum lycopersicum]
Unigene42266_S2_3	1281	52	109	9.22345	20.6269	1.16115	Up	8.09908e-07	5.56283e-05	-	-	-	-	gi|297739879|emb|CBI30061.3|/4.69206e-34/unnamed protein product [Vitis vinifera]
Unigene74523_S2_1	914	43	90	10.6896	23.87	1.15899	Up	7.71582e-06	0.000435672	-	-	GO:0003676//nucleic acid binding;GO:0046914//transition metal ion binding	-	gi|255555977|ref|XP_002519023.1|/3.88473e-39/zinc finger protein, putative [Ricinus communis]
Unigene69456_S2_3	1289	55	115	9.69503	21.6273	1.15754	Up	4.30172e-07	3.10525e-05	-	-	-	-	gi|225458045|ref|XP_002277913.1|/4.68465e-74/PREDICTED: zinc finger CCCH domain-containing protein 6-like [Vitis vinifera]
CL8542.Contig1_S2_1	1875	81	169	9.81574	21.8495	1.15443	Up	9.32464e-10	1.04501e-07	K00924|1|1e-50|199|aly:ARALYDRAFT_313416|[EC:2.7.1.-];K04733|4|3e-47|188|aly:ARALYDRAFT_916421|interleukin-1 receptor-associated kinase 4 [EC:2.7.11.1]	-	GO:0004672//protein kinase activity;GO:0032559	GO:0006464//cellular protein modification process;GO:0048229//gametophyte development	gi|462414484|gb|EMJ19221.1|/2.73145e-140/hypothetical protein PRUPE_ppa005935mg [Prunus persica]
Unigene84476_S2_3	1185	187	389	35.8561	79.5771	1.15014	Up	1.8892e-20	4.95025e-18	K09422|1|8e-93|338|vvi:100257755|myb proto-oncogene protein, plant	-	-	-	gi|225452821|ref|XP_002283575.1|/9.88566e-92/PREDICTED: myb-related protein 306 isoform 1 [Vitis vinifera]
Unigene83186_S2_1	655	131	272	45.4432	100.666	1.14744	Up	1.05174e-14	1.8482e-12	K01206|1|6e-09|58.9|ath:AT1G67830|alpha-L-fucosidase [EC:3.2.1.51];K00514|3|6e-07|52.4|rcu:RCOM_1428040|zeta-carotene desaturase [EC:1.3.5.6]	GO:0044464//cell part	GO:0016787//hydrolase activity	GO:0044238//primary metabolic process	gi|470132490|ref|XP_004302114.1|/2.33818e-94/PREDICTED: GDSL esterase/lipase At5g33370-like [Fragaria vesca subsp. vesca]
Unigene35781_S2_1	404	80	166	44.9933	99.6056	1.14652	Up	1.6156e-09	1.75194e-07	-	GO:0005773//vacuole;GO:0031090//organelle membrane	GO:0046872//metal ion binding	GO:0006810//transport	gi|297847712|ref|XP_002891737.1|/3.5097e-27/sodium/calcium exchanger family protein [Arabidopsis lyrata subsp. lyrata]
Unigene36086_S2_1	955	81	168	19.2717	42.6445	1.14587	Up	1.31118e-09	1.44741e-07	K15172|1|5e-07|53.5|vcn:VOLCADRAFT_106802|transcription elongation factor SPT5	-	-	GO:0006952//defense response;GO:0009743//response to carbohydrate stimulus	gi|460388580|ref|XP_004239945.1|/8.00269e-75/PREDICTED: zinc finger CCCH domain-containing protein 29-like isoform 3 [Solanum lycopersicum]
Unigene79648_S2_1	576	139	288	54.8317	121.207	1.14439	Up	2.01314e-15	3.79098e-13	-	-	-	-	gi|224111558|ref|XP_002315899.1|/9.76853e-45/predicted protein [Populus trichocarpa]
Unigene14022_S2_1	2160	355	735	37.3434	82.488	1.14333	Up	7.19614e-37	3.98385e-34	-	GO:0016020//membrane	GO:0060089	GO:0009314//response to radiation	gi|255578335|ref|XP_002530034.1|/0/signal transducer, putative [Ricinus communis]
Unigene63379_S2_1	936	102	211	24.7607	54.6467	1.14208	Up	1.17888e-11	1.62549e-09	-	GO:0016020//membrane	GO:0004672//protein kinase activity;GO:0019899//enzyme binding	GO:0006468//protein phosphorylation	gi|224092482|ref|XP_002309629.1|/8.00092e-96/predicted protein [Populus trichocarpa]
CL9043.Contig2_S2_1	2015	45	93	5.07431	11.1883	1.14071	Up	7.12822e-06	0.000404353	K01193|1|0.0|869|vvi:100241232|beta-fructofuranosidase [EC:3.2.1.26]	GO:0043231//intracellular membrane-bounded organelle	GO:0004558//alpha-glucosidase activity	GO:0044238//primary metabolic process	gi|19913128|emb|CAD12104.1|/0/beta-fructofuranosidase [Cichorium intybus]
CL6999.Contig2_S2_1	597	46	95	17.5074	38.575	1.1397	Up	5.76176e-06	0.000332215	-	-	-	-	-
Unigene685_S2_3	1472	95	196	14.6641	32.2779	1.13826	Up	7.08384e-11	8.96191e-09	-	-	-	-	gi|460401740|ref|XP_004246375.1|/2.21563e-46/PREDICTED: uncharacterized protein LOC101263742 [Solanum lycopersicum]
Unigene28346_S2_1	1390	72	148	11.7695	25.8109	1.13293	Up	1.69784e-08	1.56853e-06	K01968|1|2e-32|138|rcu:RCOM_0646250|3-methylcrotonyl-CoA carboxylase alpha subunit [EC:6.4.1.4]	GO:0005840//ribosome;GO:0043231//intracellular membrane-bounded organelle	GO:0046914//transition metal ion binding;GO:0016879//ligase activity, forming carbon-nitrogen bonds;GO:0032559	GO:0006551//leucine metabolic process	gi|255567518|ref|XP_002524738.1|/2.45016e-31/acetyl-CoA carboxylase, putative [Ricinus communis]
Unigene48248_S2_3	627	75	154	27.179	59.5402	1.13137	Up	9.05304e-09	8.72481e-07	-	-	-	-	gi|238055376|sp|B9RT03.1|CSPL5_RICCO/7.99379e-25/RecName: Full=CASP-like protein RCOM_0679870
Unigene80170_S2_1	1214	75	154	14.0372	30.751	1.13137	Up	9.05304e-09	8.73624e-07	K12657|1|3e-149|526|pop:POPTR_833794|delta-1-pyrroline-5-carboxylate synthetase [EC:2.7.2.11 1.2.1.41]	GO:0044424//intracellular part	GO:0016620//oxidoreductase activity, acting on the aldehyde or oxo group of donors, NAD or NADP as acceptor;GO:0016774//phosphotransferase activity, carboxyl group as acceptor;GO:0032559	GO:0006560//proline metabolic process;GO:0006796//phosphate-containing compound metabolic process	gi|359486765|ref|XP_002282355.2|/2.17231e-150/PREDICTED: delta-1-pyrroline-5-carboxylate synthase [Vitis vinifera]
Unigene93562_S2_3	679	92	188	30.7863	67.1189	1.12443	Up	2.59128e-10	3.0724e-08	-	-	-	-	gi|224104545|ref|XP_002313473.1|/2.15093e-77/predicted protein [Populus trichocarpa]
Unigene19447_S2_3	1053	48	98	10.3574	22.5608	1.12315	Up	5.2988e-06	0.000308419	-	-	-	-	gi|255542012|ref|XP_002512070.1|/2.15699e-47/RNA binding protein, putative [Ricinus communis]
Unigene45157_S2_3	308	50	102	36.8858	80.2798	1.12197	Up	3.46302e-06	0.000210381	K03093|1|2e-10|62.4|vvi:100250120|RNA polymerase sigma factor	-	-	GO:0006351//transcription, DNA-dependent	gi|225462725|ref|XP_002268709.1|/2.55142e-09/PREDICTED: RNA polymerase sigma factor rpoD [Vitis vinifera]
Unigene926_S2_1	1881	838	1709	101.227	220.247	1.12154	Up	6.66878e-81	1.14191e-77	K15172|1|2e-27|122|vcn:VOLCADRAFT_106802|transcription elongation factor SPT5	-	-	-	gi|460388580|ref|XP_004239945.1|/8.16232e-177/PREDICTED: zinc finger CCCH domain-containing protein 29-like isoform 3 [Solanum lycopersicum]
Unigene56438_S2_3	441	51	104	26.2767	57.1678	1.12142	Up	2.80022e-06	0.000174139	-	-	-	-	gi|255565176|ref|XP_002523580.1|/4.9698e-50/conserved hypothetical protein [Ricinus communis]
CL6502.Contig1_S2_3	1686	53	108	7.14262	15.5283	1.12037	Up	1.83171e-06	0.000117584	K01772|1|9e-173|605|rcu:RCOM_0798270|ferrochelatase [EC:4.99.1.1]	GO:0009536//plastid	GO:0016772//transferase activity, transferring phosphorus-containing groups;GO:0005488//binding;GO:0016829//lyase activity	GO:0006779//porphyrin-containing compound biosynthetic process;GO:0006351//transcription, DNA-dependent;GO:0006950//response to stress	gi|328727190|gb|AEB38782.1|/3.10287e-172/ferrochelatase isoform I [Nicotiana tabacum]
Unigene6084_S2_3	629	55	112	19.8679	43.1643	1.1194	Up	1.19883e-06	7.98825e-05	-	-	-	-	-
Unigene28502_S2_1	1683	205	417	27.6764	60.0633	1.11783	Up	6.66284e-21	1.79701e-18	-	-	-	GO:0006351//transcription, DNA-dependent	gi|460367489|ref|XP_004229606.1|/4.78965e-56/PREDICTED: transcription factor bHLH130-like [Solanum lycopersicum]
CL5142.Contig2_S2_1	1534	63	128	9.33157	20.2275	1.11612	Up	2.21034e-07	1.70416e-05	K14413|1|2e-09|62.4|pop:POPTR_567039|beta-1,3-galactosyltransferase [EC:2.4.1.-]	GO:0043231//intracellular membrane-bounded organelle;GO:0031224//intrinsic to membrane	GO:0035250//UDP-galactosyltransferase activity	GO:0006464//cellular protein modification process	gi|225438287|ref|XP_002269415.1|/3.99696e-163/PREDICTED: beta-1,3-galactosyltransferase 7 [Vitis vinifera]
CL66.Contig2_S2_1	629	47	95	16.978	36.6125	1.10867	Up	9.19872e-06	0.000508103	K09755|1|1e-67|253|ath:AT4G36220|ferulate-5-hydroxylase [EC:1.14.-.-]	GO:0043231//intracellular membrane-bounded organelle	GO:0004497//monooxygenase activity;GO:0005506//iron ion binding	GO:0009411//response to UV;GO:0012501//programmed cell death;GO:0006631//fatty acid metabolic process;GO:0009699//phenylpropanoid biosynthetic process	gi|418203660|dbj|BAM66576.1|/4.05644e-101/ferulate-5-hydroxylase [Chrysanthemum x morifolium]
Unigene2215_S2_3	887	48	97	12.2958	26.5097	1.10836	Up	7.4321e-06	0.000420296	K08679|1|2e-62|237|ath:AT4G00110|UDP-glucuronate 4-epimerase [EC:5.1.3.6]	GO:0044464//cell part	GO:0016857//racemase and epimerase activity, acting on carbohydrates and derivatives	GO:0006139//nucleobase-containing compound metabolic process	gi|15236712|ref|NP_191922.1|/2.62645e-61/UDP-D-glucuronate 4-epimerase 3 [Arabidopsis thaliana]
Unigene70893_S2_1	627	50	101	18.1193	39.0491	1.10776	Up	4.85408e-06	0.000286154	-	-	GO:0031406//carboxylic acid binding	-	gi|460400348|ref|XP_004245697.1|/1.57031e-36/PREDICTED: uncharacterized protein LOC101260460 [Solanum lycopersicum]
Unigene13668_S2_3	1711	101	204	13.4125	28.9026	1.10762	Up	7.71034e-11	9.67142e-09	K09060|1|2e-75|281|vvi:100248302|plant G-box-binding factor	-	-	-	gi|359489695|ref|XP_002279966.2|/8.86984e-74/PREDICTED: common plant regulatory factor 1-like [Vitis vinifera]
Unigene36094_S2_1	1203	78	157	14.7322	31.6367	1.10262	Up	1.31499e-08	1.24291e-06	-	GO:0044464//cell part	-	-	gi|460392527|ref|XP_004241867.1|/3.79668e-131/PREDICTED: patellin-5-like [Solanum lycopersicum]
CL605.Contig2_S2_3	1261	484	973	87.2107	187.049	1.10084	Up	1.70816e-45	1.31013e-42	-	-	-	-	gi|225425073|ref|XP_002273185.1|/8.43293e-28/PREDICTED: UPF0496 protein 4 [Vitis vinifera]
Unigene27927_S2_3	2662	2026	4072	172.93	370.815	1.10051	Up	2.08998e-184	1.0259e-180	K01583|1|0.0|969|rcu:RCOM_1450830|arginine decarboxylase [EC:4.1.1.19]	-	GO:0016831//carboxy-lyase activity	GO:0006525//arginine metabolic process;GO:0006596//polyamine biosynthetic process	gi|394305089|gb|AFN26936.1|/0/arginine decarboxylase [Camellia sinensis]
Unigene75328_S2_1	780	89	178	25.926	55.32	1.0934	Up	1.82448e-09	1.96974e-07	K01184|1|2e-70|263|rcu:RCOM_1063390|polygalacturonase [EC:3.2.1.15]	-	GO:0004553//hydrolase activity, hydrolyzing O-glycosyl compounds	GO:0044238//primary metabolic process;GO:0045229//external encapsulating structure organization	gi|357485855|ref|XP_003613215.1|/1.04551e-84/Polygalacturonase [Medicago truncatula]
CL10442.Contig1_S2_3	410	70	140	38.793	82.7754	1.0934	Up	9.83194e-08	8.06153e-06	K00514|1|4e-06|48.1|rcu:RCOM_1428040|zeta-carotene desaturase [EC:1.3.5.6]	GO:0031410//cytoplasmic vesicle;GO:0043231//intracellular membrane-bounded organelle	GO:0016787//hydrolase activity	GO:0044238//primary metabolic process	gi|470132490|ref|XP_004302114.1|/6.75172e-47/PREDICTED: GDSL esterase/lipase At5g33370-like [Fragaria vesca subsp. vesca]
Unigene76437_S2_3	1095	143	286	29.673	63.3153	1.0934	Up	2.40728e-14	4.14131e-12	-	-	-	-	gi|224082712|ref|XP_002306808.1|/1.16098e-75/predicted protein [Populus trichocarpa]
CL8502.Contig2_S2_3	324	66	132	46.2848	98.7611	1.0934	Up	2.28446e-07	1.75579e-05	-	-	-	-	-
CL5506.Contig1_S2_1	1538	247	493	36.4905	77.7048	1.09048	Up	1.58134e-23	4.7524e-21	-	-	GO:0016740//transferase activity	-	gi|460407630|ref|XP_004249254.1|/1.85721e-168/PREDICTED: uncharacterized protein LOC101252830 [Solanum lycopersicum]
CL601.Contig4_S2_3	1536	130	259	19.2305	40.8757	1.08785	Up	4.93868e-13	7.57573e-11	K08150|1|3e-107|387|vvi:100268023|MFS transporter, SP family, solute carrier family 2 (myo-inositol transporter), member 13	GO:0000325//plant-type vacuole;GO:0016020//membrane	GO:0005365//myo-inositol transmembrane transporter activity	GO:0015791//polyol transport	gi|460391575|ref|XP_004241396.1|/7.66358e-114/PREDICTED: inositol transporter 1-like [Solanum lycopersicum]
Unigene35893_S2_1	665	93	185	31.7761	67.4384	1.08563	Up	1.09603e-09	1.22274e-07	K04733|1|5e-25|112|smo:SELMODRAFT_159261|interleukin-1 receptor-associated kinase 4 [EC:2.7.11.1];K13416|3|3e-22|103|aly:ARALYDRAFT_491347|brassinosteroid insensitive 1-associated receptor kinase 1 [EC:2.7.10.1 2.7.11.1];K00924|5|5e-22|102|aly:ARALYDRAFT_313416|[EC:2.7.1.-]	GO:0016020//membrane	GO:0030246//carbohydrate binding;GO:0004672//protein kinase activity;GO:0019899//enzyme binding;GO:0000166//nucleotide binding	GO:0006468//protein phosphorylation	gi|460398975|ref|XP_004245022.1|/4.56574e-77/PREDICTED: G-type lectin S-receptor-like serine/threonine-protein kinase SD2-5-like [Solanum lycopersicum]
Unigene14102_S2_1	1784	454	902	57.823	122.566	1.08384	Up	2.75154e-41	1.79288e-38	-	GO:0005618//cell wall;GO:0043231//intracellular membrane-bounded organelle;GO:0005576//extracellular region;GO:0016020//membrane	GO:0016491//oxidoreductase activity	GO:0006950//response to stress	gi|255564323|ref|XP_002523158.1|/6.46312e-176/Reticuline oxidase precursor, putative [Ricinus communis]
CL3633.Contig1_S2_1	1585	118	234	16.9158	35.7885	1.08113	Up	8.2645e-12	1.15249e-09	K08900|1|1e-120|431|sbi:SORBI_09g030330|mitochondrial chaperone BCS1;K13120|4|2e-111|401|vvi:100263357|protein FAM32A	GO:0043231//intracellular membrane-bounded organelle	GO:0017111//nucleoside-triphosphatase activity;GO:0032559	-	gi|460408633|ref|XP_004249747.1|/1.06196e-142/PREDICTED: mitochondrial chaperone BCS1-like [Solanum lycopersicum]
CL2137.Contig2_S2_1	195	56	111	65.2518	137.989	1.08047	Up	2.63628e-06	0.000164499	-	-	-	-	-
Unigene28111_S2_1	1274	371	735	66.1674	139.854	1.07973	Up	9.32648e-34	4.45915e-31	-	-	GO:0005488//binding	GO:0010038//response to metal ion;GO:0009725//response to hormone stimulus;GO:0006970//response to osmotic stress	gi|460400530|ref|XP_004245787.1|/8.954e-110/PREDICTED: transcription factor MYB1R1-like [Solanum lycopersicum]
CL9123.Contig1_S2_1	2062	1133	2244	124.848	263.81	1.07933	Up	2.23318e-99	5.48097e-96	K01193|1|0.0|671|pop:POPTR_561648|beta-fructofuranosidase [EC:3.2.1.26]	-	GO:0004553//hydrolase activity, hydrolyzing O-glycosyl compounds	GO:0044238//primary metabolic process	gi|13940209|emb|CAC37922.1|/0/fructan 1-exohydrolase IIa [Cichorium intybus]
CL9585.Contig2_S2_3	1244	47	93	8.58454	18.1226	1.07797	Up	1.7936e-05	0.000919656	K03145|1|8e-107|385|vvi:100263760|transcription elongation factor S-II	GO:0043231//intracellular membrane-bounded organelle	GO:0003676//nucleic acid binding	GO:0006355//regulation of transcription, DNA-dependent;GO:0009908//flower development;GO:0006354//DNA-dependent transcription, elongation	gi|225439709|ref|XP_002272768.1|/9.89975e-106/PREDICTED: transcription elongation factor A protein 3 [Vitis vinifera]
CL9313.Contig1_S2_1	1555	47	93	6.86763	14.498	1.07797	Up	1.7936e-05	0.000919016	K03549|1|1e-96|352|smo:SELMODRAFT_180044|KUP system potassium uptake protein	GO:0005773//vacuole;GO:0031090//organelle membrane	GO:0046873//metal ion transmembrane transporter activity	GO:0034220//ion transmembrane transport;GO:0030001//metal ion transport	gi|470112524|ref|XP_004292483.1|/1.00485e-153/PREDICTED: potassium transporter 7-like [Fragaria vesca subsp. vesca]
Unigene84454_S2_3	742	88	174	26.9475	56.8463	1.07692	Up	4.31846e-09	4.40399e-07	K15692|1|7e-08|55.8|smo:SELMODRAFT_67002|E3 ubiquitin-protein ligase RNF13 [EC:6.3.2.19];K05283|2|1e-07|55.1|aly:ARALYDRAFT_354960|phosphatidylinositol glycan, class W [EC:2.3.-.-];K14297|3|4e-07|53.1|mtr:MTR_1g066430|nuclear pore complex protein Nup98-Nup96	-	GO:0046914//transition metal ion binding	GO:0009725//response to hormone stimulus;GO:0009743//response to carbohydrate stimulus	gi|460400111|ref|XP_004245579.1|/4.92203e-65/PREDICTED: E3 ubiquitin-protein ligase RHA1B-like [Solanum lycopersicum]
Unigene13856_S2_3	1638	175	346	24.2752	51.2058	1.07682	Up	1.16495e-16	2.39595e-14	K13422|1|2e-41|168|aly:ARALYDRAFT_890840|transcription factor MYC2	-	-	-	gi|224064350|ref|XP_002301432.1|/1.20534e-88/predicted protein [Populus trichocarpa]
Unigene13582_S2_3	774	87	172	25.5398	53.8697	1.07673	Up	5.32446e-09	5.32663e-07	K01047|1|2e-50|197|vvi:100243777|phospholipase A2 [EC:3.1.1.4]	GO:0043231//intracellular membrane-bounded organelle	GO:0004091//carboxylesterase activity	GO:0006629//lipid metabolic process	gi|296090311|emb|CBI40130.3|/1.8491e-49/unnamed protein product [Vitis vinifera]
CL3406.Contig1_S2_3	2531	260	514	23.3411	49.2298	1.07666	Up	5.42174e-24	1.65644e-21	K00021|1|0.0|802|pop:POPTR_798252|hydroxymethylglutaryl-CoA reductase (NADPH) [EC:1.1.1.34]	GO:0031090//organelle membrane;GO:0043231//intracellular membrane-bounded organelle;GO:0031224//intrinsic to membrane	GO:0016616//oxidoreductase activity, acting on the CH-OH group of donors, NAD or NADP as acceptor;GO:0048037//cofactor binding;GO:0000166//nucleotide binding	GO:0006720//isoprenoid metabolic process;GO:0006732//coenzyme metabolic process	gi|118422503|gb|ABK88909.1|/0/3-hydroxy-3-methylglutaryl coenzyme A reductase [Atractylodes lancea]
Unigene42736_S2_3	1309	164	323	28.4671	59.8163	1.07124	Up	1.55996e-15	2.96031e-13	-	-	-	-	gi|460366770|ref|XP_004229252.1|/3.45129e-56/PREDICTED: uncharacterized protein LOC101257508 [Solanum lycopersicum]
Unigene17291_S2_3	332	64	126	43.8007	92.0003	1.07068	Up	6.7163e-07	4.6874e-05	K14484|1|7e-09|57.0|aly:ARALYDRAFT_887587|auxin-responsive protein IAA	-	-	-	gi|462397247|gb|EMJ03046.1|/4.09685e-15/hypothetical protein PRUPE_ppa011843mg [Prunus persica]
CL10219.Contig1_S2_1	1317	61	120	10.5241	22.0878	1.06956	Up	1.26702e-06	8.38945e-05	K16055|1|8e-161|565|bdi:100821815|trehalose 6-phosphate synthase/phosphatase [EC:2.4.1.15 3.1.3.12]	GO:0043231//intracellular membrane-bounded organelle	GO:0035251//UDP-glucosyltransferase activity;GO:0019203//carbohydrate phosphatase activity	GO:0005991//trehalose metabolic process	gi|444300782|gb|AGD98700.1|/1.56345e-173/trehalose-6-phosphate synthase [Camellia sinensis]
Unigene42520_S2_3	679	60	118	20.078	42.1278	1.06916	Up	1.56594e-06	0.000101318	-	-	-	GO:0006810//transport	gi|224074813|ref|XP_002304461.1|/3.42606e-83/predicted protein [Populus trichocarpa]
Unigene68694_S2_3	1360	89	175	14.8693	31.1929	1.06888	Up	4.84026e-09	4.88203e-07	-	GO:0043231//intracellular membrane-bounded organelle	-	GO:0051707//response to other organism	gi|255570858|ref|XP_002526381.1|/1.64018e-149/conserved hypothetical protein [Ricinus communis]
CL4948.Contig1_S2_1	375	53	104	32.1132	67.2294	1.06592	Up	6.92482e-06	0.000395252	K10256|1|4e-32|134|pop:POPTR_561258|omega-6 fatty acid desaturase (delta-12 desaturase) [EC:1.14.19.-]	-	GO:0016491//oxidoreductase activity	GO:0008152//metabolic process	gi|239918833|gb|ACS34773.1|/8.90997e-47/omega-6 fatty acid desaturase [Artemisia sphaerocephala]
Unigene13169_S2_1	1358	174	340	29.1131	60.6927	1.05985	Up	5.12634e-16	1.00923e-13	-	-	-	GO:0009743//response to carbohydrate stimulus	gi|5821138|dbj|BAA83711.1|/1.97377e-86/heat shock factor [Nicotiana tabacum]
Unigene76902_S2_3	1486	123	240	18.8073	39.1516	1.05778	Up	1.05392e-11	1.45865e-09	K00010|1|2e-13|75.9|cme:CMR475C|myo-inositol 2-dehydrogenase [EC:1.1.1.18]	-	GO:0004033//aldo-keto reductase (NADP) activity	GO:0008152//metabolic process	gi|356514368|ref|XP_003525878.1|/1.03806e-176/PREDICTED: uncharacterized oxidoreductase yrbE-like [Glycine max]
Unigene28222_S2_1	1139	319	622	63.6365	132.38	1.05676	Up	6.97442e-28	2.64704e-25	-	-	-	-	gi|460398805|ref|XP_004244942.1|/1.5369e-09/PREDICTED: uncharacterized protein LOC101261347 [Solanum lycopersicum]
Unigene28452_S2_1	1684	239	466	32.2474	67.0812	1.05672	Up	2.74014e-21	7.61345e-19	-	-	-	-	gi|297734254|emb|CBI15501.3|/1.76697e-42/unnamed protein product [Vitis vinifera]
CL8515.Contig3_S2_1	1750	119	232	15.4507	32.1371	1.05657	Up	2.42082e-11	3.20009e-09	K13422|1|3e-36|151|mtr:MTR_5g030430|transcription factor MYC2	GO:0043231//intracellular membrane-bounded organelle	GO:0001071//nucleic acid binding transcription factor activity	GO:0009725//response to hormone stimulus;GO:0006351//transcription, DNA-dependent;GO:0006950//response to stress	gi|225470922|ref|XP_002264409.1|/1.46747e-156/PREDICTED: transcription factor bHLH13 [Vitis vinifera]
CL3645.Contig1_S2_1	403	75	146	42.2859	87.8223	1.05441	Up	1.25997e-07	1.00948e-05	-	-	-	-	-
CL6284.Contig1_S2_1	1416	56	109	8.98595	18.6604	1.05423	Up	5.06326e-06	0.000296585	K16055|1|0.0|643|aly:ARALYDRAFT_674660|trehalose 6-phosphate synthase/phosphatase [EC:2.4.1.15 3.1.3.12]	-	GO:0016787//hydrolase activity;GO:0016757//transferase activity, transferring glycosyl groups	GO:0005991//trehalose metabolic process	gi|444300782|gb|AGD98700.1|/0/trehalose-6-phosphate synthase [Camellia sinensis]
Unigene13450_S2_1	873	64	124	16.6573	34.4322	1.0476	Up	1.28181e-06	8.47973e-05	-	-	-	-	gi|311976585|gb|ADQ20114.1|/2.66516e-58/NAC domain-containing protein [Chrysanthemum x morifolium]
CL4878.Contig1_S2_1	1843	220	426	27.1229	56.0327	1.04675	Up	2.56664e-19	6.23702e-17	K13412|1|0.0|785|rcu:RCOM_0082230|calcium-dependent protein kinase [EC:2.7.11.1]	-	GO:0046872//metal ion binding;GO:0004674//protein serine/threonine kinase activity;GO:0032559	GO:0006464//cellular protein modification process	gi|470116430|ref|XP_004294385.1|/0/PREDICTED: calcium-dependent protein kinase 9-like [Fragaria vesca subsp. vesca]
Unigene93092_S2_3	1103	78	151	16.0679	33.1863	1.04641	Up	9.23086e-08	7.59406e-06	K00547|1|7e-141|498|vvi:100247323|homocysteine S-methyltransferase [EC:2.1.1.10]	-	GO:0008172	GO:0006730//one-carbon metabolic process;GO:0000097//sulfur amino acid biosynthetic process	gi|225423971|ref|XP_002282549.1|/8.83592e-140/PREDICTED: homocysteine S-methyltransferase 1 [Vitis vinifera]
CL9060.Contig1_S2_1	720	109	211	34.398	71.0407	1.04632	Up	2.66398e-10	3.15352e-08	-	-	-	-	gi|359496721|ref|XP_002273372.2|/5.80466e-31/PREDICTED: uncharacterized protein LOC100244739 [Vitis vinifera]
Unigene27903_S2_3	466	60	116	29.2553	60.3433	1.0445	Up	2.98948e-06	0.000184506	K13195|1|1e-37|153|pop:POPTR_712972|cold-inducible RNA-binding protein;K02965|2|1e-14|77.0|ath:AT5G47320|small subunit ribosomal protein S19;K11294|3|1e-14|76.6|smo:SELMODRAFT_15428|nucleolin;K14411|5|1e-13|73.9|zma:100280293|RNA-binding protein Musashi	GO:0043231//intracellular membrane-bounded organelle	GO:0003676//nucleic acid binding	-	gi|6911144|gb|AAF31403.1|AF200322_1/7.79527e-39/putative glycine-rich RNA binding protein 3 [Catharanthus roseus]
Unigene74553_S2_1	2250	126	243	12.7241	26.1807	1.04094	Up	1.45837e-11	1.98484e-09	-	GO:0016020//membrane	-	GO:0006810//transport	gi|462404148|gb|EMJ09705.1|/0/hypothetical protein PRUPE_ppa026488mg [Prunus persica]
CL7004.Contig2_S2_3	2089	153	295	16.6415	34.2327	1.04059	Up	1.01401e-13	1.65915e-11	-	GO:0031225//anchored to membrane;GO:0043231//intracellular membrane-bounded organelle	-	-	gi|225431865|ref|XP_002275330.1|/0/PREDICTED: COBRA-like protein 7 [Vitis vinifera]
CL9602.Contig1_S2_3	953	65	125	15.4974	31.7961	1.03682	Up	1.42795e-06	9.36241e-05	-	GO:0043231//intracellular membrane-bounded organelle	-	-	gi|462420449|gb|EMJ24712.1|/6.57339e-45/hypothetical protein PRUPE_ppa011892mg [Prunus persica]
CL9264.Contig1_S2_3	890	59	113	15.0626	30.7784	1.03094	Up	5.08528e-06	0.000297402	K10576|1|1e-29|128|vvi:100250088|ubiquitin-conjugating enzyme E2 H [EC:6.3.2.19];K13415|2|8e-25|112|sbi:SORBI_03g032990|protein brassinosteroid insensitive 1 [EC:2.7.10.1 2.7.11.1];K00924|3|2e-24|111|aly:ARALYDRAFT_313416|[EC:2.7.1.-]	-	GO:0016301//kinase activity;GO:0032559	GO:0006464//cellular protein modification process	gi|255538220|ref|XP_002510175.1|/1.4429e-75/ATP binding protein, putative [Ricinus communis]
CL3689.Contig3_S2_1	1472	495	948	76.4076	156.12	1.03086	Up	4.97546e-40	3.15813e-37	K08679|1|0.0|775|vvi:100241904|UDP-glucuronate 4-epimerase [EC:5.1.3.6]	-	GO:0048037//cofactor binding;GO:0016857//racemase and epimerase activity, acting on carbohydrates and derivatives	GO:0006139//nucleobase-containing compound metabolic process	gi|225433491|ref|XP_002265088.1|/0/PREDICTED: UDP-glucuronate 4-epimerase 6 [Vitis vinifera]
Unigene76667_S2_3	627	174	333	63.0552	128.746	1.02984	Up	4.5984e-15	8.40149e-13	K13448|1|1e-35|147|vvi:100253496|calcium-binding protein CML	GO:0016020//membrane	GO:0046872//metal ion binding	GO:0009642//response to light intensity;GO:0006952//defense response;GO:0009725//response to hormone stimulus;GO:0000302//response to reactive oxygen species;GO:0019932//second-messenger-mediated signaling;GO:0046209//nitric oxide metabolic process;GO:0009908//flower development;GO:0048571//long-day photoperiodism;GO:0043200//response to amino acid stimulus;GO:0009605//response to external stimul…	gi|460372337|ref|XP_004231987.1|/2.09389e-41/PREDICTED: calcium-binding protein CML24-like [Solanum lycopersicum]
Unigene28413_S2_1	1500	278	528	42.1107	85.3296	1.01886	Up	1.30018e-22	3.75422e-20	K13422|1|3e-111|400|vvi:100250607|transcription factor MYC2	-	-	-	gi|225427201|ref|XP_002280253.1|/3.81258e-110/PREDICTED: transcription factor MYC2-like [Vitis vinifera]
Unigene85164_S2_3	453	93	176	46.647	94.1828	1.01368	Up	1.91704e-08	1.7578e-06	K13496|1|3e-09|58.9|ath:AT2G36780|UDP-glucosyl transferase 73C [EC:2.4.1.-]	-	GO:0035251//UDP-glucosyltransferase activity	-	gi|470122317|ref|XP_004297190.1|/1.79592e-42/PREDICTED: UDP-glycosyltransferase 89A2-like [Fragaria vesca subsp. vesca]
Unigene78_S2_1	1294	107	202	18.7884	37.842	1.01015	Up	1.92349e-09	2.07056e-07	-	-	-	-	gi|460381754|ref|XP_004236607.1|/2.94403e-76/PREDICTED: uncharacterized protein LOC101267797 [Solanum lycopersicum]
Unigene13659_S2_3	2084	62	117	6.75979	13.6096	1.00957	Up	5.0598e-06	0.000296619	K10576|1|1e-47|189|vvi:100250088|ubiquitin-conjugating enzyme E2 H [EC:6.3.2.19];K13415|3|6e-44|177|osa:4324691|protein brassinosteroid insensitive 1 [EC:2.7.10.1 2.7.11.1]	GO:0016020//membrane	GO:0016491//oxidoreductase activity;GO:0004672//protein kinase activity;GO:0032559	GO:0006464//cellular protein modification process;GO:0007167//enzyme linked receptor protein signaling pathway	gi|359473670|ref|XP_003631342.1|/0/PREDICTED: inactive leucine-rich repeat receptor-like serine/threonine-protein kinase At1g60630-like [Vitis vinifera]
CL6748.Contig1_S2_1	1357	60	113	10.0464	20.1862	1.00669	Up	7.7258e-06	0.000435901	K00666|1|2e-114|410|sbi:SORBI_10g012080|fatty-acyl-CoA synthase [EC:6.2.1.-];K01904|2|1e-41|169|ppp:PHYPADRAFT_209184|4-coumarate--CoA ligase [EC:6.2.1.12];K10526|5|2e-40|165|zma:100274307|OPC-8:0 CoA ligase 1 [EC:6.2.1.-]	-	GO:0003824//catalytic activity	-	gi|470104366|ref|XP_004288576.1|/0/PREDICTED: probable acyl-activating enzyme 12, peroxisomal-like [Fragaria vesca subsp. vesca]
Unigene13653_S2_1	763	101	190	30.0771	60.3651	1.00505	Up	6.70322e-09	6.6072e-07	-	-	-	-	gi|224138912|ref|XP_002326721.1|/3.39255e-40/predicted protein [Populus trichocarpa]
Unigene76865_S2_3	1182	182	342	34.9859	70.14	1.00346	Up	7.57356e-15	1.35679e-12	-	GO:0031410//cytoplasmic vesicle	-	-	gi|359476777|ref|XP_002278837.2|/1.08637e-98/PREDICTED: LOW QUALITY PROTEIN: putative pentatricopeptide repeat-containing protein At3g23330 [Vitis vinifera]
Unigene14272_S2_1	217	21	0	21.9887	0.01	-11.1025	Down	9.60858e-07	6.4966e-05	-	-	-	-	-
Unigene79340_S2_1	228	19	0	18.9347	0.01	-10.8868	Down	3.60626e-06	0.000218183	-	-	-	-	-
Unigene38868_S2_1	451	25	0	12.5951	0.01	-10.2987	Down	6.82126e-08	5.72038e-06	-	-	-	-	-
CL3995.Contig1_S2_1	439	17	0	8.79881	0.01	-9.78116	Down	1.35349e-05	0.000719027	-	-	-	-	-
Unigene27006_S2_3	944	3629	57	873.483	14.6373	-5.89906	Down	0	0	-	-	-	-	gi|449526892|ref|XP_004170447.1|/8.88918e-18/PREDICTED: 23 kDa jasmonate-induced protein-like [Cucumis sativus]
Unigene46669_S2_1	285	31	1	24.7147	0.850574	-4.86079	Down	2.12662e-08	1.93312e-06	-	-	-	-	-
Unigene68689_S2_3	336	24	1	16.2297	0.721469	-4.49156	Down	1.73055e-06	0.000111577	K01728|1|3e-36|147|pop:POPTR_815540|pectate lyase [EC:4.2.2.2]	GO:0044464//cell part	GO:0016837;GO:0043169//cation binding	-	gi|32129827|sp|O24554.1|PEL_ZINEL/6.91596e-39/RecName: Full=Pectate lyase; AltName: Full=ZePel; Flags: Precursor
Unigene77370_S2_3	611	55	5	20.4532	1.98374	-3.36603	Down	2.86754e-11	3.75689e-09	-	-	-	-	gi|225430428|ref|XP_002285428.1|/4.26431e-36/PREDICTED: uncharacterized protein LOC100266438 [Vitis vinifera]
Unigene91759_S2_3	226	41	4	41.2206	4.29051	-3.26415	Down	1.71465e-08	1.58009e-06	-	-	-	-	-
Unigene1096_S2_1	320	27	3	19.1714	2.27263	-3.07652	Down	1.03485e-05	0.000565253	-	-	-	-	-
Unigene70463_S2_1	2180	32	4	3.33528	0.444796	-2.9066	Down	2.74204e-06	0.000170665	-	GO:0016020//membrane	GO:0046872//metal ion binding	-	gi|297740931|emb|CBI31113.3|/4.7021e-46/unnamed protein product [Vitis vinifera]
CL9397.Contig1_S2_1	688	40	5	13.2102	1.76173	-2.9066	Down	1.39119e-07	1.10619e-05	-	-	-	-	-
Unigene63237_S2_1	981	31	4	7.18013	0.988435	-2.86079	Down	4.75688e-06	0.000281099	-	-	-	-	-
CL866.Contig3_S2_3	1324	46	6	7.89422	1.09855	-2.84519	Down	2.14838e-08	1.94809e-06	-	-	-	-	gi|460376238|ref|XP_004233906.1|/1.12044e-78/PREDICTED: ankyrin repeat-containing protein At3g12360-like [Solanum lycopersicum]
CL2643.Contig1_S2_1	1129	52	7	10.4652	1.50301	-2.79968	Down	3.32722e-09	3.44078e-07	-	-	-	-	gi|87240724|gb|ABD32582.1|/2.84604e-16/Integrase, catalytic region; Zinc finger, CCHC-type; Peptidase aspartic, catalytic [Medicago truncatula]
CL1098.Contig2_S2_1	938	59	8	14.2919	2.06749	-2.78924	Down	3.015e-10	3.54624e-08	K08235|1|1e-108|390|vvi:100245071|xyloglucan:xyloglucosyl transferase [EC:2.4.1.207]	GO:0016021//integral to membrane;GO:0071944//cell periphery	GO:0016798//hydrolase activity, acting on glycosyl bonds	GO:0005975//carbohydrate metabolic process;GO:0009827//plant-type cell wall modification	gi|76786474|gb|ABA54988.1|/1.23522e-112/xyloglucan endotransglycosylase hydrolase [Apium graveolens]
Unigene28469_S2_1	729	191	26	59.5313	8.64575	-2.78358	Down	3.52762e-30	1.48422e-27	-	-	-	-	-
Unigene42607_S2_1	485	51	7	23.8928	3.49875	-2.77167	Down	5.71016e-09	5.68161e-07	-	-	-	-	-
Unigene73651_S2_1	252	71	10	64.0173	9.61959	-2.73441	Down	7.36352e-12	1.03075e-09	-	-	-	-	-
CL8002.Contig1_S2_1	449	39	6	19.7359	3.23938	-2.60703	Down	9.20344e-07	6.25715e-05	-	-	-	-	gi|470113582|ref|XP_004293002.1|/3.67747e-08/PREDICTED: UPF0481 protein At3g47200-like [Fragaria vesca subsp. vesca]
Unigene13969_S2_1	164	32	5	44.3349	7.39066	-2.58467	Down	1.04382e-05	0.00056973	-	-	-	-	-
Unigene49678_S2_1	482	38	6	17.9133	3.0176	-2.56956	Down	1.55708e-06	0.000100922	-	-	-	-	-
Unigene6014_S2_1	1115	31	5	6.31722	1.08706	-2.53886	Down	1.76519e-05	0.000908254	K13258|1|4e-75|280|gmx:547489|2-hydroxyisoflavanone dehydratase [EC:4.2.1.105];K14493|2|1e-27|122|aly:ARALYDRAFT_477795|gibberellin receptor GID1 [EC:3.-.-.-]	-	-	-	gi|462419606|gb|EMJ23869.1|/1.71778e-90/hypothetical protein PRUPE_ppa008575mg [Prunus persica]
Unigene55616_S2_3	321	37	6	26.19	4.5311	-2.53109	Down	2.62616e-06	0.000164007	K10258|1|3e-10|61.6|cre:CHLREDRAFT_602|enoyl reductase [EC:1.3.1.-]	GO:0044464//cell part	-	-	gi|460408995|ref|XP_004249926.1|/2.95296e-34/PREDICTED: very-long-chain enoyl-CoA reductase-like [Solanum lycopersicum]
CL4931.Contig1_S2_1	1575	114	19	16.4461	2.92435	-2.49156	Down	1.29629e-16	2.65127e-14	-	-	-	-	-
Unigene28567_S2_1	491	354	62	163.818	30.6103	-2.42	Down	5.77014e-47	4.66874e-44	-	-	-	-	gi|359495800|ref|XP_003635094.1|/7.76731e-06/PREDICTED: uncharacterized protein LOC100853951 [Vitis vinifera]
Unigene14447_S2_1	454	66	12	33.0314	6.40741	-2.36603	Down	1.18233e-09	1.31503e-07	-	-	-	-	-
CL9264.Contig1_S2_1	612	131	24	48.6362	9.50642	-2.35506	Down	8.8522e-18	1.9114e-15	-	-	-	-	gi|225430428|ref|XP_002285428.1|/5.03728e-37/PREDICTED: uncharacterized protein LOC100266438 [Vitis vinifera]
Unigene14431_S2_1	719	37	7	11.6926	2.36008	-2.30869	Down	8.42976e-06	0.000470215	K05283|1|2e-11|67.8|aly:ARALYDRAFT_354960|phosphatidylinositol glycan, class W [EC:2.3.-.-];K11982|2|3e-11|67.0|gmx:100787523|E3 ubiquitin-protein ligase RNF115/126 [EC:6.3.2.19]	-	GO:0046872//metal ion binding	-	gi|255546015|ref|XP_002514067.1|/1.01837e-19/monooxygenase, putative [Ricinus communis]
Unigene27959_S2_1	1370	483	92	80.1062	16.2789	-2.29891	Down	8.16058e-60	9.24405e-57	-	-	-	-	gi|460385920|ref|XP_004238648.1|/4.46172e-78/PREDICTED: F-box/kelch-repeat protein At1g23390-like [Solanum lycopersicum]
Unigene20640_S2_3	202	55	11	61.8658	13.2007	-2.22852	Down	9.02774e-08	7.43526e-06	-	-	-	-	-
CL3278.Contig5_S2_3	154	68	14	100.329	22.0376	-2.1867	Down	3.92626e-09	4.04322e-07	-	-	-	-	gi|225457949|ref|XP_002274505.1|/1.66682e-08/PREDICTED: chaperone protein dnaJ 11, chloroplastic-like [Vitis vinifera]
Unigene75591_S2_1	357	48	10	30.5501	6.7903	-2.16963	Down	9.42038e-07	6.38695e-05	-	-	-	-	-
Unigene36180_S2_1	392	43	9	24.9242	5.56562	-2.16293	Down	3.7449e-06	0.000226014	-	-	-	-	-
Unigene71446_S2_1	1698	121	26	16.1915	3.71187	-2.12502	Down	9.58024e-15	1.68754e-12	-	-	-	-	-
Unigene14028_S2_1	863	125	27	32.9108	7.5842	-2.11749	Down	3.98884e-15	7.37935e-13	-	-	-	-	-
Unigene62876_S2_1	361	63	15	39.6527	10.0726	-1.97698	Down	1.10044e-07	8.90389e-06	-	-	-	-	-
Unigene82103_S2_1	847	58	14	15.5591	4.00684	-1.95722	Down	4.26858e-07	3.08738e-05	K09338|1|6e-49|192|aly:ARALYDRAFT_490837|homeobox-leucine zipper protein	-	-	GO:0009725//response to hormone stimulus	gi|460372275|ref|XP_004231956.1|/2.90326e-54/PREDICTED: homeobox-leucine zipper protein HAT22-like [Solanum lycopersicum]
Unigene5603_S2_3	469	52	13	25.1924	6.71935	-1.9066	Down	2.60344e-06	0.000162726	K02183|1|1e-08|57.0|osa:4334072|calmodulin;K13448|3|5e-08|55.1|ath:AT3G51920|calcium-binding protein CML	-	GO:0046872//metal ion binding	GO:0000904//cell morphogenesis involved in differentiation	gi|224127983|ref|XP_002320212.1|/9.50699e-45/predicted protein [Populus trichocarpa]
Unigene27140_S2_3	1646	46	12	6.34991	1.76729	-1.84519	Down	1.57534e-05	0.000822058	K01179|1|7e-157|552|osa:4335944|endoglucanase [EC:3.2.1.4]	GO:0016020//membrane;GO:0005618//cell wall	GO:0004553//hydrolase activity, hydrolyzing O-glycosyl compounds;GO:0005488//binding	GO:0044238//primary metabolic process	gi|50346664|gb|AAT75042.1|/0/Cel9B [Populus tremula x Populus tremuloides]
Unigene26790_S2_3	640	129	34	45.7983	12.8782	-1.83036	Down	4.1589e-13	6.44673e-11	-	-	-	GO:0051179//localization	gi|498036|gb|AAA33933.1|/3.10028e-27/lipid transfer protein, partial [Senecio odorus]
CL1891.Contig1_S2_1	795	597	159	170.627	48.4827	-1.8153	Down	1.26556e-54	1.21017e-51	-	-	-	-	gi|4091899|gb|AAD11576.1|/8.16817e-24/lectin 3 [Helianthus tuberosus]
Unigene79726_S2_1	882	82	22	21.1244	6.0466	-1.80472	Down	1.12864e-08	1.07784e-06	-	-	-	-	-
CL5922.Contig1_S2_1	529	67	18	28.7779	8.24848	-1.80276	Down	2.61136e-07	1.97813e-05	-	-	-	-	-
Unigene13937_S2_1	1361	67	18	11.1855	3.20606	-1.80276	Down	2.61136e-07	1.9761e-05	-	-	-	-	gi|460393892|ref|XP_004242542.1|/1.38388e-55/PREDICTED: uncharacterized protein LOC101264023 [Solanum lycopersicum]
Unigene54396_S2_1	505	165	45	74.239	21.6012	-1.78106	Down	7.92026e-16	1.5387e-13	-	-	-	-	-
Unigene75860_S2_1	700	66	18	21.4232	6.23349	-1.78106	Down	4.02136e-07	2.93161e-05	-	-	-	-	gi|460407192|ref|XP_004249038.1|/1.32437e-53/PREDICTED: uncharacterized protein LOC101263359 [Solanum lycopersicum]
CL8051.Contig1_S2_1	1651	135	37	18.5792	5.43265	-1.77396	Down	3.85334e-13	5.99834e-11	-	-	-	-	-
CL4696.Contig2_S2_1	719	51	14	16.1169	4.72015	-1.77167	Down	9.53908e-06	0.000525327	-	-	-	GO:0032973//amino acid export	gi|470120697|ref|XP_004296430.1|/1.79759e-16/PREDICTED: protein GLUTAMINE DUMPER 3-like [Fragaria vesca subsp. vesca]
CL1044.Contig1_S2_1	765	310	86	92.0746	27.2517	-1.75645	Down	6.39584e-28	2.44003e-25	K03686|1|5e-12|69.7|ota:Ot10g00240|molecular chaperone DnaJ	-	-	-	gi|359476816|ref|XP_002265844.2|/3.1827e-30/PREDICTED: chaperone protein dnaJ 11, chloroplastic-like [Vitis vinifera]
Unigene74634_S2_1	555	277	77	113.403	33.6322	-1.75355	Down	4.6534e-25	1.50938e-22	-	-	-	-	-
Unigene74973_S2_1	541	50	14	20.9997	6.27318	-1.7431	Down	1.4661e-05	0.000768865	K03676|1|4e-18|89.0|bdi:100821530|glutaredoxin 3	-	GO:0015036//disulfide oxidoreductase activity	GO:0019725//cellular homeostasis	gi|224130436|ref|XP_002328608.1|/9.55228e-33/glutaredoxin [Populus trichocarpa]
Unigene28335_S2_1	670	361	102	122.425	36.9048	-1.73002	Down	1.29238e-31	5.76714e-29	-	-	-	-	-
Unigene27621_S2_3	593	92	26	35.2511	10.6286	-1.72972	Down	4.15984e-09	4.25993e-07	-	-	-	GO:0051234//establishment of localization	gi|337730997|gb|AEI70830.1|/3.75992e-42/non-specific lipid-transfer protein [Helianthus annuus]
Unigene13597_S2_3	495	99	28	45.4432	13.7123	-1.7286	Down	1.07981e-09	1.20648e-07	-	-	-	-	-
Unigene12967_S2_3	597	70	20	26.6418	8.12106	-1.71395	Down	3.68948e-07	2.71928e-05	-	-	-	-	gi|147782326|emb|CAN63047.1|/8.73715e-55/hypothetical protein VITISV_044031 [Vitis vinifera]
CL2279.Contig1_S2_1	1044	1228	352	267.262	81.7333	-1.70926	Down	8.94594e-102	2.27134e-98	-	GO:0044421//extracellular region part	GO:0004553//hydrolase activity, hydrolyzing O-glycosyl compounds	GO:0006950//response to stress;GO:0008152//metabolic process	gi|3702409|emb|CAA09765.1|/1.89391e-104/beta-1,3-glucanase [Cichorium intybus x Cichorium endivia]
Unigene36394_S2_1	697	59	17	19.2335	5.91253	-1.70178	Down	3.52716e-06	0.000213925	-	-	GO:0015075//ion transmembrane transporter activity	GO:0006811//ion transport	gi|462423464|gb|EMJ27727.1|/7.90711e-75/hypothetical protein PRUPE_ppa025255mg [Prunus persica]
CL3185.Contig4_S2_3	775	91	27	26.6796	8.44538	-1.6595	Down	1.37026e-08	1.28362e-06	-	-	-	-	-
Unigene36841_S2_1	354	120	36	77.0225	24.6522	-1.64356	Down	8.91796e-11	1.11105e-08	-	-	-	-	gi|359490972|ref|XP_002279379.2|/1.08641e-20/PREDICTED: non-specific lipid-transfer protein 2-like [Vitis vinifera]
CL202.Contig1_S2_1	2410	964	291	90.8865	29.2707	-1.63461	Down	1.82189e-75	2.85416e-72	-	-	-	-	-
CL3278.Contig1_S2_3	748	221	67	67.1321	21.7135	-1.62841	Down	1.94728e-18	4.43895e-16	K03686|1|1e-11|68.6|ota:Ot10g00240|molecular chaperone DnaJ;K09518|4|4e-11|66.6|vcn:VOLCADRAFT_83498|DnaJ homolog subfamily B member 12	-	-	-	gi|225457949|ref|XP_002274505.1|/1.9692e-29/PREDICTED: chaperone protein dnaJ 11, chloroplastic-like [Vitis vinifera]
CL281.Contig4_S2_1	633	56	17	20.1013	6.51032	-1.62649	Down	1.22427e-05	0.00065846	K13993|1|2e-49|193|gmx:100499727|HSP20 family protein	-	-	-	gi|1235896|gb|AAB63310.1|/9.58802e-50/18.6 kDa heat-shock protein [Helianthus annuus]
Unigene427_S2_1	1197	213	65	40.432	13.1636	-1.61894	Down	1.09466e-17	2.32947e-15	K07213|1|1e-06|52.4|sbi:SORBI_08g022260|copper chaperone	-	-	-	gi|356570770|ref|XP_003553557.1|/8.87193e-56/PREDICTED: uncharacterized protein LOC100795652 [Glycine max]
CL1814.Contig1_S2_3	2028	1033	316	115.737	37.7725	-1.61544	Down	2.05334e-79	3.43608e-76	K03283|1|0.0|1115|osa:4351208|heat shock 70kDa protein 1/8	-	GO:0032559	GO:0050896//response to stimulus	gi|460411111|ref|XP_004250958.1|/0/PREDICTED: heat shock cognate 70 kDa protein 1-like [Solanum lycopersicum]
Unigene107_S2_1	406	62	19	34.698	11.3445	-1.61286	Down	4.68732e-06	0.000277434	-	-	-	-	-
CL3136.Contig2_S2_1	348	78	24	50.9278	16.7182	-1.60703	Down	2.87708e-07	2.16605e-05	-	-	-	-	-
Unigene35915_S2_1	1040	65	20	14.201	4.6618	-1.60703	Down	2.90332e-06	0.000179489	K14555|1|4e-10|63.9|smo:SELMODRAFT_80645|U3 small nucleolar RNA-associated protein 13;K14855|3|3e-09|61.2|osa:4347950|ribosome assembly protein 4	GO:0044424//intracellular part	GO:0016740//transferase activity	-	gi|225457146|ref|XP_002280390.1|/2.73364e-103/PREDICTED: uncharacterized WD repeat-containing protein alr3466-like [Vitis vinifera]
Unigene27593_S2_1	402	58	18	32.7824	10.8543	-1.59465	Down	1.13644e-05	0.000616172	-	-	-	-	-
Unigene70980_S2_1	1402	67	21	10.8584	3.63102	-1.58037	Down	2.68958e-06	0.000167541	K09510|1|9e-112|402|bdi:100824379|DnaJ homolog subfamily B member 4	-	GO:0005515//protein binding	GO:0044267//cellular protein metabolic process;GO:0050896//response to stimulus	gi|357132574|ref|XP_003567904.1|/1.20231e-110/PREDICTED: dnaJ homolog subfamily B member 4-like [Brachypodium distachyon]
Unigene76407_S2_3	2630	70	22	6.04758	2.02779	-1.57645	Down	1.66607e-06	0.000107513	-	-	GO:0005488//binding	-	gi|218191952|gb|EEC74379.1|/1.60089e-11/hypothetical protein OsI_09704 [Oryza sativa Indica Group]
Unigene13174_S2_1	215	57	18	60.2387	20.2951	-1.56956	Down	1.69931e-05	0.000878655	-	-	-	-	-
Unigene84458_S2_3	1101	75	24	15.4779	5.28422	-1.55045	Down	9.51614e-07	6.44594e-05	-	GO:0031410//cytoplasmic vesicle	GO:0005488//binding;GO:0004520//endodeoxyribonuclease activity	GO:0006259//DNA metabolic process	gi|4099833|gb|AAD00694.1|/7.19824e-142/bifunctional nuclease [Zinnia violacea]
Unigene27894_S2_3	615	781	251	288.546	98.9363	-1.54423	Down	9.32464e-57	9.67005e-54	-	GO:0005618//cell wall	GO:0005488//binding	GO:0009725//response to hormone stimulus;GO:0000902//cell morphogenesis	gi|5102600|emb|CAB45241.1|/7.93801e-46/GEG protein [Gerbera hybrid cultivar]
Unigene71545_S2_1	1018	87	28	19.4183	6.66756	-1.54218	Down	1.41152e-07	1.12115e-05	-	-	-	-	-
CL8140.Contig1_S2_1	748	64	21	19.441	6.80573	-1.51428	Down	8.80668e-06	0.000490125	K09841|1|2e-51|200|osa:4334535|xanthoxin dehydrogenase [EC:1.1.1.288];K13070|2|3e-51|199|osa:4335093|momilactone-A synthase [EC:1.1.1.295]	-	GO:0003824//catalytic activity	-	gi|301072248|gb|ADK56099.1|/1.49179e-93/alcohol dehydrogenase [Artemisia annua]
Unigene13351_S2_1	1153	307	101	60.499	21.2348	-1.51048	Down	1.33731e-22	3.84633e-20	K10666|1|1e-26|119|pop:POPTR_551914|E3 ubiquitin-protein ligase RNF5 [EC:6.3.2.19]	GO:0031090//organelle membrane	GO:0019787//small conjugating protein ligase activity	GO:0006511//ubiquitin-dependent protein catabolic process;GO:0009725//response to hormone stimulus;GO:0032446//protein modification by small protein conjugation;GO:0006950//response to stress	gi|225446337|ref|XP_002272136.1|/2.01082e-57/PREDICTED: E3 ubiquitin-protein ligase RMA1H1-like isoform 2 [Vitis vinifera]
Unigene28095_S2_1	632	66	22	23.7283	8.43845	-1.49156	Down	8.01968e-06	0.000450068	K03627|1|4e-54|209|vvi:100249249|putative transcription factor	GO:0031981//nuclear lumen	GO:0003712//transcription cofactor activity;GO:0001071//nucleic acid binding transcription factor activity;GO:0003677//DNA binding	GO:0000160//two-component signal transduction system (phosphorelay);GO:0009725//response to hormone stimulus;GO:0006355//regulation of transcription, DNA-dependent;GO:0006950//response to stress	gi|19225065|gb|AAL32037.2|AF439278_1/5.24894e-56/ethylene-responsive transciptional coactivator-like protein [Retama raetam]
Unigene27568_S2_3	568	150	50	60.0043	21.3392	-1.49156	Down	1.36109e-11	1.86277e-09	-	-	-	-	gi|225447396|ref|XP_002281293.1|/9.28813e-08/PREDICTED: uncharacterized protein LOC100253416 [Vitis vinifera]
Unigene27439_S2_1	827	253	85	69.5111	24.9155	-1.4802	Down	2.22476e-18	5.04028e-16	-	-	-	-	gi|255546291|ref|XP_002514205.1|/7.15683e-10/conserved hypothetical protein [Ricinus communis]
Unigene5610_S2_1	316	89	30	63.9944	23.0139	-1.47544	Down	2.54994e-07	1.94159e-05	-	-	-	-	gi|357500235|ref|XP_003620406.1|/1.33311e-26/Non-specific lipid-transfer protein [Medicago truncatula]
CL6864.Contig2_S2_1	1166	580	198	113.024	41.1646	-1.45715	Down	3.15174e-39	1.90215e-36	K00430|1|5e-108|389|vvi:100259700|peroxidase [EC:1.11.1.7]	-	GO:0046872//metal ion binding;GO:0003824//catalytic activity	-	gi|75317444|sp|Q4W1I8.1|PER1_ZINEL/3.63822e-123/RecName: Full=Basic peroxidase; AltName: Full=ZePrx33.44; AltName: Full=ZePrx34.70; Flags: Precursor
CL8131.Contig1_S2_1	675	108	37	36.3546	13.2879	-1.45203	Down	1.94965e-08	1.78326e-06	-	-	-	-	-
CL1121.Contig3_S2_1	443	64	22	32.8258	12.0386	-1.44716	Down	1.72453e-05	0.000889198	K13229|1|4e-28|121|zma:541977|2,4-dihydroxy-1,4-benzoxazin-3-one-glucoside dioxygenase [EC:1.14.20.2];K06892|2|5e-12|68.2|pop:POPTR_550478|;K05282|3|7e-10|60.8|sbi:SORBI_01g000580|gibberellin 20-oxidase [EC:1.14.11.12]	-	-	-	gi|225424360|ref|XP_002284896.1|/1.39839e-36/PREDICTED: 1-aminocyclopropane-1-carboxylate oxidase homolog 4-like [Vitis vinifera]
Unigene14129_S2_1	810	101	35	28.3319	10.4747	-1.43552	Down	7.3153e-08	6.09305e-06	K03686|1|3e-13|73.9|ppp:PHYPADRAFT_114130|molecular chaperone DnaJ;K09510|2|3e-13|73.6|zma:100382308|DnaJ homolog subfamily B member 4;K09523|5|5e-13|73.2|ppp:PHYPADRAFT_31787|DnaJ homolog subfamily C member 3	-	GO:0005515//protein binding	GO:0044267//cellular protein metabolic process;GO:0050896//response to stimulus	gi|357514173|ref|XP_003627375.1|/1.78818e-50/Chaperone protein dnaJ [Medicago truncatula]
Unigene74438_S2_1	807	317	110	89.2535	33.0427	-1.43357	Down	1.1529e-21	3.25241e-19	-	-	-	-	gi|297739745|emb|CBI29927.3|/2.94066e-61/unnamed protein product [Vitis vinifera]
CL8670.Contig1_S2_1	877	265	92	68.6571	25.4299	-1.43288	Down	2.40018e-18	5.42102e-16	-	-	-	-	gi|396318181|gb|AFN85535.1|/3.22654e-96/PRp27-like protein [Olea europaea subsp. europaea]
Unigene62396_S2_1	1505	187	65	28.2322	10.4697	-1.43112	Down	2.36898e-13	3.75114e-11	K13418|1|9e-68|256|aly:ARALYDRAFT_895025|somatic embryogenesis receptor kinase 1 [EC:2.7.10.1 2.7.11.1];K13416|2|9e-68|256|ath:AT4G33430|brassinosteroid insensitive 1-associated receptor kinase 1 [EC:2.7.10.1 2.7.11.1]	-	GO:0004672//protein kinase activity;GO:0000166//nucleotide binding	-	gi|359483552|ref|XP_002264180.2|/2.87992e-166/PREDICTED: probable LRR receptor-like serine/threonine-protein kinase At1g07650-like [Vitis vinifera]
CL2333.Contig2_S2_1	761	66	23	19.706	7.32656	-1.42743	Down	1.55319e-05	0.000811648	K11407|1|7e-13|72.4|vvi:100250074|histone deacetylase 6/10 [EC:3.5.1.98]	-	-	-	gi|359491637|ref|XP_002280859.2|/8.64166e-12/PREDICTED: histone deacetylase 5-like [Vitis vinifera]
Unigene36889_S2_1	475	106	37	50.7051	18.8827	-1.42506	Down	4.10896e-08	3.58039e-06	-	-	-	-	-
Unigene42141_S2_1	199	126	45	143.866	54.8171	-1.39202	Down	4.073e-09	4.18264e-07	-	-	-	-	-
CL5477.Contig1_S2_3	268	203	73	172.108	66.0306	-1.38211	Down	1.03269e-13	1.68597e-11	-	GO:0009534//chloroplast thylakoid	GO:0005488//binding	GO:0010876//lipid localization	gi|470142510|ref|XP_004306948.1|/4.80986e-32/PREDICTED: 14 kDa proline-rich protein DC2.15-like [Fragaria vesca subsp. vesca]
CL5944.Contig1_S2_1	1193	88	32	16.7603	6.50229	-1.36603	Down	1.32276e-06	8.71935e-05	-	-	-	-	-
CL2778.Contig3_S2_1	815	483	177	134.657	52.6469	-1.35487	Down	1.09616e-29	4.50894e-27	-	-	-	-	gi|19073439|gb|AAL84816.1|AF477033_1/6.07644e-22/tuber agglutinin [Helianthus tuberosus]
Unigene73598_S2_1	1494	242	89	36.8048	14.441	-1.34973	Down	1.49078e-15	2.83633e-13	-	-	GO:0016787//hydrolase activity	GO:0008152//metabolic process	gi|224105059|ref|XP_002313670.1|/4.12343e-157/predicted protein [Populus trichocarpa]
Unigene27662_S2_3	3683	337	124	20.7906	8.16163	-1.349	Down	4.67514e-21	1.26555e-18	-	GO:0009536//plastid	-	-	gi|358346026|ref|XP_003637074.1|/9.86678e-179/Cell wall-associated hydrolase, partial [Medicago truncatula]
Unigene27665_S2_1	1083	380	140	79.725	31.3369	-1.34717	Down	1.6802e-23	5.02898e-21	-	GO:0043231//intracellular membrane-bounded organelle	GO:0005488//binding	-	gi|449452937|ref|XP_004144215.1|/7.53736e-11/PREDICTED: uncharacterized protein LOC101211014 [Cucumis sativus]
CL1896.Contig1_S2_1	232	109	41	106.752	42.8403	-1.31723	Down	1.59845e-07	1.25876e-05	-	-	-	-	gi|22759725|dbj|BAC10911.1|/7.97188e-19/pathogenesis-related protein [Zinnia elegans]
CL11218.Contig1_S2_3	699	87	33	28.2801	11.4444	-1.30514	Down	3.42798e-06	0.000208597	K04733|1|5e-40|162|aly:ARALYDRAFT_916421|interleukin-1 receptor-associated kinase 4 [EC:2.7.11.1];K13430|3|3e-34|143|rcu:RCOM_1078760|serine/threonine-protein kinase PBS1 [EC:2.7.11.1]	GO:0016020//membrane	GO:0004672//protein kinase activity	GO:0043401//steroid hormone mediated signaling pathway;GO:0001558//regulation of cell growth;GO:0000902//cell morphogenesis;GO:0007275//multicellular organismal development	gi|75334108|sp|Q9FN92.1|Y5597_ARATH/5.0443e-45/RecName: Full=Probable receptor-like protein kinase At5g59700; Flags: Precursor
CL7026.Contig1_S2_1	1962	397	151	45.976	18.6567	-1.30119	Down	2.71164e-23	8.0184e-21	-	-	-	GO:0008152//metabolic process	gi|255538386|ref|XP_002510258.1|/6.25502e-127/Patatin T5 precursor, putative [Ricinus communis]
Unigene21719_S2_3	477	76	29	36.2022	14.7379	-1.29654	Down	1.6032e-05	0.00083482	-	-	-	-	-
Unigene13389_S2_1	714	146	56	46.4616	19.0128	-1.28906	Down	2.33766e-09	2.47302e-07	-	-	-	-	-
CL2778.Contig2_S2_1	926	221	85	54.2276	22.2518	-1.28511	Down	2.14392e-13	3.41681e-11	-	-	-	-	gi|19073439|gb|AAL84816.1|AF477033_1/5.76086e-22/tuber agglutinin [Helianthus tuberosus]
Unigene28322_S2_1	573	184	71	72.963	30.0373	-1.28041	Down	2.47598e-11	3.26714e-09	-	-	-	-	gi|413968484|gb|AFW90579.1|/2.47293e-16/hypothetical protein [Solanum tuberosum]
Unigene75755_S2_1	302	88	34	66.2087	27.2916	-1.27856	Down	4.29596e-06	0.000255915	-	-	-	-	-
Unigene13877_S2_1	807	105	41	29.5635	12.3159	-1.26329	Down	6.3907e-07	4.4814e-05	K10418|1|4e-15|80.1|cme:CMT356C|dynein light chain LC8-type	GO:0015630//microtubule cytoskeleton	-	GO:0009987//cellular process	gi|460412360|ref|XP_004251569.1|/1.08485e-47/PREDICTED: uncharacterized protein LOC101264095 [Solanum lycopersicum]
CL5450.Contig1_S2_1	956	212	83	50.3869	21.0464	-1.25948	Down	1.48361e-12	2.18041e-10	-	-	-	-	gi|460411223|ref|XP_004251013.1|/3.74335e-48/PREDICTED: uncharacterized protein At4g22758-like [Solanum lycopersicum]
Unigene14228_S2_1	778	107	42	31.2495	13.0866	-1.25574	Down	5.63662e-07	4.00216e-05	-	-	-	-	-
CL574.Contig4_S2_1	1210	321	126	60.278	25.2431	-1.25574	Down	3.49106e-18	7.7893e-16	-	GO:0009536//plastid	-	-	gi|78103320|ref|YP_358634.1|/2.92312e-22/hypothetical protein PhapfoPp088 [Phalaenopsis aphrodite subsp. formosana]
Unigene1861_S2_3	1747	127	50	16.5177	6.938	-1.25142	Down	5.31654e-08	4.52029e-06	K13289|1|0.0|720|vvi:100247312|cathepsin A (carboxypeptidase C) [EC:3.4.16.5]	GO:0005618//cell wall	GO:0004180//carboxypeptidase activity	GO:0019538//protein metabolic process	gi|224053559|ref|XP_002297872.1|/0/predicted protein [Populus trichocarpa]
CL1044.Contig3_S2_1	519	156	62	68.2962	28.9589	-1.2378	Down	2.19352e-09	2.34071e-07	K03686|1|3e-12|69.3|ota:Ot10g00240|molecular chaperone DnaJ	-	-	-	gi|359476816|ref|XP_002265844.2|/8.12618e-23/PREDICTED: chaperone protein dnaJ 11, chloroplastic-like [Vitis vinifera]
Unigene73608_S2_1	1261	221	88	39.8214	16.917	-1.23507	Down	1.1142e-12	1.6607e-10	-	GO:0044424//intracellular part	-	GO:0009416//response to light stimulus;GO:0006290//pyrimidine dimer repair	gi|470132303|ref|XP_004302024.1|/1.31243e-113/PREDICTED: DNA-damage-repair/toleration protein DRT102-like [Fragaria vesca subsp. vesca]
CL8060.Contig3_S2_1	1410	1156	462	186.285	79.4291	-1.22977	Down	2.22294e-59	2.47993e-56	-	-	-	-	gi|460407715|ref|XP_004249296.1|/3.74442e-136/PREDICTED: F-box/kelch-repeat protein At2g44130-like isoform 1 [Solanum lycopersicum]
Unigene82195_S2_1	639	214	86	76.0943	32.6253	-1.2218	Down	3.85708e-12	5.536e-10	K14638|1|2e-40|163|smo:SELMODRAFT_97812|solute carrier family 15 (peptide/histidine transporter), member 3/4	GO:0016020//membrane	GO:0015103//inorganic anion transmembrane transporter activity	GO:0010035//response to inorganic substance;GO:0042126//nitrate metabolic process;GO:0015833//peptide transport;GO:0015698//inorganic anion transport	gi|8920621|gb|AAF81343.1|AC007767_23/8.48516e-86/Contains similarity to a peptide transport protein homolog F17L22.140 gi|7488004 from Arabidopsis thaliana BAC F17L22 gb|AL035527. It contains a POT family domain PF|00854. ESTs gb|BE038248, gb|T22680, gb|T04498, gb|R89961, gb|R30626, gb|R30389, gb|AA713063 and gb|AA585801 come from this gene [Arabidopsis thaliana]
CL7405.Contig1_S2_1	1228	114	46	21.0934	9.08064	-1.21592	Down	4.72756e-07	3.39269e-05	-	-	-	-	gi|225442709|ref|XP_002284872.1|/5.68245e-106/PREDICTED: F-box/kelch-repeat protein At1g80440 [Vitis vinifera]
Unigene73597_S2_1	641	165	67	58.4878	25.3381	-1.20683	Down	1.61289e-09	1.75158e-07	K14496|1|9e-58|221|pop:POPTR_416581|abscisic acid receptor PYR/PYL family	-	GO:0004871//signal transducer activity;GO:0005488//binding	GO:0009755//hormone-mediated signaling pathway	gi|224087819|ref|XP_002308236.1|/1.09249e-56/predicted protein [Populus trichocarpa]
Unigene27534_S2_1	181	321	131	402.964	175.449	-1.1996	Down	4.97314e-17	1.03147e-14	-	-	-	-	-
Unigene70755_S2_1	1020	198	81	44.1067	19.2505	-1.1961	Down	5.188e-11	6.73708e-09	K08818|1|7e-09|59.7|vvi:100246062|cell division cycle 2-like [EC:2.7.11.22]	-	-	-	gi|470137276|ref|XP_004304395.1|/1.1616e-66/PREDICTED: remorin-like [Fragaria vesca subsp. vesca]
Unigene28072_S2_1	707	131	54	42.1009	18.5153	-1.18513	Down	1.19409e-07	9.58785e-06	-	-	-	-	gi|19073437|gb|AAL84815.1|AF477032_1/5.98266e-09/tuber agglutinin [Helianthus tuberosus]
CL4696.Contig1_S2_1	686	106	44	35.1092	15.5484	-1.17508	Down	2.28954e-06	0.000144208	-	-	-	GO:0032973//amino acid export;GO:0022415;GO:0051707//response to other organism	gi|470120697|ref|XP_004296430.1|/5.13496e-18/PREDICTED: protein GLUTAMINE DUMPER 3-like [Fragaria vesca subsp. vesca]
CL8140.Contig2_S2_1	963	245	102	57.8068	25.6762	-1.17081	Down	6.76792e-13	1.03172e-10	K09841|1|1e-71|268|gmx:100786658|xanthoxin dehydrogenase [EC:1.1.1.288];K13070|2|2e-71|267|osa:4335093|momilactone-A synthase [EC:1.1.1.295]	-	GO:0003824//catalytic activity	GO:0008152//metabolic process	gi|301072248|gb|ADK56099.1|/5.15654e-130/alcohol dehydrogenase [Artemisia annua]
CL1136.Contig3_S2_1	1346	165	70	27.8534	12.6069	-1.14363	Down	7.45754e-09	7.25362e-07	K06892|1|1e-07|56.2|smo:SELMODRAFT_402706|	-	-	-	gi|225450201|ref|XP_002264792.1|/1.97564e-155/PREDICTED: uncharacterized protein LOC100240969 [Vitis vinifera]
Unigene51229_S2_1	367	256	109	158.494	71.9975	-1.13841	Down	6.89368e-13	1.04872e-10	-	-	-	-	gi|359472699|ref|XP_003631187.1|/2.29797e-26/PREDICTED: protein PLANT CADMIUM RESISTANCE 2-like [Vitis vinifera]
Unigene73654_S2_1	1019	115	49	25.6427	11.6568	-1.13738	Down	1.60258e-06	0.000103598	K09338|1|4e-34|143|ath:AT3G61890|homeobox-leucine zipper protein	GO:0043231//intracellular membrane-bounded organelle	GO:0001071//nucleic acid binding transcription factor activity;GO:0003677//DNA binding	GO:0009725//response to hormone stimulus;GO:0006355//regulation of transcription, DNA-dependent;GO:0006970//response to osmotic stress	gi|470141832|ref|XP_004306630.1|/2.79057e-36/PREDICTED: homeobox-leucine zipper protein ATHB-7-like [Fragaria vesca subsp. vesca]
Unigene80269_S2_1	750	307	131	93.0072	42.3416	-1.13527	Down	4.17306e-15	7.70081e-13	K14638|1|9e-45|178|sbi:SORBI_01g009890|solute carrier family 15 (peptide/histidine transporter), member 3/4	GO:0016020//membrane	GO:0015103//inorganic anion transmembrane transporter activity	GO:0010035//response to inorganic substance;GO:0042126//nitrate metabolic process;GO:0015833//peptide transport;GO:0015698//inorganic anion transport	gi|356565426|ref|XP_003550941.1|/1.06909e-91/PREDICTED: nitrate transporter 1.5-like [Glycine max]
CL5440.Contig1_S2_1	634	314	134	112.533	51.2357	-1.13513	Down	2.05278e-15	3.84596e-13	-	-	-	-	-
CL7699.Contig1_S2_1	1425	233	100	37.1518	17.0115	-1.12693	Down	1.08701e-11	1.50163e-09	-	-	-	-	gi|147766689|emb|CAN69700.1|/2.95633e-56/hypothetical protein VITISV_003292 [Vitis vinifera]
Unigene82714_S2_1	477	116	50	55.2559	25.4102	-1.12072	Down	1.91397e-06	0.000122013	-	-	-	-	gi|255541486|ref|XP_002511807.1|/1.29363e-31/conserved hypothetical protein [Ricinus communis]
Unigene74163_S2_1	464	211	91	103.325	47.5423	-1.1199	Down	1.26042e-10	1.53905e-08	-	-	-	-	-
Unigene71710_S2_1	888	129	56	33.0078	15.2873	-1.11047	Down	6.12334e-07	4.31446e-05	-	-	-	-	-
CL6505.Contig2_S2_3	372	122	53	74.5172	34.5374	-1.10941	Down	1.26441e-06	8.3797e-05	K00924|1|8e-07|50.1|ath:AT5G22850|[EC:2.7.1.-]	-	GO:0004175//endopeptidase activity	GO:0019538//protein metabolic process	gi|224142001|ref|XP_002324349.1|/3.63037e-48/predicted protein [Populus trichocarpa]
Unigene13823_S2_3	779	157	69	45.7933	21.4718	-1.09269	Down	5.49148e-08	4.66364e-06	K09510|1|8e-15|79.0|olu:OSTLU_26706|DnaJ homolog subfamily B member 4;K03686|2|2e-14|77.4|aly:ARALYDRAFT_481099|molecular chaperone DnaJ	-	GO:0005515//protein binding	-	gi|460368861|ref|XP_004230283.1|/7.82592e-48/PREDICTED: chaperone protein DnaJ-like [Solanum lycopersicum]
CL5790.Contig1_S2_1	1401	842	374	136.557	64.7128	-1.07738	Down	1.01626e-35	5.54276e-33	K09286|1|5e-64|243|ath:AT1G78080|EREBP-like factor	GO:0043231//intracellular membrane-bounded organelle	GO:0003676//nucleic acid binding;GO:0001071//nucleic acid binding transcription factor activity	GO:0009314//response to radiation;GO:0000160//two-component signal transduction system (phosphorelay);GO:0009651//response to salt stress;GO:0010467//gene expression	gi|428230424|gb|AFY98895.1|/9.97334e-65/ethylene-responsive element binding-factor [Jatropha curcas]
CL640.Contig3_S2_1	1058	166	74	35.6502	16.9552	-1.07218	Down	3.71264e-08	3.25431e-06	K03283|1|0.0|642|gmx:100787543|heat shock 70kDa protein 1/8	-	GO:0016628//oxidoreductase activity, acting on the CH-CH group of donors, NAD or NADP as acceptor;GO:0032559	GO:0008152//metabolic process;GO:0050896//response to stimulus	gi|222088202|gb|ACM42161.1|/0/heat shock protein 70.58 [Ageratina adenophora]
CL6989.Contig1_S2_1	858	177	79	46.8733	22.3201	-1.07042	Down	1.37131e-08	1.28297e-06	-	-	-	-	gi|460369578|ref|XP_004230639.1|/3.36877e-66/PREDICTED: vacuolar iron transporter homolog 4-like [Solanum lycopersicum]
CL1814.Contig2_S2_3	1226	695	312	128.805	61.6909	-1.06206	Down	4.0036e-29	1.61085e-26	K03283|1|0.0|720|vvi:100253562|heat shock 70kDa protein 1/8	-	GO:0016628//oxidoreductase activity, acting on the CH-CH group of donors, NAD or NADP as acceptor;GO:0032559	GO:0008152//metabolic process;GO:0050896//response to stimulus	gi|211906496|gb|ACJ11741.1|/0/heat shock protein 70 [Gossypium hirsutum]
CL4612.Contig1_S2_1	285	158	71	125.965	60.3908	-1.06063	Down	1.02743e-07	8.38691e-06	-	-	-	-	gi|255546295|ref|XP_002514207.1|/1.43155e-12/conserved hypothetical protein [Ricinus communis]
Unigene27751_S2_1	1420	238	108	38.0827	18.4371	-1.04653	Down	9.9546e-11	1.22773e-08	-	-	-	-	gi|462395334|gb|EMJ01133.1|/5.43804e-111/hypothetical protein PRUPE_ppa007053mg [Prunus persica]
CL2889.Contig2_S2_1	1117	110	50	22.3758	10.8511	-1.0441	Down	1.19897e-05	0.000646743	-	GO:0043231//intracellular membrane-bounded organelle	GO:0046914//transition metal ion binding	-	gi|449435083|ref|XP_004135325.1|/2.72192e-128/PREDICTED: F-box protein At1g67340-like [Cucumis sativus]
Unigene1269_S2_1	524	407	185	176.483	85.585	-1.0441	Down	2.93328e-17	6.11834e-15	-	-	-	-	-
CL3322.Contig1_S2_1	1267	131	60	23.4928	11.4797	-1.03313	Down	2.1393e-06	0.000135207	K11446|1|2e-06|52.0|vvi:100261599|histone demethylase JARID1 [EC:1.14.11.-]	-	-	-	-
Unigene13376_S2_3	1192	861	395	164.122	80.33	-1.03076	Down	4.58274e-34	2.24951e-31	-	-	-	-	gi|460392366|ref|XP_004241787.1|/2.85007e-46/PREDICTED: uncharacterized protein LOC101265245 isoform 1 [Solanum lycopersicum]
Unigene74025_S2_1	632	250	115	89.8798	44.1101	-1.02689	Down	6.69448e-11	8.49853e-09	-	-	-	GO:0006950//response to stress	gi|225447268|ref|XP_002279142.1|/4.95864e-22/PREDICTED: uncharacterized protein LOC100267059 [Vitis vinifera]
CL6838.Contig3_S2_3	888	115	53	29.4255	14.4684	-1.02416	Down	1.04839e-05	0.0005718	K13420|1|1e-15|81.6|aly:ARALYDRAFT_356368|LRR receptor-like serine/threonine-protein kinase FLS2 [EC:2.7.11.1]	-	-	-	gi|460406616|ref|XP_004248758.1|/4.49045e-53/PREDICTED: uncharacterized protein At4g06744-like [Solanum lycopersicum]
CL4707.Contig2_S2_1	875	114	53	29.603	14.6833	-1.01156	Down	1.40441e-05	0.000740738	-	-	-	-	gi|225445722|ref|XP_002270621.1|/6.14778e-39/PREDICTED: uncharacterized protein LOC100258663 [Vitis vinifera]
CL7416.Contig1_S2_1	958	305	142	72.3392	35.9319	-1.00951	Down	1.14493e-12	1.6962e-10	-	-	-	-	gi|224113447|ref|XP_002332577.1|/7.61691e-33/predicted protein [Populus trichocarpa]
CL1609.Contig11_S2_1	2562	892	416	79.1089	39.3615	-1.00706	Down	5.65756e-34	2.75872e-31	K04079|1|0.0|1129|rcu:RCOM_1582180|molecular chaperone HtpG	GO:0044444//cytoplasmic part;GO:0016020//membrane;GO:0030312//external encapsulating structure	GO:0005515//protein binding;GO:0032559	GO:0006952//defense response;GO:0010035//response to inorganic substance;GO:0044267//cellular protein metabolic process	gi|255545176|ref|XP_002513649.1|/0/heat shock protein, putative [Ricinus communis]
