# Supplementary material for: A transcriptomic analysis of Chrysanthemum nankingense provides insights into the basis of low temperature tolerance
Source: BMC Genomics. 2014 Oct 3;15(1):844. doi: 10.1186/1471-2164-15-844 (PMC4197275; doi:10.1186/1471-2164-15-844)
Supplement: Supplementary file 8 — Additional file 8: Table S5: Genes differentially transcribed in the comparison between libraries CK and C1. The criteria applied for assigning significance were: P-value < 0.05, FDR ≤ 0.001, and estimated absolute |log2Ratio(C1/CK)| ≥1. Genes listed in descending order of absolute |log2Ratio(C1/CK)|. GeneIDs retrieved from the Chrysanthemum nankingense Reference Sequence Database. Annotation of unigene sequences performed using BlastX (E <10). The “GeneLength” column gives the length of exon sequence. CK- and C1-expression: frequency of unigene transcripts in libraries CK and C1, respectively. CK- and C1-RPKM: reads per kb per million reads for each unigene in libraries CK and C1, respectively. Log2Ratio(C1/CK): the ratio between the RPKM in CK and the RPKM in C1. Up-Down-Regulation (C1/CK), P-value and FDR of each gene are also shown. KEGG: annotation according to the KEGG database by BLAST. Blast nr: identification of homologues in GenBank. GO Component, GO Function and Go Process: ontology information of Cellular Components, Molecular Function and Biological Processes of Gene-corresponding GO terms. “-”: no hit. (XLSX 787 KB) [file 12864_2014_6537_MOESM8_ESM.xlsx]

## Sheet: CK-VS-C1.GeneDiffExpFilter
GeneID	Gene_length	CK-Expression	C1-Expression	CK-RPKM	C1-RPKM	log2 Ratio(C1/CK)	Up-Down-Regulation(C1/CK)	P-value	FDR	KEGG Orthology	GO Component	GO Function	GO Process	Blast nr
Unigene1018_S2_3	252	0	276	0.01	249.066	14.6042	Up	7.32776e-84	1.69427e-81	-	-	-	-	-
CL6417.Contig1_S2_3	349	0	344	0.01	224.15	14.4522	Up	2.41252e-104	6.91239e-102	-	-	-	-	gi|225427027|ref|XP_002271792.1|/2.35245e-15/PREDICTED: 14 kDa proline-rich protein DC2.15 isoform 1 [Vitis vinifera]
Unigene6170_S2_3	660	0	531	0.01	182.96	14.1592	Up	1.13659e-160	5.12607e-158	-	-	-	-	-
Unigene16265_S2_1	167	0	130	0.01	177.024	14.1117	Up	6.95184e-40	7.48045e-38	-	-	-	-	-
CL1591.Contig1_S2_3	191	0	57	0.01	67.8652	12.7285	Up	6.77118e-18	3.11931e-16	-	-	-	-	-
CL1591.Contig4_S2_3	160	0	37	0.01	52.5881	12.3605	Up	7.16024e-12	2.15731e-10	-	-	-	-	-
CL8580.Contig1_S2_3	249	0	57	0.01	52.0572	12.3459	Up	6.77118e-18	3.12128e-16	K13754|1|8e-36|146|vvi:100249061|solute carrier family 24 (sodium/potassium/calcium exchanger), member 6	GO:0031224//intrinsic to membrane;GO:0043231//intracellular membrane-bounded organelle	-	GO:0006810//transport	gi|356519818|ref|XP_003528566.1|/7.81177e-35/PREDICTED: cation/calcium exchanger 4-like [Glycine max]
CL1591.Contig7_S2_3	153	0	34	0.01	50.5351	12.3031	Up	5.73546e-11	1.60617e-09	-	-	-	-	-
CL1591.Contig3_S2_3	151	0	31	0.01	46.6864	12.1888	Up	4.59418e-10	1.18946e-08	-	-	-	-	gi|30685319|ref|NP_188574.2|/6.3522e-08/late embryogenesis abundant protein-like protein [Arabidopsis thaliana]
Unigene22025_S2_3	234	0	40	0.01	38.8732	11.9246	Up	8.93898e-13	2.91176e-11	-	-	-	-	gi|470127898|ref|XP_004299895.1|/4.37432e-17/PREDICTED: uncharacterized protein LOC101297543 [Fragaria vesca subsp. vesca]
Unigene86176_S2_3	558	0	92	0.01	37.4938	11.8724	Up	1.94179e-28	1.4566e-26	-	GO:0031224//intrinsic to membrane	-	-	gi|224108071|ref|XP_002314710.1|/5.83329e-31/predicted protein [Populus trichocarpa]
CL12737.Contig2_S2_3	214	0	35	0.01	37.1929	11.8608	Up	2.86652e-11	8.2261e-10	-	-	-	GO:0050896//response to stimulus	gi|22759725|dbj|BAC10911.1|/6.17905e-24/pathogenesis-related protein [Zinnia elegans]
Unigene7197_S2_1	236	0	31	0.01	29.8714	11.5445	Up	4.59418e-10	1.19072e-08	-	GO:0043231//intracellular membrane-bounded organelle	GO:0005488//binding	GO:0006810//transport	gi|460379718|ref|XP_004235608.1|/6.74327e-10/PREDICTED: PRA1 family protein F2-like [Solanum lycopersicum]
Unigene62301_S2_3	205	0	25	0.01	27.7327	11.4374	Up	2.94772e-08	6.27899e-07	K13754|1|2e-18|89.0|gmx:100796101|solute carrier family 24 (sodium/potassium/calcium exchanger), member 6	GO:0031224//intrinsic to membrane;GO:0043231//intracellular membrane-bounded organelle;GO:0012506//vesicle membrane	GO:0046873//metal ion transmembrane transporter activity;GO:0022890//inorganic cation transmembrane transporter activity;GO:0015298//solute:cation antiporter activity	GO:0009651//response to salt stress;GO:0006828//manganese ion transport;GO:0035725//sodium ion transmembrane transport;GO:0006873//cellular ion homeostasis	gi|462399765|gb|EMJ05433.1|/1.14251e-17/hypothetical protein PRUPE_ppa002563mg [Prunus persica]
Unigene54059_S2_3	208	0	22	0.01	24.0528	11.232	Up	2.36116e-07	4.48203e-06	-	-	-	GO:0010876//lipid localization	gi|258547419|gb|ACV74341.1|/2.69667e-27/proline-rich protein [Jatropha curcas]
Unigene68970_S2_1	224	0	22	0.01	22.3347	11.1251	Up	2.36116e-07	4.48436e-06	K08150|1|1e-10|62.8|gmx:100802679|MFS transporter, SP family, solute carrier family 2 (myo-inositol transporter), member 13	GO:0016020//membrane	GO:0022891//substrate-specific transmembrane transporter activity	GO:0006810//transport	gi|462399453|gb|EMJ05121.1|/2.57224e-22/hypothetical protein PRUPE_ppa017052mg [Prunus persica]
Unigene82565_S2_1	198	0	19	0.01	21.822	11.0916	Up	1.89132e-06	3.15925e-05	K01177|1|4e-08|54.3|vvi:100255167|beta-amylase [EC:3.2.1.2]	GO:0009536//plastid;GO:0016020//membrane	GO:0016160//amylase activity;GO:0004672//protein kinase activity;GO:0005102//receptor binding;GO:0043167//ion binding;GO:0032559	GO:0009933//meristem structural organization;GO:0007167//enzyme linked receptor protein signaling pathway;GO:0010073//meristem maintenance;GO:0005976//polysaccharide metabolic process;GO:0003006//developmental process involved in reproduction;GO:0006464//cellular protein modification process	gi|359489614|ref|XP_002274612.2|/6.98944e-07/PREDICTED: beta-amylase 2, chloroplastic-like [Vitis vinifera]
CL7656.Contig5_S2_1	157	0	15	0.01	21.7269	11.0853	Up	3.03122e-05	0.000409145	-	-	-	-	-
CL5762.Contig6_S2_1	289	0	27	0.01	21.2457	11.053	Up	7.3631e-09	1.68116e-07	-	-	-	-	-
CL804.Contig5_S2_3	254	0	22	0.01	19.6968	10.9437	Up	2.36116e-07	4.4832e-06	K00799|1|5e-18|87.4|gmx:100808141|glutathione S-transferase [EC:2.5.1.18]	-	GO:0016740//transferase activity	-	gi|329130890|gb|AEB77869.1|/1.67885e-21/glutathione S-transferase protein [Bruguiera gymnorhiza]
CL4444.Contig1_S2_1	221	0	19	0.01	19.5509	10.933	Up	1.89132e-06	3.15998e-05	-	-	-	-	gi|255076741|gb|ACU00267.1|/1.2835e-13/dehydration-responsive element-binding factor 1 [Chrysanthemum x morifolium]
CL11344.Contig1_S2_3	331	0	27	0.01	18.5499	10.8572	Up	7.3631e-09	1.68168e-07	-	-	-	-	-
CL258.Contig2_S2_3	277	0	22	0.01	18.0613	10.8187	Up	2.36116e-07	4.48553e-06	-	-	-	-	gi|9294241|dbj|BAB02143.1|/3.08759e-31/retroelement pol polyprotein-like [Arabidopsis thaliana]
CL4538.Contig2_S2_3	195	0	15	0.01	17.4929	10.7726	Up	3.03122e-05	0.000409296	-	-	-	-	-
Unigene26938_S2_3	273	0	21	0.01	17.4929	10.7726	Up	4.72432e-07	8.57786e-06	-	-	-	-	-
Unigene45296_S2_1	212	0	16	0.01	17.1629	10.7451	Up	1.51497e-05	0.000216442	-	-	-	-	-
CL11733.Contig3_S2_3	305	1	1668	0.744971	1243.66	10.7051	Up	0	0	-	-	-	-	gi|25989705|gb|AAN74637.1|/9.10496e-07/LEA1 protein [Triticum aestivum]
Unigene39927_S2_3	197	0	14	0.01	16.161	10.6583	Up	6.06502e-05	0.000774024	-	-	-	-	-
CL4900.Contig10_S2_3	214	0	15	0.01	15.9398	10.6384	Up	3.03122e-05	0.00040922	-	-	-	-	-
CL12795.Contig2_S2_3	222	0	15	0.01	15.3654	10.5855	Up	3.03122e-05	0.000409447	-	-	-	-	-
Unigene36412_S2_3	304	0	20	0.01	14.9611	10.547	Up	9.45262e-07	1.64281e-05	-	-	-	-	gi|255560340|ref|XP_002521186.1|/1.55825e-06/conserved hypothetical protein [Ricinus communis]
CL12363.Contig2_S2_3	508	0	31	0.01	13.8773	10.4385	Up	4.59418e-10	1.18988e-08	-	-	-	-	gi|302818739|ref|XP_002991042.1|/6.27694e-33/hypothetical protein SELMODRAFT_429429 [Selaginella moellendorffii]
Unigene97702_S2_3	265	0	16	0.01	13.7303	10.4231	Up	1.51497e-05	0.000216527	-	GO:0031224//intrinsic to membrane;GO:0009532//plastid stroma	GO:0046872//metal ion binding;GO:0016705//oxidoreductase activity, acting on paired donors, with incorporation or reduction of molecular oxygen;GO:0004497//monooxygenase activity;GO:0008374//O-acyltransferase activity	GO:0006633//fatty acid biosynthetic process;GO:0006996//organelle organization;GO:0009725//response to hormone stimulus;GO:0003006//developmental process involved in reproduction;GO:0006950//response to stress;GO:0046471//phosphatidylglycerol metabolic process	gi|470138060|ref|XP_004304777.1|/3.45806e-30/PREDICTED: peroxygenase 2-like [Fragaria vesca subsp. vesca]
Unigene2058_S2_3	262	0	15	0.01	13.0195	10.3465	Up	3.03122e-05	0.000409372	-	-	-	-	-
CL2344.Contig6_S2_3	246	0	14	0.01	12.9419	10.3378	Up	6.06502e-05	0.000774159	K00134|1|5e-38|153|mtr:MTR_3g085850|glyceraldehyde 3-phosphate dehydrogenase [EC:1.2.1.12]	-	GO:0000166//nucleotide binding	GO:0019318//hexose metabolic process	gi|1345501|emb|CAA42103.1|/1.687e-37/glycolytic glyceraldehyde 3-phosphate dehydrogenase [Antirrhinum majus]
Unigene14938_S2_3	417	0	23	0.01	12.5429	10.2927	Up	1.18008e-07	2.33281e-06	-	GO:0016020//membrane;GO:0043231//intracellular membrane-bounded organelle	-	-	gi|449509534|ref|XP_004163616.1|/2.2243e-37/PREDICTED: LOW QUALITY PROTEIN: secretory carrier-associated membrane protein 4-like [Cucumis sativus]
Unigene32400_S2_3	375	0	20	0.01	12.1284	10.2442	Up	9.45262e-07	1.64242e-05	-	-	-	-	-
Unigene36188_S2_3	348	0	17	0.01	11.109	10.1175	Up	7.57168e-06	0.000114017	-	-	GO:0004672//protein kinase activity	-	gi|449460133|ref|XP_004147800.1|/2.31903e-23/PREDICTED: inactive protein kinase SELMODRAFT_444075-like [Cucumis sativus]
CL10988.Contig2_S2_3	791	4	4203	1.14901	1208.34	10.0384	Up	0	0	-	-	-	-	gi|462409313|gb|EMJ14647.1|/1.17389e-14/hypothetical protein PRUPE_ppa024902mg [Prunus persica]
CL810.Contig5_S2_3	342	0	14	0.01	9.3091	9.8625	Up	6.06502e-05	0.000774565	-	-	-	-	-
Unigene43820_S2_3	462	0	14	0.01	6.89115	9.4286	Up	6.06502e-05	0.000774294	K08869|1|1e-09|60.1|gmx:100785128|aarF domain-containing kinase	-	-	-	gi|356549423|ref|XP_003543093.1|/1.40436e-08/PREDICTED: uncharacterized aarF domain-containing protein kinase 2-like [Glycine max]
Unigene49075_S2_3	508	0	14	0.01	6.26715	9.29167	Up	6.06502e-05	0.000774429	K08150|1|2e-18|89.7|smo:SELMODRAFT_168181|MFS transporter, SP family, solute carrier family 2 (myo-inositol transporter), member 13	GO:0031224//intrinsic to membrane	GO:0016628//oxidoreductase activity, acting on the CH-CH group of donors, NAD or NADP as acceptor;GO:0022857//transmembrane transporter activity	GO:0008152//metabolic process;GO:0071702	gi|470134092|ref|XP_004302890.1|/4.02169e-72/PREDICTED: probable plastidic glucose transporter 3-like [Fragaria vesca subsp. vesca]
CL3639.Contig3_S2_3	1179	0	31	0.01	5.97934	9.22384	Up	4.59418e-10	1.1903e-08	K09873|1|1e-99|361|ath:AT3G16240|aquaporin TIP	GO:0031224//intrinsic to membrane;GO:0005618//cell wall;GO:0000325//plant-type vacuole;GO:0000322;GO:0009526//plastid envelope;GO:0031090//organelle membrane	GO:0005372//water transmembrane transporter activity;GO:0005275//amine transmembrane transporter activity;GO:0042887	GO:0015840//urea transport;GO:0015843//methylammonium transport;GO:0042044//fluid transport	gi|1212923|emb|CAA65185.1|/1.61352e-102/aquaporin [Helianthus annuus]
CL10988.Contig1_S2_3	222	3	1242	3.07049	1272.26	8.6947	Up	0	0	-	-	-	-	-
CL8230.Contig1_S2_3	1216	0	20	0.01	3.74026	8.547	Up	9.45262e-07	1.64203e-05	-	-	-	-	-
Unigene13900_S2_3	278	7	2599	5.72127	2126.02	8.5376	Up	0	0	-	-	-	-	gi|373881457|gb|AEY78063.1|/3.10194e-15/late embryogenesis abundant protein 1 [Deschampsia antarctica]
CL11733.Contig1_S2_3	221	1	320	1.02813	329.279	8.32315	Up	6.60608e-95	1.70551e-92	-	-	-	-	gi|25989705|gb|AAN74637.1|/6.82152e-07/LEA1 protein [Triticum aestivum]
CL6345.Contig2_S2_3	1210	0	16	0.01	3.00705	8.2322	Up	1.51497e-05	0.000216485	-	-	-	-	gi|225436087|ref|XP_002277399.1|/1.26796e-25/PREDICTED: E3 ubiquitin-protein ligase RHF2A [Vitis vinifera]
Unigene69383_S2_3	421	2	557	1.07941	300.87	8.12275	Up	6.58396e-164	3.00652e-161	-	-	-	-	gi|263419087|sp|B5LZ79.1|DEF_GYMCO/1.76805e-10/RecName: Full=Defensin-like protein; AltName: Full=Gamma-thionin; Flags: Precursor
Unigene5333_S2_1	336	2	434	1.35248	293.735	7.76277	Up	4.49282e-127	1.64129e-124	-	-	-	-	-
Unigene84914_S2_3	610	2	336	0.744971	125.261	7.39353	Up	8.9359e-98	2.42708e-95	-	-	-	GO:0006810//transport;GO:0042221//response to chemical stimulus	gi|462419089|gb|EMJ23352.1|/6.77658e-50/hypothetical protein PRUPE_ppa005755mg [Prunus persica]
Unigene21684_S2_3	151	2	313	3.00949	471.382	7.29124	Up	6.57826e-91	1.64598e-88	-	-	-	-	-
Unigene2250_S2_3	184	4	594	4.93948	734.132	7.21554	Up	4.0164e-171	1.90552e-168	-	-	-	-	-
Unigene19408_S2_3	1109	19	2757	3.89279	565.342	7.18217	Up	0	0	-	-	-	GO:0050896//response to stimulus	gi|27529824|dbj|BAC53927.1|/8.59404e-34/hypothetical protein [Nicotiana tabacum]
Unigene16403_S2_3	254	2	262	1.7891	234.57	7.03464	Up	1.06505e-75	2.24252e-73	-	-	-	-	gi|356561627|ref|XP_003549082.1|/3.87938e-10/PREDICTED: uncharacterized protein LOC100801440 [Glycine max]
Unigene42164_S2_3	273	7	892	5.82606	743.033	6.99476	Up	1.52132e-254	1.07915e-251	-	-	-	-	-
Unigene43683_S2_3	319	2	242	1.42455	172.516	6.92008	Up	9.62962e-70	1.8515e-67	-	-	-	-	-
Unigene24280_S2_1	389	1	115	0.584103	67.2286	6.84671	Up	1.3531e-33	1.18397e-31	-	-	-	-	gi|462408083|gb|EMJ13417.1|/2.57564e-06/hypothetical protein PRUPE_ppa013121mg [Prunus persica]
Unigene52433_S2_1	173	1	111	1.31339	145.909	6.79563	Up	2.0951e-32	1.77787e-30	-	-	-	-	-
Unigene5699_S2_3	304	3	321	2.24227	240.125	6.74268	Up	1.46336e-91	3.68681e-89	K00507|1|7e-24|106|vvi:100249077|stearoyl-CoA desaturase (delta-9 desaturase) [EC:1.14.19.1]	GO:0031224//intrinsic to membrane;GO:0044424//intracellular part	GO:0016215	GO:0006633//fatty acid biosynthetic process;GO:0009767//photosynthetic electron transport chain	gi|297743466|emb|CBI36333.3|/1.18364e-22/unnamed protein product [Vitis vinifera]
Unigene79762_S2_1	266	5	534	4.27098	456.526	6.73998	Up	1.68465e-151	7.24034e-149	-	-	-	-	-
CL7178.Contig1_S2_3	524	7	693	3.03533	300.751	6.63057	Up	2.30178e-195	1.21866e-192	K00507|1|5e-74|274|gmx:100786391|stearoyl-CoA desaturase (delta-9 desaturase) [EC:1.14.19.1]	GO:0031224//intrinsic to membrane;GO:0044424//intracellular part	GO:0016215	GO:0006633//fatty acid biosynthetic process;GO:0009767//photosynthetic electron transport chain	gi|357468181|ref|XP_003604375.1|/9.47453e-75/Palmitoyl-monogalactosyldiacylglycerol delta-7 desaturase [Medicago truncatula]
Unigene45409_S2_1	237	1	97	0.958718	93.0742	6.60113	Up	3.0289e-28	2.25817e-26	-	-	-	-	-
Unigene73548_S2_1	547	11	1062	4.56925	441.512	6.59435	Up	3.34314e-298	2.84023e-295	K05770|1|2e-15|79.7|ppp:PHYPADRAFT_190625|benzodiazapine receptor	GO:0044431//Golgi apparatus part	-	GO:0009725//response to hormone stimulus;GO:0006970//response to osmotic stress	gi|255582174|ref|XP_002531881.1|/2.90029e-48/peripheral-type benzodiazepine receptor, putative [Ricinus communis]
Unigene67953_S2_1	168	1	93	1.35248	125.887	6.54038	Up	4.66024e-27	3.3154e-25	-	-	-	-	-
Unigene14016_S2_1	620	7	636	2.56534	233.277	6.50675	Up	1.87339e-178	9.31125e-176	-	-	-	-	gi|356564298|ref|XP_003550392.1|/1.12836e-23/PREDICTED: uncharacterized protein LOC100798264 [Glycine max]
Unigene42723_S2_3	379	7	606	4.19661	363.613	6.43704	Up	1.45728e-169	6.86922e-167	-	-	-	-	-
CL2985.Contig1_S2_1	697	15	1277	4.88988	416.643	6.41287	Up	0	0	-	-	-	-	gi|1050913|emb|CAA63341.1|/1.87391e-07/dehydrin [Helianthus annuus]
Unigene23927_S2_3	213	3	244	3.20023	260.505	6.34699	Up	1.01505e-68	1.93132e-66	-	-	-	-	-
CL3193.Contig2_S2_3	262	7	560	6.07066	486.063	6.32315	Up	6.05076e-156	2.69565e-153	-	-	-	-	gi|22653807|sp|P83442.1|LEAD3_DAUCA/3.36614e-06/RecName: Full=Late embryogenesis abundant protein Dc3
Unigene27219_S2_3	387	29	2288	17.0265	1344.47	6.30311	Up	0	0	-	-	-	-	gi|126081|sp|P14928.1|LEA1_HORVU/4.55245e-11/RecName: Full=ABA-inducible protein PHV A1
Unigene44592_S2_1	198	2	152	2.29511	174.576	6.24914	Up	4.9679e-43	5.74319e-41	-	-	-	-	gi|460379915|ref|XP_004235705.1|/2.03362e-06/PREDICTED: coatomer subunit beta'-2-like [Solanum lycopersicum]
CL7031.Contig2_S2_3	431	3	227	1.58155	119.772	6.2428	Up	1.08292e-63	1.93926e-61	-	-	-	-	gi|359497194|ref|XP_003635450.1|/9.26889e-12/PREDICTED: uncharacterized protein LOC100853798 [Vitis vinifera]
Unigene1849_S2_1	186	8	597	9.77274	729.906	6.2228	Up	2.56266e-165	1.19258e-162	-	-	-	-	-
Unigene48390_S2_3	379	3	220	1.79855	132.005	6.19761	Up	1.26766e-61	2.15392e-59	-	-	-	-	gi|462419089|gb|EMJ23352.1|/4.57494e-19/hypothetical protein PRUPE_ppa005755mg [Prunus persica]
CL3486.Contig3_S2_3	1555	35	2494	5.11419	364.73	6.15618	Up	0	0	-	-	-	-	gi|1050913|emb|CAA63341.1|/6.35612e-07/dehydrin [Helianthus annuus]
Unigene27796_S2_3	2390	17	1159	1.61618	110.279	6.09242	Up	0	0	K01193|1|0.0|725|vvi:100256970|beta-fructofuranosidase [EC:3.2.1.26]	-	GO:0004553//hydrolase activity, hydrolyzing O-glycosyl compounds	GO:0008152//metabolic process	gi|378407620|gb|AFB83198.1|/0/sucrose:sucrose 1-fructosyl transferase [Cichorium intybus]
Unigene69086_S2_3	371	1	63	0.612443	38.6165	5.9785	Up	3.48398e-18	1.63278e-16	-	-	-	-	-
Unigene77145_S2_3	607	1	62	0.374327	23.2278	5.95541	Up	6.86528e-18	3.15868e-16	-	-	-	-	-
Unigene2073_S2_3	903	2	124	0.503247	31.2277	5.95541	Up	9.07228e-35	8.41178e-33	K06910|1|4e-68|256|vvi:100265996|	-	GO:0005543//phospholipid binding	-	gi|449439851|ref|XP_004137699.1|/4.94299e-71/PREDICTED: UPF0098 protein MTH_273-like [Cucumis sativus]
CL4892.Contig5_S2_3	1425	1	62	0.15945	9.89424	5.95541	Up	6.86528e-18	3.16067e-16	K13379|1|0.0|671|vvi:100250902|reversibly glycosylated polypeptide / UDP-arabinopyranose mutase [EC:2.4.1.- 5.4.99.30]	GO:0005840//ribosome;GO:0030312//external encapsulating structure;GO:0031985//Golgi cisterna;GO:0005911//cell-cell junction;GO:0031090//organelle membrane	GO:0035251//UDP-glucosyltransferase activity;GO:0016759//cellulose synthase activity	GO:0045229//external encapsulating structure organization;GO:0009250//glucan biosynthetic process;GO:0006970//response to osmotic stress;GO:0042546//cell wall biogenesis	gi|225456339|ref|XP_002283867.1|/0/PREDICTED: UDP-arabinopyranose mutase 1 [Vitis vinifera]
CL3437.Contig2_S2_3	440	3	182	1.5492	94.0642	5.92405	Up	2.0273e-50	2.78422e-48	-	-	-	-	-
Unigene49031_S2_3	312	2	120	1.45651	87.4646	5.90811	Up	1.36422e-33	1.19228e-31	-	GO:0031224//intrinsic to membrane	GO:0008493//tetracycline transporter activity	GO:0015850//organic hydroxy compound transport;GO:0042221//response to chemical stimulus	gi|460385405|ref|XP_004238394.1|/1.52334e-38/PREDICTED: hippocampus abundant transcript 1 protein-like [Solanum lycopersicum]
Unigene45066_S2_3	419	4	226	2.16913	122.659	5.8214	Up	6.20566e-62	1.06683e-59	K00507|1|4e-21|98.2|vcn:VOLCADRAFT_83090|stearoyl-CoA desaturase (delta-9 desaturase) [EC:1.14.19.1]	-	GO:0016717//oxidoreductase activity, acting on paired donors, with oxidation of a pair of donors resulting in the reduction of molecular oxygen to two molecules of water	GO:0006629//lipid metabolic process	gi|460380419|ref|XP_004235954.1|/3.22682e-20/PREDICTED: palmitoyl-monogalactosyldiacylglycerol delta-7 desaturase, chloroplastic-like [Solanum lycopersicum]
Unigene19927_S2_3	547	1	52	0.415386	21.6183	5.70166	Up	5.97364e-15	2.27437e-13	K00430|1|1e-78|290|vvi:100256842|peroxidase [EC:1.11.1.7]	-	GO:0005506//iron ion binding;GO:0003824//catalytic activity;GO:0016209//antioxidant activity	GO:0008152//metabolic process;GO:0006950//response to stress	gi|225439922|ref|XP_002275288.1|/1.31426e-77/PREDICTED: peroxidase 21 [Vitis vinifera]
CL11733.Contig2_S2_3	187	3	136	3.64518	165.388	5.50372	Up	6.2032e-37	6.16632e-35	-	-	-	-	gi|225433330|ref|XP_002285570.1|/1.15654e-06/PREDICTED: uncharacterized protein LOC100264920 [Vitis vinifera]
Unigene2354_S2_1	293	1	44	0.775482	34.15	5.46065	Up	1.31123e-12	4.2074e-11	-	-	-	-	-
Unigene49357_S2_1	278	2	84	1.63465	68.7132	5.39353	Up	4.77848e-23	2.86172e-21	-	-	-	-	-
Unigene56054_S2_1	229	2	83	1.98442	82.423	5.37626	Up	9.34376e-23	5.49222e-21	-	-	-	-	-
Unigene93511_S2_3	467	1	41	0.486544	19.9652	5.35877	Up	9.8327e-12	2.9263e-10	-	-	GO:0001071//nucleic acid binding transcription factor activity	GO:0000160//two-component signal transduction system (phosphorelay);GO:0010467//gene expression;GO:0009743//response to carbohydrate stimulus	gi|255583200|ref|XP_002532365.1|/2.07051e-07/Ethylene-responsive transcription factor, putative [Ricinus communis]
Unigene82641_S2_3	273	1	40	0.832294	33.3199	5.32315	Up	1.92266e-11	5.59661e-10	K13754|1|3e-33|137|pop:POPTR_273445|solute carrier family 24 (sodium/potassium/calcium exchanger), member 6	GO:0031224//intrinsic to membrane;GO:0043231//intracellular membrane-bounded organelle;GO:0012506//vesicle membrane	GO:0046873//metal ion transmembrane transporter activity;GO:0022890//inorganic cation transmembrane transporter activity;GO:0015298//solute:cation antiporter activity	GO:0009651//response to salt stress;GO:0006828//manganese ion transport;GO:0035725//sodium ion transmembrane transport;GO:0006873//cellular ion homeostasis	gi|460396276|ref|XP_004243702.1|/3.32023e-33/PREDICTED: cation/calcium exchanger 4-like [Solanum lycopersicum]
Unigene38629_S2_3	219	1	39	1.03752	40.4973	5.28662	Up	3.75746e-11	1.06863e-09	-	-	-	-	gi|224104475|ref|XP_002313448.1|/6.61216e-10/predicted protein [Populus trichocarpa]
Unigene19875_S2_3	424	6	234	3.21532	125.503	5.28662	Up	1.34741e-61	2.28413e-59	-	-	-	-	-
CL6785.Contig2_S2_3	579	1	38	0.392429	14.9249	5.24914	Up	7.3391e-11	2.03421e-09	-	-	-	-	gi|28194659|gb|AAO33591.1|AF479309_1/2.524e-40/putative early light induced protein [Arachis hypogaea]
Unigene32372_S2_3	207	1	35	1.09766	38.4506	5.1305	Up	5.44856e-10	1.40123e-08	-	-	-	-	-
Unigene2159_S2_3	273	1	35	0.832294	29.1549	5.1305	Up	5.44856e-10	1.40073e-08	-	-	-	-	-
CL1591.Contig2_S2_3	179	1	34	1.26936	43.1948	5.08868	Up	1.06148e-09	2.65055e-08	-	-	-	-	-
Unigene21727_S2_1	435	1	34	0.522336	17.7744	5.08868	Up	1.06148e-09	2.64964e-08	-	-	-	-	-
Unigene51068_S2_3	325	1	32	0.699127	22.3909	5.00122	Up	4.0198e-09	9.43459e-08	-	-	-	-	-
Unigene14785_S2_1	247	1	32	0.919904	29.4618	5.00122	Up	4.0198e-09	9.43156e-08	-	-	-	-	-
Unigene77150_S2_3	551	26	814	10.7216	335.953	4.96966	Up	1.87846e-204	1.04768e-201	K01611|1|1e-32|137|rcu:RCOM_1464770|S-adenosylmethionine decarboxylase [EC:4.1.1.50]	-	GO:0016831//carboxy-lyase activity	GO:0006596//polyamine biosynthetic process	gi|6014929|sp|O65354.1|DCAM_HELAN/2.66356e-49/RecName: Full=S-adenosylmethionine decarboxylase proenzyme; Short=AdoMetDC; Short=SAMDC; Contains: RecName: Full=S-adenosylmethionine decarboxylase alpha chain; Contains: RecName: Full=S-adenosylmethionine decarboxylase beta chain; Flags: Precursor
Unigene75936_S2_3	242	1	31	0.93891	29.1308	4.95541	Up	7.8132e-09	1.77892e-07	-	-	-	-	-
Unigene86346_S2_3	247	1	31	0.919904	28.5411	4.95541	Up	7.8132e-09	1.77948e-07	-	-	-	-	-
Unigene62156_S2_3	329	3	90	2.07188	62.2089	4.90811	Up	1.34759e-23	8.30174e-22	K13076|1|1e-51|198|rcu:RCOM_0797300|delta8-fatty-acid desaturase [EC:1.14.19.4]	-	GO:0005506//iron ion binding;GO:0016705//oxidoreductase activity, acting on paired donors, with incorporation or reduction of molecular oxygen	GO:0006631//fatty acid metabolic process	gi|144583293|gb|ABP01349.1|/1.30597e-50/D8-sphingolipid desaturase [Jatropha curcas]
Unigene61028_S2_3	231	1	30	0.98362	29.5335	4.90811	Up	1.51732e-08	3.3452e-07	-	-	-	-	-
CL11507.Contig2_S2_3	392	17	507	9.85377	294.122	4.8996	Up	5.7939e-127	2.10607e-124	-	GO:0044464//cell part	-	GO:0001906//cell killing;GO:0006952//defense response	gi|20563188|gb|AAM27914.1|AF364865_1/2.0784e-43/defensin [Helianthus annuus]
CL2836.Contig1_S2_3	804	39	1153	11.0217	326.121	4.88699	Up	2.45212e-286	1.99066e-283	K05236|1|6e-40|162|sbi:SORBI_01g010390|coatomer protein complex, subunit alpha (xenin)	GO:0030117//membrane coat	-	-	gi|255574556|ref|XP_002528189.1|/2.44953e-92/coatomer beta subunit, putative [Ricinus communis]
Unigene5754_S2_3	295	2	59	1.54045	45.4816	4.88386	Up	8.26906e-16	3.36019e-14	-	-	-	-	gi|462419052|gb|EMJ23315.1|/4.65985e-40/hypothetical protein PRUPE_ppa005695mg [Prunus persica]
Unigene3623_S2_3	526	4	116	1.72788	50.1508	4.8592	Up	6.30538e-30	5.01841e-28	K13754|1|2e-44|176|vvi:100249061|solute carrier family 24 (sodium/potassium/calcium exchanger), member 6	GO:0043231//intracellular membrane-bounded organelle;GO:0012506//vesicle membrane	GO:0046873//metal ion transmembrane transporter activity;GO:0022890//inorganic cation transmembrane transporter activity	GO:0009651//response to salt stress;GO:0006828//manganese ion transport;GO:0035725//sodium ion transmembrane transport;GO:0006873//cellular ion homeostasis	gi|462399765|gb|EMJ05433.1|/1.92685e-43/hypothetical protein PRUPE_ppa002563mg [Prunus persica]
Unigene34055_S2_3	272	2	58	1.67071	48.4914	4.8592	Up	1.60201e-15	6.39256e-14	-	-	-	-	gi|255573635|ref|XP_002527740.1|/1.71315e-13/hypothetical protein RCOM_1248440 [Ricinus communis]
Unigene48078_S2_3	1147	14	406	2.77335	80.4949	4.8592	Up	1.64118e-101	4.59423e-99	K10615|1|2e-08|58.5|cme:CMB070C|E3 ubiquitin-protein ligase HERC4 [EC:6.3.2.19]	-	-	-	gi|255566472|ref|XP_002524221.1|/1.19284e-118/Serine/threonine-protein kinase Nek8, putative [Ricinus communis]
Unigene33489_S2_3	298	1	27	0.762471	20.6041	4.7561	Up	1.1049e-07	2.19129e-06	-	-	-	-	-
Unigene33561_S2_3	355	1	27	0.640046	17.2958	4.7561	Up	1.1049e-07	2.1907e-06	K08235|1|1e-65|245|rcu:RCOM_0905690|xyloglucan:xyloglucosyl transferase [EC:2.4.1.207]	GO:0005576//extracellular region;GO:0030312//external encapsulating structure	GO:0016798//hydrolase activity, acting on glycosyl bonds;GO:0016758//transferase activity, transferring hexosyl groups	GO:0044042//glucan metabolic process	gi|255554981|ref|XP_002518528.1|/1.59537e-64/Xyloglucan endotransglucosylase/hydrolase protein A precursor, putative [Ricinus communis]
Unigene13913_S2_1	414	2	52	1.09766	28.5633	4.70166	Up	8.37192e-14	2.9323e-12	-	-	-	-	-
Unigene87005_S2_3	398	1	26	0.570895	14.8558	4.70166	Up	2.13704e-07	4.07566e-06	-	-	-	-	gi|225448311|ref|XP_002264923.1|/3.67589e-08/PREDICTED: uncharacterized protein LOC100257088 [Vitis vinifera]
Unigene71691_S2_1	159	4	102	5.71613	145.884	4.67364	Up	6.34202e-26	4.29441e-24	-	-	-	-	-
Unigene74020_S2_1	248	11	280	10.0781	256.751	4.67107	Up	6.35706e-69	1.2127e-66	-	-	-	-	gi|225466065|ref|XP_002264028.1|/1.81348e-07/PREDICTED: 21 kDa protein [Vitis vinifera]
Unigene45184_S2_3	431	1	25	0.527184	13.1907	4.64507	Up	4.12842e-07	7.58067e-06	K14510|1|6e-19|90.9|sbi:SORBI_02g011690|serine/threonine-protein kinase CTR1 [EC:2.7.11.1];K04424|2|8e-19|90.5|aly:ARALYDRAFT_909157|sterile alpha motif and leucine zipper containing kinase AZK [EC:2.7.11.25]	-	GO:0004672//protein kinase activity;GO:0032559	GO:0006464//cellular protein modification process	gi|462405052|gb|EMJ10516.1|/8.2675e-61/hypothetical protein PRUPE_ppa007935mg [Prunus persica]
Unigene37378_S2_1	203	1	25	1.11929	28.0059	4.64507	Up	4.12842e-07	7.58448e-06	-	GO:0044421//extracellular region part	GO:0043167//ion binding;GO:0008422//beta-glucosidase activity	GO:0044238//primary metabolic process;GO:0006950//response to stress	gi|38228687|emb|CAE54080.1|/6.48756e-13/beta 1-3 glucanase [Fagus sylvatica]
Unigene59053_S2_3	161	1	25	1.41128	35.3118	4.64507	Up	4.12842e-07	7.58257e-06	-	-	-	-	-
Unigene28071_S2_1	795	111	2774	31.7245	793.497	4.64455	Up	0	0	-	-	-	-	gi|324103765|gb|ADY17817.1|/1.40961e-07/LEA5 [Vitis amurensis]
Unigene1350_S2_3	775	7	174	2.05228	51.0568	4.63681	Up	3.69524e-43	4.29229e-41	-	-	-	-	gi|356569139|ref|XP_003552763.1|/1.89945e-46/PREDICTED: probable E3 ubiquitin-protein ligase HERC4-like isoform 2 [Glycine max]
Unigene2041_S2_3	876	15	363	3.89069	94.2341	4.59815	Up	4.03718e-88	9.83228e-86	K01051|1|3e-17|87.0|ath:AT1G53830|pectinesterase [EC:3.1.1.11]	-	-	-	gi|225466061|ref|XP_002264167.1|/4.85989e-44/PREDICTED: 21 kDa protein [Vitis vinifera]
Unigene76346_S2_3	1278	10	241	1.7779	42.8837	4.59218	Up	6.20602e-59	9.85718e-57	K10610|1|6e-24|110|ota:Ot10g03450|DNA damage-binding protein 1;K03671|2|3e-08|58.2|pop:POPTR_219472|thioredoxin 1	GO:0009941//chloroplast envelope;GO:0009532//plastid stroma	GO:0015036//disulfide oxidoreductase activity	GO:0018904;GO:0019725//cellular homeostasis	gi|356571680|ref|XP_003554002.1|/5.11599e-81/PREDICTED: thioredoxin-like 1-1, chloroplastic-like [Glycine max]
Unigene21268_S2_3	330	2	47	1.37707	32.3884	4.55581	Up	2.223e-12	7.00384e-11	K13754|1|8e-39|156|vvi:100249061|solute carrier family 24 (sodium/potassium/calcium exchanger), member 6	GO:0043231//intracellular membrane-bounded organelle;GO:0012506//vesicle membrane	GO:0046873//metal ion transmembrane transporter activity;GO:0022890//inorganic cation transmembrane transporter activity;GO:0015298//solute:cation antiporter activity	GO:0009651//response to salt stress;GO:0006828//manganese ion transport;GO:0035725//sodium ion transmembrane transport;GO:0006873//cellular ion homeostasis	gi|225444706|ref|XP_002277833.1|/1.26788e-37/PREDICTED: cation/calcium exchanger 4 [Vitis vinifera]
Unigene28297_S2_1	1927	37	857	4.36274	101.136	4.53492	Up	3.15428e-204	1.74592e-201	K01638|1|0.0|936|mtr:MTR_077s0031|malate synthase [EC:2.3.3.9]	GO:0005777//peroxisome	GO:0016747//transferase activity, transferring acyl groups other than amino-acyl groups;GO:0046912//transferase activity, transferring acyl groups, acyl groups converted into alkyl on transfer	GO:0009060//aerobic respiration;GO:0044262//cellular carbohydrate metabolic process	gi|449469625|ref|XP_004152519.1|/0/PREDICTED: malate synthase, glyoxysomal-like [Cucumis sativus]
CL3423.Contig2_S2_1	254	1	23	0.894552	20.5921	4.52478	Up	1.53471e-06	2.59441e-05	-	-	GO:0030611//arsenate reductase activity;GO:0015036//disulfide oxidoreductase activity	GO:0019725//cellular homeostasis	gi|297812045|ref|XP_002873906.1|/3.74878e-13/glutaredoxin family protein [Arabidopsis lyrata subsp. lyrata]
Unigene1431_S2_3	244	1	23	0.931214	21.436	4.52478	Up	1.53471e-06	2.59501e-05	-	-	-	-	-
Unigene82374_S2_3	215	3	67	3.17046	70.8667	4.48234	Up	4.92082e-17	2.14901e-15	-	-	-	-	-
CL1591.Contig9_S2_3	151	1	22	1.50474	33.1323	4.46065	Up	2.9526e-06	4.78752e-05	-	-	-	-	-
CL6441.Contig1_S2_3	831	1	22	0.273425	6.02043	4.46065	Up	2.9526e-06	4.78646e-05	-	-	-	-	gi|359806816|ref|NP_001241309.1|/2.62698e-36/uncharacterized protein LOC100801987 [Glycine max]
CL6785.Contig1_S2_3	651	4	87	1.39611	30.3909	4.44416	Up	1.13984e-21	6.3816e-20	-	-	-	-	gi|1050916|emb|CAA63338.1|/4.09971e-43/unnamed protein product [Helianthus annuus]
Unigene449_S2_1	344	3	65	1.98154	42.9695	4.43862	Up	1.80826e-16	7.62359e-15	-	-	GO:0004091//carboxylesterase activity;GO:0030234//enzyme regulator activity	-	gi|254692064|emb|CBA10126.1|/1.13873e-09/PME inhibitor [Nicotiana benthamiana]
CL318.Contig3_S2_3	1091	82	1750	17.0777	364.77	4.4168	Up	0	0	-	-	-	-	gi|193161439|gb|ACF15449.1|/2.80325e-13/dehydrin 2 [Cichorium intybus]
CL3731.Contig1_S2_1	415	41	874	22.4479	478.927	4.41515	Up	8.79366e-205	4.94224e-202	-	GO:0005618//cell wall	GO:0005488//binding	GO:0009725//response to hormone stimulus;GO:0000902//cell morphogenesis	gi|313105492|gb|ADR32106.1|/3.82842e-34/snakin-2 precursor [Solanum lycopersicum]
Unigene64833_S2_1	398	1	21	0.570895	11.9989	4.39353	Up	5.67138e-06	8.73089e-05	-	-	-	-	-
Unigene78591_S2_1	346	1	21	0.656694	13.8022	4.39353	Up	5.67138e-06	8.73273e-05	-	GO:0044421//extracellular region part	GO:0016791//phosphatase activity;GO:0046914//transition metal ion binding	-	gi|255543799|ref|XP_002512962.1|/3.74709e-45/Purple acid phosphatase precursor, putative [Ricinus communis]
Unigene25060_S2_1	710	5	104	1.60011	33.3105	4.37973	Up	1.89632e-25	1.26184e-23	K14515|1|9e-12|68.6|ppp:PHYPADRAFT_199083|EIN3-binding F-box protein;K10268|3|5e-11|66.2|smo:SELMODRAFT_410553|F-box and leucine-rich repeat protein 2/20	-	-	-	gi|357511817|ref|XP_003626197.1|/9.16094e-66/F-box/LRR-repeat protein [Medicago truncatula]
Unigene61819_S2_3	283	5	104	4.01442	83.5704	4.37973	Up	1.89632e-25	1.26299e-23	K13076|1|4e-08|54.3|pop:POPTR_561655|delta8-fatty-acid desaturase [EC:1.14.19.4]	-	-	-	gi|129593742|gb|ABO31111.1|/1.81683e-07/sphingolipid delta-8 desaturase [Nicotiana tabacum]
CL11986.Contig1_S2_3	1603	16	330	2.26791	46.8151	4.36754	Up	9.53772e-78	2.06782e-75	K13496|1|2e-38|158|ath:AT2G36750|UDP-glucosyl transferase 73C [EC:2.4.1.-]	-	GO:0016757//transferase activity, transferring glycosyl groups	-	gi|171906260|gb|ACB56927.1|/0/glycosyltransferase UGT95A1 [Hieracium pilosella]
Unigene4212_S2_3	193	1	20	1.17729	23.5656	4.32315	Up	1.08747e-05	0.00015913	-	-	-	-	-
Unigene1673_S2_3	214	2	40	2.12352	42.5062	4.32315	Up	2.118e-10	5.66633e-09	-	-	-	-	gi|357484295|ref|XP_003612435.1|/1.17074e-06/hypothetical protein MTR_5g024980 [Medicago truncatula]
Unigene56605_S2_3	286	1	20	0.794462	15.9027	4.32315	Up	1.08747e-05	0.000159162	-	-	-	-	-
Unigene86057_S2_3	357	1	20	0.63646	12.7399	4.32315	Up	1.08747e-05	0.000159099	-	-	-	-	-
CL5878.Contig1_S2_1	402	22	440	12.4347	248.904	4.32315	Up	1.74331e-102	4.91781e-100	-	-	-	-	-
Unigene85025_S2_3	1137	88	1728	17.5858	345.612	4.29667	Up	0	0	K01611|1|2e-96|350|gmx:100785366|S-adenosylmethionine decarboxylase [EC:4.1.1.50]	-	GO:0016831//carboxy-lyase activity	GO:0006596//polyamine biosynthetic process	gi|6014929|sp|O65354.1|DCAM_HELAN/2.08229e-99/RecName: Full=S-adenosylmethionine decarboxylase proenzyme; Short=AdoMetDC; Short=SAMDC; Contains: RecName: Full=S-adenosylmethionine decarboxylase alpha chain; Contains: RecName: Full=S-adenosylmethionine decarboxylase beta chain; Flags: Precursor
CL3369.Contig5_S2_1	510	2	39	0.891044	17.39	4.28662	Up	4.04538e-10	1.05522e-08	K08150|1|3e-50|195|vvi:100268023|MFS transporter, SP family, solute carrier family 2 (myo-inositol transporter), member 13	GO:0000325//plant-type vacuole;GO:0016020//membrane	GO:0005365//myo-inositol transmembrane transporter activity	GO:0015791//polyol transport	gi|225433847|ref|XP_002263742.1|/3.73197e-49/PREDICTED: probable inositol transporter 1 [Vitis vinifera]
Unigene61277_S2_3	255	1	19	0.891044	16.9441	4.24914	Up	2.08126e-05	0.000289699	-	-	-	-	-
Unigene11752_S2_1	153	1	19	1.48507	28.2402	4.24914	Up	2.08126e-05	0.000289644	-	-	-	-	-
Unigene74160_S2_3	478	1	19	0.475348	9.03923	4.24914	Up	2.08126e-05	0.000289534	-	-	-	-	-
Unigene22933_S2_3	264	1	19	0.860668	16.3665	4.24914	Up	2.08126e-05	0.000289754	-	-	-	-	-
CL8429.Contig2_S2_1	155	1	19	1.46591	27.8758	4.24914	Up	2.08126e-05	0.000289589	-	-	-	-	-
Unigene14784_S2_1	286	5	94	3.97231	74.7425	4.23388	Up	1.20561e-22	7.01878e-21	-	-	-	-	-
Unigene55208_S2_3	292	4	74	3.11255	57.6308	4.21067	Up	5.0885e-18	2.36352e-16	-	-	-	-	-
Unigene7387_S2_1	266	11	202	9.39616	172.693	4.2	Up	6.15544e-47	7.8079e-45	-	-	-	-	-
CL8024.Contig2_S2_1	258	1	18	0.880683	15.8657	4.17114	Up	3.97498e-05	0.000524705	-	GO:0016020//membrane	GO:0017111//nucleoside-triphosphatase activity;GO:0000166//nucleotide binding	-	gi|449437952|ref|XP_004136754.1|/8.00044e-24/PREDICTED: pleiotropic drug resistance protein 3-like [Cucumis sativus]
Unigene82967_S2_1	462	2	36	0.98362	17.7201	4.17114	Up	2.7995e-09	6.69306e-08	-	-	-	-	-
CL3883.Contig2_S2_3	693	3	53	0.98362	17.392	4.14417	Up	4.19866e-13	1.40076e-11	-	-	-	-	gi|460398179|ref|XP_004244640.1|/7.74799e-30/PREDICTED: protein NLP6-like [Solanum lycopersicum]
Unigene84542_S2_3	520	62	1064	27.0912	465.312	4.1023	Up	7.2691e-237	4.65879e-234	-	-	-	-	gi|357516683|ref|XP_003628630.1|/7.21247e-35/Gibberellin-regulated protein [Medicago truncatula]
Unigene45214_S2_3	608	1	17	0.373711	6.35845	4.08868	Up	7.57456e-05	0.000945209	-	GO:0009941//chloroplast envelope	GO:0046872//metal ion binding;GO:0016702//oxidoreductase activity, acting on single donors with incorporation of molecular oxygen, incorporation of two atoms of oxygen	GO:0051707//response to other organism;GO:0006631//fatty acid metabolic process;GO:0009725//response to hormone stimulus;GO:0009414//response to water deprivation;GO:0006970//response to osmotic stress	gi|462401443|gb|EMJ07000.1|/3.7758e-69/hypothetical protein PRUPE_ppa010656mg [Prunus persica]
CL863.Contig1_S2_1	911	1	17	0.249414	4.24362	4.08868	Up	7.57456e-05	0.000945048	-	GO:0044464//cell part	-	-	gi|255546053|ref|XP_002514086.1|/7.38366e-107/conserved hypothetical protein [Ricinus communis]
Unigene25804_S2_3	341	8	130	5.33059	86.6951	4.02358	Up	8.1605e-30	6.4597e-28	K12135|1|9e-06|46.6|aly:ARALYDRAFT_488429|zinc finger protein CONSTANS	-	-	-	gi|350535390|ref|NP_001234448.1|/7.15733e-12/CONSTANS-like protein [Solanum lycopersicum]
Unigene13114_S2_3	384	4	65	2.36684	38.4935	4.02358	Up	1.60754e-15	6.41111e-14	K13076|1|2e-29|125|gmx:100782383|delta8-fatty-acid desaturase [EC:1.14.19.4]	-	GO:0005506//iron ion binding;GO:0016705//oxidoreductase activity, acting on paired donors, with incorporation or reduction of molecular oxygen	GO:0006631//fatty acid metabolic process	gi|460399129|ref|XP_004245094.1|/1.67001e-29/PREDICTED: delta(8)-fatty-acid desaturase-like isoform 2 [Solanum lycopersicum]
CL7114.Contig2_S2_3	1160	2	32	0.391752	6.27332	4.00122	Up	3.625e-08	7.63266e-07	-	-	-	-	gi|359487196|ref|XP_002269821.2|/3.0368e-29/PREDICTED: uncharacterized protein LOC100248068 [Vitis vinifera]
CL6766.Contig1_S2_1	431	4	64	2.10874	33.7682	4.00122	Up	3.03546e-15	1.18726e-13	-	-	-	-	-
Unigene48003_S2_3	317	2	32	1.43354	22.956	4.00122	Up	3.625e-08	7.63486e-07	-	-	-	-	-
Unigene48992_S2_3	239	3	47	2.85209	44.7204	3.97084	Up	1.93039e-11	5.61466e-10	-	-	GO:0003677//DNA binding	GO:0006351//transcription, DNA-dependent	gi|359475952|ref|XP_002277697.2|/2.71657e-27/PREDICTED: uncharacterized protein LOC100245843 [Vitis vinifera]
Unigene2458_S2_1	427	19	296	10.1103	157.641	3.96274	Up	2.10046e-65	3.84626e-63	-	GO:0031224//intrinsic to membrane;GO:0031410//cytoplasmic vesicle	-	GO:0009725//response to hormone stimulus;GO:0006972//hyperosmotic response	gi|6714402|gb|AAF26091.1|AC012393_17/4.46221e-14/low temperature and salt responsive protein LTI6B [Arabidopsis thaliana]
Unigene75978_S2_1	801	38	589	10.7793	167.22	3.95541	Up	1.94825e-128	7.22563e-126	K08073|1|2e-22|104|sbi:SORBI_03g033940|bifunctional polynucleotide phosphatase/kinase [EC:3.1.3.32 2.7.1.78]	-	-	-	gi|242054347|ref|XP_002456319.1|/2.25574e-21/hypothetical protein SORBIDRAFT_03g033940 [Sorghum bicolor]
Unigene69390_S2_3	1622	56	832	7.8447	116.648	3.8943	Up	1.23386e-178	6.1746e-176	K02575|1|1e-135|481|rcu:RCOM_0023970|MFS transporter, NNP family, nitrate/nitrite transporter	GO:0000325//plant-type vacuole	GO:0015103//inorganic anion transmembrane transporter activity	GO:0015698//inorganic anion transport	gi|225452384|ref|XP_002273595.1|/2.77554e-154/PREDICTED: high affinity nitrate transporter 2.5-like [Vitis vinifera]
Unigene63701_S2_1	358	4	58	2.53873	36.8426	3.8592	Up	1.35035e-13	4.66921e-12	-	-	-	-	-
Unigene36522_S2_1	248	18	260	16.4915	238.412	3.85366	Up	1.86688e-56	2.85355e-54	-	-	-	-	-
Unigene38579_S2_3	215	7	101	7.39774	106.829	3.85207	Up	9.45634e-23	5.55393e-21	-	-	-	-	gi|345104742|gb|AEN71141.1|/3.15878e-36/constans-like protein [Chrysanthemum x morifolium]
CL695.Contig1_S2_3	949	5	72	1.19714	17.2533	3.84921	Up	1.45423e-16	6.17019e-15	K13424|1|3e-21|100|pop:POPTR_577093|WRKY transcription factor 33	-	-	-	gi|156118324|gb|ABU49723.1|/2.34069e-34/WRKY transcription factor 4 [Solanum tuberosum]
CL10012.Contig2_S2_3	264	6	86	5.16401	74.0799	3.84252	Up	1.59492e-19	8.01443e-18	K00799|1|7e-25|110|vvi:100265903|glutathione S-transferase [EC:2.5.1.18]	-	GO:0016765//transferase activity, transferring alkyl or aryl (other than methyl) groups	GO:0009755//hormone-mediated signaling pathway	gi|1170088|sp|P46440.1|GSTF2_TOBAC/1.77601e-26/RecName: Full=Glutathione S-transferase APIC; AltName: Full=GST class-phi
Unigene27819_S2_1	163	21	293	29.2733	408.776	3.80366	Up	8.29148e-63	1.45625e-60	-	-	-	-	-
CL7874.Contig1_S2_3	1844	3	41	0.369658	5.05625	3.77381	Up	8.51324e-10	2.14558e-08	-	-	-	-	-
CL5230.Contig2_S2_1	579	2	27	0.784857	10.6045	3.7561	Up	8.58474e-07	1.49947e-05	K01177|1|2e-59|155|aly:ARALYDRAFT_490517|beta-amylase [EC:3.2.1.2]	GO:0009536//plastid;GO:0016020//membrane	GO:0016160//amylase activity;GO:0004672//protein kinase activity;GO:0005102//receptor binding;GO:0043167//ion binding;GO:0032559	GO:0009933//meristem structural organization;GO:0007167//enzyme linked receptor protein signaling pathway;GO:0010073//meristem maintenance;GO:0005976//polysaccharide metabolic process;GO:0003006//developmental process involved in reproduction;GO:0006464//cellular protein modification process	gi|297814281|ref|XP_002875024.1|/2.54884e-58/beta-amylase 9 [Arabidopsis lyrata subsp. lyrata]
CL3417.Contig1_S2_1	276	2	27	1.64649	22.2464	3.7561	Up	8.58474e-07	1.49983e-05	-	-	-	-	-
Unigene68598_S2_3	152	2	27	2.98969	40.3948	3.7561	Up	8.58474e-07	1.49875e-05	-	-	-	-	-
CL1452.Contig3_S2_1	171	2	27	2.6575	35.9065	3.7561	Up	8.58474e-07	1.49839e-05	K01710|1|3e-15|78.2|cme:CME136C|dTDP-glucose 4,6-dehydratase [EC:4.2.1.46];K10046|2|2e-06|48.5|vcn:VOLCADRAFT_77112|GDP-D-mannose 3', 5'-epimerase [EC:5.1.3.18 5.1.3.-]	GO:0012505//endomembrane system;GO:0031090//organelle membrane;GO:0043231//intracellular membrane-bounded organelle	GO:0016831//carboxy-lyase activity;GO:0048037//cofactor binding;GO:0016836//hydro-lyase activity	GO:0019321//pentose metabolic process;GO:0009226//nucleotide-sugar biosynthetic process	gi|460403888|ref|XP_004247418.1|/8.67019e-26/PREDICTED: UDP-glucuronic acid decarboxylase 1-like [Solanum lycopersicum]
Unigene1766_S2_3	179	2	27	2.53873	34.3018	3.7561	Up	8.58474e-07	1.50018e-05	-	-	-	-	-
Unigene1242_S2_3	420	2	27	1.08198	14.6191	3.7561	Up	8.58474e-07	1.49911e-05	-	-	-	-	-
Unigene19347_S2_3	969	5	67	1.17243	15.7238	3.74538	Up	3.33486e-15	1.29811e-13	-	GO:0044464//cell part	-	GO:0009987//cellular process;GO:0006811//ion transport;GO:0010038//response to metal ion	gi|449461561|ref|XP_004148510.1|/1.58381e-110/PREDICTED: aluminum-activated malate transporter 12-like [Cucumis sativus]
CL9175.Contig1_S2_3	2012	89	1192	10.0508	134.727	3.74465	Up	1.72981e-247	1.20366e-244	K08145|1|0.0|783|vvi:100266019|MFS transporter, SP family, solute carrier family 2 (facilitated glucose transporter), member 8	GO:0031090//organelle membrane;GO:0043231//intracellular membrane-bounded organelle;GO:0031224//intrinsic to membrane	GO:0022891//substrate-specific transmembrane transporter activity;GO:0016628//oxidoreductase activity, acting on the CH-CH group of donors, NAD or NADP as acceptor	GO:0008152//metabolic process;GO:0071702	gi|460385139|ref|XP_004238262.1|/0/PREDICTED: sugar transporter ERD6-like 6-like [Solanum lycopersicum]
Unigene28536_S2_1	519	855	11311	374.316	4956.09	3.72688	Up	0	0	-	-	-	-	-
Unigene51696_S2_3	451	2	26	1.00761	13.11	3.70166	Up	1.60709e-06	2.70862e-05	-	-	-	-	gi|224074195|ref|XP_002304296.1|/7.61567e-09/predicted protein [Populus trichocarpa]
Unigene27059_S2_3	658	403	5158	139.161	1782.63	3.67918	Up	0	0	-	-	-	-	gi|171188417|gb|ACB41781.1|/2.16945e-07/dehydrin [Rhododendron catawbiense]
Unigene46153_S2_1	556	11	140	4.49529	57.261	3.67107	Up	6.21692e-30	4.9534e-28	-	-	-	-	-
Unigene9257_S2_1	158	6	75	8.62846	107.947	3.64507	Up	1.52294e-16	6.44675e-15	-	-	-	-	gi|345104742|gb|AEN71141.1|/5.68577e-25/constans-like protein [Chrysanthemum x morifolium]
Unigene22117_S2_1	210	2	25	2.16396	27.0724	3.64507	Up	3.00166e-06	4.8563e-05	-	-	-	-	-
Unigene8016_S2_3	212	2	25	2.14355	26.817	3.64507	Up	3.00166e-06	4.85522e-05	K00001|1|7e-21|96.7|pop:POPTR_832230|alcohol dehydrogenase [EC:1.1.1.1]	GO:0044424//intracellular part	GO:0046914//transition metal ion binding;GO:0016616//oxidoreductase activity, acting on the CH-OH group of donors, NAD or NADP as acceptor	GO:0008152//metabolic process	gi|1401037|dbj|BAA07911.1|/1.99381e-22/alcohol dehydrogenases homologous [Lactuca sativa]
CL11674.Contig1_S2_3	380	2	25	1.19587	14.9611	3.64507	Up	3.00166e-06	4.85845e-05	K13496|1|2e-06|48.9|aly:ARALYDRAFT_485691|UDP-glucosyl transferase 73C [EC:2.4.1.-]	-	GO:0035251//UDP-glucosyltransferase activity	-	gi|397746860|gb|AFO63526.1|/2.95852e-26/UDP-glucosyltransferase [Panax notoginseng]
CL11757.Contig1_S2_3	675	6	74	2.0197	24.9307	3.62571	Up	2.82726e-16	1.17972e-14	-	-	-	-	-
Unigene27761_S2_1	256	25	308	22.1891	273.6	3.62415	Up	1.75528e-63	3.12034e-61	-	-	-	-	-
CL10310.Contig1_S2_1	391	3	36	1.74335	20.9378	3.58618	Up	1.91865e-08	4.17955e-07	-	-	-	-	-
Unigene33513_S2_3	150	3	36	4.54432	54.5779	3.58618	Up	1.91865e-08	4.1808e-07	K13076|1|2e-15|79.0|gmx:100776476|delta8-fatty-acid desaturase [EC:1.14.19.4]	-	GO:0005506//iron ion binding;GO:0016705//oxidoreductase activity, acting on paired donors, with incorporation or reduction of molecular oxygen	GO:0006631//fatty acid metabolic process	gi|144583293|gb|ABP01349.1|/1.08101e-15/D8-sphingolipid desaturase [Jatropha curcas]
CL5402.Contig4_S2_3	364	14	166	8.73909	103.708	3.5689	Up	1.84994e-34	1.68952e-32	K09286|1|9e-27|116|ath:AT4G25480|EREBP-like factor	GO:0043231//intracellular membrane-bounded organelle	GO:0003676//nucleic acid binding;GO:0001071//nucleic acid binding transcription factor activity	GO:0006351//transcription, DNA-dependent	gi|144228150|gb|ABO93604.1|/5.64086e-49/DREBa [Chrysanthemum x morifolium]
Unigene85243_S2_3	211	13	152	13.9991	163.82	3.5487	Up	1.58527e-31	1.31918e-29	-	-	GO:0016788//hydrolase activity, acting on ester bonds	-	gi|449434298|ref|XP_004134933.1|/4.76766e-08/PREDICTED: GDSL esterase/lipase At1g28570-like [Cucumis sativus]
CL7781.Contig2_S2_1	305	6	70	4.46983	52.192	3.54554	Up	3.3256e-15	1.29519e-13	-	-	-	-	-
Unigene59191_S2_3	1180	140	1624	26.9579	312.975	3.53727	Up	0	0	-	-	-	-	gi|225464015|ref|XP_002265615.1|/2.08234e-41/PREDICTED: uncharacterized protein LOC100264272 [Vitis vinifera]
CL6863.Contig3_S2_3	287	2	23	1.58339	18.2243	3.52478	Up	1.03928e-05	0.000152568	K01534|1|5e-34|140|vvi:100243678|Cd2+/Zn2+-exporting ATPase [EC:3.6.3.3 3.6.3.5]	GO:0031224//intrinsic to membrane	GO:0005385//zinc ion transmembrane transporter activity;GO:0043169//cation binding;GO:0043682//copper-transporting ATPase activity;GO:0032559	GO:0035434//copper ion transmembrane transport;GO:0010038//response to metal ion;GO:0006829//zinc ion transport;GO:0009206;GO:0015691//cadmium ion transport;GO:0072507//divalent inorganic cation homeostasis	gi|359484975|ref|XP_002266565.2|/7.27739e-33/PREDICTED: cadmium/zinc-transporting ATPase 3-like [Vitis vinifera]
Unigene7885_S2_1	208	2	23	2.18477	25.1461	3.52478	Up	1.03928e-05	0.000152629	-	-	-	-	-
CL9862.Contig4_S2_3	810	10	115	2.80514	32.2863	3.52478	Up	4.73134e-24	2.9852e-22	K01166|1|1e-14|78.2|ppp:PHYPADRAFT_152231|ribonuclease T2 [EC:3.1.27.1]	-	-	-	gi|255543735|ref|XP_002512930.1|/9.97134e-17/ribonuclease t2, putative [Ricinus communis]
CL351.Contig4_S2_3	315	2	23	1.44264	16.6044	3.52478	Up	1.03928e-05	0.000152598	K13691|1|2e-34|142|rcu:RCOM_0101360|pathogen-inducible salicylic acid glucosyltransferase [EC:2.4.1.-]	-	GO:0016758//transferase activity, transferring hexosyl groups	-	gi|82658818|gb|ABB88578.1|/4.58666e-35/UDP-glucosyltransferase [Ixeris dentata var. albiflora]
CL9150.Contig1_S2_1	565	5	57	2.01076	22.942	3.51218	Up	1.62547e-12	5.18384e-11	K15305|1|8e-87|317|rcu:RCOM_0598020|vacuole morphology and inheritance protein 14	-	-	-	gi|255570069|ref|XP_002525997.1|/8.37449e-86/conserved hypothetical protein [Ricinus communis]
Unigene67726_S2_1	220	3	34	3.0984	35.1449	3.50372	Up	6.58786e-08	1.34525e-06	-	-	-	-	-
Unigene24863_S2_1	441	3	34	1.54569	17.5326	3.50372	Up	6.58786e-08	1.34487e-06	-	-	GO:0001071//nucleic acid binding transcription factor activity	GO:0009755//hormone-mediated signaling pathway;GO:0003006//developmental process involved in reproduction;GO:0010467//gene expression;GO:0048528//post-embryonic root development	gi|410475411|gb|AFV70627.1|/3.83181e-26/NAC1 [Populus tremula x Populus alba]
Unigene20144_S2_3	925	9	101	2.21075	24.8305	3.4895	Up	4.0966e-21	2.23199e-19	-	-	-	-	gi|225448311|ref|XP_002264923.1|/7.70788e-35/PREDICTED: uncharacterized protein LOC100257088 [Vitis vinifera]
Unigene85643_S2_3	244	14	157	13.037	146.324	3.48848	Up	4.55128e-32	3.83099e-30	-	-	-	-	-
Unigene19351_S2_3	1260	6	67	1.08198	12.0923	3.48234	Up	2.08934e-14	7.70588e-13	K08244|1|1e-118|424|aly:ARALYDRAFT_888368|alpha-glucan, water dikinase [EC:2.7.9.4]	GO:0009526//plastid envelope;GO:0009532//plastid stroma	GO:0016301//kinase activity;GO:0000166//nucleotide binding	GO:0009409//response to cold;GO:0009608//response to symbiont;GO:0008152//metabolic process	gi|470126007|ref|XP_004298987.1|/1.2269e-127/PREDICTED: alpha-glucan water dikinase 1, chloroplastic-like [Fragaria vesca subsp. vesca]
Unigene313_S2_1	362	44	488	27.6174	306.561	3.47252	Up	3.7149e-96	9.79862e-94	-	-	-	-	-
Unigene45434_S2_1	324	3	33	2.10385	23.1619	3.46065	Up	1.21702e-07	2.40126e-06	-	-	-	-	-
CL7219.Contig1_S2_1	281	2	22	1.6172	17.8042	3.46065	Up	1.92584e-05	0.000269555	-	-	-	-	-
Unigene13154_S2_1	687	5	55	1.65368	18.2059	3.46065	Up	5.52496e-12	1.67776e-10	-	-	-	-	gi|224134765|ref|XP_002321900.1|/2.38528e-15/predicted protein [Populus trichocarpa]
Unigene26993_S2_1	219	2	22	2.07503	22.8446	3.46065	Up	1.92584e-05	0.0002694	-	-	-	-	-
CL10508.Contig2_S2_3	345	2	22	1.3172	14.5014	3.46065	Up	1.92584e-05	0.000269451	K03655|1|5e-11|63.9|gmx:100806552|ATP-dependent DNA helicase RecG [EC:3.6.4.12]	-	-	-	gi|261865353|gb|ACY01934.1|/4.28722e-41/hypothetical protein [Beta vulgaris]
Unigene55813_S2_1	288	2	22	1.57789	17.3714	3.46065	Up	1.92584e-05	0.000269348	-	-	-	-	-
Unigene37939_S2_3	298	2	22	1.52494	16.7885	3.46065	Up	1.92584e-05	0.000269503	-	-	-	-	-
CL4129.Contig4_S2_3	1618	153	1667	21.4858	234.295	3.44687	Up	0	0	K00514|1|4e-47|187|rcu:RCOM_1428040|zeta-carotene desaturase [EC:1.3.5.6];K01206|2|9e-40|163|ath:AT1G67830|alpha-L-fucosidase [EC:3.2.1.51]	GO:0043231//intracellular membrane-bounded organelle	GO:0016788//hydrolase activity, acting on ester bonds	-	gi|470110743|ref|XP_004291631.1|/3.19741e-118/PREDICTED: GDSL esterase/lipase At1g28580-like [Fragaria vesca subsp. vesca]
Unigene79919_S2_1	371	12	130	7.34931	79.6847	3.43862	Up	1.78058e-26	1.23782e-24	-	-	GO:0003824//catalytic activity	-	gi|407942|gb|AAA81891.1|/3.7592e-20/epoxide hydrolase [Solanum tuberosum]
Unigene83201_S2_1	535	22	237	9.34347	100.74	3.43053	Up	5.21234e-47	6.62312e-45	-	-	-	-	gi|357441247|ref|XP_003590901.1|/5.19298e-07/F-box protein PP2-B1 [Medicago truncatula]
Unigene92318_S2_3	233	4	43	3.90071	41.968	3.42748	Up	1.48838e-09	3.67384e-08	-	-	-	-	-
Unigene16338_S2_1	193	4	43	4.70914	50.666	3.42748	Up	1.48838e-09	3.67509e-08	-	-	-	-	-
CL7782.Contig1_S2_3	621	6	64	2.19533	23.4366	3.41625	Up	1.29928e-13	4.50541e-12	-	-	-	-	gi|470126762|ref|XP_004299352.1|/2.86276e-35/PREDICTED: cyclic dof factor 3-like [Fragaria vesca subsp. vesca]
Unigene67964_S2_1	214	5	53	5.30879	56.3207	3.40721	Up	1.86757e-11	5.44278e-10	-	-	-	-	-
Unigene19698_S2_3	438	2	21	1.03752	10.9031	3.39353	Up	3.5578e-05	0.000474004	-	GO:0031410//cytoplasmic vesicle	-	-	gi|460374049|ref|XP_004232824.1|/1.32206e-26/PREDICTED: uncharacterized protein LOC101260688 [Solanum lycopersicum]
CL804.Contig7_S2_3	258	2	21	1.76137	18.51	3.39353	Up	3.5578e-05	0.00047409	K00799|1|1e-29|125|gmx:547582|glutathione S-transferase [EC:2.5.1.18]	-	GO:0016765//transferase activity, transferring alkyl or aryl (other than methyl) groups	-	gi|351720709|ref|NP_001238721.1|/1.84013e-28/glutathione S-transferase GST 13 [Glycine max]
Unigene19798_S2_3	391	2	21	1.16223	12.2137	3.39353	Up	3.5578e-05	0.000474176	-	-	-	-	gi|470125653|ref|XP_004298816.1|/5.69955e-17/PREDICTED: E3 ubiquitin-protein ligase At3g02290-like [Fragaria vesca subsp. vesca]
Unigene42692_S2_3	758	2	21	0.599515	6.30022	3.39353	Up	3.5578e-05	0.000474263	-	-	GO:0004721//phosphoprotein phosphatase activity	GO:0006796//phosphate-containing compound metabolic process;GO:0006464//cellular protein modification process	gi|470142938|ref|XP_004307147.1|/1.8797e-67/PREDICTED: phosphoglucan phosphatase DSP4, chloroplastic-like [Fragaria vesca subsp. vesca]
Unigene12993_S2_3	539	2	21	0.843103	8.86005	3.39353	Up	3.5578e-05	0.000473917	-	GO:0044464//cell part	GO:0008375//acetylglucosaminyltransferase activity	-	gi|460408797|ref|XP_004249828.1|/1.80567e-23/PREDICTED: probable glycosyltransferase At5g03795-like, partial [Solanum lycopersicum]
CL5040.Contig1_S2_1	863	2	21	0.526573	5.53368	3.39353	Up	3.5578e-05	0.000473831	-	-	GO:0004721//phosphoprotein phosphatase activity	-	gi|460383759|ref|XP_004237585.1|/2.55867e-21/PREDICTED: probable protein phosphatase 2C 33-like [Solanum lycopersicum]
Unigene9594_S2_1	204	6	63	6.68283	70.2289	3.39353	Up	2.38348e-13	8.0922e-12	K12135|1|3e-16|81.3|ath:AT5G15840|zinc finger protein CONSTANS	-	-	-	gi|345104742|gb|AEN71141.1|/6.89929e-31/constans-like protein [Chrysanthemum x morifolium]
Unigene789_S2_1	353	3	31	1.93102	19.9707	3.37045	Up	4.12586e-07	7.58168e-06	-	-	GO:0061135	GO:0010466//negative regulation of peptidase activity	gi|390430833|gb|AFL91234.1|/2.41466e-28/Kunitz-like protease inhibitor, partial [Helianthus annuus]
Unigene56502_S2_1	243	3	31	2.80514	29.0109	3.37045	Up	4.12586e-07	7.58359e-06	-	-	-	-	-
Unigene87094_S2_3	1082	8	82	1.67997	17.2342	3.35877	Up	7.34022e-17	3.16774e-15	K10581|1|8e-70|262|ppp:PHYPADRAFT_40312|ubiquitin-conjugating enzyme E2 O [EC:6.3.2.19]	-	GO:0016879//ligase activity, forming carbon-nitrogen bonds	GO:0006464//cellular protein modification process	gi|460395568|ref|XP_004243354.1|/2.69805e-101/PREDICTED: probable ubiquitin-conjugating enzyme E2 26-like [Solanum lycopersicum]
CL1376.Contig1_S2_3	491	4	41	1.85105	18.9893	3.35877	Up	5.01866e-09	1.16665e-07	-	GO:0044464//cell part	GO:0005488//binding	-	gi|460381918|ref|XP_004236688.1|/1.18726e-38/PREDICTED: uncharacterized protein LOC101267983 [Solanum lycopersicum]
Unigene48798_S2_3	604	9	91	3.38567	34.2618	3.33909	Up	1.75862e-18	8.41454e-17	K15378|1|5e-42|168|bdi:100836690|solute carrier family 45, member 1/2/4	GO:0044464//cell part	-	-	gi|35187437|gb|AAQ84310.1|/2.51962e-41/fiber sucrose transporter [Gossypium barbadense]
CL7503.Contig2_S2_3	174	4	40	5.22336	52.2777	3.32315	Up	9.18952e-09	2.07355e-07	-	-	-	-	gi|462419052|gb|EMJ23315.1|/1.52241e-30/hypothetical protein PRUPE_ppa005695mg [Prunus persica]
Unigene12642_S2_3	422	5	50	2.69214	26.9441	3.32315	Up	1.1477e-10	3.14651e-09	K07897|1|8e-53|203|pop:POPTR_815218|Ras-related protein Rab-7A;K07976|4|2e-51|198|aly:ARALYDRAFT_474344|Rab family, other	GO:0031090//organelle membrane;GO:0043231//intracellular membrane-bounded organelle	GO:0032561//guanyl ribonucleotide binding;GO:0003824//catalytic activity	GO:0035556//intracellular signal transduction;GO:0006810//transport	gi|224059082|ref|XP_002299707.1|/9.26693e-52/predicted protein [Populus trichocarpa]
CL10898.Contig1_S2_3	420	3	30	1.62297	16.2434	3.32315	Up	7.56956e-07	1.33524e-05	K03327|1|2e-54|208|vvi:100255994|multidrug resistance protein, MATE family	GO:0044464//cell part	GO:0015291//secondary active transmembrane transporter activity	GO:0015893//drug transport	gi|460386372|ref|XP_004238872.1|/2.20568e-53/PREDICTED: MATE efflux family protein 7-like [Solanum lycopersicum]
Unigene76691_S2_3	152	3	30	4.48453	44.8832	3.32315	Up	7.56956e-07	1.33491e-05	-	-	-	-	-
Unigene28178_S2_1	557	35	346	14.2775	141.262	3.30656	Up	9.04536e-66	1.66051e-63	K03671|1|6e-22|101|vvi:100246832|thioredoxin 1	-	-	-	gi|255555063|ref|XP_002518569.1|/4.11029e-37/Thioredoxin H-type, putative [Ricinus communis]
Unigene78062_S2_1	380	17	166	10.1649	99.3414	3.28879	Up	3.54614e-32	2.99182e-30	-	-	-	-	-
CL8817.Contig2_S2_1	409	30	292	16.6662	162.355	3.28415	Up	2.06784e-55	3.11511e-53	-	-	-	-	-
Unigene14366_S2_3	757	128	1245	38.4197	374.007	3.28315	Up	8.94512e-231	5.58596e-228	-	-	-	-	-
CL4192.Contig3_S2_1	800	3	29	0.852061	8.24354	3.27424	Up	1.38519e-06	2.35582e-05	-	-	-	-	gi|238055376|sp|B9RT03.1|CSPL5_RICCO/3.97252e-26/RecName: Full=CASP-like protein RCOM_0679870
Unigene67693_S2_1	249	12	115	10.9502	105.028	3.26174	Up	1.48529e-22	8.61954e-21	-	-	-	-	-
Unigene14111_S2_3	622	83	795	30.3199	290.658	3.26099	Up	4.27634e-147	1.80602e-144	-	GO:0044464//cell part	-	-	gi|460379212|ref|XP_004235358.1|/7.86739e-41/PREDICTED: HVA22-like protein e-like [Solanum lycopersicum]
Unigene13802_S2_3	1935	45	429	5.2841	50.4176	3.2542	Up	5.33968e-80	1.18581e-77	K14638|1|8e-107|386|smo:SELMODRAFT_135522|solute carrier family 15 (peptide/histidine transporter), member 3/4	GO:0044464//cell part	-	GO:0015833//peptide transport	gi|460380875|ref|XP_004236179.1|/0/PREDICTED: probable peptide/nitrate transporter At5g62680-like [Solanum lycopersicum]
Unigene2258_S2_3	1313	57	541	9.86392	93.6997	3.24781	Up	2.84078e-100	7.77363e-98	K15378|1|3e-148|523|vvi:100232844|solute carrier family 45, member 1/2/4	GO:0043231//intracellular membrane-bounded organelle;GO:0016021//integral to membrane	GO:0015154;GO:0005351//sugar:hydrogen symporter activity	GO:0015766	gi|2969887|emb|CAA76367.1|/6.35076e-151/sucrose/H+ symporter [Daucus carota]
Unigene56969_S2_3	511	50	473	22.2325	210.497	3.24306	Up	9.25522e-88	2.23912e-85	-	-	-	-	gi|344190178|gb|AEM97871.1|/7.08733e-24/DOF domain class transcription factor [Corylus heterophylla]
CL4849.Contig3_S2_3	298	3	28	2.28741	21.3672	3.22361	Up	2.52792e-06	4.13934e-05	K08244|1|1e-35|145|vvi:100246568|alpha-glucan, water dikinase [EC:2.7.9.4]	GO:0009526//plastid envelope;GO:0009532//plastid stroma	GO:0043169//cation binding;GO:0004672//protein kinase activity;GO:0032559	GO:0009409//response to cold;GO:0009608//response to symbiont;GO:0006796//phosphate-containing compound metabolic process;GO:0044238//primary metabolic process	gi|225425619|ref|XP_002270485.1|/1.70942e-34/PREDICTED: alpha-glucan water dikinase, chloroplastic [Vitis vinifera]
Unigene65175_S2_1	272	3	28	2.50606	23.4096	3.22361	Up	2.52792e-06	4.13841e-05	-	GO:0031966//mitochondrial membrane	GO:0008320//protein transmembrane transporter activity	GO:0006605//protein targeting	gi|225437993|ref|XP_002272982.1|/8.77807e-18/PREDICTED: mitochondrial import receptor subunit TOM22 homolog 2 [Vitis vinifera]
Unigene16527_S2_3	419	4	37	2.16913	20.0814	3.21067	Up	5.57214e-08	1.15005e-06	K14546|1|1e-31|132|rcu:RCOM_0897990|U3 small nucleolar RNA-associated protein 5	-	-	-	gi|255553081|ref|XP_002517583.1|/1.54395e-30/conserved hypothetical protein [Ricinus communis]
Unigene7448_S2_1	317	28	257	20.0696	184.365	3.19949	Up	8.21258e-48	1.06389e-45	K12135|1|1e-20|95.9|aly:ARALYDRAFT_488429|zinc finger protein CONSTANS	-	-	-	gi|345104742|gb|AEN71141.1|/7.77925e-43/constans-like protein [Chrysanthemum x morifolium]
CL525.Contig1_S2_1	1582	17	155	2.44164	22.2808	3.18988	Up	2.45242e-29	1.90416e-27	K00815|1|0.0|634|pop:POPTR_568851|tyrosine aminotransferase [EC:2.6.1.5]	-	GO:0070547;GO:0048037//cofactor binding;GO:0016846//carbon-sulfur lyase activity	GO:0008652//cellular amino acid biosynthetic process;GO:0042360//vitamin E metabolic process	gi|224117120|ref|XP_002317481.1|/2.1778e-180/aminotransferase family protein [Populus trichocarpa]
Unigene83309_S2_1	164	3	27	4.15639	37.4391	3.17114	Up	4.59998e-06	7.21065e-05	K09286|1|3e-18|88.2|ath:AT4G25480|EREBP-like factor	GO:0043231//intracellular membrane-bounded organelle	GO:0003676//nucleic acid binding;GO:0001071//nucleic acid binding transcription factor activity	GO:0048506;GO:0040007//growth;GO:0009686//gibberellin biosynthetic process;GO:0006351//transcription, DNA-dependent	gi|144228150|gb|ABO93604.1|/1.48758e-25/DREBa [Chrysanthemum x morifolium]
Unigene96743_S2_3	298	3	27	2.28741	20.6041	3.17114	Up	4.59998e-06	7.2122e-05	-	-	-	-	-
Unigene24555_S2_3	294	4	36	3.09138	27.8459	3.17114	Up	1.01156e-07	2.01493e-06	-	-	-	-	-
Unigene24393_S2_1	969	5	45	1.17243	10.5607	3.17114	Up	2.28788e-09	5.51317e-08	K08867|1|3e-100|363|smo:SELMODRAFT_136322|WNK lysine deficient protein kinase [EC:2.7.11.1];K12132|5|1e-95|348|aly:ARALYDRAFT_317356|serine/threonine-protein kinase WNK1 [EC:2.7.11.1]	-	GO:0004702//receptor signaling protein serine/threonine kinase activity;GO:0032559	GO:0006464//cellular protein modification process	gi|359485884|ref|XP_002270768.2|/6.18495e-131/PREDICTED: probable serine/threonine-protein kinase WNK11-like [Vitis vinifera]
CL7884.Contig1_S2_3	477	17	150	8.09785	71.5119	3.14257	Up	4.67706e-28	3.46221e-26	-	-	-	-	-
Unigene19960_S2_1	1005	34	299	7.68692	67.6567	3.13776	Up	2.19848e-54	3.25817e-52	-	-	-	-	gi|296089714|emb|CBI39533.3|/3.4802e-15/unnamed protein product [Vitis vinifera]
Unigene2208_S2_1	227	4	35	4.00381	35.0629	3.1305	Up	1.83195e-07	3.52695e-06	K00924|1|6e-07|50.4|aly:ARALYDRAFT_475717|[EC:2.7.1.-];K04733|4|7e-06|47.0|aly:ARALYDRAFT_916421|interleukin-1 receptor-associated kinase 4 [EC:2.7.11.1];K13430|5|7e-06|47.0|vvi:100254113|serine/threonine-protein kinase PBS1 [EC:2.7.11.1]	-	GO:0004672//protein kinase activity;GO:0000166//nucleotide binding	-	gi|357498499|ref|XP_003619538.1|/4.69498e-08/Cysteine-rich receptor-like protein kinase [Medicago truncatula]
Unigene90949_S2_3	239	3	26	2.85209	24.7389	3.11669	Up	8.34462e-06	0.000124731	-	-	-	-	-
Unigene14739_S2_1	154	3	26	4.42629	38.3936	3.11669	Up	8.34462e-06	0.00012468	-	-	-	GO:0006351//transcription, DNA-dependent	gi|144228150|gb|ABO93604.1|/2.62425e-13/DREBa [Chrysanthemum x morifolium]
CL5614.Contig1_S2_3	380	3	26	1.79381	15.5595	3.11669	Up	8.34462e-06	0.000124654	-	GO:0044464//cell part	-	GO:0009987//cellular process;GO:0006811//ion transport	gi|255557619|ref|XP_002519839.1|/2.58579e-30/conserved hypothetical protein [Ricinus communis]
CL7222.Contig1_S2_3	374	3	26	1.82259	15.8091	3.11669	Up	8.34462e-06	0.000124705	-	-	-	-	-
Unigene13720_S2_1	1009	108	932	24.3205	210.054	3.11052	Up	1.24566e-164	5.72402e-162	-	-	-	-	gi|356562999|ref|XP_003549754.1|/8.53331e-46/PREDICTED: uncharacterized protein LOC100809777 [Glycine max]
CL4989.Contig1_S2_3	529	24	207	10.3085	88.9857	3.10974	Up	8.41226e-38	8.52462e-36	-	-	-	-	-
CL5738.Contig1_S2_3	754	13	112	3.91752	33.7794	3.10813	Up	4.3371e-21	2.36126e-19	-	-	-	-	-
Unigene36978_S2_1	382	75	646	44.6105	384.57	3.10779	Up	1.48502e-114	4.86546e-112	K09872|1|2e-58|221|aly:ARALYDRAFT_492536|aquaporin PIP	GO:0031224//intrinsic to membrane	-	GO:0006810//transport	gi|335954641|gb|AEH76327.1|/2.02259e-59/plasma membrane intrinsic protein 1 [Jatropha curcas]
CL4024.Contig3_S2_3	802	5	43	1.41656	12.1927	3.10555	Up	7.47244e-09	1.70506e-07	K03626|1|3e-61|233|vvi:100245825|nascent polypeptide-associated complex subunit alpha	-	-	-	gi|460407786|ref|XP_004249331.1|/3.20674e-60/PREDICTED: nascent polypeptide-associated complex subunit alpha-like protein-like [Solanum lycopersicum]
Unigene13892_S2_3	880	25	213	6.45501	55.0431	3.09207	Up	1.1969e-38	1.23515e-36	K14432|1|1e-35|148|vvi:100250466|ABA responsive element binding factor	GO:0043231//intracellular membrane-bounded organelle	GO:0003677//DNA binding;GO:0001071//nucleic acid binding transcription factor activity;GO:0005515//protein binding	GO:0006351//transcription, DNA-dependent	gi|296081480|emb|CBI20003.3|/1.21418e-34/unnamed protein product [Vitis vinifera]
Unigene52023_S2_3	541	4	34	1.67997	14.2918	3.08868	Up	3.30926e-07	6.17585e-06	-	-	-	-	-
Unigene85462_S2_3	1005	22	187	4.97389	42.3137	3.08868	Up	4.47488e-34	4.02646e-32	K00915|1|3e-104|376|pop:POPTR_253088|1D-myo-Inositol-tetrakisphosphate 5-kinase / inositol-polyphosphate multikinase [EC:2.7.1.140 2.7.1.151]	GO:0043231//intracellular membrane-bounded organelle;GO:0016020//membrane	GO:0051766//inositol trisphosphate kinase activity	GO:0009856//pollination;GO:0006796//phosphate-containing compound metabolic process;GO:0006351//transcription, DNA-dependent;GO:0032958//inositol phosphate biosynthetic process;GO:0000904//cell morphogenesis involved in differentiation	gi|460380235|ref|XP_004235863.1|/6.18265e-105/PREDICTED: inositol polyphosphate multikinase beta-like [Solanum lycopersicum]
Unigene13459_S2_3	2726	4	34	0.333406	2.83634	3.08868	Up	3.30926e-07	6.17427e-06	K00695|1|0.0|1257|vvi:100249279|sucrose synthase [EC:2.4.1.13]	-	GO:0035251//UDP-glucosyltransferase activity	GO:0005984//disaccharide metabolic process	gi|89114124|gb|ABD61653.1|/0/sucrose synthase [Cichorium intybus]
Unigene34377_S2_1	223	4	34	4.07563	34.6721	3.08868	Up	3.30926e-07	6.1727e-06	K13496|1|1e-17|86.3|aly:ARALYDRAFT_902799|UDP-glucosyl transferase 73C [EC:2.4.1.-]	-	GO:0016758//transferase activity, transferring hexosyl groups	-	gi|37993663|gb|AAR06917.1|/1.27659e-21/UDP-glycosyltransferase 73E1 [Stevia rebaudiana]
Unigene98277_S2_3	1164	9	76	1.75683	14.8479	3.07922	Up	1.30299e-14	4.86214e-13	K12823|1|5e-38|156|bdi:100822322|ATP-dependent RNA helicase DDX5/DBP2 [EC:3.6.4.13]	GO:0032991//macromolecular complex;GO:0030312//external encapsulating structure;GO:0031981//nuclear lumen	GO:0003676//nucleic acid binding;GO:0042623//ATPase activity, coupled;GO:0032559	GO:0000377;GO:0006970//response to osmotic stress	gi|296086337|emb|CBI31778.3|/1.81127e-98/unnamed protein product [Vitis vinifera]
CL3572.Contig3_S2_3	1112	9	76	1.83898	15.5423	3.07922	Up	1.30299e-14	4.86462e-13	-	-	-	-	-
Unigene35456_S2_1	191	3	25	3.56884	29.7654	3.06011	Up	1.50879e-05	0.000215727	-	-	-	-	-
Unigene6595_S2_3	868	3	25	0.78531	6.54977	3.06011	Up	1.50879e-05	0.000215811	K10523|1|8e-11|65.9|bdi:100843891|speckle-type POZ protein	-	-	-	gi|460396918|ref|XP_004244017.1|/7.33527e-93/PREDICTED: BTB/POZ domain-containing protein At1g55760-like [Solanum lycopersicum]
CL8565.Contig1_S2_3	412	3	25	1.65449	13.799	3.06011	Up	1.50879e-05	0.000215769	-	-	-	-	-
Unigene26098_S2_3	292	6	50	4.66883	38.9397	3.06011	Up	5.56886e-10	1.43015e-08	K12843|1|2e-14|75.1|vvi:100248403|U4/U6 small nuclear ribonucleoprotein PRP3	GO:0044464//cell part	GO:0017111//nucleoside-triphosphatase activity;GO:0015604//organic phosphonate transmembrane transporter activity;GO:0032559	GO:0009207	gi|224093444|ref|XP_002309921.1|/3.04043e-39/white-brown-complex ABC transporter family [Populus trichocarpa]
CL8569.Contig2_S2_3	457	11	91	5.4691	45.2826	3.04958	Up	4.3033e-17	1.88836e-15	-	-	-	-	-
Unigene73936_S2_1	682	37	306	12.327	102.033	3.04915	Up	3.92842e-54	5.77509e-52	-	-	-	-	gi|359491145|ref|XP_002284739.2|/5.52077e-49/PREDICTED: uncharacterized protein LOC100243857 [Vitis vinifera]
Unigene28801_S2_3	316	8	66	5.75231	47.4966	3.04561	Up	9.8493e-13	3.19263e-11	-	-	-	-	-
CL12978.Contig2_S2_3	867	16	132	4.19315	34.6227	3.04561	Up	3.70296e-24	2.34242e-22	K12845|1|2e-53|207|rcu:RCOM_0222550|U4/U6 small nuclear ribonucleoprotein SNU13	GO:0030529//ribonucleoprotein complex;GO:0031981//nuclear lumen	GO:0003676//nucleic acid binding	GO:0022613//ribonucleoprotein complex biogenesis	gi|351725919|ref|NP_001237109.1|/2.81991e-52/uncharacterized protein LOC100305817 [Glycine max]
Unigene73488_S2_1	1589	55	453	7.86463	64.8306	3.04322	Up	3.2384e-79	7.08405e-77	K00924|1|3e-12|71.6|aly:ARALYDRAFT_489138|[EC:2.7.1.-]	GO:0005618//cell wall	GO:0016787//hydrolase activity	-	gi|460400483|ref|XP_004245764.1|/6.227e-151/PREDICTED: aspartic proteinase nepenthesin-1-like [Solanum lycopersicum]
Unigene9109_S2_1	435	5	41	2.61168	21.4339	3.03684	Up	2.41966e-08	5.20883e-07	K03327|1|1e-48|189|vvi:100241893|multidrug resistance protein, MATE family	-	GO:0022857//transmembrane transporter activity	GO:0006810//transport	gi|147858860|emb|CAN78689.1|/6.12208e-48/hypothetical protein VITISV_039558 [Vitis vinifera]
Unigene36480_S2_1	179	5	41	6.34682	52.0879	3.03684	Up	2.41966e-08	5.21036e-07	K13263|1|2e-07|52.4|gmx:100101902|isoflavone 7-O-glucosyltransferase [EC:2.4.1.170]	-	GO:0016757//transferase activity, transferring glycosyl groups	-	gi|37993667|gb|AAR06919.1|/2.27207e-10/UDP-glycosyltransferase 88B1 [Stevia rebaudiana]
CL9284.Contig1_S2_1	444	16	131	8.18797	67.0956	3.03464	Up	6.62002e-24	4.15175e-22	-	-	-	-	gi|390430817|gb|AFL91226.1|/5.28928e-52/Kunitz-like protease inhibitor, partial [Helianthus annuus]
Unigene19629_S2_1	362	8	65	5.02135	40.8329	3.02358	Up	1.76385e-12	5.6007e-11	-	-	GO:0008194//UDP-glycosyltransferase activity	-	gi|255547073|ref|XP_002514594.1|/4.99378e-21/UDP-glucosyltransferase, putative [Ricinus communis]
Unigene80079_S2_1	713	58	471	18.4832	150.223	3.02282	Up	9.25488e-82	2.08058e-79	K03671|1|4e-42|169|pop:POPTR_263504|thioredoxin 1	GO:0009536//plastid	GO:0015036//disulfide oxidoreductase activity	GO:0051234//establishment of localization;GO:0018904;GO:0019725//cellular homeostasis;GO:0006091//generation of precursor metabolites and energy	gi|462396794|gb|EMJ02593.1|/2.7011e-49/hypothetical protein PRUPE_ppa012199mg [Prunus persica]
Unigene42426_S2_3	762	34	273	10.1383	81.4729	3.00651	Up	8.24092e-48	1.06567e-45	-	GO:0031090//organelle membrane;GO:0043231//intracellular membrane-bounded organelle	-	-	gi|225465783|ref|XP_002268351.1|/1.8389e-54/PREDICTED: uncharacterized protein LOC100267500 [Vitis vinifera]
Unigene7055_S2_1	242	3	24	2.81673	22.5529	3.00122	Up	2.71842e-05	0.000369793	K08244|1|3e-26|114|vvi:100246568|alpha-glucan, water dikinase [EC:2.7.9.4]	GO:0009526//plastid envelope;GO:0009532//plastid stroma	GO:0043169//cation binding;GO:0004672//protein kinase activity;GO:0032559	GO:0009409//response to cold;GO:0009608//response to symbiont;GO:0006796//phosphate-containing compound metabolic process;GO:0044238//primary metabolic process	gi|449514504|ref|XP_004164397.1|/3.53687e-27/PREDICTED: LOW QUALITY PROTEIN: alpha-glucan water dikinase, chloroplastic-like, partial [Cucumis sativus]
Unigene73153_S2_3	267	4	32	3.40399	27.2549	3.00122	Up	1.0711e-06	1.84875e-05	-	-	-	-	-
CL2737.Contig7_S2_1	205	7	56	7.7586	62.1212	3.00122	Up	7.47788e-11	2.07189e-09	-	-	-	-	-
Unigene91474_S2_3	191	4	32	4.75846	38.0998	3.00122	Up	1.0711e-06	1.84831e-05	-	GO:0016020//membrane	-	-	gi|460372407|ref|XP_004232022.1|/2.66575e-14/PREDICTED: uncharacterized protein LOC101266178 [Solanum lycopersicum]
Unigene26950_S2_3	2021	1236	9783	138.961	1100.81	2.98582	Up	0	0	K01369|1|0.0|718|rcu:RCOM_0798420|legumain [EC:3.4.22.34]	GO:0005773//vacuole	GO:0004175//endopeptidase activity	GO:0016485//protein processing	gi|255550848|ref|XP_002516472.1|/0/Vacuolar-processing enzyme precursor, putative [Ricinus communis]
Unigene28394_S2_1	423	85	670	45.6581	360.197	2.97984	Up	5.83804e-114	1.90422e-111	-	-	-	-	-
CL4523.Contig2_S2_1	268	40	314	33.9129	266.441	2.97391	Up	3.54184e-54	5.21729e-52	-	-	-	GO:0050896//response to stimulus	gi|449436499|ref|XP_004136030.1|/4.51235e-22/PREDICTED: universal stress protein MJ0531-like [Cucumis sativus]
Unigene15730_S2_3	536	5	39	2.11955	16.5465	2.96469	Up	7.76206e-08	1.57271e-06	K13692|1|5e-12|68.6|rcu:RCOM_1154190|UDP-glucose:(indol-3-yl)acetate beta-D-glucosyltransferase [EC:2.4.1.121];K13691|2|7e-12|68.2|rcu:RCOM_0606510|pathogen-inducible salicylic acid glucosyltransferase [EC:2.4.1.-]	-	GO:0008194//UDP-glycosyltransferase activity;GO:0016758//transferase activity, transferring hexosyl groups	-	gi|156138793|dbj|BAF75888.1|/4.05778e-52/glucosyltransferase [Dianthus caryophyllus]
Unigene48279_S2_3	752	9	70	2.71934	21.1683	2.96058	Up	4.26056e-13	1.42012e-11	K13128|1|4e-31|132|gmx:100805423|zinc finger CCHC domain-containing protein 8;K10268|3|5e-24|109|gmx:100812999|F-box and leucine-rich repeat protein 2/20	-	-	-	gi|296089716|emb|CBI39535.3|/3.85017e-73/unnamed protein product [Vitis vinifera]
CL900.Contig2_S2_1	1911	4	31	0.475597	3.68898	2.95541	Up	1.91857e-06	3.19964e-05	K00592|1|5e-21|101|aly:ARALYDRAFT_471564|[ribulose-bisphosphate carboxylase]-lysine N-methyltransferase [EC:2.1.1.127];K05302|3|2e-12|72.8|cre:CHLREDRAFT_174261|SET domain-containing protein 6	GO:0009536//plastid	GO:0008757//S-adenosylmethionine-dependent methyltransferase activity	GO:0006730//one-carbon metabolic process	gi|224129218|ref|XP_002320530.1|/0/predicted protein [Populus trichocarpa]
Unigene8463_S2_3	305	4	31	2.97989	23.1136	2.95541	Up	1.91857e-06	3.20037e-05	-	-	-	-	-
CL9032.Contig7_S2_3	195	4	31	4.66085	36.152	2.95541	Up	1.91857e-06	3.19891e-05	-	-	-	-	-
CL12553.Contig1_S2_3	1060	81	625	17.3627	134.085	2.94908	Up	2.52462e-105	7.43775e-103	-	-	GO:0003676//nucleic acid binding;GO:0001071//nucleic acid binding transcription factor activity	GO:0010087//phloem or xylem histogenesis;GO:0032501//multicellular organismal process	gi|255543138|ref|XP_002512632.1|/1.09734e-91/NAC domain-containing protein, putative [Ricinus communis]
CL4978.Contig1_S2_1	1180	34	262	6.54691	50.4923	2.94718	Up	4.60454e-45	5.57913e-43	-	-	-	-	-
Unigene1065_S2_3	373	3	23	1.82748	14.0225	2.93982	Up	4.8794e-05	0.000633334	-	-	-	-	gi|356527187|ref|XP_003532194.1|/3.74342e-45/PREDICTED: BTB/POZ domain-containing protein At1g55760-like [Glycine max]
Unigene15736_S2_1	319	6	46	4.27366	32.7924	2.93982	Up	5.70512e-09	1.31701e-07	K14638|1|2e-21|99.0|sbi:SORBI_01g009890|solute carrier family 15 (peptide/histidine transporter), member 3/4	GO:0031224//intrinsic to membrane	-	GO:0015833//peptide transport	gi|149900503|gb|ABR32183.1|/1.16391e-22/peptide transporter [Hakea actites]
CL6673.Contig2_S2_3	228	3	23	2.98969	22.9403	2.93982	Up	4.8794e-05	0.000633221	K09286|1|5e-06|47.4|ath:AT4G25470|EREBP-like factor	-	-	GO:0006351//transcription, DNA-dependent	gi|144228150|gb|ABO93604.1|/1.8377e-20/DREBa [Chrysanthemum x morifolium]
Unigene69682_S2_1	232	3	23	2.93814	22.5448	2.93982	Up	4.8794e-05	0.000633109	K12338|1|1e-07|52.8|ath:AT4G14090|anthocyanin 5-O-glucosyltransferase [EC:2.4.1.-]	-	GO:0016740//transferase activity	-	gi|460388386|ref|XP_004239848.1|/4.84761e-08/PREDICTED: UDP-glycosyltransferase 75C1-like [Solanum lycopersicum]
Unigene55090_S2_1	208	3	23	3.27716	25.1461	2.93982	Up	4.8794e-05	0.000633672	-	-	-	-	-
Unigene58858_S2_1	248	3	23	2.74858	21.0903	2.93982	Up	4.8794e-05	0.000633559	-	-	-	-	-
Unigene76615_S2_3	1156	3	23	0.589662	4.52455	2.93982	Up	4.8794e-05	0.000633446	-	GO:0043231//intracellular membrane-bounded organelle	-	GO:0006970//response to osmotic stress	gi|224121690|ref|XP_002318648.1|/4.18216e-63/predicted protein [Populus trichocarpa]
CL906.Contig1_S2_1	2772	214	1635	17.5412	134.131	2.93482	Up	2.93512e-271	2.28137e-268	K05349|1|0.0|1102|vvi:100252178|beta-glucosidase [EC:3.2.1.21]	-	GO:0015926//glucosidase activity	GO:0044238//primary metabolic process	gi|157041199|dbj|BAF79669.1|/0/beta-D-xylosidase [Pyrus pyrifolia]
CL9324.Contig2_S2_3	243	15	114	14.0257	106.685	2.92722	Up	2.73054e-20	1.43217e-18	-	GO:0044444//cytoplasmic part	GO:0016787//hydrolase activity	-	gi|460409534|ref|XP_004250193.1|/2.37045e-15/PREDICTED: nudix hydrolase 17, mitochondrial-like [Solanum lycopersicum]
Unigene76923_S2_3	858	46	349	12.1818	92.5005	2.92474	Up	4.68088e-59	7.49998e-57	K01176|1|2e-45|181|ppp:PHYPADRAFT_60178|alpha-amylase [EC:3.2.1.1]	GO:0009532//plastid stroma	GO:0016160//amylase activity;GO:0046872//metal ion binding	GO:0005982//starch metabolic process	gi|60652321|gb|AAX33233.1|/5.17322e-83/plastid alpha-amylase [Actinidia chinensis]
Unigene16238_S2_3	555	27	203	11.0538	83.1781	2.91167	Up	7.68048e-35	7.15764e-33	K00695|1|9e-58|220|vvi:100267606|sucrose synthase [EC:2.4.1.13]	-	GO:0035251//UDP-glucosyltransferase activity	GO:0005984//disaccharide metabolic process	gi|470109046|ref|XP_004290813.1|/2.69765e-57/PREDICTED: sucrose synthase 2-like [Fragaria vesca subsp. vesca]
Unigene55153_S2_3	179	8	60	10.1549	76.2261	2.90811	Up	3.17116e-11	9.06828e-10	-	-	-	-	-
Unigene54646_S2_3	536	4	30	1.69564	12.7281	2.90811	Up	3.42582e-06	5.48905e-05	-	GO:0009534//chloroplast thylakoid	GO:0070011//peptidase activity, acting on L-amino acid peptides	GO:0019538//protein metabolic process;GO:0007165//signal transduction	gi|462399175|gb|EMJ04843.1|/6.95371e-36/hypothetical protein PRUPE_ppa004244mg [Prunus persica]
Unigene27930_S2_3	823	141	1055	38.9277	291.513	2.90469	Up	7.33626e-174	3.54973e-171	K10802|1|5e-28|122|vvi:100246802|high mobility group protein B1	GO:0044427//chromosomal part	GO:0003676//nucleic acid binding;GO:0005198//structural molecule activity	GO:0006325//chromatin organization	gi|312282031|dbj|BAJ33881.1|/3.06971e-29/unnamed protein product [Thellungiella halophila]
Unigene5866_S2_3	938	60	446	14.5341	108.128	2.89523	Up	2.95924e-74	6.12496e-72	-	-	-	-	gi|224094308|ref|XP_002310135.1|/1.21036e-67/predicted protein [Populus trichocarpa]
CL4600.Contig1_S2_1	312	8	59	5.82606	43.0034	2.88386	Up	5.62236e-11	1.57631e-09	-	-	-	-	-
Unigene6031_S2_3	345	20	146	13.172	96.2364	2.86911	Up	4.1862e-25	2.74065e-23	K13379|1|1e-20|96.3|vcn:VOLCADRAFT_108916|reversibly glycosylated polypeptide / UDP-arabinopyranose mutase [EC:2.4.1.- 5.4.99.30]	GO:0005911//cell-cell junction;GO:0043231//intracellular membrane-bounded organelle;GO:0030312//external encapsulating structure	GO:0035251//UDP-glucosyltransferase activity	GO:0045229//external encapsulating structure organization;GO:0009250//glucan biosynthetic process	gi|302831403|ref|XP_002947267.1|/1.58529e-19/hypothetical protein VOLCADRAFT_108916 [Volvox carteri f. nagariensis]
Unigene1729_S2_1	1175	486	3533	93.9805	683.772	2.86308	Up	0	0	K12135|1|1e-62|238|aly:ARALYDRAFT_488429|zinc finger protein CONSTANS	-	-	-	gi|422898331|dbj|BAM67031.1|/0/constans-like 1 [Chrysanthemum seticuspe f. boreale]
Unigene13564_S2_3	620	8	58	2.93182	21.2737	2.8592	Up	9.94982e-11	2.735e-09	K01710|1|1e-15|81.3|cme:CME136C|dTDP-glucose 4,6-dehydratase [EC:4.2.1.46]	-	GO:0003824//catalytic activity	-	gi|224131118|ref|XP_002321005.1|/2.41786e-42/predicted protein [Populus trichocarpa]
Unigene74076_S2_3	295	4	29	3.0809	22.3554	2.8592	Up	6.09694e-06	9.32707e-05	-	-	-	-	-
CL5556.Contig3_S2_1	302	17	123	12.7903	92.6198	2.85627	Up	2.80754e-21	1.54463e-19	K00924|1|1e-11|65.9|osa:4341290|[EC:2.7.1.-];K13420|3|3e-11|64.7|ath:AT5G46330|LRR receptor-like serine/threonine-protein kinase FLS2 [EC:2.7.11.1]	-	-	-	gi|1143381|emb|CAA88846.1|/1.00302e-29/polygalacturonase inhibitor [Actinidia deliciosa]
Unigene93330_S2_3	424	5	36	2.67944	19.3082	2.84921	Up	4.37372e-07	8.00093e-06	-	-	-	-	-
Unigene83199_S2_1	276	11	79	9.05572	65.0914	2.84557	Up	4.2858e-14	1.53497e-12	-	-	-	-	-
CL2619.Contig2_S2_3	288	65	466	51.2814	367.959	2.84304	Up	4.37444e-76	9.31807e-74	K09872|1|2e-48|187|ath:AT4G23400|aquaporin PIP	GO:0009526//plastid envelope;GO:0031224//intrinsic to membrane	GO:0005372//water transmembrane transporter activity	GO:0006950//response to stress;GO:0042044//fluid transport	gi|32363338|sp|Q8LAA6.2|PIP15_ARATH/3.97476e-47/RecName: Full=Probable aquaporin PIP1-5; Short=AtPIP1;5; AltName: Full=Plasma membrane intrinsic protein 1d; Short=PIP1d
Unigene72883_S2_3	237	6	43	5.75231	41.2597	2.84252	Up	3.19176e-08	6.76529e-07	-	-	-	-	-
Unigene1008_S2_3	833	19	136	5.1826	37.1278	2.84075	Up	2.95504e-23	1.78581e-21	K09873|1|3e-64|243|ath:AT2G36830|aquaporin TIP	GO:0031224//intrinsic to membrane	-	GO:0006810//transport	gi|260408314|gb|ACX37451.1|/1.17595e-68/tonoplast intrinsic protein [Hevea brasiliensis]
CL3886.Contig2_S2_3	1190	7	50	1.33657	9.55496	2.83772	Up	2.3577e-09	5.67393e-08	K15382|1|3e-96|350|gmx:100799083|solute carrier family 50 (sugar transporter)	GO:0016021//integral to membrane	GO:0015144//carbohydrate transmembrane transporter activity	GO:0071702	gi|356552769|ref|XP_003544735.1|/3.30787e-95/PREDICTED: bidirectional sugar transporter SWEET1-like [Glycine max]
Unigene19796_S2_3	492	7	50	3.23275	23.1106	2.83772	Up	2.3577e-09	5.6758e-08	K13691|1|8e-20|94.4|gmx:100787483|pathogen-inducible salicylic acid glucosyltransferase [EC:2.4.1.-]	-	-	-	gi|37993669|gb|AAR06920.1|/9.32305e-23/UDP-glycosyltransferase 74G1 [Stevia rebaudiana]
Unigene24971_S2_1	923	8	57	1.96937	14.0436	2.83411	Up	1.75745e-10	4.73994e-09	K10712|1|9e-77|285|rcu:RCOM_0855090|cysteamine dioxygenase [EC:1.13.11.19]	-	-	GO:0045333//cellular respiration	gi|462411928|gb|EMJ16977.1|/7.60136e-83/hypothetical protein PRUPE_ppa009667mg [Prunus persica]
Unigene13061_S2_3	618	8	57	2.94131	20.9745	2.83411	Up	1.75745e-10	4.73819e-09	-	-	-	-	-
Unigene86690_S2_3	225	9	64	9.08865	64.6849	2.83129	Up	1.31928e-11	3.88672e-10	-	-	-	-	-
Unigene14743_S2_1	285	22	155	17.5395	123.678	2.81791	Up	4.25364e-26	2.8991e-24	-	-	-	-	gi|37993667|gb|AAR06919.1|/4.29034e-25/UDP-glycosyltransferase 88B1 [Stevia rebaudiana]
CL9132.Contig1_S2_3	912	7	49	1.74398	12.2182	2.80857	Up	4.16002e-09	9.73554e-08	K14571|1|2e-141|499|vvi:100261441|ribosome biogenesis ATPase	-	GO:0017111//nucleoside-triphosphatase activity;GO:0000166//nucleotide binding	-	gi|297738362|emb|CBI27563.3|/2.97005e-140/unnamed protein product [Vitis vinifera]
CL2495.Contig1_S2_3	385	52	364	30.6889	215.004	2.80857	Up	4.7774e-59	7.63788e-57	K14165|1|2e-11|65.9|cme:CMT465C|dual specificity phosphatase [EC:3.1.3.16 3.1.3.48]	GO:0009532//plastid stroma	GO:0004721//phosphoprotein phosphatase activity;GO:0001871	GO:0006464//cellular protein modification process;GO:0005982//starch metabolic process;GO:0006796//phosphate-containing compound metabolic process	gi|462416863|gb|EMJ21600.1|/3.10911e-60/hypothetical protein PRUPE_ppa007299mg [Prunus persica]
Unigene20016_S2_3	638	7	49	2.49297	17.4655	2.80857	Up	4.16002e-09	9.74178e-08	-	-	-	-	gi|255578831|ref|XP_002530270.1|/4.87436e-41/conserved hypothetical protein [Ricinus communis]
Unigene13620_S2_3	531	7	49	2.99532	20.9849	2.80857	Up	4.16002e-09	9.73866e-08	-	-	-	-	gi|462413932|gb|EMJ18981.1|/4.4509e-35/hypothetical protein PRUPE_ppa020036mg [Prunus persica]
Unigene42912_S2_1	491	4	28	1.85105	12.9683	2.80857	Up	1.08127e-05	0.000158286	K03327|1|2e-57|219|vvi:100267226|multidrug resistance protein, MATE family	GO:0044464//cell part	GO:0015291//secondary active transmembrane transporter activity	GO:0003006//developmental process involved in reproduction;GO:0006810//transport	gi|460409403|ref|XP_004250128.1|/8.18398e-56/PREDICTED: protein TRANSPARENT TESTA 12-like [Solanum lycopersicum]
CL2835.Contig2_S2_1	250	10	70	9.08865	63.6742	2.80857	Up	1.7534e-12	5.56994e-11	K00799|1|6e-23|103|pop:POPTR_730647|glutathione S-transferase [EC:2.5.1.18]	-	GO:0016765//transferase activity, transferring alkyl or aryl (other than methyl) groups	GO:0009755//hormone-mediated signaling pathway	gi|1170094|sp|P46423.1|GSTF_HYOMU/1.92249e-25/RecName: Full=Glutathione S-transferase; AltName: Full=25 kDa auxin-binding protein; AltName: Full=GST class-phi
CL3669.Contig1_S2_3	1541	108	749	15.9243	110.531	2.79515	Up	4.03972e-119	1.37922e-116	K00695|1|0.0|719|vvi:100267606|sucrose synthase [EC:2.4.1.13]	-	-	-	gi|345104529|gb|AEN71086.1|/0/sucrose synthase SusA1 [Gossypium turneri]
Unigene85549_S2_3	869	15	104	3.92203	27.2157	2.79477	Up	7.96514e-18	3.64406e-16	K13464|1|3e-17|87.0|vvi:100262965|jasmonate ZIM domain-containing protein	-	-	-	gi|386778767|gb|AFJ23868.1|/2.5085e-16/jasmonate ZIM-domain protein 2 [Vitis quinquangularis]
CL1162.Contig4_S2_1	683	13	90	4.32476	29.9659	2.79263	Up	1.35605e-15	5.41996e-14	-	-	-	-	-
Unigene86999_S2_3	346	9	62	5.91025	40.7494	2.78549	Up	4.0865e-11	1.1586e-09	K07897|1|3e-51|197|mtr:MTR_4g012940|Ras-related protein Rab-7A;K07976|4|7e-51|196|osa:4327180|Rab family, other	GO:0043231//intracellular membrane-bounded organelle;GO:0016020//membrane	GO:0032561//guanyl ribonucleotide binding;GO:0003824//catalytic activity	GO:0035556//intracellular signal transduction;GO:0006810//transport	gi|449448032|ref|XP_004141770.1|/2.96212e-50/PREDICTED: ras-related protein RABG3d-like isoform 1 [Cucumis sativus]
Unigene3767_S2_3	370	8	55	4.91278	33.8039	2.78258	Up	5.45044e-10	1.40072e-08	K00924|1|5e-10|60.8|aly:ARALYDRAFT_475717|[EC:2.7.1.-];K04733|2|5e-10|60.8|smo:SELMODRAFT_159261|interleukin-1 receptor-associated kinase 4 [EC:2.7.11.1];K05658|5|3e-09|58.2|vvi:100262734|ATP-binding cassette, subfamily B (MDR/TAP), member 1	-	GO:0004672//protein kinase activity	-	gi|359492647|ref|XP_002281968.2|/3.78779e-29/PREDICTED: proline-rich receptor-like protein kinase PERK13-like [Vitis vinifera]
CL11050.Contig1_S2_3	650	91	625	31.8103	218.662	2.78113	Up	3.64564e-99	9.93886e-97	K09872|1|2e-78|290|ath:AT2G45960|aquaporin PIP	GO:0031224//intrinsic to membrane	-	GO:0006810//transport	gi|335954641|gb|AEH76327.1|/2.22365e-81/plasma membrane intrinsic protein 1 [Jatropha curcas]
Unigene15985_S2_3	474	45	309	21.5712	148.247	2.78083	Up	7.44094e-50	1.00677e-47	K13083|1|3e-13|72.4|vvi:100266025|cytochrome P450, family 75, subfamily A (flavonoid 3',5'-hydroxylase) [EC:1.14.13.88]	-	GO:0046872//metal ion binding;GO:0016491//oxidoreductase activity	-	gi|86753682|gb|ABD15097.1|/7.09839e-30/putative heme-binding cytochrome P450 [Artemisia annua]
CL3355.Contig4_S2_1	1296	49	336	8.59074	58.9576	2.77882	Up	4.95114e-54	7.2494e-52	-	-	-	-	gi|460412932|ref|XP_004251850.1|/2.06185e-61/PREDICTED: FAD-dependent urate hydroxylase-like [Solanum lycopersicum]
Unigene50957_S2_1	311	7	48	5.11419	35.0983	2.77882	Up	7.32332e-09	1.67417e-07	K13496|1|5e-28|120|ath:AT2G36790|UDP-glucosyl transferase 73C [EC:2.4.1.-]	-	GO:0035251//UDP-glucosyltransferase activity	GO:0051553	gi|462397507|gb|EMJ03175.1|/4.17209e-28/hypothetical protein PRUPE_ppa004804mg [Prunus persica]
Unigene51048_S2_3	265	12	82	10.289	70.3678	2.77381	Up	3.1162e-14	1.13442e-12	-	-	-	-	-
Unigene17146_S2_3	256	5	34	4.43782	30.2026	2.76675	Up	1.36505e-06	2.32373e-05	-	GO:0043231//intracellular membrane-bounded organelle	GO:0005515//protein binding	GO:0044267//cellular protein metabolic process;GO:0050896//response to stimulus	gi|460367078|ref|XP_004229402.1|/4.56802e-11/PREDICTED: uncharacterized protein LOC101245693 [Solanum lycopersicum]
CL4833.Contig1_S2_1	1350	73	496	12.2865	83.5514	2.76559	Up	1.38133e-78	3.01267e-76	K03426|1|3e-155|546|vvi:100259453|NAD+ diphosphatase [EC:3.6.1.22]	GO:0009536//plastid	GO:0043169//cation binding;GO:0004551//nucleotide diphosphatase activity	-	gi|462397594|gb|EMJ03262.1|/1.2452e-157/hypothetical protein PRUPE_ppa005825mg [Prunus persica]
Unigene20181_S2_3	512	17	115	7.54429	51.078	2.75924	Up	2.53476e-19	1.25899e-17	-	-	-	-	-
CL1418.Contig3_S2_1	1270	4	27	0.715642	4.83466	2.7561	Up	1.91044e-05	0.000267707	K14165|1|1e-17|89.4|cme:CMT465C|dual specificity phosphatase [EC:3.1.3.16 3.1.3.48];K14819|2|5e-06|50.8|cre:CHLREDRAFT_103158|dual specificity phosphatase 12 [EC:3.1.3.16 3.1.3.48]	GO:0009532//plastid stroma	GO:0004721//phosphoprotein phosphatase activity;GO:0001871	GO:0006464//cellular protein modification process;GO:0005982//starch metabolic process;GO:0006796//phosphate-containing compound metabolic process	gi|462416863|gb|EMJ21600.1|/1.66742e-140/hypothetical protein PRUPE_ppa007299mg [Prunus persica]
Unigene20908_S2_1	157	4	27	5.78895	39.1084	2.7561	Up	1.91044e-05	0.000267656	-	-	-	-	-
Unigene14971_S2_1	152	19	128	28.402	191.501	2.75329	Up	2.64256e-21	1.45936e-19	K09872|1|5e-19|90.5|rcu:RCOM_1356060|aquaporin PIP	GO:0031224//intrinsic to membrane	-	GO:0006810//transport	gi|470143451|ref|XP_004307390.1|/9.44818e-20/PREDICTED: probable aquaporin PIP2-5-like [Fragaria vesca subsp. vesca]
CL2245.Contig1_S2_1	770	7	47	2.0656	13.8807	2.74845	Up	1.28614e-08	2.86318e-07	-	-	-	-	-
CL6510.Contig1_S2_3	463	6	40	2.94449	19.6465	2.73818	Up	1.7455e-07	3.36939e-06	K14498|1|2e-51|199|gmx:100806949|serine/threonine-protein kinase SRK2 [EC:2.7.11.1]	-	GO:0004672//protein kinase activity;GO:0032559	GO:0006464//cellular protein modification process	gi|460372475|ref|XP_004232055.1|/2.69239e-52/PREDICTED: serine/threonine-protein kinase SRK2I-like [Solanum lycopersicum]
Unigene8741_S2_1	158	6	40	8.62846	57.5716	2.73818	Up	1.7455e-07	3.37028e-06	K00799|1|2e-08|55.5|vvi:100265903|glutathione S-transferase [EC:2.5.1.18]	-	-	-	gi|75756064|gb|ABA27083.1|/2.31913e-10/TO115-2rc [Taraxacum officinale]
Unigene84950_S2_3	1595	51	339	7.26522	48.3331	2.73393	Up	1.3941e-53	2.02098e-51	K09480|1|0.0|659|vvi:100251641|digalactosyldiacylglycerol synthase [EC:2.4.1.241]	GO:0030659//cytoplasmic vesicle membrane;GO:0009527//plastid outer membrane	GO:0035250//UDP-galactosyltransferase activity	GO:0009267//cellular response to starvation;GO:0009247//glycolipid biosynthetic process;GO:0044403//symbiosis, encompassing mutualism through parasitism	gi|462414405|gb|EMJ19142.1|/0/hypothetical protein PRUPE_ppa005016mg [Prunus persica]
CL189.Contig2_S2_1	558	14	93	5.70077	37.9013	2.73302	Up	9.74112e-16	3.92779e-14	K00695|1|6e-91|330|pop:POPTR_830445|sucrose synthase [EC:2.4.1.13]	-	GO:0035251//UDP-glucosyltransferase activity	GO:0005984//disaccharide metabolic process	gi|429326640|gb|AFZ78660.1|/7.24349e-90/sucrose synthase [Populus tomentosa]
Unigene958_S2_1	711	24	159	7.66975	50.8549	2.72914	Up	6.88402e-26	4.6528e-24	-	-	-	-	gi|297847708|ref|XP_002891735.1|/2.73261e-09/hypothetical protein ARALYDRAFT_474441 [Arabidopsis lyrata subsp. lyrata]
Unigene28350_S2_1	714	45	298	14.3204	94.9126	2.72853	Up	3.38946e-47	4.32944e-45	-	-	-	-	-
Unigene82417_S2_1	671	13	86	4.4021	29.1462	2.72704	Up	1.27244e-14	4.75543e-13	K14416|1|4e-29|125|aly:ARALYDRAFT_325603|elongation factor 1 alpha-like protein	-	-	-	gi|462422876|gb|EMJ27139.1|/1.15754e-43/hypothetical protein PRUPE_ppa013728mg [Prunus persica]
Unigene44108_S2_3	426	59	390	31.4689	208.19	2.7259	Up	3.28732e-61	5.4836e-59	K13083|1|9e-20|93.6|pop:POPTR_64620|cytochrome P450, family 75, subfamily A (flavonoid 3',5'-hydroxylase) [EC:1.14.13.88];K09755|3|9e-18|87.0|sbi:SORBI_01g017270|ferulate-5-hydroxylase [EC:1.14.-.-];K05280|4|2e-17|85.5|gmx:547475|flavonoid 3'-monooxygenase [EC:1.14.13.21]	-	GO:0046872//metal ion binding	-	gi|86279650|gb|ABC94480.1|/1.13378e-33/putative flavonoid 3'-hydroxylase cytochrome P450 [Artemisia annua]
CL1455.Contig1_S2_1	352	5	33	3.2275	21.3195	2.72368	Up	2.40004e-06	3.94231e-05	-	-	-	-	-
Unigene15884_S2_3	418	41	270	22.2868	146.89	2.72048	Up	8.90578e-43	1.02631e-40	-	-	-	GO:0009414//response to water deprivation	gi|255630218|gb|ACU15464.1|/6.10342e-24/unknown [Glycine max]
Unigene3046_S2_1	658	9	59	3.10782	20.3907	2.71394	Up	2.19636e-10	5.86523e-09	-	-	-	-	gi|255563425|ref|XP_002522715.1|/6.9627e-14/serine-threonine protein kinase, plant-type, putative [Ricinus communis]
CL11076.Contig1_S2_3	688	27	177	8.91692	58.5047	2.71394	Up	1.71821e-28	1.2942e-26	-	-	-	-	-
Unigene6352_S2_1	275	15	98	12.3936	81.0399	2.70904	Up	2.27344e-16	9.50798e-15	-	-	GO:0016740//transferase activity	-	gi|407940|gb|AAA81890.1|/6.23957e-16/epoxide hydrolase [Solanum tuberosum]
Unigene50975_S2_1	273	4	26	3.32918	21.6579	2.70166	Up	3.3621e-05	0.000450064	-	-	-	-	-
Unigene36897_S2_1	249	4	26	3.65006	23.7454	2.70166	Up	3.3621e-05	0.000449982	-	-	-	-	-
Unigene12978_S2_3	485	4	26	1.87395	12.1909	2.70166	Up	3.3621e-05	0.000450147	-	-	-	-	gi|224134639|ref|XP_002321872.1|/2.16076e-13/predicted protein [Populus trichocarpa]
Unigene2082_S2_3	334	9	58	6.12259	39.49	2.68927	Up	3.83188e-10	1.00168e-08	-	-	-	-	-
Unigene25405_S2_1	846	14	90	3.76008	24.1923	2.68572	Up	5.15114e-15	1.97771e-13	-	-	-	-	-
Unigene76415_S2_3	1572	5	32	0.722698	4.62917	2.67929	Up	4.20542e-06	6.64204e-05	K00517|1|6e-57|220|ath:AT3G48360|[EC:1.14.-.-];K04498|3|5e-13|74.3|ppp:PHYPADRAFT_52|E1A/CREB-binding protein [EC:2.3.1.48]	GO:0043231//intracellular membrane-bounded organelle;GO:0031090//organelle membrane	GO:0005515//protein binding	GO:0009725//response to hormone stimulus;GO:0000302//response to reactive oxygen species;GO:0009743//response to carbohydrate stimulus;GO:0006970//response to osmotic stress	gi|359480559|ref|XP_003632492.1|/7.61992e-125/PREDICTED: BTB/POZ and TAZ domain-containing protein 4-like [Vitis vinifera]
Unigene48287_S2_3	622	18	115	6.57539	42.0449	2.67678	Up	9.53258e-19	4.59722e-17	K01963|1|4e-28|122|vvi:4025046|acetyl-CoA carboxylase carboxyl transferase subunit beta [EC:6.4.1.2]	GO:0043234//protein complex;GO:0009532//plastid stroma	GO:0043169//cation binding;GO:0016421//CoA carboxylase activity;GO:0032559	GO:0006631//fatty acid metabolic process	gi|470227717|ref|YP_007624804.1|/2.51914e-55/acetyl-coenzyme A carboxylase carboxyl transferase subunit beta (chloroplast) [Artemisia frigida]
CL11477.Contig2_S2_3	338	93	594	62.5181	399.646	2.67638	Up	1.49963e-90	3.7395e-88	-	GO:0043231//intracellular membrane-bounded organelle	-	GO:0050896//response to stimulus	gi|157849700|gb|ABV89633.1|/3.4285e-30/universal stress protein family protein [Brassica rapa]
CL87.Contig1_S2_3	1110	171	1091	35.0036	223.515	2.6748	Up	1.02772e-164	4.75242e-162	K01953|1|7e-06|50.1|vcn:VOLCADRAFT_65699|asparagine synthase (glutamine-hydrolysing) [EC:6.3.5.4]	GO:0016020//membrane;GO:0044444//cytoplasmic part;GO:0043231//intracellular membrane-bounded organelle	-	-	gi|225461387|ref|XP_002284777.1|/1.93135e-118/PREDICTED: stem-specific protein TSJT1 [Vitis vinifera]
Unigene16520_S2_3	996	16	102	3.65006	23.2888	2.67364	Up	9.2012e-17	3.95219e-15	K13420|1|5e-33|139|pop:POPTR_1075175|LRR receptor-like serine/threonine-protein kinase FLS2 [EC:2.7.11.1]	GO:0030312//external encapsulating structure	-	-	gi|225463775|ref|XP_002267653.1|/5.48546e-106/PREDICTED: probably inactive leucine-rich repeat receptor-like protein kinase At2g25790-like [Vitis vinifera]
CL4916.Contig6_S2_3	1817	58	369	7.25291	46.1825	2.67071	Up	9.35718e-57	1.43627e-54	K00873|1|0.0|874|rcu:RCOM_0342830|pyruvate kinase [EC:2.7.1.40]	GO:0044424//intracellular part	GO:0031420;GO:0016301//kinase activity;GO:0032559	GO:0006796//phosphate-containing compound metabolic process;GO:0006007//glucose catabolic process	gi|460366177|ref|XP_004228967.1|/0/PREDICTED: pyruvate kinase, cytosolic isozyme-like [Solanum lycopersicum]
Unigene45575_S2_3	421	23	146	12.4132	78.8636	2.66748	Up	2.4362e-23	1.47837e-21	K12135|1|7e-09|57.4|aly:ARALYDRAFT_488429|zinc finger protein CONSTANS	GO:0044464//cell part	GO:0046914//transition metal ion binding	-	gi|460373951|ref|XP_004232775.1|/1.10647e-28/PREDICTED: uncharacterized protein LOC101246984 [Solanum lycopersicum]
CL7503.Contig1_S2_3	1346	17	107	2.86974	18.0778	2.65522	Up	2.13708e-17	9.56749e-16	-	-	-	-	gi|449452965|ref|XP_004144229.1|/0/PREDICTED: uncharacterized protein LOC101214256 [Cucumis sativus]
Unigene13096_S2_1	580	11	69	4.30927	27.0537	2.65031	Up	1.15357e-11	3.4109e-10	K13496|1|2e-35|146|aly:ARALYDRAFT_902799|UDP-glucosyl transferase 73C [EC:2.4.1.-]	-	GO:0035251//UDP-glucosyltransferase activity	-	gi|225455734|ref|XP_002268089.1|/2.35146e-54/PREDICTED: UDP-glycosyltransferase 89B1-like [Vitis vinifera]
Unigene76686_S2_3	265	15	94	12.8613	80.6655	2.64892	Up	2.07022e-15	8.18045e-14	-	-	-	-	-
CL3230.Contig1_S2_3	465	4	25	1.95455	12.2262	2.64507	Up	5.89188e-05	0.000754167	-	-	-	-	-
Unigene34037_S2_3	449	4	25	2.0242	12.6619	2.64507	Up	5.89188e-05	0.000754431	-	GO:0031410//cytoplasmic vesicle	GO:0043167//ion binding;GO:0008422//beta-glucosidase activity	GO:0044238//primary metabolic process	gi|224124850|ref|XP_002329964.1|/6.38681e-61/predicted protein [Populus trichocarpa]
Unigene48775_S2_3	410	4	25	2.21674	13.8663	2.64507	Up	5.89188e-05	0.000754563	-	-	-	-	gi|460405994|ref|XP_004248459.1|/9.74946e-46/PREDICTED: uncharacterized protein LOC101254342 [Solanum lycopersicum]
Unigene51345_S2_1	452	8	50	4.02153	25.1558	2.64507	Up	8.88836e-09	2.00745e-07	-	-	-	-	-
Unigene86379_S2_3	199	4	25	4.56716	28.5688	2.64507	Up	5.89188e-05	0.000754299	-	-	-	-	-
CL4007.Contig5_S2_1	184	4	25	4.93948	30.8978	2.64507	Up	5.89188e-05	0.000754696	K08244|1|5e-18|87.4|aly:ARALYDRAFT_888368|alpha-glucan, water dikinase [EC:2.7.9.4]	GO:0009526//plastid envelope;GO:0009532//plastid stroma	GO:0043169//cation binding;GO:0004672//protein kinase activity;GO:0032559	GO:0009409//response to cold;GO:0009608//response to symbiont;GO:0006796//phosphate-containing compound metabolic process;GO:0044238//primary metabolic process	gi|13124867|gb|AAK11735.1|/1.56053e-19/starch associated protein R1 [Solanum tuberosum]
CL1128.Contig5_S2_3	389	17	106	9.92976	61.9672	2.64167	Up	3.70058e-17	1.63172e-15	K13263|1|1e-11|66.2|gmx:100101902|isoflavone 7-O-glucosyltransferase [EC:2.4.1.170];K12356|2|6e-09|57.4|vvi:100265092|coniferyl-alcohol glucosyltransferase [EC:2.4.1.111];K08237|3|1e-08|56.2|ath:AT1G01390|hydroquinone glucosyltransferase [EC:2.4.1.218]	-	-	-	gi|37993667|gb|AAR06919.1|/4.83496e-21/UDP-glycosyltransferase 88B1 [Stevia rebaudiana]
CL1044.Contig1_S2_3	1179	9	56	1.73448	10.8014	2.63865	Up	1.1589e-09	2.88395e-08	-	GO:0016020//membrane	GO:0005548//phospholipid transporter activity	GO:0051234//establishment of localization	gi|413935480|gb|AFW70031.1|/3.25113e-103/putative CRAL/TRIO domain containing, Sec14p-like phosphatidylinositol transfer family protein [Zea mays]
Unigene16643_S2_3	521	18	111	7.85008	48.4497	2.62571	Up	8.57282e-18	3.91472e-16	-	GO:0043231//intracellular membrane-bounded organelle	-	-	gi|449443153|ref|XP_004139345.1|/6.13411e-18/PREDICTED: uncharacterized protein LOC101209110 [Cucumis sativus]
CL4393.Contig2_S2_3	1107	12	74	2.46305	15.2016	2.62571	Up	2.64196e-12	8.27742e-11	K14852|1|2e-110|397|vvi:100252416|regulator of ribosome biosynthesis	GO:0031981//nuclear lumen	-	GO:0022613//ribonucleoprotein complex biogenesis	gi|460412354|ref|XP_004251566.1|/5.60923e-110/PREDICTED: ribosome biogenesis regulatory protein homolog [Solanum lycopersicum]
CL4538.Contig1_S2_3	392	6	37	3.4778	21.4645	2.62571	Up	9.30258e-07	1.61827e-05	-	-	-	-	-
CL8393.Contig2_S2_3	2644	7	43	0.601556	3.69839	2.62013	Up	1.19259e-07	2.35624e-06	K01115|1|1e-38|160|pop:POPTR_781949|phospholipase D [EC:3.1.4.4]	-	GO:0016787//hydrolase activity	GO:0008152//metabolic process	gi|16326135|dbj|BAB70511.1|/2.16983e-58/Myb [Nicotiana tabacum]
Unigene6029_S2_1	443	14	86	7.18065	44.1469	2.62013	Up	4.65246e-14	1.66384e-12	K02921|1|1e-48|189|vvi:100254103|large subunit ribosomal protein L37Ae	GO:0030529//ribonucleoprotein complex	GO:0043169//cation binding;GO:0005198//structural molecule activity	GO:0010467//gene expression	gi|462405499|gb|EMJ10963.1|/1.03227e-47/hypothetical protein PRUPE_ppa013350mg [Prunus persica]
CL8482.Contig1_S2_1	855	16	98	4.252	26.0655	2.61593	Up	8.26896e-16	3.36202e-14	-	-	-	-	-
CL1701.Contig4_S2_3	682	9	55	2.99845	18.3394	2.61265	Up	2.0087e-09	4.8661e-08	K01710|1|9e-35|144|cme:CME136C|dTDP-glucose 4,6-dehydratase [EC:4.2.1.46];K10046|2|8e-13|72.0|vcn:VOLCADRAFT_77112|GDP-D-mannose 3', 5'-epimerase [EC:5.1.3.18 5.1.3.-]	GO:0012505//endomembrane system;GO:0031090//organelle membrane;GO:0043231//intracellular membrane-bounded organelle	GO:0016831//carboxy-lyase activity;GO:0048037//cofactor binding;GO:0016836//hydro-lyase activity	GO:0019321//pentose metabolic process;GO:0009226//nucleotide-sugar biosynthetic process	gi|224064446|ref|XP_002301480.1|/2.32514e-71/predicted protein [Populus trichocarpa]
Unigene78589_S2_1	707	10	61	3.21381	19.6208	2.61003	Up	2.63032e-10	6.96301e-09	-	-	-	-	-
Unigene48269_S2_3	660	21	128	7.22961	44.1034	2.6089	Up	3.58204e-20	1.86539e-18	-	GO:0005576//extracellular region	GO:0046914//transition metal ion binding;GO:0004871//signal transducer activity;GO:0016491//oxidoreductase activity;GO:0016209//antioxidant activity	GO:0008152//metabolic process	gi|449435160|ref|XP_004135363.1|/2.32168e-73/PREDICTED: germin-like protein subfamily 3 member 2-like [Cucumis sativus]
CL12424.Contig1_S2_3	1038	33	200	7.22364	43.8166	2.60068	Up	1.32659e-30	1.07694e-28	-	-	-	-	gi|24745927|dbj|BAC23045.1|/2.84862e-76/monooxygenase [Solanum tuberosum]
Unigene5313_S2_1	982	67	406	15.5025	94.02	2.60046	Up	1.64237e-60	2.71485e-58	K01551|1|1e-139|493|vvi:100252297|arsenite-transporting ATPase [EC:3.6.3.16]	GO:0044464//cell part	GO:0032559;GO:0019829//cation-transporting ATPase activity	GO:0030003//cellular cation homeostasis;GO:0006811//ion transport	gi|460406235|ref|XP_004248572.1|/2.31167e-141/PREDICTED: ATPase ASNA1 homolog [Solanum lycopersicum]
CL601.Contig2_S2_3	688	19	115	6.27487	38.0115	2.59878	Up	3.42196e-18	1.60577e-16	K08150|1|6e-72|268|aly:ARALYDRAFT_322009|MFS transporter, SP family, solute carrier family 2 (myo-inositol transporter), member 13	GO:0000325//plant-type vacuole;GO:0016020//membrane	GO:0005365//myo-inositol transmembrane transporter activity	GO:0015791//polyol transport	gi|460391575|ref|XP_004241396.1|/7.02165e-76/PREDICTED: inositol transporter 1-like [Solanum lycopersicum]
Unigene42135_S2_1	687	37	222	12.2373	73.4855	2.58618	Up	1.32961e-33	1.16482e-31	-	-	-	-	gi|359473025|ref|XP_003631233.1|/2.2784e-58/PREDICTED: uncharacterized protein LOC100266416 [Vitis vinifera]
CL6865.Contig1_S2_1	924	11	66	2.70496	16.2434	2.58618	Up	5.97452e-11	1.67056e-09	-	-	-	-	-
Unigene35867_S2_1	336	6	36	4.05743	24.3651	2.58618	Up	1.61463e-06	2.71882e-05	-	-	-	-	gi|225447268|ref|XP_002279142.1|/9.09558e-15/PREDICTED: uncharacterized protein LOC100267059 [Vitis vinifera]
Unigene78690_S2_1	390	9	54	5.24345	31.4873	2.58618	Up	3.4736e-09	8.2293e-08	-	-	-	-	-
Unigene31927_S2_1	231	6	36	5.90172	35.4402	2.58618	Up	1.61463e-06	2.71819e-05	K08869|1|5e-38|153|bdi:100830737|aarF domain-containing kinase	GO:0009536//plastid	GO:0016301//kinase activity;GO:0032559	GO:0006464//cellular protein modification process	gi|47848187|dbj|BAD22014.1|/8.47781e-37/ABC1-like [Oryza sativa Japonica Group]
Unigene39303_S2_1	319	8	48	5.69821	34.2181	2.58618	Up	2.66986e-08	5.71544e-07	-	-	-	-	-
CL9717.Contig1_S2_1	2077	8	48	0.875171	5.25546	2.58618	Up	2.66986e-08	5.71712e-07	K03267|1|0.0|790|vvi:100249117|peptide chain release factor subunit 3	GO:0043231//intracellular membrane-bounded organelle	GO:0017111//nucleoside-triphosphatase activity;GO:0004779//sulfate adenylyltransferase activity;GO:0032561//guanyl ribonucleotide binding;GO:0008079//translation termination factor activity	GO:0006412//translation;GO:0009207	gi|225456085|ref|XP_002280982.1|/0/PREDICTED: eukaryotic peptide chain release factor GTP-binding subunit ERF3B-like [Vitis vinifera]
Unigene85780_S2_3	621	17	102	6.22009	37.352	2.58618	Up	3.28546e-16	1.36545e-14	-	-	-	-	gi|89257489|gb|ABD64980.1|/2.06592e-09/hypothetical protein 25.t00029 [Brassica oleracea]
CL1458.Contig1_S2_1	343	6	36	3.97463	23.8679	2.58618	Up	1.61463e-06	2.71945e-05	-	-	-	-	-
CL9496.Contig3_S2_3	618	6	36	2.20598	13.2471	2.58618	Up	1.61463e-06	2.72007e-05	K07213|1|7e-10|62.0|bdi:100823139|copper chaperone	GO:0016020//membrane	GO:0043169//cation binding	GO:0006812//cation transport;GO:0009408//response to heat	gi|462397226|gb|EMJ03025.1|/1.25854e-67/hypothetical protein PRUPE_ppa012801mg [Prunus persica]
CL3423.Contig1_S2_1	367	5	30	3.09559	18.5892	2.58618	Up	1.27708e-05	0.00018462	K03676|1|4e-15|77.8|bdi:100821530|glutaredoxin 3	-	GO:0030611//arsenate reductase activity;GO:0015036//disulfide oxidoreductase activity	GO:0019725//cellular homeostasis	gi|460381976|ref|XP_004236716.1|/2.37252e-31/PREDICTED: monothiol glutaredoxin-S1-like [Solanum lycopersicum]
Unigene5765_S2_3	1100	5	30	1.0328	6.20204	2.58618	Up	1.27708e-05	0.000184657	K14411|1|3e-21|100|vvi:100257917|RNA-binding protein Musashi;K12741|2|5e-21|100|bdi:100837968|heterogeneous nuclear ribonucleoprotein A1/A3	GO:0005634//nucleus	GO:0005488//binding	GO:0009987//cellular process	gi|460371443|ref|XP_004231546.1|/1.57864e-80/PREDICTED: polyadenylate-binding protein 4-like isoform 1 [Solanum lycopersicum]
Unigene83178_S2_1	280	26	155	21.0987	125.887	2.5769	Up	8.11492e-24	5.0632e-22	K09872|1|3e-43|171|rcu:RCOM_1356060|aquaporin PIP	GO:0031224//intrinsic to membrane	-	GO:0006810//transport	gi|256568429|gb|ACU87558.1|/3.50489e-43/PIP protein [Gossypium hirsutum]
Unigene11876_S2_1	772	38	226	11.1842	66.5728	2.57347	Up	5.32354e-34	4.74913e-32	K05864|1|1e-63|241|rcu:RCOM_0774220|peptidyl-prolyl isomerase D [EC:5.2.1.8]	GO:0044424//intracellular part	GO:0016859//cis-trans isomerase activity	GO:0003006//developmental process involved in reproduction;GO:0009791//post-embryonic development;GO:0044267//cellular protein metabolic process	gi|470107971|ref|XP_004290309.1|/3.78133e-63/PREDICTED: peptidyl-prolyl cis-trans isomerase CYP40-like [Fragaria vesca subsp. vesca]
CL259.Contig1_S2_3	669	17	101	5.77381	34.3321	2.57197	Up	5.65278e-16	2.32289e-14	-	GO:0043231//intracellular membrane-bounded organelle	-	-	gi|225454563|ref|XP_002263294.1|/5.1336e-52/PREDICTED: uncharacterized protein LOC100242649 [Vitis vinifera]
Unigene27784_S2_3	1557	126	747	18.3874	109.103	2.5689	Up	2.0265e-108	6.16926e-106	-	GO:0016020//membrane	-	GO:0006970//response to osmotic stress;GO:0009642//response to light intensity	gi|460370383|ref|XP_004231032.1|/7.78363e-114/PREDICTED: uncharacterized protein LOC101263355 [Solanum lycopersicum]
CL5733.Contig1_S2_1	552	2503	14809	1030.29	6100.88	2.56596	Up	0	0	-	GO:0009536//plastid	-	-	gi|45790792|gb|AAS77419.1|/3.34386e-07/water stress induced protein [Brassica oleracea]
CL957.Contig1_S2_1	252	141	832	127.133	750.807	2.56211	Up	3.39208e-120	1.16904e-117	-	-	-	-	gi|388514905|gb|AFK45514.1|/8.05157e-24/unknown [Medicago truncatula]
CL2343.Contig1_S2_1	323	9	53	6.3311	37.3146	2.55921	Up	5.99246e-09	1.37898e-07	-	-	-	-	-
CL1402.Contig5_S2_3	1694	90	528	12.0717	70.8804	2.55376	Up	1.22368e-76	2.62188e-74	K00166|1|2e-174|610|zma:100191513|2-oxoisovalerate dehydrogenase E1 component, alpha subunit [EC:1.2.4.4]	GO:0043231//intracellular membrane-bounded organelle	GO:0016903//oxidoreductase activity, acting on the aldehyde or oxo group of donors	-	gi|212275011|ref|NP_001130417.1|/2.82597e-173/uncharacterized protein LOC100191513 [Zea mays]
Unigene73765_S2_1	535	181	1061	76.8713	450.99	2.55258	Up	3.88852e-152	1.68111e-149	-	GO:0031224//intrinsic to membrane;GO:0031410//cytoplasmic vesicle	-	GO:0006972//hyperosmotic response	gi|418730713|gb|AFX67002.1|/1.96876e-14/hydrophobic protein OSR8 [Solanum tuberosum]
Unigene75122_S2_3	199	7	41	7.99253	46.8529	2.55141	Up	3.5709e-07	6.63532e-06	-	-	GO:0046914//transition metal ion binding	-	gi|356568178|ref|XP_003552290.1|/4.23052e-12/PREDICTED: RING-H2 finger protein ATL66-like [Glycine max]
Unigene97870_S2_3	681	6	35	2.00191	11.6876	2.54554	Up	2.79288e-06	4.54266e-05	K01090|1|5e-36|149|osa:4341433|protein phosphatase [EC:3.1.3.16];K04345|5|5e-07|52.8|ppp:PHYPADRAFT_185240|protein kinase A [EC:2.7.11.11]	GO:0043234//protein complex	GO:0004721//phosphoprotein phosphatase activity;GO:0043169//cation binding	GO:0006464//cellular protein modification process	gi|255583492|ref|XP_002532504.1|/1.67405e-53/protein phosphatase 2c, putative [Ricinus communis]
Unigene92615_S2_3	793	5	29	1.43264	8.31631	2.53727	Up	2.21236e-05	0.000306197	-	-	-	-	-
Unigene21507_S2_1	278	10	58	8.17325	47.4448	2.53727	Up	1.34814e-09	3.33782e-08	-	-	-	-	-
CL4849.Contig5_S2_3	511	9	52	4.00185	23.1413	2.53173	Up	1.03123e-08	2.31688e-07	K08244|1|3e-72|268|aly:ARALYDRAFT_888368|alpha-glucan, water dikinase [EC:2.7.9.4]	GO:0009526//plastid envelope;GO:0009532//plastid stroma	GO:0043169//cation binding;GO:0004672//protein kinase activity;GO:0032559	GO:0009409//response to cold;GO:0009608//response to symbiont;GO:0006796//phosphate-containing compound metabolic process;GO:0044238//primary metabolic process	gi|327343002|dbj|BAK09333.1|/1.83932e-72/alpha-glucan water dikinase [Nelumbo nucifera]
Unigene24046_S2_3	524	7	40	3.03533	17.3594	2.51579	Up	6.15056e-07	1.09899e-05	K04123|1|4e-67|251|pop:POPTR_688380|ent-kaurenoic acid hydroxylase [EC:1.14.13.79]	GO:0043231//intracellular membrane-bounded organelle	GO:0016709//oxidoreductase activity, acting on paired donors, with incorporation or reduction of molecular oxygen, NAD(P)H as one donor, and incorporation of one atom of oxygen;GO:0005506//iron ion binding	GO:0009685//gibberellin metabolic process	gi|204022228|dbj|BAG71199.1|/5.19885e-73/ent-kaurenoic acid oxidase [Lactuca sativa]
CL5356.Contig1_S2_3	283	7	40	5.62019	32.1425	2.51579	Up	6.15056e-07	1.09926e-05	K02739|1|1e-44|175|pop:POPTR_825510|20S proteasome subunit beta 2 [EC:3.4.25.1]	GO:0043231//intracellular membrane-bounded organelle;GO:0000502//proteasome complex	GO:0004175//endopeptidase activity	GO:0006508//proteolysis	gi|462411950|gb|EMJ16999.1|/4.12671e-44/hypothetical protein PRUPE_ppa009921mg [Prunus persica]
Unigene35695_S2_1	1152	52	296	10.2563	58.4312	2.51023	Up	7.27624e-43	8.39848e-41	K01963|1|1e-161|567|rcu:RCOM_ORF00052|acetyl-CoA carboxylase carboxyl transferase subunit beta [EC:6.4.1.2]	GO:0043234//protein complex;GO:0009532//plastid stroma	GO:0043169//cation binding;GO:0016421//CoA carboxylase activity;GO:0032559	GO:0006631//fatty acid metabolic process	gi|452849060|ref|YP_007474738.1|/0/acetyl-CoA carboxylase beta subunit (chloroplast) [Chrysanthemum indicum]
Unigene39616_S2_1	530	28	159	12.0039	68.2224	2.50675	Up	1.09244e-23	6.78139e-22	-	-	GO:0016798//hydrolase activity, acting on glycosyl bonds;GO:0043167//ion binding	GO:0044238//primary metabolic process	gi|359359690|gb|AEV41413.1|/1.28305e-66/beta-1,3-glucanase [Hevea brasiliensis]
CL12978.Contig1_S2_3	839	6	34	1.62491	9.21558	2.50372	Up	4.81358e-06	7.52127e-05	K12845|1|1e-53|208|rcu:RCOM_0222550|U4/U6 small nuclear ribonucleoprotein SNU13	GO:0030529//ribonucleoprotein complex;GO:0031981//nuclear lumen	GO:0003676//nucleic acid binding	GO:0022613//ribonucleoprotein complex biogenesis	gi|351725919|ref|NP_001237109.1|/1.19676e-52/uncharacterized protein LOC100305817 [Glycine max]
Unigene2669_S2_3	501	6	34	2.72115	15.4329	2.50372	Up	4.81358e-06	7.52288e-05	-	GO:0031224//intrinsic to membrane	GO:0015291//secondary active transmembrane transporter activity	GO:0015698//inorganic anion transport	gi|255585986|ref|XP_002533663.1|/2.30426e-32/sulfate transporter, putative [Ricinus communis]
Unigene28408_S2_1	608	6	34	2.24227	12.7169	2.50372	Up	4.81358e-06	7.52449e-05	-	-	-	-	-
CL9032.Contig2_S2_3	466	6	34	2.92553	16.592	2.50372	Up	4.81358e-06	7.5261e-05	-	-	-	-	-
Unigene84608_S2_3	1273	1075	6077	191.875	1085.59	2.50024	Up	0	0	K11294|1|9e-37|152|smo:SELMODRAFT_15428|nucleolin;K12741|4|5e-18|90.5|vcn:VOLCADRAFT_104291|heterogeneous nuclear ribonucleoprotein A1/A3	GO:0009532//plastid stroma;GO:0009526//plastid envelope;GO:0009534//chloroplast thylakoid	GO:0008187//poly-pyrimidine tract binding	GO:0006952//defense response;GO:0009725//response to hormone stimulus	gi|225440003|ref|XP_002281642.1|/1.49312e-72/PREDICTED: 31 kDa ribonucleoprotein, chloroplastic isoform 1 [Vitis vinifera]
Unigene5836_S2_1	686	103	582	34.1156	192.932	2.49959	Up	2.6994e-82	6.16332e-80	K00924|1|1e-45|181|ath:AT1G30270|[EC:2.7.1.-];K07198|4|3e-12|70.1|zma:100192108|5'-AMP-activated protein kinase, catalytic alpha subunit [EC:2.7.11.11]	-	GO:0004674//protein serine/threonine kinase activity;GO:0032559	GO:0006464//cellular protein modification process;GO:0023052//signaling	gi|449503175|ref|XP_004161871.1|/6.36155e-85/PREDICTED: CBL-interacting serine/threonine-protein kinase 6-like isoform 1 [Cucumis sativus]
Unigene20194_S2_1	417	41	231	22.3402	125.974	2.49541	Up	1.41993e-33	1.23948e-31	K00924|1|1e-15|79.7|ath:AT1G30270|[EC:2.7.1.-];K07198|4|2e-08|55.8|cre:CHLREDRAFT_106184|5'-AMP-activated protein kinase, catalytic alpha subunit [EC:2.7.11.11]	-	GO:0004674//protein serine/threonine kinase activity;GO:0032559	GO:0006464//cellular protein modification process;GO:0032501//multicellular organismal process;GO:0006972//hyperosmotic response;GO:0009926//auxin polar transport;GO:0023052//signaling	gi|217072624|gb|ACJ84672.1|/1.95311e-25/unknown [Medicago truncatula]
CL4638.Contig3_S2_3	1769	347	1955	44.5698	251.319	2.49538	Up	1.3677e-271	1.0745e-268	K13076|1|0.0|737|vvi:100265385|delta8-fatty-acid desaturase [EC:1.14.19.4]	-	GO:0005506//iron ion binding;GO:0016705//oxidoreductase activity, acting on paired donors, with incorporation or reduction of molecular oxygen	GO:0006631//fatty acid metabolic process	gi|302028361|gb|ADK91077.1|/0/delta-8 sphingolipid desaturase [Helianthus annuus]
CL351.Contig1_S2_3	1020	30	169	6.68283	37.6784	2.49521	Up	5.81804e-25	3.78188e-23	K13691|1|3e-105|379|pop:POPTR_807713|pathogen-inducible salicylic acid glucosyltransferase [EC:2.4.1.-]	-	GO:0016757//transferase activity, transferring glycosyl groups	-	gi|82658818|gb|ABB88578.1|/1.35006e-123/UDP-glucosyltransferase [Ixeris dentata var. albiflora]
Unigene92781_S2_3	491	16	90	7.40419	41.6837	2.49307	Up	6.24762e-14	2.20944e-12	K01551|1|1e-48|190|pop:POPTR_816573|arsenite-transporting ATPase [EC:3.6.3.16]	GO:0044464//cell part	GO:0032559;GO:0019829//cation-transporting ATPase activity	GO:0030003//cellular cation homeostasis;GO:0006811//ion transport	gi|470142320|ref|XP_004306859.1|/6.2808e-48/PREDICTED: ATPase ASNA1 homolog [Fragaria vesca subsp. vesca]
CL11872.Contig1_S2_3	1232	37	208	6.82386	38.3936	2.4922	Up	2.43676e-30	1.95645e-28	K12135|1|6e-51|199|aly:ARALYDRAFT_488429|zinc finger protein CONSTANS;K12127|4|9e-10|63.2|smo:SELMODRAFT_438647|pseudo-response regulator 1;K12128|5|4e-09|60.8|aly:ARALYDRAFT_483843|pseudo-response regulator 9	-	-	-	gi|225446176|ref|XP_002277953.1|/4.70339e-92/PREDICTED: zinc finger protein CONSTANS-LIKE 5-like [Vitis vinifera]
Unigene26052_S2_1	325	5	28	3.49563	19.5921	2.48664	Up	3.81638e-05	0.000505963	-	-	-	-	-
Unigene43047_S2_3	441	5	28	2.57615	14.4386	2.48664	Up	3.81638e-05	0.000505871	-	-	-	-	gi|460381021|ref|XP_004236251.1|/9.81229e-06/PREDICTED: uncharacterized protein LOC101264310 isoform 1 [Solanum lycopersicum]
Unigene62821_S2_1	443	47	262	24.1065	134.494	2.48005	Up	1.29317e-37	1.30682e-35	-	-	-	-	gi|359473025|ref|XP_003631233.1|/6.06576e-40/PREDICTED: uncharacterized protein LOC100266416 [Vitis vinifera]
Unigene93481_S2_3	737	7	39	2.15809	12.0338	2.47926	Up	1.05593e-06	1.82344e-05	K01580|1|7e-98|354|rcu:RCOM_0112580|glutamate decarboxylase [EC:4.1.1.15]	-	GO:0016831//carboxy-lyase activity;GO:0048037//cofactor binding;GO:0005515//protein binding	GO:0009064//glutamine family amino acid metabolic process	gi|226441631|gb|ACO57442.1|/1.27818e-97/glutamate decarboxylase [Elaeis oleifera]
CL6872.Contig1_S2_3	774	17	94	4.99054	27.618	2.46834	Up	2.42612e-14	8.89411e-13	K14009|1|8e-34|142|gmx:100798727|B-cell receptor-associated protein 31	GO:0031090//organelle membrane;GO:0043231//intracellular membrane-bounded organelle;GO:0031224//intrinsic to membrane	-	GO:0015031//protein transport	gi|460412267|ref|XP_004251523.1|/3.9992e-36/PREDICTED: uncharacterized protein LOC101250189 [Solanum lycopersicum]
CL311.Contig1_S2_1	948	46	254	11.0253	60.93	2.46634	Up	2.7338e-36	2.64907e-34	-	GO:0005576//extracellular region	GO:0004553//hydrolase activity, hydrolyzing O-glycosyl compounds	GO:0008152//metabolic process	gi|3702409|emb|CAA09765.1|/1.48585e-105/beta-1,3-glucanase [Cichorium intybus x Cichorium endivia]
CL9364.Contig2_S2_3	955	175	966	41.6365	230.027	2.46589	Up	2.4944e-133	9.5418e-131	K01507|1|9e-105|378|vvi:100258490|inorganic pyrophosphatase [EC:3.6.1.1]	GO:0044424//intracellular part	GO:0046872//metal ion binding;GO:0016462//pyrophosphatase activity	GO:0006793//phosphorus metabolic process	gi|470133818|ref|XP_004302756.1|/8.20501e-104/PREDICTED: soluble inorganic pyrophosphatase-like isoform 2 [Fragaria vesca subsp. vesca]
Unigene23166_S2_3	255	6	33	5.34626	29.4293	2.46065	Up	8.26502e-06	0.000123667	-	-	-	-	-
Unigene6758_S2_1	526	6	33	2.59182	14.267	2.46065	Up	8.26502e-06	0.000123718	-	GO:0016020//membrane	-	GO:0006950//response to stress	gi|224122882|ref|XP_002330387.1|/6.68995e-68/predicted protein [Populus trichocarpa]
CL469.Contig15_S2_1	187	6	33	7.29036	40.1308	2.46065	Up	8.26502e-06	0.000123693	-	-	-	-	-
Unigene51057_S2_3	333	10	55	6.82331	37.5599	2.46065	Up	6.76762e-09	1.54955e-07	K04733|1|3e-14|74.7|smo:SELMODRAFT_230241|interleukin-1 receptor-associated kinase 4 [EC:2.7.11.1];K13416|3|2e-13|72.0|rcu:RCOM_1534760|brassinosteroid insensitive 1-associated receptor kinase 1 [EC:2.7.10.1 2.7.11.1];K13418|4|3e-13|71.6|aly:ARALYDRAFT_895025|somatic embryogenesis receptor kinase 1 [EC:2.7.10.1 2.7.11.1]	-	GO:0030246//carbohydrate binding;GO:0004702//receptor signaling protein serine/threonine kinase activity;GO:0032559	GO:0006464//cellular protein modification process;GO:0008037//cell recognition	gi|255582003|ref|XP_002531799.1|/3.45215e-30/ATP binding protein, putative [Ricinus communis]
Unigene70871_S2_3	341	6	33	3.99794	22.0072	2.46065	Up	8.26502e-06	0.000123743	-	-	-	-	gi|224063571|ref|XP_002301210.1|/1.49239e-09/predicted protein [Populus trichocarpa]
Unigene85154_S2_3	1047	35	192	7.59558	41.7023	2.4569	Up	1.09921e-27	7.99117e-26	-	-	-	-	gi|225453791|ref|XP_002275558.1|/2.79896e-23/PREDICTED: uncharacterized protein LOC100252268 [Vitis vinifera]
Unigene28409_S2_1	566	15	82	6.02163	32.946	2.45188	Up	1.35902e-12	4.355e-11	-	-	-	-	-
CL957.Contig4_S2_1	321	137	748	96.9739	529.91	2.45008	Up	6.93556e-103	1.96408e-100	-	-	GO:0030246//carbohydrate binding	-	gi|224114796|ref|XP_002316859.1|/2.34521e-23/predicted protein [Populus trichocarpa]
CL8878.Contig2_S2_1	1630	48	262	6.69103	36.5527	2.44968	Up	4.21032e-37	4.19671e-35	-	GO:0044464//cell part	GO:0008375//acetylglucosaminyltransferase activity	-	gi|460402170|ref|XP_004246587.1|/0/PREDICTED: probable glycosyltransferase At5g03795-like [Solanum lycopersicum]
Unigene17335_S2_3	573	11	60	4.36192	23.8124	2.44868	Up	1.5163e-09	3.7377e-08	K07566|1|6e-61|231|rcu:RCOM_1677030|tRNA threonylcarbamoyladenosine biosynthesis protein	GO:0043231//intracellular membrane-bounded organelle	-	-	gi|460371908|ref|XP_004231776.1|/5.43299e-64/PREDICTED: uncharacterized protein HI_1198-like [Solanum lycopersicum]
Unigene91800_S2_3	207	11	60	12.0743	65.9154	2.44868	Up	1.5163e-09	3.73644e-08	-	-	-	-	-
Unigene24730_S2_1	493	20	109	9.2177	50.2788	2.44747	Up	2.87944e-16	1.20012e-14	-	-	-	-	gi|359497194|ref|XP_003635450.1|/1.55421e-30/PREDICTED: uncharacterized protein LOC100853798 [Vitis vinifera]
Unigene28499_S2_1	320	36	196	25.5618	139.287	2.446	Up	4.2982e-28	3.19146e-26	-	-	-	-	-
CL9726.Contig1_S2_3	1451	16	87	2.50549	13.6351	2.44416	Up	3.08406e-13	1.03839e-11	K01193|1|3e-138|490|mtr:MTR_1g015910|beta-fructofuranosidase [EC:3.2.1.26]	-	GO:0004553//hydrolase activity, hydrolyzing O-glycosyl compounds	GO:0008152//metabolic process	gi|4127660|emb|CAA72009.1|/7.42874e-180/invertase [Cichorium intybus]
Unigene56584_S2_3	284	7	38	5.6004	30.4278	2.44179	Up	1.80668e-06	3.02478e-05	-	-	GO:0016798//hydrolase activity, acting on glycosyl bonds;GO:0043167//ion binding	GO:0044238//primary metabolic process	gi|75755953|gb|ABA27032.1|/3.27738e-33/TO67a-1 [Taraxacum officinale]
Unigene55882_S2_3	290	12	65	9.40205	50.9708	2.43862	Up	3.40674e-10	8.94061e-09	K13691|1|2e-06|48.5|sbi:SORBI_02g030050|pathogen-inducible salicylic acid glucosyltransferase [EC:2.4.1.-]	-	-	-	gi|37993669|gb|AAR06920.1|/1.05472e-07/UDP-glycosyltransferase 74G1 [Stevia rebaudiana]
Unigene1671_S2_1	1058	27	146	5.79852	31.3814	2.43615	Up	3.3103e-21	1.81441e-19	K01177|1|7e-141|498|vvi:100255167|beta-amylase [EC:3.2.1.2]	GO:0043231//intracellular membrane-bounded organelle	GO:0043167//ion binding;GO:0016160//amylase activity	GO:0005976//polysaccharide metabolic process	gi|359489614|ref|XP_002274612.2|/8.28596e-140/PREDICTED: beta-amylase 2, chloroplastic-like [Vitis vinifera]
CL3.Contig1_S2_1	1307	113	611	19.6446	106.309	2.43607	Up	8.26386e-84	1.90468e-81	-	-	-	-	-
Unigene19697_S2_3	816	5	27	1.39226	7.52453	2.43418	Up	6.55382e-05	0.000830169	-	GO:0031410//cytoplasmic vesicle	GO:0016791//phosphatase activity;GO:0043169//cation binding	-	gi|470134316|ref|XP_004303000.1|/8.28459e-104/PREDICTED: purple acid phosphatase 22-like [Fragaria vesca subsp. vesca]
Unigene71731_S2_1	442	10	54	5.14064	27.7829	2.43418	Up	1.15306e-08	2.57869e-07	K06617|1|2e-80|295|vvi:100242394|raffinose synthase [EC:2.4.1.82]	GO:0009536//plastid	GO:0004672//protein kinase activity;GO:0008378//galactosyltransferase activity;GO:0032559	GO:0009725//response to hormone stimulus;GO:0009312//oligosaccharide biosynthetic process;GO:0005985//sucrose metabolic process;GO:0019406;GO:0023052//signaling;GO:0006950//response to stress;GO:0006464//cellular protein modification process	gi|460373017|ref|XP_004232319.1|/3.52871e-80/PREDICTED: probable galactinol--sucrose galactosyltransferase 5-like [Solanum lycopersicum]
Unigene1279_S2_3	210	10	54	10.8198	58.4763	2.43418	Up	1.15306e-08	2.57948e-07	-	-	-	-	-
CL4192.Contig4_S2_1	1036	266	1435	58.3393	314.991	2.43277	Up	4.4506e-194	2.32267e-191	-	-	-	-	gi|238055376|sp|B9RT03.1|CSPL5_RICCO/2.12755e-31/RecName: Full=CASP-like protein RCOM_0679870
Unigene27288_S2_3	210	68	366	73.5748	396.34	2.42945	Up	1.01684e-50	1.40974e-48	-	-	-	-	-
Unigene20063_S2_1	516	8	43	3.52273	18.9507	2.42748	Up	3.97776e-07	7.33351e-06	K13513|1|7e-30|127|pop:POPTR_816499|lysocardiolipin and lysophospholipid acyltransferase [EC:2.3.1.- 2.3.1.51]	-	GO:0016747//transferase activity, transferring acyl groups other than amino-acyl groups	-	gi|408692364|gb|AFU82532.1|/5.31628e-43/acyl-CoA:1-acylglycerol-3-phosphate acyltransferase, partial [Artemisia tridentata]
Unigene68188_S2_3	511	28	150	12.4502	66.7538	2.42268	Up	1.28601e-21	7.18899e-20	-	-	-	-	-
Unigene27796_S2_1	426	117	625	62.4045	333.638	2.41856	Up	5.58442e-85	1.30356e-82	-	-	-	-	gi|27463662|gb|AAO15899.1|/1.17873e-14/secreted glycoprotein [Linum usitatissimum]
Unigene82601_S2_1	774	6	32	1.76137	9.40188	2.41625	Up	1.4135e-05	0.000203376	-	-	-	-	gi|470128299|ref|XP_004300081.1|/1.49806e-59/PREDICTED: uncharacterized protein LOC101308578 [Fragaria vesca subsp. vesca]
Unigene68762_S2_3	1519	6	32	0.897497	4.79069	2.41625	Up	1.4135e-05	0.000203336	K02575|1|0.0|686|rcu:RCOM_0023970|MFS transporter, NNP family, nitrate/nitrite transporter	GO:0016020//membrane	-	GO:0006810//transport	gi|385724802|gb|AFI74368.1|/0/nitrate transporter [Gossypium hirsutum]
CL11199.Contig2_S2_3	994	22	117	5.02893	26.7673	2.41215	Up	4.30982e-17	1.89009e-15	-	GO:0044464//cell part	-	-	gi|460384277|ref|XP_004237839.1|/5.90163e-84/PREDICTED: uncharacterized protein LOC101257656 [Solanum lycopersicum]
CL6963.Contig1_S2_1	404	59	313	33.1826	176.185	2.40859	Up	3.49226e-43	4.06298e-41	-	-	-	-	-
Unigene79589_S2_1	249	10	53	9.12515	48.4041	2.40721	Up	1.95943e-08	4.26204e-07	-	-	-	-	-
Unigene84624_S2_3	1072	165	874	34.9726	185.405	2.40638	Up	1.96044e-117	6.60071e-115	-	GO:0009534//chloroplast thylakoid;GO:0009706//chloroplast inner membrane	-	GO:0009414//response to water deprivation;GO:0009725//response to hormone stimulus;GO:0009409//response to cold	gi|462407846|gb|EMJ13180.1|/2.06313e-61/hypothetical protein PRUPE_ppa010914mg [Prunus persica]
CL4257.Contig4_S2_1	1714	34	180	4.50721	23.8818	2.40561	Up	1.89327e-25	1.26212e-23	K12812|1|0.0|760|vvi:100268003|ATP-dependent RNA helicase UAP56/SUB2 [EC:3.6.4.13]	GO:0031981//nuclear lumen	GO:0042623//ATPase activity, coupled;GO:0032559	GO:0010038//response to metal ion	gi|225430261|ref|XP_002285072.1|/0/PREDICTED: DEAD-box ATP-dependent RNA helicase 56-like [Vitis vinifera]
Unigene12119_S2_1	687	24	127	7.93768	42.039	2.40494	Up	2.25166e-18	1.06827e-16	K00517|1|2e-57|220|ath:AT1G01190|[EC:1.14.-.-];K05280|5|1e-16|84.7|osa:4348304|flavonoid 3'-monooxygenase [EC:1.14.13.21]	-	GO:0016491//oxidoreductase activity;GO:0005506//iron ion binding	-	gi|332071121|gb|AED99879.1|/7.06622e-68/cytochrome P450, partial [Panax notoginseng]
Unigene80438_S2_1	281	7	37	5.66019	29.9434	2.40332	Up	3.08022e-06	4.9658e-05	-	-	-	-	-
CL11076.Contig2_S2_3	438	11	58	5.70634	30.1134	2.39977	Up	4.37586e-09	1.0208e-07	-	-	-	-	-
Unigene13684_S2_3	1118	463	2432	94.0976	494.684	2.39428	Up	0	0	-	-	GO:0030414//peptidase inhibitor activity	-	gi|225464047|ref|XP_002267841.1|/4.27797e-65/PREDICTED: cysteine proteinase inhibitor 12-like isoform 1 [Vitis vinifera]
CL5836.Contig1_S2_1	995	123	646	28.088	147.644	2.39409	Up	9.57038e-87	2.30013e-84	-	-	-	-	gi|255546113|ref|XP_002514116.1|/9.95601e-07/conserved hypothetical protein [Ricinus communis]
CL8151.Contig2_S2_1	284	9	47	7.20051	37.6344	2.38588	Up	1.49512e-07	2.91379e-06	-	-	-	-	-
Unigene93026_S2_3	331	10	52	6.86454	35.7257	2.37973	Up	3.32076e-08	7.02242e-07	-	-	-	-	-
CL2746.Contig1_S2_3	313	10	52	7.2593	37.7802	2.37973	Up	3.32076e-08	7.02446e-07	-	-	-	-	-
CL7621.Contig2_S2_3	2029	20	104	2.23969	11.6562	2.37973	Up	3.9881e-15	1.54008e-13	-	-	-	-	gi|358344028|ref|XP_003636096.1|/1.03213e-23/hypothetical protein MTR_027s0011 [Medicago truncatula]
Unigene86918_S2_3	668	10	52	3.40144	17.7024	2.37973	Up	3.32076e-08	7.02039e-07	K01188|1|5e-59|225|osa:4332041|beta-glucosidase [EC:3.2.1.21]	GO:0005618//cell wall	GO:0043167//ion binding;GO:0015926//glucosidase activity	GO:0044238//primary metabolic process	gi|359493742|ref|XP_002280323.2|/4.45572e-80/PREDICTED: putative beta-glucosidase 41-like [Vitis vinifera]
CL9612.Contig1_S2_3	1461	497	2578	77.294	401.272	2.37615	Up	0	0	K10802|1|5e-30|130|vvi:100257544|high mobility group protein B1;K02836|2|1e-29|129|vvi:100265078|peptide chain release factor 2	GO:0044424//intracellular part	GO:0003747//translation release factor activity	GO:0006412//translation	gi|462411609|gb|EMJ16658.1|/3.47386e-68/hypothetical protein PRUPE_ppa006406mg [Prunus persica]
Unigene78438_S2_1	543	22	114	9.20581	47.7431	2.37468	Up	2.0705e-16	8.68908e-15	K04733|1|3e-46|182|aly:ARALYDRAFT_916421|interleukin-1 receptor-associated kinase 4 [EC:2.7.11.1];K13430|3|2e-36|149|zma:100283091|serine/threonine-protein kinase PBS1 [EC:2.7.11.1]	-	GO:0004672//protein kinase activity	-	gi|255541960|ref|XP_002512044.1|/1.08515e-47/conserved hypothetical protein [Ricinus communis]
CL6116.Contig1_S2_1	482	6	31	2.82842	14.6258	2.37045	Up	2.40728e-05	0.000330794	-	-	-	-	-
Unigene78435_S2_1	263	6	31	5.18364	26.8047	2.37045	Up	2.40728e-05	0.000330856	-	-	-	-	-
Unigene8704_S2_3	478	6	31	2.85209	14.7482	2.37045	Up	2.40728e-05	0.000330918	-	-	-	-	gi|298204770|emb|CBI25268.3|/4.55776e-24/unnamed protein product [Vitis vinifera]
Unigene71912_S2_1	226	6	31	6.03229	31.1931	2.37045	Up	2.40728e-05	0.000330732	-	-	-	-	gi|449457506|ref|XP_004146489.1|/2.47797e-25/PREDICTED: protein RTE1-HOMOLOG-like [Cucumis sativus]
Unigene73258_S2_3	189	6	31	7.21321	37.2997	2.37045	Up	2.40728e-05	0.000330981	K14016|1|1e-11|66.2|pop:POPTR_843512|ubiquitin fusion degradation protein 1	-	-	-	gi|462401204|gb|EMJ06761.1|/1.04827e-10/hypothetical protein PRUPE_ppa008670mg [Prunus persica]
CL2344.Contig10_S2_3	470	55	283	26.5891	136.929	2.36452	Up	2.2194e-38	2.27109e-36	K00134|1|8e-59|223|aly:ARALYDRAFT_471499|glyceraldehyde 3-phosphate dehydrogenase [EC:1.2.1.12]	GO:0030312//external encapsulating structure;GO:0031981//nuclear lumen;GO:0009536//plastid;GO:0016020//membrane	GO:0046914//transition metal ion binding;GO:0000166//nucleotide binding	GO:0006007//glucose catabolic process;GO:0006952//defense response;GO:0010038//response to metal ion	gi|306922318|dbj|BAJ17660.1|/3.01341e-62/glyceraldehyde 3-phosphate dehydrogenase [Gynura bicolor]
CL1843.Contig4_S2_3	374	7	36	4.25271	21.8895	2.36379	Up	5.232e-06	8.11088e-05	-	-	-	-	-
Unigene84606_S2_3	218	17	87	17.7187	90.7546	2.3567	Up	9.65728e-13	3.13317e-11	-	-	-	-	-
Unigene15218_S2_3	480	10	51	4.73367	24.1621	2.35171	Up	5.61222e-08	1.15701e-06	-	-	-	-	-
Unigene62958_S2_1	727	43	219	13.4392	68.5039	2.34974	Up	7.74834e-30	6.14676e-28	-	-	-	-	-
Unigene76645_S2_3	1076	11	56	2.32284	11.8354	2.34914	Up	1.25026e-08	2.7867e-07	-	-	-	-	gi|460401164|ref|XP_004246098.1|/2.23444e-31/PREDICTED: putative F-box protein At3g25750-like [Solanum lycopersicum]
Unigene15366_S2_3	324	15	76	10.5193	53.3426	2.34225	Up	3.17756e-11	9.08302e-10	K14820|1|2e-14|75.1|rcu:RCOM_1362610|ribosome biogenesis protein BRX1	-	-	-	gi|470110819|ref|XP_004291660.1|/9.84252e-14/PREDICTED: ribosome biogenesis protein BRX1 homolog [Fragaria vesca subsp. vesca]
CL1160.Contig20_S2_3	172	59	297	77.9405	392.675	2.33289	Up	1.39409e-39	1.48263e-37	K07374|1|2e-28|122|pop:POPTR_831020|tubulin alpha	GO:0032991//macromolecular complex;GO:0015630//microtubule cytoskeleton	GO:0017111//nucleoside-triphosphatase activity;GO:0032561//guanyl ribonucleotide binding	GO:0043623//cellular protein complex assembly;GO:0009207;GO:0007017//microtubule-based process	gi|224073154|ref|XP_002303998.1|/2.6873e-27/tubulin alpha-2 chain [Populus trichocarpa]
CL7590.Contig1_S2_3	1511	88	442	13.233	66.5217	2.32969	Up	5.08154e-58	7.98436e-56	K15277|1|8e-160|561|vvi:100242001|solute carrier family 35 (adenosine 3'-phospho 5'-phosphosulfate transporter), member B3	GO:0031224//intrinsic to membrane	-	GO:0006810//transport	gi|464895880|gb|AGH25532.1|/8.15963e-161/UDP-galactose transporter [Prunus persica]
CL7443.Contig2_S2_1	1830	183	915	22.7216	113.704	2.32315	Up	7.4448e-118	2.51824e-115	-	GO:0031225//anchored to membrane	GO:0043167//ion binding;GO:0008422//beta-glucosidase activity	GO:0044238//primary metabolic process	gi|255568950|ref|XP_002525445.1|/0/Glucan endo-1,3-beta-glucosidase precursor, putative [Ricinus communis]
Unigene24864_S2_1	442	20	100	10.2813	51.4498	2.32315	Up	3.18066e-14	1.15501e-12	K11434|1|1e-63|239|vvi:100266357|protein arginine N-methyltransferase 1 [EC:2.1.1.-]	GO:0031981//nuclear lumen	GO:0005515//protein binding;GO:0016274//protein-arginine N-methyltransferase activity	GO:0016571//histone methylation;GO:0018216//peptidyl-arginine methylation	gi|462397712|gb|EMJ03380.1|/2.98953e-63/hypothetical protein PRUPE_ppa006645mg [Prunus persica]
CL1701.Contig2_S2_3	398	10	50	5.70895	28.5688	2.32315	Up	9.45758e-08	1.89315e-06	K01710|1|4e-59|224|cme:CME136C|dTDP-glucose 4,6-dehydratase [EC:4.2.1.46];K12450|2|1e-06|49.7|ota:Ot19g00190|UDP-glucose 4,6-dehydratase [EC:4.2.1.76]	GO:0012505//endomembrane system;GO:0031090//organelle membrane;GO:0043231//intracellular membrane-bounded organelle	GO:0016831//carboxy-lyase activity;GO:0048037//cofactor binding;GO:0016836//hydro-lyase activity	GO:0019321//pentose metabolic process;GO:0009226//nucleotide-sugar biosynthetic process	gi|470109010|ref|XP_004290795.1|/9.49557e-73/PREDICTED: UDP-glucuronic acid decarboxylase 1-like [Fragaria vesca subsp. vesca]
Unigene14128_S2_3	1128	28	140	5.64012	28.2244	2.32315	Up	2.33526e-19	1.16148e-17	K13258|1|7e-56|216|gmx:547489|2-hydroxyisoflavanone dehydratase [EC:4.2.1.105];K14493|2|1e-25|115|ppp:PHYPADRAFT_118478|gibberellin receptor GID1 [EC:3.-.-.-]	-	GO:0003824//catalytic activity	GO:0008152//metabolic process	gi|225428747|ref|XP_002285040.1|/2.78079e-96/PREDICTED: probable carboxylesterase 1 [Vitis vinifera]
CL2078.Contig5_S2_1	954	31	155	7.38334	36.9478	2.32315	Up	2.806e-21	1.54495e-19	K00218|1|5e-136|481|vvi:100255647|protochlorophyllide reductase [EC:1.3.1.33]	GO:0009536//plastid	GO:0016628//oxidoreductase activity, acting on the CH-CH group of donors, NAD or NADP as acceptor	GO:0006779//porphyrin-containing compound biosynthetic process	gi|359493870|ref|XP_002284769.2|/6.84616e-135/PREDICTED: protochlorophyllide reductase, chloroplastic-like [Vitis vinifera]
CL7242.Contig2_S2_3	338	8	40	5.3779	26.9122	2.32315	Up	1.93713e-06	3.22692e-05	-	GO:0043231//intracellular membrane-bounded organelle	GO:0005515//protein binding	GO:0051099//positive regulation of binding	gi|470127991|ref|XP_004299939.1|/8.4643e-21/PREDICTED: mitotic-spindle organizing protein 1A-like [Fragaria vesca subsp. vesca]
CL1559.Contig7_S2_3	1879	124	617	14.9946	74.6731	2.31615	Up	9.14376e-80	2.01226e-77	K01568|1|0.0|1000|pop:POPTR_1094038|pyruvate decarboxylase [EC:4.1.1.1]	-	GO:0046872//metal ion binding;GO:0016831//carboxy-lyase activity;GO:0019842//vitamin binding	-	gi|224116936|ref|XP_002317431.1|/0/predicted protein [Populus trichocarpa]
CL2012.Contig1_S2_3	1128	36	179	7.25158	36.0869	2.31511	Up	2.9847e-24	1.89298e-22	-	-	-	-	gi|462419503|gb|EMJ23766.1|/4.00363e-119/hypothetical protein PRUPE_ppa008394mg [Prunus persica]
CL1657.Contig2_S2_1	1286	71	351	12.5446	62.0686	2.3068	Up	6.99998e-46	8.66847e-44	K05275|1|8e-38|156|zma:100272747|pyridoxine 4-dehydrogenase [EC:1.1.1.65];K00064|2|5e-11|67.4|vcn:VOLCADRAFT_93987|D-threo-aldose 1-dehydrogenase [EC:1.1.1.122]	-	GO:0004033//aldo-keto reductase (NADP) activity	GO:0008152//metabolic process	gi|151301848|gb|ABR92332.1|/6.3954e-140/putative aldo/keto reductase 2 [Salvia miltiorrhiza]
Unigene6900_S2_3	1052	119	588	25.7022	127.106	2.30607	Up	1.05067e-75	2.21864e-73	K14820|1|1e-134|477|vvi:100247988|ribosome biogenesis protein BRX1	-	GO:0016876//ligase activity, forming aminoacyl-tRNA and related compounds;GO:0032559	GO:0010467//gene expression	gi|470110819|ref|XP_004291660.1|/8.79482e-134/PREDICTED: ribosome biogenesis protein BRX1 homolog [Fragaria vesca subsp. vesca]
CL7189.Contig1_S2_1	464	15	74	7.34535	36.2677	2.30378	Up	8.94532e-11	2.46724e-09	-	-	-	-	-
Unigene44596_S2_3	706	36	177	11.5861	57.013	2.2989	Up	8.31266e-24	5.18215e-22	-	-	-	-	-
Unigene13644_S2_3	655	50	245	17.3448	85.061	2.294	Up	2.70634e-32	2.28858e-30	K12900|1|1e-11|68.2|aly:ARALYDRAFT_892527|FUS-interacting serine-arginine-rich protein 1	GO:0016604//nuclear body	GO:0003676//nucleic acid binding	GO:0000377	gi|297746454|emb|CBI16510.3|/2.02584e-13/unnamed protein product [Vitis vinifera]
CL363.Contig2_S2_3	304	20	98	14.9484	73.3092	2.294	Up	8.89906e-14	3.11395e-12	-	-	-	-	-
Unigene5818_S2_3	953	429	2100	102.283	501.109	2.29256	Up	9.253e-264	6.82881e-261	K01097|1|2e-11|68.2|ppp:PHYPADRAFT_170201|N-acylneuraminate-9-phosphatase [EC:3.1.3.29]	-	GO:0016791//phosphatase activity	-	gi|462397860|gb|EMJ03528.1|/8.98293e-119/hypothetical protein PRUPE_ppa009153mg [Prunus persica]
Unigene5886_S2_1	1622	221	1081	30.9586	151.559	2.29147	Up	1.25009e-136	4.93705e-134	-	-	-	-	gi|309256315|gb|ADO60985.1|/1.57971e-141/cycling DOF factor-like 1 [Helianthus annuus]
CL337.Contig29_S2_3	208	9	44	9.83147	48.1055	2.29072	Up	7.1772e-07	1.27217e-05	K04079|1|9e-35|142|sbi:SORBI_02g028050|molecular chaperone HtpG	GO:0044424//intracellular part	GO:0005515//protein binding;GO:0032559	GO:0044267//cellular protein metabolic process;GO:0050896//response to stimulus	gi|414589795|tpg|DAA40366.1|/1.47628e-33/TPA: putative heat shock protein 90 family protein [Zea mays]
Unigene80315_S2_1	290	17	83	13.3196	65.0857	2.28879	Up	7.63158e-12	2.28894e-10	-	-	-	-	-
Unigene98064_S2_3	744	47	229	14.3537	69.9952	2.28583	Up	3.6772e-30	2.94269e-28	K02965|1|9e-24|108|ath:AT5G47320|small subunit ribosomal protein S19;K13195|2|2e-19|94.0|pop:POPTR_712972|cold-inducible RNA-binding protein;K11294|3|9e-18|88.6|smo:SELMODRAFT_15428|nucleolin	-	GO:0005488//binding	-	gi|460388396|ref|XP_004239853.1|/7.64662e-42/PREDICTED: glycine-rich RNA-binding protein 2, mitochondrial-like [Solanum lycopersicum]
Unigene20249_S2_3	702	30	146	9.7101	47.2957	2.28415	Up	9.5038e-20	4.83549e-18	-	GO:0009526//plastid envelope	-	-	gi|460385025|ref|XP_004238206.1|/1.92887e-84/PREDICTED: uncharacterized protein LOC101244367 [Solanum lycopersicum]
Unigene85517_S2_3	403	99	481	55.8174	271.422	2.28175	Up	1.8393e-61	3.10358e-59	-	-	-	-	-
Unigene19832_S2_3	480	7	34	3.31357	16.1081	2.28132	Up	1.49171e-05	0.000213746	K03294|1|2e-50|195|sbi:SORBI_04g033040|basic amino acid/polyamine antiporter, APA family	GO:0016020//membrane	-	GO:0006865//amino acid transport	gi|460406191|ref|XP_004248551.1|/3.34889e-51/PREDICTED: cationic amino acid transporter 9, chloroplastic-like [Solanum lycopersicum]
Unigene79273_S2_1	316	7	34	5.03327	24.4679	2.28132	Up	1.49171e-05	0.000213704	-	-	-	-	-
CL1380.Contig3_S2_3	1258	307	1489	55.4494	269.166	2.27925	Up	2.85136e-186	1.46711e-183	-	GO:0031090//organelle membrane	-	-	gi|460376764|ref|XP_004234167.1|/1.82286e-131/PREDICTED: hypersensitive-induced response protein 4-like [Solanum lycopersicum]
CL3908.Contig1_S2_1	1800	769	3724	97.0718	470.482	2.27701	Up	0	0	K14445|1|0.0|827|vvi:100255398|solute carrier family 13 (sodium-dependent dicarboxylate transporter), member 2/3/5	GO:0043231//intracellular membrane-bounded organelle	GO:0015556//C4-dicarboxylate transmembrane transporter activity	GO:0015743//malate transport;GO:0030641//regulation of cellular pH;GO:0030001//metal ion transport	gi|470114323|ref|XP_004293365.1|/0/PREDICTED: tonoplast dicarboxylate transporter-like [Fragaria vesca subsp. vesca]
CL3128.Contig1_S2_1	1666	107	518	14.5931	70.7067	2.27656	Up	7.02386e-66	1.29266e-63	-	GO:0000325//plant-type vacuole;GO:0016020//membrane	GO:0022891//substrate-specific transmembrane transporter activity	GO:0006810//transport;GO:0051707//response to other organism;GO:0010038//response to metal ion;GO:0009628//response to abiotic stimulus;GO:0072507//divalent inorganic cation homeostasis	gi|224097490|ref|XP_002310957.1|/4.26927e-166/predicted protein [Populus trichocarpa]
Unigene50077_S2_1	268	6	29	5.08693	24.6076	2.27424	Up	6.88878e-05	0.000867186	-	-	-	-	-
CL116.Contig5_S2_1	389	6	29	3.50462	16.9533	2.27424	Up	6.88878e-05	0.000866888	-	GO:0005618//cell wall;GO:0005576//extracellular region;GO:0031410//cytoplasmic vesicle	GO:0004175//endopeptidase activity	GO:0010191;GO:0003006//developmental process involved in reproduction;GO:0009845//seed germination	gi|102139846|gb|ABF70004.1|/9.07615e-36/subtilisin-like serine proteinase, putative [Musa acuminata]
CL3333.Contig2_S2_3	487	6	29	2.79938	13.5417	2.27424	Up	6.88878e-05	0.000867037	K00162|1|4e-79|291|mtr:MTR_7g005380|pyruvate dehydrogenase E1 component subunit beta [EC:1.2.4.1]	GO:0043231//intracellular membrane-bounded organelle	GO:0016616//oxidoreductase activity, acting on the CH-OH group of donors, NAD or NADP as acceptor;GO:0048037//cofactor binding;GO:0004738//pyruvate dehydrogenase activity;GO:0000166//nucleotide binding	GO:0006007//glucose catabolic process	gi|357501349|ref|XP_003620963.1|/4.36665e-78/Pyruvate dehydrogenase E1 component subunit beta [Medicago truncatula]
CL495.Contig4_S2_1	951	6	29	1.43354	6.93463	2.27424	Up	6.88878e-05	0.000866738	K13427|1|5e-57|219|vvi:100265605|nitric-oxide synthase, plant [EC:1.14.13.39]	GO:0009536//plastid	GO:0017111//nucleoside-triphosphatase activity;GO:0016709//oxidoreductase activity, acting on paired donors, with incorporation or reduction of molecular oxygen, NAD(P)H as one donor, and incorporation of one atom of oxygen	GO:0048827//phyllome development;GO:0010565//regulation of cellular ketone metabolic process;GO:0009668;GO:0060255;GO:0009207;GO:0042221//response to chemical stimulus;GO:0006950//response to stress	gi|225466135|ref|XP_002268388.1|/6.36325e-56/PREDICTED: nitric oxide synthase 1 [Vitis vinifera]
Unigene38717_S2_1	293	16	77	12.4077	59.7625	2.268	Up	5.63404e-11	1.57898e-09	K05864|1|1e-25|112|sbi:SORBI_10g007410|peptidyl-prolyl isomerase D [EC:5.2.1.8]	GO:0044424//intracellular part	-	GO:0003006//developmental process involved in reproduction;GO:0009791//post-embryonic development	gi|460369907|ref|XP_004230798.1|/1.23606e-24/PREDICTED: peptidyl-prolyl cis-trans isomerase CYP40-like [Solanum lycopersicum]
Unigene13537_S2_3	804	36	173	10.1739	48.9323	2.26592	Up	6.37638e-23	3.79688e-21	-	GO:0030312//external encapsulating structure	GO:0004553//hydrolase activity, hydrolyzing O-glycosyl compounds	GO:0008152//metabolic process	gi|13548679|dbj|BAB40807.1|/1.18571e-62/endo-1,3-beta-glucanase-like protein [Pyrus pyrifolia]
Unigene27419_S2_1	211	10	48	10.7685	51.7326	2.26425	Up	2.66158e-07	5.01581e-06	-	-	-	-	-
CL2478.Contig9_S2_1	2247	10	48	1.0112	4.85785	2.26425	Up	2.66158e-07	5.01452e-06	K15305|1|2e-145|514|rcu:RCOM_0598020|vacuole morphology and inheritance protein 14	GO:0031090//organelle membrane	-	-	gi|255570069|ref|XP_002525997.1|/2.26117e-144/conserved hypothetical protein [Ricinus communis]
Unigene774_S2_3	642	9	43	3.18527	15.2314	2.25756	Up	1.20272e-06	2.06569e-05	-	GO:0016020//membrane	GO:0015103//inorganic anion transmembrane transporter activity	GO:0006950//response to stress;GO:0015698//inorganic anion transport	gi|224133704|ref|XP_002321640.1|/2.27271e-62/predicted protein [Populus trichocarpa]
Unigene68620_S2_3	1362	34	162	5.67206	27.0485	2.2536	Up	2.0066e-21	1.11489e-19	K03935|1|9e-56|216|ath:ArthMp043|NADH dehydrogenase (ubiquinone) Fe-S protein 2 [EC:1.6.5.3 1.6.99.3]	GO:0030964;GO:0005746//mitochondrial respiratory chain	GO:0016651//oxidoreductase activity, acting on NAD(P)H;GO:0048037//cofactor binding;GO:0000166//nucleotide binding	GO:0015980//energy derivation by oxidation of organic compounds	gi|44889037|sp|P93306.2|NDUS2_ARATH/2.36054e-55/RecName: Full=NADH dehydrogenase [ubiquinone] iron-sulfur protein 2; AltName: Full=NADH dehydrogenase subunit 7
Unigene6102_S2_1	676	63	300	21.1755	100.921	2.25276	Up	2.28714e-38	2.33714e-36	-	-	-	-	-
Unigene91226_S2_3	327	8	38	5.55881	26.4266	2.24914	Up	5.46658e-06	8.44586e-05	-	-	GO:0005488//binding;GO:0016740//transferase activity	-	gi|222630044|gb|EEE62176.1|/6.80875e-07/hypothetical protein OsJ_16963 [Oryza sativa Japonica Group]
Unigene80458_S2_1	1060	56	266	12.0039	57.0665	2.24914	Up	3.92294e-34	3.53854e-32	K07059|1|2e-07|54.7|olu:OSTLU_26597|	GO:0031224//intrinsic to membrane;GO:0043231//intracellular membrane-bounded organelle	GO:0004175//endopeptidase activity	-	gi|462400965|gb|EMJ06522.1|/5.35836e-147/hypothetical protein PRUPE_ppa006931mg [Prunus persica]
Unigene28069_S2_1	565	280	1329	112.603	534.912	2.24806	Up	1.08168e-163	4.90874e-161	-	GO:0031225//anchored to membrane;GO:0005576//extracellular region;GO:0009536//plastid	GO:0046914//transition metal ion binding	-	gi|462407389|gb|EMJ12723.1|/2.91861e-38/hypothetical protein PRUPE_ppa008113mg [Prunus persica]
Unigene82675_S2_1	570	33	156	13.1546	62.238	2.24223	Up	1.44915e-20	7.71714e-19	K13692|1|3e-47|186|vvi:100252177|UDP-glucose:(indol-3-yl)acetate beta-D-glucosyltransferase [EC:2.4.1.121]	-	GO:0035251//UDP-glucosyltransferase activity	-	gi|225428920|ref|XP_002285408.1|/2.95344e-46/PREDICTED: UDP-glycosyltransferase 84B1 [Vitis vinifera]
CL7061.Contig1_S2_1	564	11	52	4.43152	20.9667	2.24223	Up	9.8799e-08	1.97282e-06	K11818|1|2e-36|149|aly:ARALYDRAFT_913321|cytochrome P450, family 83, subfamily B, polypeptide 1 [EC:1.14.-.-];K00517|3|1e-32|137|ath:AT3G26220|[EC:1.14.-.-]	-	GO:0046872//metal ion binding	-	gi|308190436|gb|ADO16183.1|/1.22539e-52/cytochrome P450 mono-oxygenase [Artemisia annua]
CL347.Contig1_S2_3	499	11	52	5.00877	23.6978	2.24223	Up	9.8799e-08	1.97228e-06	K00547|1|1e-65|246|pop:POPTR_754288|homocysteine S-methyltransferase [EC:2.1.1.10]	-	GO:0008172	GO:0006730//one-carbon metabolic process	gi|460403419|ref|XP_004247188.1|/7.84651e-65/PREDICTED: selenocysteine methyltransferase-like [Solanum lycopersicum]
Unigene13675_S2_3	756	7	33	2.10385	9.92654	2.23826	Up	2.50292e-05	0.000343097	-	-	-	-	-
CL11807.Contig2_S2_3	962	7	33	1.65334	7.8009	2.23826	Up	2.50292e-05	0.000342969	K14423|1|1e-58|224|aly:ARALYDRAFT_329352|4,4-dimethyl-9beta,19-cyclopropylsterol-4alpha-methyl oxidase [EC:1.14.13.72];K06674|2|1e-06|52.4|vcn:VOLCADRAFT_106052|structural maintenance of chromosome 2	-	-	-	gi|470145650|ref|XP_004308448.1|/2.04665e-94/PREDICTED: uncharacterized protein LOC101296910 [Fragaria vesca subsp. vesca]
Unigene15376_S2_3	484	7	33	3.28619	15.5051	2.23826	Up	2.50292e-05	0.000343033	K14498|1|2e-58|222|aly:ARALYDRAFT_920030|serine/threonine-protein kinase SRK2 [EC:2.7.11.1]	GO:0043231//intracellular membrane-bounded organelle;GO:0044444//cytoplasmic part	GO:0004672//protein kinase activity;GO:0032559	GO:0009845//seed germination;GO:0006796//phosphate-containing compound metabolic process;GO:0006970//response to osmotic stress;GO:0009738//abscisic acid mediated signaling pathway;GO:0006464//cellular protein modification process	gi|297797685|ref|XP_002866727.1|/2.43806e-57/hypothetical protein ARALYDRAFT_920030 [Arabidopsis lyrata subsp. lyrata]
Unigene98061_S2_3	1350	21	99	3.53447	16.6766	2.23826	Up	1.55332e-13	5.32819e-12	K08150|1|7e-26|116|aly:ARALYDRAFT_322009|MFS transporter, SP family, solute carrier family 2 (myo-inositol transporter), member 13	GO:0031224//intrinsic to membrane	GO:0016628//oxidoreductase activity, acting on the CH-CH group of donors, NAD or NADP as acceptor;GO:0022891//substrate-specific transmembrane transporter activity	GO:0008152//metabolic process;GO:0071702	gi|470101533|ref|XP_004287225.1|/9.46056e-174/PREDICTED: sugar transport protein 7-like [Fragaria vesca subsp. vesca]
Unigene62731_S2_1	967	41	193	9.63378	45.3875	2.23612	Up	5.14032e-25	3.35029e-23	K01051|1|4e-51|199|rcu:RCOM_1433960|pectinesterase [EC:3.1.1.11]	GO:0005618//cell wall	GO:0030234//enzyme regulator activity;GO:0004091//carboxylesterase activity	GO:0071555//cell wall organization	gi|226490392|dbj|BAH56489.1|/2.29854e-97/pectin methylesterase 1 [Prunus persica]
Unigene42069_S2_1	788	17	80	4.90187	23.0871	2.23568	Up	3.52598e-11	1.00436e-09	K04733|1|4e-33|139|smo:SELMODRAFT_33807|interleukin-1 receptor-associated kinase 4 [EC:2.7.11.1];K13416|4|7e-30|129|rcu:RCOM_1534760|brassinosteroid insensitive 1-associated receptor kinase 1 [EC:2.7.10.1 2.7.11.1]	-	GO:0005488//binding;GO:0004672//protein kinase activity	GO:0009987//cellular process	gi|462413194|gb|EMJ18243.1|/1.60023e-72/hypothetical protein PRUPE_ppa001472mg [Prunus persica]
CL2602.Contig1_S2_3	612	107	503	39.7257	186.906	2.23416	Up	1.3543e-62	2.37288e-60	-	-	-	-	-
Unigene92990_S2_3	479	20	94	9.48711	44.627	2.23388	Up	6.82964e-13	2.2457e-11	-	-	GO:0003824//catalytic activity	-	gi|359490553|ref|XP_002266842.2|/1.51374e-27/PREDICTED: ABC transporter C family member 10-like [Vitis vinifera]
Unigene74727_S2_1	244	10	47	9.31214	43.804	2.23388	Up	4.44388e-07	8.10897e-06	-	-	-	-	-
Unigene85963_S2_3	419	10	47	5.42282	25.5088	2.23388	Up	4.44388e-07	8.10695e-06	K08293|1|3e-43|171|ath:AT2G18170|mitogen-activated protein kinase [EC:2.7.11.24];K04371|2|5e-42|167|bdi:100839537|extracellular signal-regulated kinase 1/2 [EC:2.7.11.24]	-	GO:0004702//receptor signaling protein serine/threonine kinase activity;GO:0032559	GO:0006464//cellular protein modification process;GO:0048511//rhythmic process;GO:0023052//signaling;GO:0000302//response to reactive oxygen species	gi|312283529|dbj|BAJ34630.1|/1.75834e-42/unnamed protein product [Thellungiella halophila]
CL2729.Contig1_S2_1	1025	114	535	25.2709	118.696	2.23172	Up	2.21624e-66	4.08902e-64	-	-	-	-	-
CL2989.Contig4_S2_1	1092	811	3801	168.748	791.555	2.22982	Up	0	0	-	GO:0044464//cell part	-	-	gi|115455579|ref|NP_001051390.1|/2.41622e-65/Os03g0767800 [Oryza sativa Japonica Group]
Unigene83362_S2_1	480	19	89	8.99398	42.1652	2.22902	Up	3.00638e-12	9.33511e-11	K08073|1|8e-64|240|vvi:100243613|bifunctional polynucleotide phosphatase/kinase [EC:3.1.3.32 2.7.1.78]	-	GO:0016772//transferase activity, transferring phosphorus-containing groups;GO:0046914//transition metal ion binding;GO:0003676//nucleic acid binding;GO:0019204//nucleotide phosphatase activity	GO:0006796//phosphate-containing compound metabolic process	gi|225461681|ref|XP_002285464.1|/8.49646e-63/PREDICTED: uncharacterized protein LOC100243613 [Vitis vinifera]
Unigene14226_S2_1	610	22	103	8.19468	38.3984	2.22829	Up	5.86452e-14	2.08e-12	K01601|1|2e-09|60.5|osa:4351758|ribulose-bisphosphate carboxylase large chain [EC:4.1.1.39]	GO:0009536//plastid	-	-	gi|224166222|ref|XP_002338902.1|/4.39518e-19/predicted protein [Populus trichocarpa]
Unigene51135_S2_3	318	12	56	8.5742	40.0467	2.22361	Up	3.6711e-08	7.72083e-07	-	-	-	-	-
CL632.Contig5_S2_3	1400	45	210	7.30338	34.1112	2.22361	Up	6.5516e-27	4.64737e-25	K01728|1|0.0|710|vvi:100251082|pectate lyase [EC:4.2.2.2]	-	GO:0016837	-	gi|225464210|ref|XP_002265100.1|/0/PREDICTED: probable pectate lyase 15 [Vitis vinifera]
CL4936.Contig1_S2_3	886	21	98	5.38549	25.1535	2.22361	Up	2.57506e-13	8.72237e-12	K09510|1|4e-12|70.1|vcn:VOLCADRAFT_57911|DnaJ homolog subfamily B member 4;K09584|2|4e-12|70.1|cre:CHLREDRAFT_195902|protein disulfide-isomerase A6 [EC:5.3.4.1];K09527|3|8e-12|69.3|gmx:100804685|DnaJ homolog subfamily C member 7	-	GO:0005515//protein binding	GO:0044267//cellular protein metabolic process	gi|297742954|emb|CBI35821.3|/4.64119e-34/unnamed protein product [Vitis vinifera]
Unigene77185_S2_3	2228	72	335	7.34271	34.1929	2.21931	Up	6.62924e-42	7.44013e-40	K14844|1|0.0|709|vvi:100255113|pumilio homology domain family member 6	GO:0031981//nuclear lumen	GO:0003676//nucleic acid binding	-	gi|225431818|ref|XP_002271110.1|/0/PREDICTED: pumilio homolog 24-like [Vitis vinifera]
Unigene42820_S2_1	750	8	37	2.42364	11.2188	2.21067	Up	9.12956e-06	0.000135328	K13496|1|1e-31|134|ath:AT2G36770|UDP-glucosyl transferase 73C [EC:2.4.1.-]	-	GO:0016757//transferase activity, transferring glycosyl groups	-	gi|225455734|ref|XP_002268089.1|/4.66975e-71/PREDICTED: UDP-glycosyltransferase 89B1-like [Vitis vinifera]
Unigene60567_S2_1	304	8	37	5.97937	27.6779	2.21067	Up	9.12956e-06	0.000135356	K05864|1|4e-33|137|rcu:RCOM_0774220|peptidyl-prolyl isomerase D [EC:5.2.1.8]	GO:0044424//intracellular part	GO:0016853//isomerase activity	GO:0003006//developmental process involved in reproduction;GO:0009791//post-embryonic development	gi|355329950|dbj|BAL14274.1|/1.9465e-33/cyclophilin 40 [Nicotiana tabacum]
Unigene25415_S2_1	739	24	111	7.37915	34.1574	2.21067	Up	8.35796e-15	3.15912e-13	K13407|1|4e-50|196|pop:POPTR_588365|cytochrome P450, family 94, subfamily A, polypeptide 1 (fatty acid omega-hydroxylase) [EC:1.14.-.-];K00517|4|4e-47|186|ath:AT3G56630|[EC:1.14.-.-]	-	GO:0016712//oxidoreductase activity, acting on paired donors, with incorporation or reduction of molecular oxygen, reduced flavin or flavoprotein as one donor, and incorporation of one atom of oxygen;GO:0005506//iron ion binding	GO:0008152//metabolic process	gi|255585725|ref|XP_002533544.1|/4.024e-83/cytochrome P450, putative [Ricinus communis]
Unigene25218_S2_1	552	8	37	3.29299	15.2429	2.21067	Up	9.12956e-06	0.000135301	-	-	-	-	-
CL8675.Contig3_S2_3	733	8	37	2.47985	11.479	2.21067	Up	9.12956e-06	0.000135383	K02993|1|7e-90|328|gmx:100527680|small subunit ribosomal protein S7e	GO:0030529//ribonucleoprotein complex	GO:0005198//structural molecule activity	GO:0010467//gene expression	gi|351727497|ref|NP_001235883.1|/8.23718e-89/uncharacterized protein LOC100527680 [Glycine max]
CL7289.Contig2_S2_1	1503	261	1207	39.4567	182.622	2.21052	Up	8.50588e-146	3.53105e-143	K07300|1|2e-06|52.4|bdi:100825299|Ca2+:H+ antiporter	GO:0005773//vacuole;GO:0031090//organelle membrane	GO:0046872//metal ion binding	-	gi|460412997|ref|XP_004251882.1|/1.05224e-176/PREDICTED: uncharacterized protein LOC101257045 [Solanum lycopersicum]
Unigene15736_S2_3	560	18	83	7.30338	33.7051	2.20633	Up	2.19454e-11	6.36521e-10	-	GO:0044464//cell part	-	-	gi|470114931|ref|XP_004293658.1|/2.78463e-49/PREDICTED: uncharacterized protein LOC101308262 [Fragaria vesca subsp. vesca]
CL8194.Contig2_S2_1	930	43	198	10.5057	48.4159	2.20431	Up	3.35366e-25	2.21145e-23	-	-	-	-	-
CL8651.Contig2_S2_1	327	10	46	6.94851	31.9901	2.20285	Up	7.39514e-07	1.30605e-05	K04079|1|1e-22|102|pop:POPTR_550613|molecular chaperone HtpG	GO:0044424//intracellular part	GO:0005515//protein binding;GO:0032559	GO:0044267//cellular protein metabolic process;GO:0050896//response to stimulus	gi|224056837|ref|XP_002299048.1|/1.66929e-21/predicted protein [Populus trichocarpa]
CL1973.Contig1_S2_1	883	50	230	12.8662	59.2342	2.20285	Up	5.2457e-29	4.02591e-27	K06966|1|6e-97|352|rcu:RCOM_1600480|	GO:0044444//cytoplasmic part;GO:0043231//intracellular membrane-bounded organelle	GO:0003824//catalytic activity	-	gi|359492329|ref|XP_002285924.2|/1.32555e-97/PREDICTED: cytokinin riboside 5'-monophosphate phosphoribohydrolase LOG5-like isoform 2 [Vitis vinifera]
Unigene37866_S2_1	747	52	239	15.8169	72.7584	2.20164	Up	4.61552e-30	3.68148e-28	K08193|1|1e-64|244|cre:CHLREDRAFT_130070|MFS transporter, ACS family, solute carrier family 17 (sodium-dependent inorganic phosphate cotransporter), other;K12303|4|3e-41|166|cre:CHLREDRAFT_78631|MFS transporter, ACS family, solute carrier family 17 (sodium-dependent inorganic phosphate cotransporter), member 9	GO:0009534//chloroplast thylakoid	GO:0015291//secondary active transmembrane transporter activity;GO:0015103//inorganic anion transmembrane transporter activity	GO:0015698//inorganic anion transport;GO:0009314//response to radiation;GO:0051707//response to other organism	gi|449515105|ref|XP_004164590.1|/2.18613e-129/PREDICTED: sodium-dependent phosphate transport protein 1, chloroplastic-like [Cucumis sativus]
CL2279.Contig1_S2_1	1044	1228	5636	267.262	1227.65	2.19958	Up	0	0	-	GO:0044421//extracellular region part	GO:0004553//hydrolase activity, hydrolyzing O-glycosyl compounds	GO:0006950//response to stress;GO:0008152//metabolic process	gi|3702409|emb|CAA09765.1|/1.89391e-104/beta-1,3-glucanase [Cichorium intybus x Cichorium endivia]
Unigene9643_S2_1	645	12	55	4.22728	19.3914	2.19761	Up	6.094e-08	1.24999e-06	K11159|1|2e-24|110|ppp:PHYPADRAFT_58869|carotenoid cleavage dioxygenase	-	-	-	gi|255550896|ref|XP_002516496.1|/2.85689e-65/9-cis-epoxycarotenoid dioxygenase, putative [Ricinus communis]
Unigene70845_S2_1	847	51	233	13.6813	62.5573	2.19298	Up	3.2864e-29	2.54628e-27	-	-	-	-	gi|460377185|ref|XP_004234375.1|/2.31109e-35/PREDICTED: uncharacterized protein LOC101245330 isoform 1 [Solanum lycopersicum]
CL8866.Contig2_S2_1	980	861	3928	199.626	911.488	2.19093	Up	0	0	-	-	-	-	gi|225441133|ref|XP_002265852.1|/1.80255e-61/PREDICTED: thaumatin-like protein 1 [Vitis vinifera]
Unigene6176_S2_3	1713	34	155	4.50984	20.5769	2.18988	Up	6.7619e-20	3.46698e-18	K14776|1|3e-164|576|pop:POPTR_571554|ATP-dependent RNA helicase DDX10/DBP4 [EC:3.6.4.13]	GO:0031981//nuclear lumen	GO:0042623//ATPase activity, coupled;GO:0032559	-	gi|460397138|ref|XP_004244125.1|/3.5104e-163/PREDICTED: DEAD-box ATP-dependent RNA helicase 32-like [Solanum lycopersicum]
Unigene204_S2_1	585	36	164	13.9825	63.752	2.18884	Up	5.89626e-21	3.19583e-19	-	-	-	-	-
CL1863.Contig2_S2_3	1773	44	200	5.63876	25.6523	2.18564	Up	3.45366e-25	2.27534e-23	K00001|1|4e-22|104|gmx:100787307|alcohol dehydrogenase [EC:1.1.1.1]	-	GO:0003676//nucleic acid binding	GO:0007275//multicellular organismal development	gi|462399313|gb|EMJ04981.1|/0/hypothetical protein PRUPE_ppa001983mg [Prunus persica]
Unigene62934_S2_1	721	15	68	4.72711	21.4476	2.18179	Up	1.89412e-09	4.60686e-08	K14513|1|5e-44|175|rcu:RCOM_1355490|ethylene-insensitive protein 2	GO:0044464//cell part	GO:0005488//binding	GO:0009861//jasmonic acid and ethylene-dependent systemic resistance;GO:0048764;GO:0010260//organ senescence;GO:0009756//carbohydrate mediated signaling;GO:0010118//stomatal movement;GO:0010039//response to iron ion;GO:0006970//response to osmotic stress;GO:0009738//abscisic acid mediated signaling pathway;GO:0001738//morphogenesis of a polarized epithelium;GO:0052482;GO:0060918//auxin transport;…	gi|255556978|ref|XP_002519522.1|/6.5551e-43/ethylene insensitive protein, putative [Ricinus communis]
CL2452.Contig1_S2_1	621	32	145	11.7084	53.0985	2.18113	Up	1.27858e-18	6.1418e-17	-	-	-	-	gi|255571533|ref|XP_002526713.1|/2.19703e-27/conserved hypothetical protein [Ricinus communis]
CL928.Contig1_S2_1	1146	27	122	5.35326	24.2092	2.17707	Up	7.40466e-16	3.01901e-14	K10581|1|5e-87|319|gmx:100805463|ubiquitin-conjugating enzyme E2 O [EC:6.3.2.19]	-	GO:0016881//acid-amino acid ligase activity	GO:0006464//cellular protein modification process	gi|460395568|ref|XP_004243354.1|/1.04014e-130/PREDICTED: probable ubiquitin-conjugating enzyme E2 26-like [Solanum lycopersicum]
Unigene43099_S2_3	624	12	54	4.36954	19.6795	2.17114	Up	1.00863e-07	2.01184e-06	-	-	GO:0001071//nucleic acid binding transcription factor activity	GO:0032501//multicellular organismal process	gi|21105757|gb|AAM34777.1|AF509877_1/1.53186e-44/nam-like protein 14, partial [Petunia x hybrida]
Unigene6906_S2_1	234	8	36	7.76808	34.9858	2.17114	Up	1.5184e-05	0.000216847	-	-	-	-	-
Unigene53948_S2_1	245	8	36	7.41931	33.4151	2.17114	Up	1.5184e-05	0.000216804	-	-	-	-	-
Unigene23110_S2_1	180	8	36	10.0985	45.4816	2.17114	Up	1.5184e-05	0.000216889	K13496|1|9e-11|63.2|aly:ARALYDRAFT_902799|UDP-glucosyl transferase 73C [EC:2.4.1.-]	-	GO:0035251//UDP-glucosyltransferase activity	GO:0009411//response to UV	gi|37993663|gb|AAR06917.1|/4.89125e-13/UDP-glycosyltransferase 73E1 [Stevia rebaudiana]
Unigene42676_S2_3	498	23	103	10.4939	47.0342	2.16416	Up	1.63906e-13	5.61175e-12	-	-	-	-	gi|255567230|ref|XP_002524596.1|/3.21533e-34/conserved hypothetical protein [Ricinus communis]
Unigene80238_S2_1	749	19	85	5.76383	25.8073	2.16268	Up	2.23904e-11	6.48913e-10	-	GO:0009536//plastid	GO:0015291//secondary active transmembrane transporter activity	GO:0015893//drug transport	gi|255571463|ref|XP_002526679.1|/8.03962e-39/DNA-damage-inducible protein f, putative [Ricinus communis]
Unigene14123_S2_1	1103	410	1834	84.4593	378.12	2.16251	Up	1.38824e-214	8.38254e-212	K08235|1|8e-140|494|mtr:MTR_143s0013|xyloglucan:xyloglucosyl transferase [EC:2.4.1.207]	GO:0005576//extracellular region;GO:0030312//external encapsulating structure	GO:0016798//hydrolase activity, acting on glycosyl bonds;GO:0016758//transferase activity, transferring hexosyl groups	GO:0044042//glucan metabolic process	gi|460365734|ref|XP_004228752.1|/1.78038e-140/PREDICTED: probable xyloglucan endotransglucosylase/hydrolase protein 28-like [Solanum lycopersicum]
Unigene27484_S2_3	1016	644	2875	144.023	643.502	2.15965	Up	0	0	K08818|1|5e-15|80.1|vvi:100246062|cell division cycle 2-like [EC:2.7.11.22]	GO:0016020//membrane	GO:0043168	GO:0007154//cell communication;GO:0051234//establishment of localization	gi|449517457|ref|XP_004165762.1|/3.73657e-49/PREDICTED: remorin-like [Cucumis sativus]
Unigene16810_S2_1	532	13	58	5.55228	24.7926	2.15876	Up	3.73458e-08	7.84079e-07	K03327|1|1e-51|200|gmx:100800053|multidrug resistance protein, MATE family	-	GO:0022857//transmembrane transporter activity	GO:0006810//transport	gi|460386372|ref|XP_004238872.1|/4.81226e-53/PREDICTED: MATE efflux family protein 7-like [Solanum lycopersicum]
Unigene92375_S2_3	649	20	89	7.00204	31.1854	2.15502	Up	8.38426e-12	2.50441e-10	K01873|1|1e-57|220|aly:ARALYDRAFT_326110|valyl-tRNA synthetase [EC:6.1.1.9];K00799|2|2e-13|73.6|ppp:PHYPADRAFT_166420|glutathione S-transferase [EC:2.5.1.18]	-	-	-	gi|50058092|dbj|BAD27392.1|/4.02887e-67/dehydroascorbate reductase [Zinnia elegans]
Unigene98559_S2_3	483	9	40	4.23384	18.833	2.15322	Up	5.53764e-06	8.54481e-05	K01551|1|5e-55|211|vvi:100266785|arsenite-transporting ATPase [EC:3.6.3.16]	GO:0009532//plastid stroma	GO:0019829//cation-transporting ATPase activity;GO:0032559	GO:0006811//ion transport;GO:0030003//cellular cation homeostasis	gi|449449294|ref|XP_004142400.1|/1.02834e-55/PREDICTED: putative arsenical pump-driving ATPase-like [Cucumis sativus]
Unigene713_S2_1	1113	7	31	1.42903	6.33392	2.14806	Up	6.95034e-05	0.000873281	K14573|1|5e-27|120|vvi:100257200|nucleolar protein 4	-	GO:0003676//nucleic acid binding	-	gi|460370034|ref|XP_004230860.1|/1.20693e-27/PREDICTED: uncharacterized protein LOC101263645 [Solanum lycopersicum]
Unigene59585_S2_3	229	7	31	6.94547	30.7845	2.14806	Up	6.95034e-05	0.000873431	-	-	-	-	-
Unigene20402_S2_1	490	7	31	3.24595	14.387	2.14806	Up	6.95034e-05	0.00087313	-	-	-	-	-
Unigene27301_S2_3	221	103	455	105.897	468.193	2.14444	Up	5.03852e-54	7.36259e-52	-	-	-	-	-
Unigene24165_S2_1	1103	12	53	2.47198	10.9271	2.14417	Up	1.66436e-07	3.2247e-06	K01193|1|7e-138|488|rcu:RCOM_0293270|beta-fructofuranosidase [EC:3.2.1.26]	GO:0030312//external encapsulating structure	GO:0004558//alpha-glucosidase activity	GO:0044238//primary metabolic process	gi|359431057|gb|AEV46339.1|/5.72727e-139/apoplastic invertase [Solanum tuberosum]
CL12631.Contig2_S2_3	826	22	97	6.05176	26.7053	2.1417	Up	1.17745e-12	3.79481e-11	K15272|1|2e-15|81.3|vcn:VOLCADRAFT_107400|solute carrier family 35 (UDP-sugar transporter), member A1/2/3	GO:0012505//endomembrane system;GO:0031224//intrinsic to membrane	GO:0005402//cation:sugar symporter activity	GO:0008643//carbohydrate transport	gi|462419718|gb|EMJ23981.1|/6.54502e-88/hypothetical protein PRUPE_ppa006613mg [Prunus persica]
Unigene74148_S2_1	466	49	216	23.8918	105.408	2.14139	Up	1.95994e-26	1.35605e-24	-	GO:0031410//cytoplasmic vesicle	-	-	gi|462403051|gb|EMJ08608.1|/9.27256e-16/hypothetical protein PRUPE_ppa014548mg [Prunus persica]
Unigene54680_S2_1	330	10	44	6.88534	30.3211	2.13872	Up	2.02666e-06	3.35768e-05	-	-	-	-	gi|296085000|emb|CBI28415.3|/4.69912e-08/unnamed protein product [Vitis vinifera]
Unigene6145_S2_3	462	13	57	6.39353	28.0568	2.13367	Up	6.15014e-08	1.26115e-06	K14498|1|6e-51|197|vvi:100249013|serine/threonine-protein kinase SRK2 [EC:2.7.11.1]	-	GO:0004672//protein kinase activity;GO:0032559	GO:0006464//cellular protein modification process	gi|470127934|ref|XP_004299913.1|/3.88781e-51/PREDICTED: serine/threonine-protein kinase SRK2B-like [Fragaria vesca subsp. vesca]
Unigene13006_S2_3	521	8	35	3.48892	15.2769	2.1305	Up	2.51444e-05	0.000344224	K05643|1|6e-16|81.6|ppp:PHYPADRAFT_221752|ATP-binding cassette, subfamily A (ABC1), member 3;K05641|3|5e-13|72.0|ota:Ot18g01460|ATP-binding cassette, subfamily A (ABC1), member 1	-	GO:0042626//ATPase activity, coupled to transmembrane movement of substances;GO:0032559	GO:0009207	gi|297734006|emb|CBI15253.3|/9.03955e-62/unnamed protein product [Vitis vinifera]
CL5131.Contig1_S2_3	1414	8	35	1.28552	5.62891	2.1305	Up	2.51444e-05	0.000344289	K12898|1|1e-91|335|rcu:RCOM_1578070|heterogeneous nuclear ribonucleoprotein F/H	-	GO:0005488//binding	-	gi|460411075|ref|XP_004250940.1|/3.41238e-121/PREDICTED: heterogeneous nuclear ribonucleoprotein F-like [Solanum lycopersicum]
CL6900.Contig2_S2_3	430	16	70	8.45456	37.0199	2.1305	Up	1.91167e-09	4.64181e-08	-	-	-	-	-
CL2774.Contig1_S2_1	1016	51	223	11.4055	49.9134	2.12969	Up	4.59746e-27	3.27392e-25	K00100|1|6e-32|136|olu:OSTLU_36252|[EC:1.1.1.-];K00218|2|1e-26|118|ppp:PHYPADRAFT_217750|protochlorophyllide reductase [EC:1.3.1.33]	GO:0009536//plastid	GO:0016628//oxidoreductase activity, acting on the CH-CH group of donors, NAD or NADP as acceptor	GO:0008152//metabolic process	gi|225426446|ref|XP_002274932.1|/3.43303e-111/PREDICTED: short-chain dehydrogenase TIC 32, chloroplastic isoform 1 [Vitis vinifera]
CL6093.Contig1_S2_1	667	19	83	6.47243	28.2981	2.12833	Up	6.0383e-11	1.68774e-09	-	GO:0016020//membrane	-	-	gi|359480520|ref|XP_003632481.1|/8.52088e-31/PREDICTED: uncharacterized protein At5g65660-like [Vitis vinifera]
Unigene28369_S2_1	865	44	192	11.5578	50.4767	2.12675	Up	1.79479e-23	1.09735e-21	K07025|1|6e-101|365|rcu:RCOM_0677770|putative hydrolase of the HAD superfamily	-	GO:0003824//catalytic activity	-	gi|460403780|ref|XP_004247365.1|/8.09131e-100/PREDICTED: uncharacterized protein C24B11.05-like isoform 1 [Solanum lycopersicum]
Unigene68952_S2_3	2066	91	397	10.0081	43.6984	2.12642	Up	7.31828e-47	9.26682e-45	K14638|1|5e-113|407|sbi:SORBI_01g009890|solute carrier family 15 (peptide/histidine transporter), member 3/4	-	-	-	gi|255552447|ref|XP_002517267.1|/0/nitrate transporter, putative [Ricinus communis]
Unigene15265_S2_1	399	31	135	17.6534	76.9426	2.12384	Up	6.58308e-17	2.85279e-15	-	-	-	-	-
CL4688.Contig2_S2_3	489	9	39	4.18189	18.1368	2.11669	Up	9.14118e-06	0.000135418	-	-	GO:0003676//nucleic acid binding;GO:0005515//protein binding	GO:0007275//multicellular organismal development	gi|356546116|ref|XP_003541477.1|/4.99971e-29/PREDICTED: uncharacterized protein LOC100800468 [Glycine max]
CL6078.Contig1_S2_1	1278	102	442	18.1346	78.6497	2.11669	Up	1.07957e-51	1.52861e-49	-	-	-	-	gi|225424128|ref|XP_002280178.1|/9.55924e-112/PREDICTED: cyclin-D1-binding protein 1 homolog [Vitis vinifera]
Unigene13755_S2_3	333	70	303	47.7632	206.921	2.11511	Up	6.4828e-36	6.18346e-34	-	-	-	-	-
Unigene85015_S2_3	997	147	634	33.5013	144.61	2.10988	Up	4.1001e-73	8.36775e-71	-	GO:0043231//intracellular membrane-bounded organelle	GO:0005488//binding	GO:0006810//transport	gi|225442317|ref|XP_002279772.1|/2.12351e-41/PREDICTED: PRA1 family protein F2-like [Vitis vinifera]
Unigene36456_S2_1	152	16	69	23.9175	103.231	2.10974	Up	3.13342e-09	7.44511e-08	-	-	-	-	-
Unigene42576_S2_3	280	13	56	10.5493	45.4816	2.10813	Up	1.00984e-07	2.01204e-06	K08341|1|8e-23|103|rcu:RCOM_0541040|GABA(A) receptor-associated protein (autophagy-related protein 8)	-	GO:0004871//signal transducer activity	-	gi|470125306|ref|XP_004298644.1|/5.81751e-22/PREDICTED: autophagy-related protein 8f-like isoform 1 [Fragaria vesca subsp. vesca]
Unigene1470_S2_1	184	13	56	16.0533	69.2111	2.10813	Up	1.00984e-07	2.01259e-06	-	-	-	-	-
Unigene46140_S2_3	289	13	56	10.2208	44.0652	2.10813	Up	1.00984e-07	2.01314e-06	K00218|1|5e-23|103|rcu:RCOM_0252880|protochlorophyllide reductase [EC:1.3.1.33]	GO:0009526//plastid envelope;GO:0009534//chloroplast thylakoid	GO:0016628//oxidoreductase activity, acting on the CH-CH group of donors, NAD or NADP as acceptor	GO:0009725//response to hormone stimulus;GO:0006779//porphyrin-containing compound biosynthetic process	gi|21068893|dbj|BAB93003.1|/1.51596e-22/NADPH:protochlorophyllide oxidoreductase [Nicotiana tabacum]
Unigene51418_S2_3	811	10	43	2.80168	12.0574	2.10555	Up	3.33672e-06	5.35804e-05	-	GO:0044464//cell part	GO:0043167//ion binding;GO:0008422//beta-glucosidase activity	GO:0044238//primary metabolic process	gi|224086294|ref|XP_002307845.1|/9.58711e-129/predicted protein [Populus trichocarpa]
Unigene36568_S2_1	665	10	43	3.41679	14.7046	2.10555	Up	3.33672e-06	5.35686e-05	-	-	-	-	gi|462414507|gb|EMJ19244.1|/2.059e-61/hypothetical protein PRUPE_ppa006124mg [Prunus persica]
CL1843.Contig2_S2_3	972	17	73	3.97395	17.079	2.10358	Up	1.16478e-09	2.89561e-08	-	-	-	-	-
CL9953.Contig1_S2_1	436	56	240	29.1837	125.179	2.10075	Up	1.54921e-28	1.17053e-26	-	-	-	-	gi|224129628|ref|XP_002320633.1|/5.04718e-10/predicted protein [Populus trichocarpa]
Unigene85406_S2_3	689	69	294	22.7546	97.0362	2.09236	Up	1.94335e-34	1.76821e-32	K09286|1|6e-24|108|aly:ARALYDRAFT_897795|EREBP-like factor	-	-	-	gi|351724493|ref|NP_001238595.1|/5.82457e-30/ethylene-responsive element binding factor 4 [Glycine max]
CL2478.Contig1_S2_1	674	23	98	7.75367	33.0653	2.09236	Up	1.92722e-12	6.10088e-11	K15305|1|8e-105|377|vvi:100243898|vacuole morphology and inheritance protein 14	GO:0031090//organelle membrane	-	-	gi|462422142|gb|EMJ26405.1|/3.12437e-105/hypothetical protein PRUPE_ppa002039mg [Prunus persica]
Unigene76134_S2_3	572	8	34	3.17785	13.5173	2.08868	Up	4.145e-05	0.000544394	K12843|1|6e-55|211|vvi:100248403|U4/U6 small nuclear ribonucleoprotein PRP3	GO:0044464//cell part	GO:0017111//nucleoside-triphosphatase activity;GO:0015604//organic phosphonate transmembrane transporter activity;GO:0032559	GO:0009207;GO:0051234//establishment of localization	gi|470146430|ref|XP_004308829.1|/4.02918e-59/PREDICTED: ABC transporter G family member 6-like [Fragaria vesca subsp. vesca]
Unigene75051_S2_1	268	32	136	27.1303	115.401	2.08868	Up	1.07349e-16	4.58669e-15	-	-	-	-	-
Unigene8959_S2_3	262	8	34	6.9379	29.511	2.08868	Up	4.145e-05	0.000544491	-	-	-	-	-
CL5630.Contig14_S2_3	1557	61	259	8.90186	37.8283	2.08729	Up	1.95864e-30	1.58476e-28	K13525|1|0.0|801|pop:POPTR_836228|transitional endoplasmic reticulum ATPase	-	GO:0032559;GO:0042623//ATPase activity, coupled	-	gi|460408099|ref|XP_004249485.1|/0/PREDICTED: cell division cycle protein 48 homolog [Solanum lycopersicum]
CL11284.Contig1_S2_3	1738	49	208	6.40598	27.2157	2.08695	Up	9.74434e-25	6.27822e-23	K12124|1|0.0|723|rcu:RCOM_0961910|GIGANTEA	-	-	-	gi|422898329|dbj|BAM67030.1|/0/gigantea-like [Chrysanthemum seticuspe f. boreale]
CL4235.Contig1_S2_3	599	33	140	12.5178	53.1504	2.08611	Up	4.03864e-17	1.77435e-15	K11129|1|5e-54|208|pop:POPTR_564435|H/ACA ribonucleoprotein complex subunit 2	GO:0032991//macromolecular complex;GO:0031981//nuclear lumen	GO:0003676//nucleic acid binding	-	gi|470126580|ref|XP_004299261.1|/4.85416e-53/PREDICTED: H/ACA ribonucleoprotein complex subunit 2-like protein-like [Fragaria vesca subsp. vesca]
Unigene28390_S2_1	1673	93	394	12.6307	53.5557	2.08411	Up	2.21278e-45	2.70355e-43	K04345|1|2e-28|125|rcu:RCOM_1050860|protein kinase A [EC:2.7.11.11]	-	GO:0004721//phosphoprotein phosphatase activity	-	gi|225430932|ref|XP_002277393.1|/8.70344e-151/PREDICTED: probable protein phosphatase 2C 33 [Vitis vinifera]
Unigene24339_S2_1	477	13	55	6.19248	26.221	2.08214	Up	1.65311e-07	3.20459e-06	K02937|1|1e-06|50.4|bdi:100829357|large subunit ribosomal protein L7e	-	-	-	gi|359483248|ref|XP_003632930.1|/5.59738e-06/PREDICTED: LOW QUALITY PROTEIN: 60S ribosomal protein L7-4-like [Vitis vinifera]
Unigene97950_S2_3	736	13	55	4.01333	16.9938	2.08214	Up	1.65311e-07	3.20374e-06	-	-	-	-	-
Unigene68594_S2_3	1598	35	148	4.97658	21.0616	2.08139	Up	5.72134e-18	2.64904e-16	-	-	-	-	gi|255577821|ref|XP_002529784.1|/1.00218e-31/hypothetical protein RCOM_0251200 [Ricinus communis]
CL5477.Contig1_S2_3	268	203	858	172.108	728.045	2.08071	Up	1.31521e-96	3.4943e-94	-	GO:0009534//chloroplast thylakoid	GO:0005488//binding	GO:0010876//lipid localization	gi|470142510|ref|XP_004306948.1|/4.80986e-32/PREDICTED: 14 kDa proline-rich protein DC2.15-like [Fragaria vesca subsp. vesca]
Unigene27799_S2_3	1487	9	38	1.37522	5.81137	2.07922	Up	1.5027e-05	0.000215109	-	GO:0005618//cell wall	GO:0005515//protein binding;GO:0004175//endopeptidase activity	GO:0019538//protein metabolic process;GO:0044092//negative regulation of molecular function	gi|225444712|ref|XP_002278292.1|/0/PREDICTED: subtilisin-like protease [Vitis vinifera]
Unigene79127_S2_1	156	23	97	33.4998	141.401	2.07757	Up	3.13816e-12	9.71952e-11	-	-	GO:0016757//transferase activity, transferring glycosyl groups	-	gi|302141978|emb|CBI19181.3|/2.83657e-16/unnamed protein product [Vitis vinifera]
Unigene16691_S2_1	764	29	122	8.6247	36.3138	2.07397	Up	5.3447e-15	2.04772e-13	K13692|1|6e-73|271|rcu:RCOM_0811310|UDP-glucose:(indol-3-yl)acetate beta-D-glucosyltransferase [EC:2.4.1.121]	-	GO:0035251//UDP-glucosyltransferase activity	GO:0034614//cellular response to reactive oxygen species;GO:0009414//response to water deprivation;GO:0009850//auxin metabolic process;GO:0042538//hyperosmotic salinity response;GO:0009737//response to abscisic acid stimulus;GO:0009653//anatomical structure morphogenesis	gi|255555269|ref|XP_002518671.1|/7.48802e-72/UDP-glucosyltransferase, putative [Ricinus communis]
Unigene14330_S2_3	1485	97	408	14.8417	62.4798	2.07373	Up	1.20532e-46	1.51313e-44	-	-	-	-	gi|460372945|ref|XP_004232283.1|/3.28596e-106/PREDICTED: auxin-induced protein 5NG4-like [Solanum lycopersicum]
Unigene55214_S2_1	378	10	42	6.01101	25.2676	2.07161	Up	5.47252e-06	8.45146e-05	K00750|1|3e-67|250|rcu:RCOM_0138290|glycogenin glucosyltransferase [EC:2.4.1.186]	-	GO:0035251//UDP-glucosyltransferase activity	GO:0008152//metabolic process	gi|460384067|ref|XP_004237736.1|/2.40096e-68/PREDICTED: putative UDP-glucuronate:xylan alpha-glucuronosyltransferase 3-like [Solanum lycopersicum]
Unigene92245_S2_3	597	10	42	3.80597	15.9986	2.07161	Up	5.47252e-06	8.45325e-05	-	-	-	-	gi|255572016|ref|XP_002526949.1|/6.0788e-40/protein binding protein, putative [Ricinus communis]
CL344.Contig4_S2_1	222	10	42	10.235	43.0231	2.07161	Up	5.47252e-06	8.44968e-05	K11434|1|3e-33|137|osa:4346843|protein arginine N-methyltransferase 1 [EC:2.1.1.-]	GO:0031981//nuclear lumen	GO:0005515//protein binding;GO:0016274//protein-arginine N-methyltransferase activity	GO:0016571//histone methylation;GO:0018216//peptidyl-arginine methylation	gi|48716647|dbj|BAD23315.1|/4.6913e-32/putative protein-arginine N-methyltransferase [Oryza sativa Japonica Group]
Unigene83130_S2_1	894	46	193	11.6912	49.0937	2.07011	Up	7.71944e-23	4.57055e-21	K02945|1|9e-88|321|rcu:RCOM_0296330|small subunit ribosomal protein S1	GO:0043231//intracellular membrane-bounded organelle	GO:0003676//nucleic acid binding	-	gi|359495207|ref|XP_002263508.2|/5.86489e-93/PREDICTED: uncharacterized protein LOC100240915 [Vitis vinifera]
CL1633.Contig1_S2_3	866	21	88	5.50986	23.1084	2.06833	Up	3.65778e-11	1.04109e-09	-	-	-	-	gi|449434835|ref|XP_004135201.1|/1.71874e-33/PREDICTED: uncharacterized protein LOC101204677 [Cucumis sativus]
Unigene19672_S2_1	566	32	134	12.8461	53.8386	2.06731	Up	2.83244e-16	1.1812e-14	K08900|1|4e-53|205|pop:POPTR_262253|mitochondrial chaperone BCS1	GO:0044464//cell part	GO:0017111//nucleoside-triphosphatase activity;GO:0032559	-	gi|359485008|ref|XP_002269013.2|/4.95535e-54/PREDICTED: probable mitochondrial chaperone BCS1-B-like [Vitis vinifera]
Unigene13343_S2_3	484	43	180	20.1866	84.5732	2.06681	Up	2.328e-21	1.29052e-19	-	GO:0043231//intracellular membrane-bounded organelle	-	-	gi|297842775|ref|XP_002889269.1|/1.22128e-24/predicted protein [Arabidopsis lyrata subsp. lyrata]
Unigene8115_S2_1	454	27	113	13.5129	56.6015	2.06651	Up	6.16724e-14	2.18418e-12	K04371|1|1e-12|70.5|vvi:100254083|extracellular signal-regulated kinase 1/2 [EC:2.7.11.24];K09060|2|8e-10|60.8|sbi:SORBI_04g002360|plant G-box-binding factor	GO:0043231//intracellular membrane-bounded organelle	GO:0003677//DNA binding;GO:0001071//nucleic acid binding transcription factor activity;GO:0005515//protein binding	GO:0006351//transcription, DNA-dependent	gi|470136812|ref|XP_004304176.1|/3.49467e-25/PREDICTED: basic leucine zipper 63-like [Fragaria vesca subsp. vesca]
Unigene27743_S2_3	866	126	527	33.0592	138.388	2.0656	Up	1.81434e-59	2.94581e-57	-	GO:0031225//anchored to membrane	-	-	gi|460367112|ref|XP_004229419.1|/9.34393e-64/PREDICTED: uncharacterized GPI-anchored protein At5g19250-like [Solanum lycopersicum]
Unigene17158_S2_1	1016	11	46	2.46002	10.296	2.06535	Up	2.0005e-06	3.32112e-05	-	-	-	-	-
CL11924.Contig1_S2_3	436	11	46	5.73252	23.9926	2.06535	Up	2.0005e-06	3.32188e-05	K14833|1|4e-17|85.1|sbi:SORBI_05g002340|nucleolar complex protein 2	-	-	GO:0003006//developmental process involved in reproduction	gi|462416665|gb|EMJ21402.1|/1.11919e-25/hypothetical protein PRUPE_ppa002981mg [Prunus persica]
CL11941.Contig1_S2_3	1103	53	221	10.9179	45.5641	2.0612	Up	8.46554e-26	5.70588e-24	-	-	GO:0046872//metal ion binding	-	gi|224088416|ref|XP_002308447.1|/3.97243e-102/predicted protein [Populus trichocarpa]
CL4239.Contig1_S2_1	978	18	75	4.18189	17.4393	2.06011	Up	1.15119e-09	2.86672e-08	-	GO:0009526//plastid envelope;GO:0009534//chloroplast thylakoid;GO:0009532//plastid stroma	-	-	gi|460412723|ref|XP_004251747.1|/1.01846e-56/PREDICTED: nucleoid-associated protein alr5067-like [Solanum lycopersicum]
Unigene69023_S2_3	533	12	50	5.11556	21.3328	2.06011	Up	7.33624e-07	1.29784e-05	K09286|1|5e-12|68.6|rcu:RCOM_0295580|EREBP-like factor	-	GO:0001071//nucleic acid binding transcription factor activity;GO:0003677//DNA binding	GO:0000160//two-component signal transduction system (phosphorelay);GO:0006633//fatty acid biosynthetic process;GO:0006351//transcription, DNA-dependent;GO:0006950//response to stress	gi|357466247|ref|XP_003603408.1|/9.71888e-46/Ethylene-responsive transcription factor SHINE [Medicago truncatula]
CL7155.Contig2_S2_1	836	108	450	29.3533	122.409	2.06011	Up	7.4246e-51	1.03326e-48	-	GO:0016020//membrane	-	GO:0006950//response to stress	gi|255556366|ref|XP_002519217.1|/1.45019e-58/conserved hypothetical protein [Ricinus communis]
Unigene49152_S2_3	240	12	50	11.3608	47.3767	2.06011	Up	7.33624e-07	1.29753e-05	-	-	-	-	-
CL9775.Contig1_S2_3	909	32	133	7.99881	33.2731	2.0565	Up	4.59144e-16	1.89528e-14	K14861|1|2e-13|74.7|gmx:100777901|nucleolar pre-ribosomal-associated protein 1	-	GO:0016787//hydrolase activity	-	gi|462397479|gb|EMJ03147.1|/9.77153e-118/hypothetical protein PRUPE_ppa004524mg [Prunus persica]
Unigene1607_S2_3	1093	40	166	8.31532	34.5377	2.05433	Up	1.13931e-19	5.76064e-18	K01193|1|6e-115|412|pop:POPTR_561648|beta-fructofuranosidase [EC:3.2.1.26]	-	GO:0016798//hydrolase activity, acting on glycosyl bonds	GO:0008152//metabolic process	gi|11967654|emb|CAC19366.1|/8.41263e-151/fructan 1-exohydrolase I [Cichorium intybus]
CL12660.Contig2_S2_3	1363	42	174	7.00153	29.0308	2.05184	Up	1.61792e-20	8.59086e-19	K11684|1|2e-25|115|sbi:SORBI_03g001920|bromodomain-containing factor 1;K06062|3|2e-09|62.0|mtr:MTR_8g062330|histone acetyltransferase [EC:2.3.1.48];K11723|4|5e-09|60.8|ath:AT5G55040|bromodomain-containing protein 7/9	-	-	-	gi|449452116|ref|XP_004143806.1|/1.07635e-116/PREDICTED: transcription factor GTE1-like [Cucumis sativus]
Unigene27534_S2_1	181	321	1329	402.964	1669.75	2.05091	Up	6.59626e-146	2.75396e-143	-	-	-	-	-
Unigene74488_S2_1	428	72	298	38.2233	158.335	2.05046	Up	4.99244e-34	4.4592e-32	-	GO:0005773//vacuole;GO:0031224//intrinsic to membrane;GO:0031090//organelle membrane	GO:0046872//metal ion binding	GO:0006810//transport	gi|449456593|ref|XP_004146033.1|/1.2546e-16/PREDICTED: uncharacterized protein LOC101209298 isoform 2 [Cucumis sativus]
Unigene36119_S2_1	686	22	91	7.28682	30.1664	2.04958	Up	2.21618e-11	6.42543e-10	-	-	-	-	gi|296082454|emb|CBI21459.3|/2.1624e-08/unnamed protein product [Vitis vinifera]
CL2733.Contig3_S2_1	1945	98	405	11.4484	47.3523	2.04829	Up	1.31698e-45	1.61991e-43	-	-	GO:0005548//phospholipid transporter activity	GO:0051234//establishment of localization;GO:0009791//post-embryonic development	gi|460406502|ref|XP_004248702.1|/4.82963e-180/PREDICTED: uncharacterized protein LOC101262154 [Solanum lycopersicum]
CL4645.Contig2_S2_3	409	23	95	12.7774	52.8209	2.04751	Up	8.27438e-12	2.47463e-10	K02731|1|2e-47|185|gmx:100790481|20S proteasome subunit alpha 4 [EC:3.4.25.1]	GO:0005839//proteasome core complex;GO:0043231//intracellular membrane-bounded organelle	GO:0004175//endopeptidase activity	GO:0019941//modification-dependent protein catabolic process	gi|82621184|gb|ABB86280.1|/1.96445e-46/proteasome-like protein alpha subunit-like [Solanum tuberosum]
Unigene20569_S2_1	396	31	128	17.7871	73.5056	2.04702	Up	1.97938e-15	7.8342e-14	-	-	-	-	gi|359476882|ref|XP_003631904.1|/1.30917e-13/PREDICTED: uncharacterized protein LOC100254788 [Vitis vinifera]
Unigene77377_S2_3	1531	55	227	8.16257	33.7176	2.04641	Up	3.1586e-26	2.16489e-24	-	GO:0043231//intracellular membrane-bounded organelle;GO:0016020//membrane	GO:0005488//binding;GO:0001071//nucleic acid binding transcription factor activity	GO:0009409//response to cold;GO:0002376//immune system process;GO:0010467//gene expression;GO:0009743//response to carbohydrate stimulus;GO:0051707//response to other organism	gi|21358787|gb|AAM47025.1|/1.40185e-75/nam-like protein 1 [Petunia x hybrida]
Unigene9767_S2_3	514	16	66	7.07288	29.2002	2.04561	Up	1.35896e-08	3.017e-07	-	-	-	-	-
CL11986.Contig2_S2_3	863	72	297	18.9566	78.2621	2.04561	Up	8.05888e-34	7.1284e-32	K13496|1|1e-37|155|ath:AT2G36750|UDP-glucosyl transferase 73C [EC:2.4.1.-]	-	GO:0016757//transferase activity, transferring glycosyl groups	-	gi|171906260|gb|ACB56927.1|/5.72352e-122/glycosyltransferase UGT95A1 [Hieracium pilosella]
Unigene56020_S2_1	232	8	33	7.83504	32.3468	2.04561	Up	6.80054e-05	0.000857408	-	-	-	-	gi|462420121|gb|EMJ24384.1|/1.41044e-07/hypothetical protein PRUPE_ppa009203mg [Prunus persica]
CL9972.Contig2_S2_1	675	209	860	70.3529	289.735	2.04205	Up	1.51314e-94	3.89276e-92	-	-	-	-	gi|449456675|ref|XP_004146074.1|/1.31682e-10/PREDICTED: uncharacterized protein LOC101219186 [Cucumis sativus]
CL10346.Contig1_S2_1	1443	27	111	4.25145	17.4929	2.04075	Up	1.61968e-13	5.55059e-12	K14376|1|5e-146|516|rcu:RCOM_1001380|poly(A) polymerase [EC:2.7.7.19]	GO:0044424//intracellular part	GO:0005488//binding;GO:0016779//nucleotidyltransferase activity	GO:0031123//RNA 3'-end processing	gi|255556450|ref|XP_002519259.1|/5.89066e-145/poly(A) polymerase, putative [Ricinus communis]
Unigene63454_S2_1	915	38	156	9.4363	38.7712	2.03869	Up	2.09984e-18	9.98832e-17	K00517|1|3e-97|353|ath:AT1G01190|[EC:1.14.-.-];K09754|5|6e-52|202|osa:4339188|coumaroylquinate(coumaroylshikimate) 3'-monooxygenase [EC:1.14.13.36]	GO:0044464//cell part	GO:0016709//oxidoreductase activity, acting on paired donors, with incorporation or reduction of molecular oxygen, NAD(P)H as one donor, and incorporation of one atom of oxygen;GO:0005506//iron ion binding	GO:0008152//metabolic process;GO:0048608//reproductive structure development	gi|224130624|ref|XP_002320887.1|/4.35289e-107/cytochrome P450 [Populus trichocarpa]
Unigene62884_S2_1	318	10	41	7.14516	29.3199	2.03684	Up	8.93962e-06	0.000132782	K11842|1|3e-16|81.6|bdi:100839657|ubiquitin carboxyl-terminal hydrolase 12/46 [EC:3.1.2.15]	-	GO:0016790//thiolester hydrolase activity;GO:0070011//peptidase activity, acting on L-amino acid peptides	GO:0019941//modification-dependent protein catabolic process	gi|414586949|tpg|DAA37520.1|/4.00961e-15/TPA: putative ubiquitin carboxyl-terminal hydrolase superfamily protein [Zea mays]
Unigene1253_S2_3	449	20	82	10.121	41.5311	2.03684	Up	2.58504e-10	6.85805e-09	K12135|1|2e-07|53.1|aly:ARALYDRAFT_488429|zinc finger protein CONSTANS	GO:0044464//cell part	GO:0046914//transition metal ion binding	-	gi|359495714|ref|XP_003635069.1|/2.53494e-25/PREDICTED: uncharacterized protein LOC100854750 [Vitis vinifera]
Unigene20574_S2_1	466	42	172	20.4787	83.936	2.03516	Up	4.22264e-20	2.19586e-18	K08073|1|5e-37|151|vvi:100243613|bifunctional polynucleotide phosphatase/kinase [EC:3.1.3.32 2.7.1.78]	-	GO:0003824//catalytic activity	-	gi|225461681|ref|XP_002285464.1|/4.72923e-36/PREDICTED: uncharacterized protein LOC100243613 [Vitis vinifera]
CL3346.Contig1_S2_3	1970	35	143	4.03684	16.5073	2.03181	Up	6.37094e-17	2.76249e-15	-	-	-	-	gi|224128350|ref|XP_002329140.1|/4.42794e-72/predicted protein [Populus trichocarpa]
CL4579.Contig1_S2_1	799	13	53	3.69688	15.0846	2.0287	Up	4.38818e-07	8.01935e-06	K00276|1|4e-55|213|vvi:100267280|primary-amine oxidase [EC:1.4.3.21]	-	GO:0046914//transition metal ion binding;GO:0016641//oxidoreductase activity, acting on the CH-NH2 group of donors, oxygen as acceptor;GO:0048037//cofactor binding	GO:0006807//nitrogen compound metabolic process	gi|297733721|emb|CBI14968.3|/4.50318e-54/unnamed protein product [Vitis vinifera]
Unigene5778_S2_1	308	26	106	19.1806	78.2638	2.0287	Up	6.9955e-13	2.29817e-11	K02893|1|4e-17|84.3|gmx:100785534|large subunit ribosomal protein L23Ae	GO:0030312//external encapsulating structure;GO:0031981//nuclear lumen;GO:0015934//large ribosomal subunit	GO:0003723//RNA binding;GO:0005198//structural molecule activity	GO:0009642//response to light intensity;GO:0022613//ribonucleoprotein complex biogenesis;GO:0010467//gene expression;GO:0006950//response to stress	gi|470143808|ref|XP_004307560.1|/6.26981e-16/PREDICTED: 60S ribosomal protein L23a-like [Fragaria vesca subsp. vesca]
CL8742.Contig1_S2_3	703	14	57	4.52493	18.4385	2.02675	Up	1.61575e-07	3.13467e-06	-	-	-	-	gi|449449729|ref|XP_004142617.1|/1.40169e-34/PREDICTED: uncharacterized protein LOC101216487 [Cucumis sativus]
CL6604.Contig1_S2_3	665	17	69	5.80854	23.5957	2.02228	Up	8.1642e-09	1.85421e-07	-	-	GO:0017111//nucleoside-triphosphatase activity;GO:0000166//nucleotide binding	-	gi|225436522|ref|XP_002273792.1|/8.59067e-84/PREDICTED: ABC transporter G family member 3 [Vitis vinifera]
Unigene27118_S2_1	293	18	73	13.9587	56.658	2.02112	Up	3.02826e-09	7.20696e-08	K12135|1|1e-09|59.3|aly:ARALYDRAFT_488429|zinc finger protein CONSTANS	GO:0044464//cell part	GO:0046914//transition metal ion binding	-	gi|359476640|ref|XP_003631872.1|/2.57137e-30/PREDICTED: probable salt tolerance-like protein At1g78600-like [Vitis vinifera]
Unigene80149_S2_1	647	36	146	12.6426	51.3162	2.02112	Up	3.863e-17	1.70026e-15	K06268|1|1e-71|266|mtr:MTR_5g096420|protein phosphatase 3, regulatory subunit	GO:0000325//plant-type vacuole;GO:0005840//ribosome	GO:0046872//metal ion binding	GO:0019932//second-messenger-mediated signaling	gi|462401483|gb|EMJ07040.1|/2.8806e-73/hypothetical protein PRUPE_ppa011040mg [Prunus persica]
Unigene14201_S2_3	916	196	793	48.6183	196.872	2.01768	Up	5.44446e-86	1.28319e-83	K02937|1|1e-90|331|vvi:100267028|large subunit ribosomal protein L7e	GO:0015934//large ribosomal subunit;GO:0031981//nuclear lumen	GO:0005198//structural molecule activity	GO:0010467//gene expression	gi|460380373|ref|XP_004235931.1|/1.19476e-96/PREDICTED: 60S ribosomal protein L7-1-like [Solanum lycopersicum]
Unigene45357_S2_3	414	22	89	12.0743	48.8872	2.01752	Up	5.80376e-11	1.62405e-09	-	GO:0031224//intrinsic to membrane;GO:0043231//intracellular membrane-bounded organelle	GO:0004175//endopeptidase activity	-	gi|255539517|ref|XP_002510823.1|/2.17896e-21/KOM, putative [Ricinus communis]
CL94.Contig1_S2_1	865	24	97	6.30427	25.5012	2.01617	Up	8.0829e-12	2.41934e-10	-	-	-	-	gi|357521245|ref|XP_003630911.1|/5.68193e-53/hypothetical protein MTR_8g104890 [Medicago truncatula]
CL3284.Contig4_S2_3	702	36	145	11.6521	46.9717	2.0112	Up	6.22194e-17	2.70109e-15	-	-	-	-	gi|225426789|ref|XP_002282910.1|/1.2392e-83/PREDICTED: pathogenesis-related protein R major form [Vitis vinifera]
Unigene15805_S2_1	408	13	52	7.23973	28.9834	2.00122	Up	7.11428e-07	1.26163e-05	-	GO:0044421//extracellular region part	GO:0016791//phosphatase activity;GO:0046914//transition metal ion binding	-	gi|27597239|dbj|BAC55157.1|/4.55625e-35/purple acid phosphatase [Nicotiana tabacum]
Unigene93611_S2_3	790	16	64	4.60185	18.4229	2.00122	Up	3.56598e-08	7.51706e-07	K14556|1|7e-110|394|rcu:RCOM_1353350|U3 small nucleolar RNA-associated protein 12	GO:0031981//nuclear lumen	-	-	gi|255556832|ref|XP_002519449.1|/8.18179e-109/WD-repeat protein, putative [Ricinus communis]
Unigene42978_S2_1	496	10	40	4.58097	18.3394	2.00122	Up	1.45427e-05	0.000208626	-	-	GO:0016772//transferase activity, transferring phosphorus-containing groups	-	gi|357453577|ref|XP_003597066.1|/5.95876e-25/Cysteine-rich receptor-like protein kinase [Medicago truncatula]
Unigene3_S2_1	583	16	64	6.23578	24.9642	2.00122	Up	3.56598e-08	7.51923e-07	-	-	-	-	-
Unigene15584_S2_3	397	12	48	6.868	27.4952	2.00122	Up	1.93889e-06	3.22837e-05	K07213|1|6e-07|50.8|mtr:MTR_1g092670|copper chaperone	-	GO:0043169//cation binding	GO:0006812//cation transport	gi|224061523|ref|XP_002300522.1|/2.43157e-52/predicted protein [Populus trichocarpa]
Unigene68342_S2_1	185	13	52	15.9665	63.9201	2.00122	Up	7.11428e-07	1.26193e-05	-	-	-	-	-
Unigene34270_S2_1	150	9	36	13.633	54.5779	2.00122	Up	4.00744e-05	0.000528607	K09755|1|5e-11|63.9|rcu:RCOM_0193830|ferulate-5-hydroxylase [EC:1.14.-.-];K05280|4|5e-09|57.4|zma:100273383|flavonoid 3'-monooxygenase [EC:1.14.13.21]	-	GO:0016709//oxidoreductase activity, acting on paired donors, with incorporation or reduction of molecular oxygen, NAD(P)H as one donor, and incorporation of one atom of oxygen;GO:0005506//iron ion binding	GO:0008152//metabolic process	gi|86279650|gb|ABC94480.1|/3.8559e-13/putative flavonoid 3'-hydroxylase cytochrome P450 [Artemisia annua]
Unigene920_S2_3	577	25	100	9.84472	39.4121	2.00122	Up	4.86792e-12	1.48565e-10	-	-	-	-	-
Unigene103_S2_3	1485	36	143	5.50827	21.8985	1.99116	Up	1.60772e-16	6.80166e-15	K14832|1|2e-109|394|pop:POPTR_1117374|ribosome biogenesis protein MAK21	GO:0031981//nuclear lumen	-	GO:0048229//gametophyte development	gi|359482456|ref|XP_002271838.2|/1.09135e-109/PREDICTED: CCAAT/enhancer-binding protein zeta-like [Vitis vinifera]
Unigene93442_S2_3	1022	33	131	7.33673	29.1492	1.99025	Up	3.03426e-15	1.18742e-13	K00799|1|9e-15|79.3|ath:AT1G02920|glutathione S-transferase [EC:2.5.1.18]	-	-	-	gi|283136132|gb|ADB11385.1|/8.26705e-105/TCHQD class glutathione transferase TCHOD1 [Populus trichocarpa]
Unigene83188_S2_1	763	30	119	8.9338	35.4673	1.98914	Up	5.7496e-14	2.04122e-12	K14416|1|4e-75|279|pop:POPTR_737500|elongation factor 1 alpha-like protein	GO:0044464//cell part	GO:0017111//nucleoside-triphosphatase activity;GO:0046914//transition metal ion binding;GO:0008135//translation factor activity, nucleic acid binding;GO:0004779//sulfate adenylyltransferase activity;GO:0032561//guanyl ribonucleotide binding	GO:0006412//translation;GO:0009207	gi|449519476|ref|XP_004166761.1|/3.59116e-74/PREDICTED: LOW QUALITY PROTEIN: HBS1-like protein-like [Cucumis sativus]
CL8557.Contig1_S2_3	559	27	107	10.9747	43.5289	1.9878	Up	1.09477e-12	3.53768e-11	K03038|1|9e-64|240|pop:POPTR_833778|26S proteasome regulatory subunit N8	GO:0005838//proteasome regulatory particle	-	GO:0009887//organ morphogenesis;GO:0019941//modification-dependent protein catabolic process	gi|224109370|ref|XP_002315174.1|/9.85821e-63/predicted protein [Populus trichocarpa]
Unigene49162_S2_3	473	25	99	12.0093	47.597	1.98672	Up	7.8315e-12	2.34505e-10	K14852|1|1e-32|136|vvi:100252416|regulator of ribosome biosynthesis	GO:0043231//intracellular membrane-bounded organelle	-	GO:0022613//ribonucleoprotein complex biogenesis	gi|460412354|ref|XP_004251566.1|/4.19882e-35/PREDICTED: ribosome biogenesis regulatory protein homolog [Solanum lycopersicum]
Unigene36041_S2_1	659	49	194	16.8947	66.9456	1.98642	Up	7.88966e-22	4.44786e-20	K14555|1|3e-16|83.2|smo:SELMODRAFT_80645|U3 small nucleolar RNA-associated protein 13	GO:0031234//extrinsic to internal side of plasma membrane	GO:0016740//transferase activity	-	gi|147773984|emb|CAN76269.1|/5.83142e-85/hypothetical protein VITISV_004097 [Vitis vinifera]
CL8737.Contig1_S2_1	838	147	582	39.8577	157.937	1.98642	Up	2.54524e-62	4.44887e-60	K10573|1|2e-77|287|aly:ARALYDRAFT_484183|ubiquitin-conjugating enzyme E2 A [EC:6.3.2.19]	-	GO:0019787//small conjugating protein ligase activity;GO:0032559	GO:0009411//response to UV;GO:0016574//histone ubiquitination;GO:0019941//modification-dependent protein catabolic process;GO:0009908//flower development;GO:0009887//organ morphogenesis	gi|323482812|gb|ADX86829.1|/1.18846e-76/ubiquitin-conjugating enzyme [Nicotiana tabacum]
Unigene37045_S2_1	157	20	79	28.9447	114.428	1.98307	Up	1.08773e-09	2.7133e-08	-	-	-	-	-
CL933.Contig3_S2_3	549	38	150	15.7272	62.1333	1.98211	Up	3.64498e-17	1.60914e-15	-	-	-	-	gi|462413337|gb|EMJ18386.1|/2.22067e-48/hypothetical protein PRUPE_ppa013551mg [Prunus persica]
Unigene13800_S2_3	724	72	284	22.5961	89.2042	1.98104	Up	3.8348e-31	3.1552e-29	K02965|1|1e-26|117|ath:AT5G47320|small subunit ribosomal protein S19;K11294|2|1e-18|91.3|smo:SELMODRAFT_15428|nucleolin;K13195|4|1e-17|88.2|pop:POPTR_712972|cold-inducible RNA-binding protein	-	GO:0005488//binding	-	gi|399931811|gb|AFP57455.1|/1.81538e-40/RNA-binding glycine-rich protein [Nicotiana undulata]
Unigene48783_S2_3	615	17	67	6.28077	24.7745	1.97984	Up	2.1282e-08	4.6031e-07	K14833|1|6e-41|165|osa:4351580|nucleolar complex protein 2	-	-	GO:0003006//developmental process involved in reproduction	gi|255577677|ref|XP_002529715.1|/1.73975e-61/conserved hypothetical protein [Ricinus communis]
Unigene12045_S2_3	1451	17	67	2.66208	10.5006	1.97984	Up	2.1282e-08	4.60446e-07	K09843|1|5e-177|619|vvi:100246968|(+)-abscisic acid 8'-hydroxylase [EC:1.14.13.93]	-	GO:0016709//oxidoreductase activity, acting on paired donors, with incorporation or reduction of molecular oxygen, NAD(P)H as one donor, and incorporation of one atom of oxygen;GO:0005506//iron ion binding	GO:0008152//metabolic process	gi|297741276|emb|CBI32407.3|/6.5079e-176/unnamed protein product [Vitis vinifera]
Unigene71069_S2_1	1558	48	189	7.00024	27.5867	1.9785	Up	3.351e-21	1.83534e-19	K12127|1|6e-85|313|vvi:100258790|pseudo-response regulator 1	-	GO:0005488//binding	-	gi|422898326|dbj|BAM67029.1|/1.25166e-95/timing of cab expression 1-like [Chrysanthemum seticuspe f. boreale]
CL10900.Contig1_S2_3	1329	16	63	2.73549	10.7801	1.9785	Up	5.75212e-08	1.18252e-06	-	-	-	-	gi|224077396|ref|XP_002305244.1|/3.35598e-115/predicted protein [Populus trichocarpa]
Unigene24329_S2_1	364	29	114	18.1024	71.2212	1.97613	Up	2.46284e-13	8.35388e-12	-	-	-	-	gi|460388304|ref|XP_004239808.1|/1.6527e-24/PREDICTED: bifunctional epoxide hydrolase 2-like [Solanum lycopersicum]
CL7529.Contig2_S2_3	663	23	90	7.88231	30.8699	1.96951	Up	9.02576e-11	2.48661e-09	-	-	-	-	gi|357488145|ref|XP_003614360.1|/4.03435e-09/Movement protein [Medicago truncatula]
Unigene9660_S2_3	433	11	43	5.77224	22.5832	1.96805	Up	8.57694e-06	0.000127759	K15200|1|1e-29|126|ota:Ot18g01630|general transcription factor 3C polypeptide 2	GO:0044464//cell part	GO:0022890//inorganic cation transmembrane transporter activity	GO:0009235//cobalamin metabolic process;GO:0000041//transition metal ion transport	gi|449471844|ref|XP_004153425.1|/1.41022e-60/PREDICTED: protein ABCI12, chloroplastic-like [Cucumis sativus]
Unigene84801_S2_3	899	61	238	15.4173	60.2037	1.9653	Up	4.33292e-26	2.95038e-24	K11128|1|3e-45|180|zma:100193822|H/ACA ribonucleoprotein complex subunit 1	GO:0044452;GO:0032991//macromolecular complex	GO:0016866//intramolecular transferase activity;GO:0003723//RNA binding	-	gi|460407413|ref|XP_004249147.1|/2.98562e-44/PREDICTED: putative H/ACA ribonucleoprotein complex subunit 1-like protein 1-like [Solanum lycopersicum]
Unigene54033_S2_1	570	10	39	3.98625	15.5595	1.96469	Up	2.35554e-05	0.000324294	K00924|1|3e-29|125|osa:4333912|[EC:2.7.1.-];K04733|2|2e-27|120|smo:SELMODRAFT_159261|interleukin-1 receptor-associated kinase 4 [EC:2.7.11.1];K13415|4|7e-27|118|aly:ARALYDRAFT_912402|protein brassinosteroid insensitive 1 [EC:2.7.10.1 2.7.11.1]	-	GO:0030246//carbohydrate binding;GO:0004672//protein kinase activity;GO:0032559	GO:0006464//cellular protein modification process;GO:0008037//cell recognition	gi|302143143|emb|CBI20438.3|/2.61164e-58/unnamed protein product [Vitis vinifera]
Unigene83452_S2_1	807	10	39	2.81557	10.99	1.96469	Up	2.35554e-05	0.000324233	K01510|1|3e-70|263|rcu:RCOM_0836420|apyrase [EC:3.6.1.5]	-	GO:0003824//catalytic activity	-	gi|460386233|ref|XP_004238804.1|/1.14314e-73/PREDICTED: probable apyrase 6-like [Solanum lycopersicum]
Unigene27073_S2_3	1354	288	1122	48.3296	188.443	1.96315	Up	1.10836e-116	3.69771e-114	K00924|1|1e-12|72.8|ath:AT5G22850|[EC:2.7.1.-]	GO:0005618//cell wall	-	-	gi|225465837|ref|XP_002264626.1|/9.57848e-142/PREDICTED: aspartic proteinase nepenthesin-1-like isoform 1 [Vitis vinifera]
Unigene2775_S2_1	275	9	35	7.43617	28.9428	1.96058	Up	6.4986e-05	0.000823603	-	-	-	-	-
Unigene92344_S2_3	240	9	35	8.52061	33.1637	1.96058	Up	6.4986e-05	0.00082346	K09873|1|6e-32|133|ath:AT2G36830|aquaporin TIP	GO:0031224//intrinsic to membrane;GO:0000325//plant-type vacuole;GO:0000322;GO:0009526//plastid envelope;GO:0031090//organelle membrane	GO:0005372//water transmembrane transporter activity;GO:0042887	GO:0055085//transmembrane transport;GO:0010476//gibberellin mediated signaling pathway;GO:0015840//urea transport;GO:0042044//fluid transport	gi|257219861|gb|ACV52008.1|/3.31309e-33/tonoplast aquaporin 1;1 [Daucus carota]
Unigene80631_S2_1	474	17	66	8.14911	31.6644	1.95815	Up	3.422e-08	7.22606e-07	K00001|1|6e-56|214|vvi:100232854|alcohol dehydrogenase [EC:1.1.1.1]	GO:0044424//intracellular part	GO:0046914//transition metal ion binding;GO:0016616//oxidoreductase activity, acting on the CH-OH group of donors, NAD or NADP as acceptor	GO:0008152//metabolic process	gi|1401037|dbj|BAA07911.1|/1.7926e-57/alcohol dehydrogenases homologous [Lactuca sativa]
Unigene38036_S2_1	200	16	62	18.1773	70.4965	1.95541	Up	9.25144e-08	1.85595e-06	-	GO:0044424//intracellular part	GO:0005319//lipid transporter activity;GO:0008289//lipid binding	GO:0006869//lipid transport	gi|460413676|ref|XP_004252208.1|/5.88548e-14/PREDICTED: glycolipid transfer protein domain-containing protein 1-like [Solanum lycopersicum]
Unigene27172_S2_3	2296	69	267	6.82836	26.4451	1.95339	Up	7.35158e-29	5.59509e-27	K14018|1|0.0|914|pop:POPTR_722113|phospholipase A-2-activating protein	-	-	-	gi|460370038|ref|XP_004230862.1|/0/PREDICTED: phospholipase A-2-activating protein-like [Solanum lycopersicum]
Unigene6364_S2_3	1060	106	410	22.7216	87.9597	1.95278	Up	1.91425e-43	2.24136e-41	K13717|1|1e-10|65.9|sbi:SORBI_06g032350|OTU domain-containing protein 3;K12655|2|3e-09|60.8|aly:ARALYDRAFT_481634|OTU domain-containing protein 5 [EC:3.1.2.15]	-	-	-	gi|297746292|emb|CBI16348.3|/4.44484e-101/unnamed protein product [Vitis vinifera]
CL4849.Contig2_S2_3	655	15	58	5.20343	20.1369	1.95231	Up	2.5058e-07	4.74058e-06	K08244|1|3e-87|318|vvi:100246568|alpha-glucan, water dikinase [EC:2.7.9.4]	GO:0009536//plastid	GO:0043169//cation binding;GO:0004672//protein kinase activity;GO:0032559	GO:0006796//phosphate-containing compound metabolic process;GO:0044238//primary metabolic process	gi|13124867|gb|AAK11735.1|/7.78372e-90/starch associated protein R1 [Solanum tuberosum]
CL2737.Contig9_S2_1	614	62	239	22.9437	88.5187	1.94789	Up	6.64472e-26	4.49521e-24	-	-	-	-	-
Unigene83275_S2_1	1208	54	208	10.157	39.1563	1.94677	Up	1.00455e-22	5.89047e-21	-	-	-	-	gi|147845547|emb|CAN78493.1|/5.33955e-16/hypothetical protein VITISV_037041 [Vitis vinifera]
Unigene6768_S2_3	480	40	154	18.9347	72.9601	1.94608	Up	3.37138e-17	1.49287e-15	-	GO:0016020//membrane	-	-	gi|70609694|gb|AAZ05072.1|/1.0483e-28/hypoxia-responsive family protein [Citrus sinensis]
Unigene92907_S2_3	1055	20	77	4.30742	16.5975	1.94608	Up	2.8019e-09	6.69661e-08	K04733|1|1e-71|268|smo:SELMODRAFT_159261|interleukin-1 receptor-associated kinase 4 [EC:2.7.11.1];K13416|3|2e-68|257|rcu:RCOM_1534760|brassinosteroid insensitive 1-associated receptor kinase 1 [EC:2.7.10.1 2.7.11.1];K13418|5|2e-67|254|aly:ARALYDRAFT_895025|somatic embryogenesis receptor kinase 1 [EC:2.7.10.1 2.7.11.1]	-	GO:0004702//receptor signaling protein serine/threonine kinase activity;GO:0032559	GO:0006464//cellular protein modification process	gi|224096626|ref|XP_002310677.1|/3.23642e-144/predicted protein [Populus trichocarpa]
Unigene63185_S2_1	401	46	177	26.0647	100.377	1.94526	Up	1.53526e-19	7.71995e-18	-	-	-	-	-
Unigene938_S2_1	708	13	50	4.17205	16.0599	1.94463	Up	1.85056e-06	3.09612e-05	K15111|1|3e-93|339|pop:POPTR_716002|solute carrier family 25 (mitochondrial S-adenosylmethionine transporter), member 26	GO:0019866//organelle inner membrane;GO:0031224//intrinsic to membrane	-	GO:0046907//intracellular transport	gi|460383531|ref|XP_004237475.1|/1.94143e-92/PREDICTED: uncharacterized mitochondrial carrier C12B10.09-like [Solanum lycopersicum]
Unigene75487_S2_1	1533	90	346	13.3395	51.3263	1.94399	Up	1.04861e-36	1.02976e-34	K14416|1|2e-128|457|vvi:100262342|elongation factor 1 alpha-like protein	-	GO:0005488//binding;GO:0016740//transferase activity	-	gi|225465785|ref|XP_002268387.1|/2.06649e-127/PREDICTED: HBS1-like protein-like [Vitis vinifera]
Unigene69415_S2_3	501	12	46	5.4423	20.8798	1.93982	Up	5.04918e-06	7.8441e-05	-	-	-	-	-
Unigene8488_S2_3	352	12	46	7.74601	29.7181	1.93982	Up	5.04918e-06	7.84244e-05	-	-	-	-	gi|470106662|ref|XP_004289681.1|/4.56443e-19/PREDICTED: uncharacterized protein LOC101301730 isoform 2 [Fragaria vesca subsp. vesca]
Unigene27274_S2_3	1462	1005	3848	156.192	598.54	1.93813	Up	0	0	K00924|1|1e-20|99.4|ath:AT5G22850|[EC:2.7.1.-]	GO:0005618//cell wall	GO:0004175//endopeptidase activity	GO:0019538//protein metabolic process	gi|225465837|ref|XP_002264626.1|/5.59742e-159/PREDICTED: aspartic proteinase nepenthesin-1-like isoform 1 [Vitis vinifera]
Unigene48895_S2_3	247	23	88	21.1578	81.0198	1.93709	Up	2.31358e-10	6.16924e-09	-	-	-	-	-
Unigene24546_S2_3	1195	17	65	3.23236	12.3695	1.93612	Up	5.4868e-08	1.13308e-06	-	-	-	-	-
Unigene76902_S2_3	1486	123	470	18.8073	71.9258	1.93522	Up	5.49402e-49	7.27191e-47	K00010|1|2e-13|75.9|cme:CMR475C|myo-inositol 2-dehydrogenase [EC:1.1.1.18]	-	GO:0004033//aldo-keto reductase (NADP) activity	GO:0008152//metabolic process	gi|356514368|ref|XP_003525878.1|/1.03806e-176/PREDICTED: uncharacterized oxidoreductase yrbE-like [Glycine max]
Unigene11666_S2_1	316	11	42	7.90943	30.2251	1.9341	Up	1.38216e-05	0.000199063	K01534|1|1e-17|86.3|vvi:100243678|Cd2+/Zn2+-exporting ATPase [EC:3.6.3.3 3.6.3.5]	GO:0031224//intrinsic to membrane	GO:0005385//zinc ion transmembrane transporter activity;GO:0043169//cation binding;GO:0043682//copper-transporting ATPase activity;GO:0032559	GO:0035434//copper ion transmembrane transport;GO:0009206	gi|470120796|ref|XP_004296475.1|/7.33199e-17/PREDICTED: cadmium/zinc-transporting ATPase HMA2-like [Fragaria vesca subsp. vesca]
Unigene42738_S2_1	358	27	103	17.1364	65.4274	1.93283	Up	7.19224e-12	2.16517e-10	K00696|1|3e-17|84.7|vvi:100241955|sucrose-phosphate synthase [EC:2.4.1.14]	-	GO:0035251//UDP-glucosyltransferase activity	GO:0005984//disaccharide metabolic process	gi|296084519|emb|CBI25540.3|/4.6903e-16/unnamed protein product [Vitis vinifera]
Unigene79725_S2_1	771	48	183	14.1458	53.9762	1.93195	Up	5.53488e-20	2.8559e-18	-	-	GO:0004721//phosphoprotein phosphatase activity	-	gi|255551731|ref|XP_002516911.1|/4.93857e-63/protein phosphatase-2c, putative [Ricinus communis]
CL5107.Contig1_S2_1	438	21	80	10.8939	41.5357	1.93083	Up	1.66666e-09	4.08492e-08	-	-	-	-	-
CL1560.Contig4_S2_3	932	87	331	21.2101	80.764	1.92896	Up	7.72828e-35	7.19301e-33	K02183|1|1e-80|297|vvi:100232908|calmodulin	GO:0031090//organelle membrane	GO:0046872//metal ion binding	GO:0019932//second-messenger-mediated signaling;GO:0009640//photomorphogenesis;GO:0009593//detection of chemical stimulus	gi|462398167|gb|EMJ03835.1|/1.0442e-79/hypothetical protein PRUPE_ppa012070mg [Prunus persica]
Unigene9912_S2_3	278	14	53	11.4425	43.3548	1.92178	Up	1.09086e-06	1.8802e-05	-	-	-	-	-
Unigene92592_S2_3	704	14	53	4.5185	17.1202	1.92178	Up	1.09086e-06	1.88064e-05	K11294|1|6e-43|172|gmx:100817668|nucleolin	-	GO:0003676//nucleic acid binding	-	gi|358248652|ref|NP_001240173.1|/2.08486e-46/uncharacterized protein LOC100814693 [Glycine max]
CL12562.Contig2_S2_3	1417	51	193	8.17786	30.9737	1.92125	Up	7.5137e-21	4.05745e-19	K15443|1|2e-144|510|vvi:100855304|tRNA (guanine-N(7)-)-methyltransferase subunit TRM82	-	-	-	gi|359479631|ref|XP_003632308.1|/3.15864e-143/PREDICTED: tRNA (guanine-N(7)-)-methyltransferase subunit WDR4-like [Vitis vinifera]
Unigene27894_S2_3	615	781	2953	288.546	1091.93	1.92	Up	4.43332e-295	3.63946e-292	-	GO:0005618//cell wall	GO:0005488//binding	GO:0009725//response to hormone stimulus;GO:0000902//cell morphogenesis	gi|5102600|emb|CAB45241.1|/7.93801e-46/GEG protein [Gerbera hybrid cultivar]
Unigene42405_S2_1	643	27	102	9.54096	36.0741	1.91875	Up	1.1461e-11	3.39019e-10	K11344|1|6e-35|145|gmx:100306348|chromatin modification-related protein EAF6	-	-	-	gi|460404095|ref|XP_004247520.1|/9.61519e-37/PREDICTED: chromatin modification-related protein MEAF6-like [Solanum lycopersicum]
CL9520.Contig3_S2_3	425	13	49	6.95014	26.2188	1.91549	Up	2.96844e-06	4.81107e-05	K03327|1|3e-36|148|ath:AT1G12950|multidrug resistance protein, MATE family	GO:0031090//organelle membrane;GO:0009536//plastid	GO:0016778;GO:0015291//secondary active transmembrane transporter activity	GO:0009725//response to hormone stimulus;GO:0006950//response to stress;GO:0006810//transport;GO:0051707//response to other organism	gi|15222119|ref|NP_172755.1|/3.52445e-35/root hair specific 2 [Arabidopsis thaliana]
CL8343.Contig1_S2_3	2389	13	49	1.23642	4.66429	1.91549	Up	2.96844e-06	4.81001e-05	-	-	-	-	gi|462406167|gb|EMJ11631.1|/1.12448e-165/hypothetical protein PRUPE_ppa000272mg [Prunus persica]
Unigene26928_S2_3	891	59	222	15.0457	56.6606	1.91299	Up	1.24682e-23	7.71351e-22	-	-	-	-	gi|460382935|ref|XP_004237191.1|/1.32334e-28/PREDICTED: miraculin-like [Solanum lycopersicum]
Unigene20161_S2_1	1533	179	673	26.5308	99.834	1.91186	Up	2.58528e-68	4.88083e-66	K14413|1|6e-09|60.8|pop:POPTR_567039|beta-1,3-galactosyltransferase [EC:2.4.1.-]	GO:0043231//intracellular membrane-bounded organelle;GO:0031224//intrinsic to membrane	GO:0016758//transferase activity, transferring hexosyl groups	GO:0006464//cellular protein modification process	gi|225447013|ref|XP_002268282.1|/0/PREDICTED: probable beta-1,3-galactosyltransferase 2 [Vitis vinifera]
Unigene37079_S2_1	857	33	124	8.74928	32.9038	1.91102	Up	8.0479e-14	2.82558e-12	-	GO:0043231//intracellular membrane-bounded organelle;GO:0044444//cytoplasmic part	-	-	gi|470121292|ref|XP_004296710.1|/3.74193e-49/PREDICTED: transcription factor bHLH128-like [Fragaria vesca subsp. vesca]
Unigene27480_S2_3	1210	299	1123	56.1468	211.057	1.91036	Up	1.13682e-112	3.65901e-110	K02732|1|6e-107|385|gmx:100810291|20S proteasome subunit beta 6 [EC:3.4.25.1]	GO:0000502//proteasome complex;GO:0016020//membrane;GO:0009536//plastid	GO:0004175//endopeptidase activity	GO:0019941//modification-dependent protein catabolic process;GO:0050832//defense response to fungus	gi|17380185|sp|O82531.1|PSB1_PETHY/8.61077e-107/RecName: Full=Proteasome subunit beta type-1; AltName: Full=20S proteasome alpha subunit F; AltName: Full=20S proteasome subunit beta-6
Unigene91567_S2_3	849	36	135	9.63461	36.1603	1.90811	Up	6.78228e-15	2.57688e-13	K06998|1|2e-78|290|mtr:MTR_1g072500|	-	-	GO:0008152//metabolic process	gi|255559496|ref|XP_002520768.1|/7.12951e-85/phenazine biosynthesis protein, putative [Ricinus communis]
CL4546.Contig2_S2_3	2401	16	60	1.51414	5.68283	1.90811	Up	2.37152e-07	4.50053e-06	-	GO:0016020//membrane;GO:0009536//plastid	GO:0016778	GO:0006163//purine nucleotide metabolic process	gi|462413167|gb|EMJ18216.1|/0/hypothetical protein PRUPE_ppa002102mg [Prunus persica]
Unigene68472_S2_3	618	39	146	14.3389	53.7242	1.90564	Up	5.73296e-16	2.35319e-14	-	-	-	-	-
Unigene60575_S2_3	229	23	86	22.8208	85.4021	1.90392	Up	5.87856e-10	1.5044e-08	-	-	-	-	-
Unigene5864_S2_3	1210	42	157	7.88684	29.5067	1.90352	Up	4.8586e-17	2.12565e-15	K13288|1|1e-83|308|vvi:100251263|oligoribonuclease [EC:3.1.-.-]	GO:0044464//cell part	GO:0004518//nuclease activity;GO:0005488//binding	-	gi|470110947|ref|XP_004291719.1|/1.13245e-82/PREDICTED: oligoribonuclease-like [Fragaria vesca subsp. vesca]
CL4242.Contig1_S2_1	1024	95	355	21.0796	78.8377	1.90304	Up	1.31478e-36	1.28769e-34	-	GO:0043231//intracellular membrane-bounded organelle	-	GO:0006915//apoptotic process	gi|460400255|ref|XP_004245651.1|/2.13672e-68/PREDICTED: BAG family molecular chaperone regulator 3-like [Solanum lycopersicum]
Unigene27814_S2_3	2762	156	582	12.8334	47.9187	1.90069	Up	7.37256e-59	1.16593e-56	K09458|1|2e-176|617|vvi:100253210|3-oxoacyl-[acyl-carrier-protein] synthase II [EC:2.3.1.179]	-	GO:0016746//transferase activity, transferring acyl groups	GO:0006631//fatty acid metabolic process	gi|442614258|gb|AGC65509.1|/0/keto acyl-acyl carrier protein synthase II [Carthamus tinctorius]
Unigene70936_S2_1	202	11	41	12.3732	46.1571	1.89934	Up	2.21776e-05	0.000306771	K14696|1|4e-07|51.2|ppp:PHYPADRAFT_138991|solute carrier family 30 (zinc transporter), member 9	-	-	-	gi|460392521|ref|XP_004241864.1|/2.38781e-07/PREDICTED: metal tolerance protein C4-like [Solanum lycopersicum]
CL8332.Contig1_S2_1	794	11	41	3.14783	11.7427	1.89934	Up	2.21776e-05	0.000306712	-	-	GO:0046872//metal ion binding	-	gi|358346689|ref|XP_003637398.1|/2.85176e-85/RING finger protein [Medicago truncatula]
CL312.Contig14_S2_1	904	11	41	2.7648	10.3139	1.89934	Up	2.21776e-05	0.000306829	-	-	-	-	gi|125580730|gb|EAZ21661.1|/3.48723e-08/hypothetical protein OsJ_05294 [Oryza sativa Japonica Group]
Unigene36211_S2_1	884	25	93	6.4258	23.9241	1.89652	Up	1.30283e-10	3.55048e-09	K11228|1|2e-34|144|ota:Ot13g01170|mitogen-activated protein kinase kinase kinase [EC:2.7.11.1];K13414|2|7e-29|125|aly:ARALYDRAFT_489755|mitogen-activated protein kinase kinase kinase 1, plant [EC:2.7.11.25];K08269|3|2e-28|124|rcu:RCOM_1157200|unc51-like kinase [EC:2.7.11.1]	-	GO:0042578//phosphoric ester hydrolase activity;GO:0004674//protein serine/threonine kinase activity;GO:0000166//nucleotide binding	GO:0009987//cellular process;GO:0044238//primary metabolic process	gi|460372409|ref|XP_004232023.1|/4.72553e-87/PREDICTED: mitogen-activated protein kinase kinase kinase 3-like [Solanum lycopersicum]
CL9458.Contig2_S2_3	252	14	52	12.6231	46.9255	1.8943	Up	1.74346e-06	2.92362e-05	-	-	-	GO:0006970//response to osmotic stress	gi|460388212|ref|XP_004239763.1|/1.79523e-31/PREDICTED: ankyrin repeat-containing protein At3g12360-like [Solanum lycopersicum]
Unigene28352_S2_1	1362	52	193	8.67492	32.2245	1.89323	Up	1.79025e-20	9.45775e-19	K14513|1|5e-117|419|vvi:100256742|ethylene-insensitive protein 2	-	GO:0005488//binding	GO:0009861//jasmonic acid and ethylene-dependent systemic resistance;GO:0048764;GO:0010260//organ senescence;GO:0009756//carbohydrate mediated signaling;GO:0010118//stomatal movement;GO:0010039//response to iron ion;GO:0006970//response to osmotic stress;GO:0009738//abscisic acid mediated signaling pathway;GO:0001738//morphogenesis of a polarized epithelium;GO:0052482;GO:0060918//auxin transport;…	gi|38045387|gb|AAR08678.1|/1.96762e-118/EIN2 [Petunia x hybrida]
Unigene20399_S2_3	880	45	167	11.619	43.1558	1.89307	Up	6.53448e-18	3.01407e-16	-	GO:0043231//intracellular membrane-bounded organelle	-	-	gi|225426615|ref|XP_002280751.1|/1.91364e-56/PREDICTED: uncharacterized protein LOC100266795 isoform 1 [Vitis vinifera]
CL2115.Contig1_S2_1	904	602	2229	151.31	560.722	1.88978	Up	1.50028e-218	9.21135e-216	-	-	-	-	-
CL5810.Contig1_S2_3	870	10	37	2.61168	9.67137	1.88874	Up	6.09558e-05	0.000777381	K08869|1|4e-103|241|rcu:RCOM_0920180|aarF domain-containing kinase	GO:0043231//intracellular membrane-bounded organelle	GO:0032559	GO:0006464//cellular protein modification process	gi|296082178|emb|CBI21183.3|/2.78196e-102/unnamed protein product [Vitis vinifera]
Unigene93575_S2_3	618	10	37	3.67664	13.615	1.88874	Up	6.09558e-05	0.000777516	K00218|1|2e-73|273|rcu:RCOM_0252880|protochlorophyllide reductase [EC:1.3.1.33]	GO:0009536//plastid	GO:0016628//oxidoreductase activity, acting on the CH-CH group of donors, NAD or NADP as acceptor	GO:0006779//porphyrin-containing compound biosynthetic process	gi|356517168|ref|XP_003527261.1|/1.18889e-73/PREDICTED: protochlorophyllide reductase, chloroplastic-like [Glycine max]
Unigene93545_S2_3	1375	53	196	8.75815	32.416	1.88801	Up	1.06977e-20	5.73865e-19	-	GO:0043231//intracellular membrane-bounded organelle	GO:0008252//nucleotidase activity;GO:0043169//cation binding	-	gi|255559120|ref|XP_002520582.1|/1.14805e-166/cytosolic purine 5-nucleotidase, putative [Ricinus communis]
CL4129.Contig2_S2_3	951	33	122	7.88447	29.1733	1.88756	Up	2.02434e-13	6.88568e-12	K00514|1|3e-37|154|rcu:RCOM_1428040|zeta-carotene desaturase [EC:1.3.5.6];K01206|2|9e-25|112|ath:AT1G67830|alpha-L-fucosidase [EC:3.2.1.51]	GO:0043231//intracellular membrane-bounded organelle	GO:0016788//hydrolase activity, acting on ester bonds	-	gi|460376622|ref|XP_004234096.1|/7.6576e-94/PREDICTED: GDSL esterase/lipase At1g28590-like [Solanum lycopersicum]
Unigene27922_S2_1	710	46	170	14.7211	54.4498	1.88705	Up	3.90038e-18	1.82208e-16	-	-	-	-	gi|449460363|ref|XP_004147915.1|/7.59913e-20/PREDICTED: uncharacterized protein LOC101215701 [Cucumis sativus]
CL421.Contig6_S2_1	1477	683	2523	105.07	388.457	1.8864	Up	1.61942e-246	1.10579e-243	K07374|1|0.0|822|vvi:100260286|tubulin alpha	GO:0043234//protein complex;GO:0015630//microtubule cytoskeleton;GO:0030312//external encapsulating structure;GO:0044444//cytoplasmic part	GO:0017111//nucleoside-triphosphatase activity;GO:0032561//guanyl ribonucleotide binding	GO:0010038//response to metal ion;GO:0043623//cellular protein complex assembly;GO:0009207;GO:0007017//microtubule-based process	gi|225435758|ref|XP_002285721.1|/0/PREDICTED: tubulin alpha-1 chain [Vitis vinifera]
Unigene12947_S2_1	544	13	48	5.4298	20.0654	1.88574	Up	4.7436e-06	7.42145e-05	K15084|1|4e-57|218|mtr:MTR_6g091800|solute carrier family 25 (mitochondrial carrier protein), member 16	GO:0016020//membrane	-	GO:0006810//transport	gi|460412550|ref|XP_004251661.1|/2.108e-59/PREDICTED: graves disease carrier protein-like [Solanum lycopersicum]
CL2950.Contig2_S2_3	1555	64	236	9.35166	34.5134	1.88386	Up	1.51647e-24	9.70206e-23	K13162|1|8e-115|412|pop:POPTR_729865|poly(rC)-binding protein 2/3/4	-	-	-	gi|460403737|ref|XP_004247344.1|/1.11616e-136/PREDICTED: KH domain-containing protein At4g18375-like [Solanum lycopersicum]
CL5403.Contig1_S2_1	2208	70	257	7.20341	26.4691	1.87756	Up	1.76282e-26	1.22781e-24	-	GO:0031225//anchored to membrane	GO:0003824//catalytic activity	-	gi|359473388|ref|XP_002268718.2|/0/PREDICTED: HIPL1 protein-like [Vitis vinifera]
CL1644.Contig1_S2_3	512	27	99	11.9821	43.9715	1.87569	Up	4.58374e-11	1.29706e-09	-	-	-	-	gi|462418111|gb|EMJ22598.1|/5.45181e-08/hypothetical protein PRUPE_ppa021053mg, partial [Prunus persica]
CL9215.Contig1_S2_1	601	12	44	4.53676	16.6488	1.87569	Up	1.29424e-05	0.000186916	-	-	-	-	gi|297737536|emb|CBI26737.3|/4.91078e-13/unnamed protein product [Vitis vinifera]
Unigene68908_S2_3	821	51	187	14.1145	51.7969	1.87569	Up	1.182e-19	5.96826e-18	K08681|1|8e-93|338|vvi:100267348|glutamine amidotransferase [EC:2.6.-.-]	GO:0044444//cytoplasmic part	GO:0016811//hydrolase activity, acting on carbon-nitrogen (but not peptide) bonds, in linear amides;GO:0046983//protein dimerization activity	GO:0006541//glutamine metabolic process;GO:0042364;GO:0003006//developmental process involved in reproduction	gi|46399273|gb|AAS92257.1|/6.66843e-93/putative pyridoxine biosynthesis protein [Nicotiana tabacum]
Unigene68210_S2_3	747	32	117	9.73349	35.6181	1.87158	Up	8.52154e-13	2.77827e-11	-	GO:0016020//membrane;GO:0031410//cytoplasmic vesicle	GO:0005488//binding	-	gi|460386420|ref|XP_004238896.1|/1.65704e-76/PREDICTED: uncharacterized protein LOC101245056 [Solanum lycopersicum]
CL7452.Contig2_S2_3	1748	26	95	3.37965	12.3591	1.87063	Up	1.2241e-10	3.34717e-09	K03715|1|0.0|746|vvi:100248939|1,2-diacylglycerol 3-beta-galactosyltransferase [EC:2.4.1.46]	GO:0009527//plastid outer membrane	GO:0005488//binding;GO:0035250//UDP-galactosyltransferase activity	GO:0009267//cellular response to starvation;GO:0032787//monocarboxylic acid metabolic process;GO:0030258//lipid modification;GO:0009247//glycolipid biosynthetic process	gi|460394288|ref|XP_004242736.1|/0/PREDICTED: monogalactosyldiacylglycerol synthase 2, chloroplastic-like [Solanum lycopersicum]
Unigene24491_S2_3	2256	103	375	10.3738	37.8005	1.86546	Up	1.34861e-37	1.35908e-35	K14513|1|7e-157|552|pop:POPTR_836224|ethylene-insensitive protein 2	-	GO:0005488//binding	GO:0048764;GO:0010260//organ senescence;GO:0051707//response to other organism;GO:0010118//stomatal movement;GO:0010039//response to iron ion;GO:0006970//response to osmotic stress;GO:0009738//abscisic acid mediated signaling pathway;GO:0001738//morphogenesis of a polarized epithelium;GO:0052482;GO:0060918//auxin transport;GO:0000160//two-component signal transduction system (phosphorelay)	gi|224068729|ref|XP_002326185.1|/9.83324e-156/EIN2 -like protein, nramp transporter [Populus trichocarpa]
CL1306.Contig1_S2_1	2416	47	171	4.42018	16.0955	1.86448	Up	5.79158e-18	2.67817e-16	-	-	-	-	-
CL5767.Contig2_S2_1	1301	69	251	12.0507	43.8735	1.86424	Up	1.15349e-25	7.73896e-24	K14564|1|5e-142|502|pop:POPTR_773159|nucleolar protein 56	-	-	-	gi|224121958|ref|XP_002318715.1|/5.88081e-141/predicted protein [Populus trichocarpa]
Unigene80418_S2_1	487	11	40	5.13219	18.6783	1.86371	Up	3.54268e-05	0.000472334	K03801|1|3e-60|228|vvi:100251835|lipoyl(octanoyl) transferase [EC:2.3.1.181]	GO:0043231//intracellular membrane-bounded organelle	GO:0004518//nuclease activity	GO:0006633//fatty acid biosynthetic process;GO:0006790//sulfur compound metabolic process;GO:0018065//protein-cofactor linkage;GO:0006399//tRNA metabolic process	gi|462401459|gb|EMJ07016.1|/3.35897e-62/hypothetical protein PRUPE_ppa010819mg [Prunus persica]
Unigene15334_S2_1	535	19	69	8.06936	29.3293	1.86181	Up	4.85054e-08	1.00766e-06	K14556|1|8e-61|230|rcu:RCOM_1353350|U3 small nucleolar RNA-associated protein 12	GO:0031234//extrinsic to internal side of plasma membrane;GO:0031981//nuclear lumen	GO:0004683//calmodulin-dependent protein kinase activity	-	gi|255556832|ref|XP_002519449.1|/9.0545e-60/WD-repeat protein, putative [Ricinus communis]
CL1609.Contig2_S2_1	430	27	98	14.2671	51.8279	1.86104	Up	7.24674e-11	2.01013e-09	K04079|1|2e-74|275|gmx:100807416|molecular chaperone HtpG	GO:0044424//intracellular part	GO:0005515//protein binding;GO:0032559	GO:0044267//cellular protein metabolic process;GO:0050896//response to stimulus	gi|402746927|gb|AFQ94045.1|/1.55197e-75/heat shock protein 90 [Lactuca sativa]
CL10750.Contig1_S2_3	917	16	58	3.96451	14.3835	1.8592	Up	6.00252e-07	1.07464e-05	-	-	-	-	gi|462414432|gb|EMJ19169.1|/7.83453e-56/hypothetical protein PRUPE_ppa005338mg [Prunus persica]
Unigene5795_S2_3	872	61	221	15.8947	57.6344	1.85838	Up	1.09109e-22	6.37746e-21	-	-	-	-	gi|40287494|gb|AAR83861.1|/1.28412e-44/putative lesion-inducing protein [Capsicum annuum]
Unigene28038_S2_1	1162	1447	5239	282.945	1025.29	1.85744	Up	0	0	K08059|1|1e-46|185|osa:4332535|interferon, gamma-inducible protein 30	-	-	-	gi|225434490|ref|XP_002275261.1|/9.353e-63/PREDICTED: gamma-interferon-inducible lysosomal thiol reductase isoform 1 [Vitis vinifera]
Unigene45734_S2_1	533	13	47	5.54186	20.0529	1.85537	Up	7.55068e-06	0.000113771	-	-	-	-	-
Unigene13573_S2_3	1746	228	824	29.6708	107.322	1.85483	Up	5.68882e-80	1.25572e-77	K06067|1|0.0|783|vvi:100241833|histone deacetylase 1/2 [EC:3.5.1.98]	GO:0043231//intracellular membrane-bounded organelle	GO:0005488//binding;GO:0017136//NAD-dependent histone deacetylase activity	GO:0006476//protein deacetylation;GO:0009292//genetic transfer;GO:0006355//regulation of transcription, DNA-dependent;GO:0009611//response to wounding;GO:0016570//histone modification;GO:0007275//multicellular organismal development	gi|460404712|ref|XP_004247825.1|/0/PREDICTED: histone deacetylase 19-like isoform 2 [Solanum lycopersicum]
Unigene42370_S2_3	832	31	112	8.46599	30.6126	1.85438	Up	3.57922e-12	1.10434e-10	K12590|1|2e-104|376|vvi:100262803|exosome complex component RRP46	-	GO:0003676//nucleic acid binding;GO:0008408//3'-5' exonuclease activity	GO:0010467//gene expression	gi|462420716|gb|EMJ24979.1|/1.92044e-103/hypothetical protein PRUPE_ppa010603mg [Prunus persica]
Unigene92561_S2_3	369	23	83	14.1625	51.1514	1.85269	Up	2.3403e-09	5.63577e-08	-	-	-	-	-
CL7722.Contig2_S2_3	1703	180	649	24.0158	86.6634	1.85144	Up	3.2977e-63	5.80578e-61	K08237|1|4e-62|237|vvi:100246482|hydroquinone glucosyltransferase [EC:2.4.1.218];K13263|3|3e-60|231|gmx:100101902|isoflavone 7-O-glucosyltransferase [EC:2.4.1.170]	-	GO:0016740//transferase activity	-	gi|37993657|gb|AAR06914.1|/0/UDP-glycosyltransferase 71E1 [Stevia rebaudiana]
Unigene59158_S2_3	374	15	54	9.11295	32.8343	1.84921	Up	1.6244e-06	2.73338e-05	K15015|1|4e-31|130|vvi:100265815|solute carrier family 32 (vesicular inhibitory amino acid transporter)	GO:0031224//intrinsic to membrane;GO:0031090//organelle membrane	GO:0005275//amine transmembrane transporter activity	-	gi|359482241|ref|XP_002266914.2|/5.80212e-30/PREDICTED: vacuolar amino acid transporter 1-like [Vitis vinifera]
CL322.Contig1_S2_1	2060	1058	3807	116.696	420.263	1.84853	Up	0	0	K01953|1|0.0|1035|vvi:100241610|asparagine synthase (glutamine-hydrolysing) [EC:6.3.5.4]	-	GO:0016884//carbon-nitrogen ligase activity, with glutamine as amido-N-donor;GO:0032559	GO:0009064//glutamine family amino acid metabolic process;GO:0006528//asparagine metabolic process	gi|6049841|gb|AAF02775.1|AF190728_1/0/asparagine synthetase [Helianthus annuus]
CL12252.Contig2_S2_3	1081	109	392	22.9108	82.4643	1.84774	Up	9.64314e-39	9.97956e-37	K14823|1|1e-80|298|gmx:100782432|rRNA-processing protein EBP2	-	-	-	gi|449488602|ref|XP_004158107.1|/1.53259e-80/PREDICTED: probable rRNA-processing protein EBP2 homolog [Cucumis sativus]
Unigene28579_S2_1	654	373	1341	129.59	466.291	1.84728	Up	2.74082e-128	1.00629e-125	-	-	-	-	gi|255537711|ref|XP_002509922.1|/1.80939e-22/conserved hypothetical protein [Ricinus communis]
CL12284.Contig1_S2_3	1695	69	248	9.24951	33.2727	1.84689	Up	4.47856e-25	2.92419e-23	K04345|1|1e-27|122|rcu:RCOM_1050860|protein kinase A [EC:2.7.11.11]	GO:0016020//membrane	GO:0004721//phosphoprotein phosphatase activity	-	gi|255553839|ref|XP_002517960.1|/0/protein phosphatase-2c, putative [Ricinus communis]
Unigene97782_S2_3	904	36	129	9.04843	32.4509	1.84252	Up	1.05519e-13	3.67998e-12	-	GO:0009534//chloroplast thylakoid	GO:0070011//peptidase activity, acting on L-amino acid peptides	GO:0019538//protein metabolic process;GO:0007165//signal transduction	gi|470134436|ref|XP_004303058.1|/1.05184e-113/PREDICTED: carboxyl-terminal-processing protease-like [Fragaria vesca subsp. vesca]
Unigene6286_S2_3	1641	105	375	14.5385	51.9671	1.83772	Up	7.18632e-37	7.10493e-35	-	-	-	-	gi|224127730|ref|XP_002329163.1|/2.38402e-153/predicted protein [Populus trichocarpa]
Unigene63049_S2_1	283	14	50	11.2404	40.1781	1.83772	Up	4.40464e-06	6.92972e-05	-	GO:0016020//membrane	GO:0016740//transferase activity	-	gi|332071134|gb|AED99885.1|/6.00057e-19/glycosyltransferase [Panax notoginseng]
Unigene27271_S2_3	924	74	264	18.197	64.9737	1.83616	Up	2.14222e-26	1.47797e-24	K09286|1|4e-11|67.0|pop:POPTR_571923|EREBP-like factor	-	GO:0003677//DNA binding	GO:0006633//fatty acid biosynthetic process;GO:0050794//regulation of cellular process;GO:0010467//gene expression;GO:0006950//response to stress	gi|81022813|gb|ABB55257.1|/1.14646e-46/AP2 transcription factor [Brassica carinata]
Unigene69292_S2_3	1116	30	107	6.10796	21.8035	1.83579	Up	1.49956e-11	4.39304e-10	K14855|1|1e-169|593|vvi:100262007|ribosome assembly protein 4	-	-	-	gi|225450034|ref|XP_002276009.1|/1.57734e-168/PREDICTED: notchless protein homolog [Vitis vinifera]
Unigene80447_S2_1	272	16	57	13.3657	47.6553	1.83411	Up	9.50218e-07	1.64868e-05	K03676|1|2e-08|55.5|bdi:100821530|glutaredoxin 3	-	GO:0016491//oxidoreductase activity	-	gi|462422907|gb|EMJ27170.1|/8.50225e-13/hypothetical protein PRUPE_ppa013805mg [Prunus persica]
CL8022.Contig3_S2_1	693	25	89	8.19683	29.2054	1.83309	Up	8.14014e-10	2.05225e-08	K12338|1|1e-22|104|aly:ARALYDRAFT_915488|anthocyanin 5-O-glucosyltransferase [EC:2.4.1.-];K13692|3|4e-18|89.7|aly:ARALYDRAFT_887739|UDP-glucose:(indol-3-yl)acetate beta-D-glucosyltransferase [EC:2.4.1.121]	-	-	-	gi|225433620|ref|XP_002263700.1|/5.73271e-33/PREDICTED: UDP-glycosyltransferase 75D1-like [Vitis vinifera]
CL10250.Contig2_S2_3	972	27	96	6.31156	22.46	1.83129	Up	1.80004e-10	4.84941e-09	-	-	-	-	-
Unigene83470_S2_1	637	29	103	10.3442	36.7708	1.82974	Up	3.99006e-11	1.13258e-09	-	-	-	-	gi|359481061|ref|XP_003632563.1|/3.6149e-36/PREDICTED: uncharacterized protein LOC100254761 isoform 3 [Vitis vinifera]
CL9848.Contig2_S2_3	466	11	39	5.36347	19.032	1.82719	Up	5.63286e-05	0.000724184	K14563|1|5e-61|231|ath:AT4G25630|rRNA 2'-O-methyltransferase fibrillarin [EC:2.1.1.-]	GO:0031981//nuclear lumen	GO:0003723//RNA binding;GO:0016741	GO:0006399//tRNA metabolic process;GO:0042254//ribosome biogenesis;GO:0006730//one-carbon metabolic process;GO:0009451//RNA modification	gi|218347123|emb|CAR92137.1|/1.86022e-61/fibrillarin 2 [Nicotiana benthamiana]
Unigene25406_S2_1	500	11	39	4.99876	17.7378	1.82719	Up	5.63286e-05	0.000724056	K03320|1|4e-65|244|mtr:MTR_7g069640|ammonium transporter, Amt family	GO:0031224//intrinsic to membrane	GO:0015101//organic cation transmembrane transporter activity	GO:0015696//ammonium transport	gi|357506079|ref|XP_003623328.1|/3.89418e-64/Ammonium transporter 3 member [Medicago truncatula]
Unigene77360_S2_3	661	11	39	3.78121	13.4174	1.82719	Up	5.63286e-05	0.000724311	K08819|1|1e-36|151|vvi:100240938|cyclin-dependent kinase 12/13 [EC:2.7.11.22 2.7.11.23]	-	GO:0004674//protein serine/threonine kinase activity;GO:0032559	GO:0006464//cellular protein modification process	gi|460366660|ref|XP_004229198.1|/4.57326e-37/PREDICTED: probable serine/threonine-protein kinase At1g54610-like [Solanum lycopersicum]
Unigene37761_S2_1	422	13	46	6.99955	24.7885	1.82434	Up	1.19703e-05	0.000173735	-	-	-	-	gi|462405630|gb|EMJ11094.1|/4.48572e-22/hypothetical protein PRUPE_ppa004075mg [Prunus persica]
CL2729.Contig2_S2_1	426	13	46	6.93383	24.5558	1.82434	Up	1.19703e-05	0.00017377	-	-	-	-	-
Unigene82935_S2_1	1058	71	251	15.248	53.9503	1.82301	Up	6.10518e-25	3.965e-23	-	-	GO:0016703	GO:0009608//response to symbiont;GO:0008152//metabolic process;GO:0010038//response to metal ion	gi|357460979|ref|XP_003600771.1|/1.04575e-142/2-nitropropane dioxygenase-like protein [Medicago truncatula]
CL6330.Contig2_S2_3	1195	15	53	2.85209	10.0859	1.82225	Up	2.56946e-06	4.19983e-05	K13493|1|5e-90|329|ath:AT5G05860|cytokinin-N-glucosyltransferase [EC:2.4.1.-];K13228|3|2e-69|261|zma:100274317|UDP-glucosyltransferase BX9 [EC:2.4.1.202];K13227|4|2e-52|204|zma:100277344|UDP-glucosyltransferase BX8 [EC:2.4.1.202];K12930|5|1e-42|172|rcu:RCOM_1324500|anthocyanidin 3-O-glucosyltransferase [EC:2.4.1.115]	-	GO:0016757//transferase activity, transferring glycosyl groups	-	gi|225449296|ref|XP_002281324.1|/9.3262e-114/PREDICTED: UDP-glycosyltransferase 76C4 [Vitis vinifera]
Unigene27360_S2_3	1396	15	53	2.44144	8.63368	1.82225	Up	2.56946e-06	4.20171e-05	-	-	-	-	-
Unigene14690_S2_3	603	15	53	5.65215	19.9878	1.82225	Up	2.56946e-06	4.20077e-05	-	GO:0031090//organelle membrane	-	GO:0006879//cellular iron ion homeostasis;GO:0006826//iron ion transport	gi|224108249|ref|XP_002314775.1|/1.56725e-67/predicted protein [Populus trichocarpa]
Unigene85307_S2_3	1292	49	173	8.61733	30.4501	1.82114	Up	1.24459e-17	5.62359e-16	K13417|1|6e-57|219|ath:AT2G13790|somatic embryogenesis receptor kinase 4 [EC:2.7.10.1 2.7.11.1];K04733|2|2e-56|218|smo:SELMODRAFT_33807|interleukin-1 receptor-associated kinase 4 [EC:2.7.11.1];K13418|5|2e-55|214|aly:ARALYDRAFT_895025|somatic embryogenesis receptor kinase 1 [EC:2.7.10.1 2.7.11.1]	-	GO:0004672//protein kinase activity;GO:0032559	GO:0006464//cellular protein modification process	gi|351724607|ref|NP_001238599.1|/1.02309e-153/protein kinase family protein [Glycine max]
Unigene17228_S2_3	373	19	67	11.574	40.8481	1.81938	Up	1.20952e-07	2.38713e-06	-	-	-	GO:0009607//response to biotic stimulus	gi|449448612|ref|XP_004142060.1|/2.42642e-44/PREDICTED: thaumatin-like protein-like [Cucumis sativus]
CL12861.Contig1_S2_3	834	21	74	5.72127	20.1777	1.81835	Up	2.64514e-08	5.66584e-07	K15015|1|6e-61|232|vvi:100265815|solute carrier family 32 (vesicular inhibitory amino acid transporter)	GO:0031090//organelle membrane	-	-	gi|359482241|ref|XP_002266914.2|/7.63997e-60/PREDICTED: vacuolar amino acid transporter 1-like [Vitis vinifera]
Unigene15969_S2_3	666	23	81	7.84681	27.6577	1.81751	Up	5.80828e-09	1.33871e-07	K06269|1|4e-92|335|osa:4332369|protein phosphatase 1, catalytic subunit [EC:3.1.3.16]	GO:0043234//protein complex	GO:0004721//phosphoprotein phosphatase activity;GO:0043169//cation binding	GO:0006464//cellular protein modification process	gi|11133833|sp|O04857.1|PP12_TOBAC/5.23902e-97/RecName: Full=Serine/threonine-protein phosphatase PP1 isozyme 2
Unigene27272_S2_3	776	819	2873	239.807	841.937	1.81184	Up	1.68277e-265	1.25457e-262	-	GO:0016020//membrane	-	-	gi|75102455|sp|Q41050.1|OEP16_PEA/1.73071e-47/RecName: Full=Outer envelope pore protein 16, chloroplastic; AltName: Full=Chloroplastic outer envelope pore protein of 16 kDa
Unigene13508_S2_3	1593	657	2302	93.7106	328.621	1.81014	Up	7.2908e-213	4.29587e-210	K01580|1|0.0|871|osa:4333932|glutamate decarboxylase [EC:4.1.1.15]	-	GO:0016831//carboxy-lyase activity;GO:0048037//cofactor binding;GO:0005515//protein binding	GO:0009064//glutamine family amino acid metabolic process	gi|3252856|gb|AAC24195.1|/0/glutamate decarboxylase isozyme 1 [Nicotiana tabacum]
Unigene45909_S2_3	624	14	49	5.0978	17.8574	1.80857	Up	6.96088e-06	0.000105406	-	-	-	-	-
Unigene92502_S2_3	754	12	42	3.61617	12.6673	1.80857	Up	3.26148e-05	0.000437637	-	GO:0044464//cell part	-	-	gi|460404020|ref|XP_004247483.1|/1.37689e-78/PREDICTED: uncharacterized protein LOC101266159 [Solanum lycopersicum]
CL3259.Contig1_S2_1	968	86	300	20.1866	70.4777	1.80377	Up	4.20704e-29	3.24925e-27	K09250|1|2e-21|101|sbi:SORBI_04g001720|cellular nucleic acid-binding protein	-	GO:0046872//metal ion binding;GO:0003676//nucleic acid binding	-	gi|115474635|ref|NP_001060914.1|/7.25627e-23/Os08g0129200 [Oryza sativa Japonica Group]
Unigene20305_S2_1	814	43	150	12.0028	41.9056	1.80377	Up	2.69362e-15	1.05582e-13	-	-	-	-	-
Unigene27507_S2_3	210	33	115	35.7054	124.533	1.80231	Up	4.84372e-12	1.47888e-10	-	-	-	-	-
Unigene1156_S2_3	1288	29	101	5.11589	17.8325	1.80145	Up	9.81586e-11	2.70021e-09	-	GO:0031090//organelle membrane;GO:0043231//intracellular membrane-bounded organelle	GO:0043169//cation binding	-	gi|460406474|ref|XP_004248689.1|/1.54713e-85/PREDICTED: protein FMP32, mitochondrial-like [Solanum lycopersicum]
CL3724.Contig5_S2_3	827	58	202	15.9354	55.5458	1.80145	Up	4.62442e-20	2.39967e-18	-	-	GO:0004553//hydrolase activity, hydrolyzing O-glycosyl compounds	GO:0008152//metabolic process	gi|225449529|ref|XP_002283647.1|/1.6838e-51/PREDICTED: glucan endo-1,3-beta-glucosidase isoform 1 [Vitis vinifera]
CL11103.Contig4_S2_3	323	117	407	82.3043	286.548	1.79974	Up	8.5149e-39	8.82446e-37	K02984|1|2e-30|128|vvi:100232969|small subunit ribosomal protein S3Ae	GO:0030529//ribonucleoprotein complex	GO:0005198//structural molecule activity	GO:0010467//gene expression	gi|298204890|emb|CBI34197.3|/3.72285e-29/unnamed protein product [Vitis vinifera]
CL1659.Contig1_S2_1	199	23	80	26.2612	91.4203	1.79958	Up	9.11596e-09	2.05822e-07	K02731|1|5e-27|117|vvi:100257349|20S proteasome subunit alpha 4 [EC:3.4.25.1]	GO:0005839//proteasome core complex;GO:0043231//intracellular membrane-bounded organelle	GO:0004175//endopeptidase activity	GO:0019941//modification-dependent protein catabolic process	gi|225428005|ref|XP_002278162.1|/8.75399e-26/PREDICTED: proteasome subunit alpha type-7 [Vitis vinifera]
Unigene12_S2_3	1055	84	292	18.0912	62.9414	1.79872	Up	2.89356e-28	2.15947e-26	K02945|1|2e-104|377|gmx:100820145|small subunit ribosomal protein S1	-	GO:0003676//nucleic acid binding	-	gi|359495207|ref|XP_002263508.2|/5.05132e-105/PREDICTED: uncharacterized protein LOC100240915 [Vitis vinifera]
Unigene42960_S2_3	365	21	73	13.0727	45.4816	1.79872	Up	4.15462e-08	8.69021e-07	-	-	-	-	-
CL2562.Contig1_S2_3	1149	61	212	12.0628	41.9587	1.7984	Up	6.1817e-21	3.34311e-19	K14791|1|2e-134|477|vvi:100257466|periodic tryptophan protein 1	-	GO:0004468//lysine N-acetyltransferase activity	-	gi|225431285|ref|XP_002275719.1|/2.24793e-133/PREDICTED: uncharacterized WD repeat-containing protein C17D11.16-like [Vitis vinifera]
Unigene25443_S2_3	599	19	66	7.20719	25.0566	1.79768	Up	1.90146e-07	3.65115e-06	K01183|1|2e-68|256|vvi:100263797|chitinase [EC:3.2.1.14]	-	GO:0004553//hydrolase activity, hydrolyzing O-glycosyl compounds;GO:0043167//ion binding	GO:0006026	gi|151558784|emb|CAO78600.1|/1.18733e-75/endochitinase and N-acetylglucosamine-binding hemagglutinin precursor [Parkia platycephala]
Unigene37663_S2_1	426	19	66	10.1341	35.2322	1.79768	Up	1.90146e-07	3.65211e-06	-	GO:0031224//intrinsic to membrane	GO:0046914//transition metal ion binding	-	gi|224053735|ref|XP_002297953.1|/2.12832e-48/predicted protein [Populus trichocarpa]
CL8031.Contig1_S2_1	1002	17	59	3.85497	13.3903	1.7964	Up	8.747e-07	1.52562e-05	-	-	-	-	gi|359485187|ref|XP_002279096.2|/3.60735e-105/PREDICTED: putative methyltransferase NSUN6-like [Vitis vinifera]
CL9136.Contig1_S2_1	1333	462	1603	78.7501	273.47	1.79603	Up	3.02822e-147	1.28634e-144	-	GO:0044464//cell part	-	-	gi|115465785|ref|NP_001056492.1|/8.79813e-140/Os05g0591900 [Oryza sativa Japonica Group]
Unigene14319_S2_3	654	109	378	37.8694	131.438	1.79528	Up	4.97312e-36	4.76839e-34	K12625|1|2e-40|163|mtr:MTR_4g080300|U6 snRNA-associated Sm-like protein LSm6	GO:0032991//macromolecular complex	GO:0005488//binding	-	gi|357474665|ref|XP_003607617.1|/2.77857e-39/U6 snRNA-associated Sm-like protein LSm6 [Medicago truncatula]
CL10898.Contig2_S2_3	902	15	52	3.77854	13.11	1.79477	Up	4.04928e-06	6.41623e-05	K03327|1|2e-94|343|vvi:100255994|multidrug resistance protein, MATE family	-	GO:0022857//transmembrane transporter activity	GO:0006810//transport	gi|470126077|ref|XP_004299020.1|/2.8615e-95/PREDICTED: MATE efflux family protein 9-like [Fragaria vesca subsp. vesca]
Unigene62587_S2_1	682	54	187	17.9907	62.3538	1.79322	Up	1.42172e-18	6.81597e-17	-	-	-	-	gi|217793895|gb|ACK56113.1|/1.09013e-36/ELF4-like protein [Hedyotis terminalis]
Unigene7892_S2_1	289	13	45	10.2208	35.4095	1.79263	Up	1.88972e-05	0.000265058	-	-	GO:0016712//oxidoreductase activity, acting on paired donors, with incorporation or reduction of molecular oxygen, reduced flavin or flavoprotein as one donor, and incorporation of one atom of oxygen;GO:0005506//iron ion binding	GO:0008152//metabolic process	gi|460408018|ref|XP_004249445.1|/2.49879e-25/PREDICTED: cytochrome P450 94A1-like [Solanum lycopersicum]
CL6939.Contig1_S2_1	1653	185	640	25.4295	88.0466	1.79176	Up	1.09296e-59	1.78646e-57	-	GO:0043231//intracellular membrane-bounded organelle	-	-	gi|460402164|ref|XP_004246584.1|/5.00716e-159/PREDICTED: uncharacterized protein LOC101249675 [Solanum lycopersicum]
Unigene79430_S2_1	704	55	190	17.7513	61.3743	1.78971	Up	8.41942e-19	4.07653e-17	-	-	-	-	gi|460377171|ref|XP_004234368.1|/6.43605e-72/PREDICTED: inactive rhomboid protein 1-like [Solanum lycopersicum]
Unigene74320_S2_1	486	194	670	90.6995	313.505	1.78932	Up	2.7324e-62	4.75327e-60	K02943|1|2e-21|99.8|rcu:RCOM_0792560|large subunit ribosomal protein LP2	GO:0030529//ribonucleoprotein complex	GO:0005198//structural molecule activity	GO:0006412//translation	gi|255576341|ref|XP_002529063.1|/1.86463e-20/60S acidic ribosomal protein P2, putative [Ricinus communis]
Unigene27415_S2_1	1766	628	2165	80.7994	278.787	1.78675	Up	8.88318e-197	4.77229e-194	K14207|1|2e-153|540|rcu:RCOM_0012320|solute carrier family 38 (sodium-coupled neutral amino acid transporter), member 2	GO:0031090//organelle membrane;GO:0043231//intracellular membrane-bounded organelle	GO:0005275//amine transmembrane transporter activity	GO:0015837//amine transport	gi|255586905|ref|XP_002534057.1|/2.90197e-152/amino acid transporter, putative [Ricinus communis]
Unigene27625_S2_3	837	79	272	21.4457	73.9008	1.7849	Up	3.58288e-26	2.45109e-24	-	-	GO:0046914//transition metal ion binding	-	gi|462408002|gb|EMJ13336.1|/8.56119e-35/hypothetical protein PRUPE_ppa012192mg [Prunus persica]
Unigene6431_S2_1	632	25	86	8.98798	30.9448	1.78363	Up	3.14084e-09	7.46031e-08	-	-	-	-	gi|462421722|gb|EMJ25985.1|/7.66785e-15/hypothetical protein PRUPE_ppa023884mg, partial [Prunus persica]
Unigene93133_S2_3	1557	260	894	37.9423	130.573	1.78298	Up	3.97674e-82	9.05148e-80	K00924|1|1e-170|597|osa:4342410|[EC:2.7.1.-];K07198|3|5e-74|276|pop:POPTR_818055|5'-AMP-activated protein kinase, catalytic alpha subunit [EC:2.7.11.11]	-	GO:0004672//protein kinase activity;GO:0032559	GO:0009267//cellular response to starvation;GO:0009743//response to carbohydrate stimulus;GO:0006813//potassium ion transport;GO:0023052//signaling;GO:0006970//response to osmotic stress;GO:0006464//cellular protein modification process	gi|296088995|emb|CBI38698.3|/0/unnamed protein product [Vitis vinifera]
Unigene15358_S2_3	417	37	127	20.1607	69.2585	1.78045	Up	5.86358e-13	1.93588e-11	-	GO:0043231//intracellular membrane-bounded organelle	GO:0003676//nucleic acid binding	-	gi|224077838|ref|XP_002305430.1|/2.64747e-27/predicted protein [Populus trichocarpa]
CL4675.Contig2_S2_3	1187	309	1060	59.149	203.077	1.7796	Up	8.6757e-97	2.3134e-94	-	GO:0031224//intrinsic to membrane	-	GO:0032502//developmental process	gi|225435207|ref|XP_002284871.1|/2.19522e-115/PREDICTED: uncharacterized protein LOC100260311 isoform 1 [Vitis vinifera]
Unigene76658_S2_3	1271	296	1015	52.9158	181.604	1.77903	Up	1.02365e-92	2.60595e-90	K03246|1|2e-171|600|rcu:RCOM_0776150|translation initiation factor 3 subunit I	GO:0031461//cullin-RING ubiquitin ligase complex	GO:0008135//translation factor activity, nucleic acid binding	GO:0006970//response to osmotic stress;GO:0006412//translation;GO:0010038//response to metal ion	gi|462419602|gb|EMJ23865.1|/1.82653e-171/hypothetical protein PRUPE_ppa008567mg [Prunus persica]
CL6957.Contig1_S2_1	1034	14	48	3.07643	10.5567	1.77882	Up	1.09567e-05	0.000160137	K01240|1|6e-08|56.6|aly:ARALYDRAFT_482605|uridine nucleosidase [EC:3.2.2.3]	-	-	-	gi|460367244|ref|XP_004229485.1|/3.18511e-120/PREDICTED: uncharacterized protein LOC101244900 [Solanum lycopersicum]
Unigene82615_S2_1	174	14	48	18.2818	62.7332	1.77882	Up	1.09567e-05	0.000160105	-	-	-	-	-
Unigene70986_S2_1	615	68	233	25.1231	86.1562	1.77794	Up	1.58817e-22	9.19465e-21	-	-	-	-	gi|460400733|ref|XP_004245887.1|/1.504e-28/PREDICTED: uncharacterized protein LOC101266359 [Solanum lycopersicum]
Unigene42329_S2_3	1248	106	363	19.2988	66.1451	1.77712	Up	3.33958e-34	3.02354e-32	K08900|1|2e-131|467|pop:POPTR_262253|mitochondrial chaperone BCS1	GO:0044464//cell part	GO:0017111//nucleoside-triphosphatase activity;GO:0032559	-	gi|356562437|ref|XP_003549478.1|/3.28791e-133/PREDICTED: probable mitochondrial chaperone BCS1-B-like [Glycine max]
Unigene36094_S2_1	1203	78	267	14.7322	50.4721	1.77651	Up	1.4585e-25	9.74952e-24	-	GO:0044464//cell part	-	-	gi|460392527|ref|XP_004241867.1|/3.79668e-131/PREDICTED: patellin-5-like [Solanum lycopersicum]
Unigene35938_S2_1	769	12	41	3.54564	12.1245	1.77381	Up	5.1424e-05	0.000665461	-	-	GO:0046872//metal ion binding;GO:0008092//cytoskeletal protein binding	-	gi|470107606|ref|XP_004290135.1|/5.20073e-89/PREDICTED: fimbrin-like protein 2-like [Fragaria vesca subsp. vesca]
Unigene79240_S2_1	645	12	41	4.22728	14.4554	1.77381	Up	5.1424e-05	0.000665343	-	GO:0009536//plastid	-	-	gi|297745850|emb|CBI15906.3|/1.01743e-94/unnamed protein product [Vitis vinifera]
Unigene48629_S2_3	492	29	99	13.3928	45.7589	1.77259	Up	2.39486e-10	6.37434e-09	-	-	-	-	gi|462412053|gb|EMJ17102.1|/1.41226e-15/hypothetical protein PRUPE_ppa010763mg [Prunus persica]
Unigene62309_S2_1	380	17	58	10.1649	34.7096	1.77174	Up	1.37191e-06	2.33487e-05	-	-	-	-	-
Unigene38333_S2_1	371	17	58	10.4115	35.5517	1.77174	Up	1.37191e-06	2.33378e-05	K02987|1|5e-34|140|bdi:100846406|small subunit ribosomal protein S4e	GO:0030529//ribonucleoprotein complex	GO:0003723//RNA binding;GO:0005198//structural molecule activity	GO:0010467//gene expression	gi|462401370|gb|EMJ06927.1|/4.30836e-33/hypothetical protein PRUPE_ppa010072mg [Prunus persica]
Unigene85200_S2_3	1024	34	116	7.54429	25.7611	1.77174	Up	6.9523e-12	2.09899e-10	-	GO:0043231//intracellular membrane-bounded organelle	GO:0004486//methylenetetrahydrofolate dehydrogenase [NAD(P)+] activity;GO:0019238//cyclohydrolase activity	GO:0006760//folic acid-containing compound metabolic process	gi|462414644|gb|EMJ19381.1|/3.71954e-113/hypothetical protein PRUPE_ppa007647mg [Prunus persica]
Unigene42014_S2_1	456	17	58	8.47078	28.9247	1.77174	Up	1.37191e-06	2.33432e-05	-	-	GO:0046872//metal ion binding	-	gi|225440757|ref|XP_002281218.1|/2.55846e-39/PREDICTED: uncharacterized protein LOC100261287 [Vitis vinifera]
Unigene42577_S2_1	590	15	51	5.77668	19.6573	1.76675	Up	6.35706e-06	9.68242e-05	-	-	-	-	gi|470116928|ref|XP_004294624.1|/2.50748e-14/PREDICTED: E3 UFM1-protein ligase 1 homolog [Fragaria vesca subsp. vesca]
Unigene13549_S2_3	2327	101	343	9.86199	33.52	1.76507	Up	4.06828e-32	3.42838e-30	K01897|1|0.0|1051|vvi:100252885|long-chain acyl-CoA synthetase [EC:6.2.1.3]	GO:0043231//intracellular membrane-bounded organelle	GO:0015645//fatty acid ligase activity	GO:0006631//fatty acid metabolic process	gi|317373793|gb|ADV16379.1|/0/long-chain acyl-CoA synthetase 2 [Helianthus annuus]
Unigene6822_S2_3	1204	109	370	20.5702	69.8845	1.76441	Up	1.67708e-34	1.53935e-32	-	GO:0043231//intracellular membrane-bounded organelle;GO:0016020//membrane	-	-	gi|224124124|ref|XP_002319251.1|/2.03465e-108/predicted protein [Populus trichocarpa]
Unigene1938_S2_3	1349	114	386	19.2014	65.07	1.76078	Up	7.95528e-36	7.56819e-34	K03327|1|0.0|655|vvi:100267226|multidrug resistance protein, MATE family	GO:0044464//cell part	GO:0015291//secondary active transmembrane transporter activity	GO:0003006//developmental process involved in reproduction;GO:0015893//drug transport	gi|224097194|ref|XP_002310871.1|/0/predicted protein [Populus trichocarpa]
Unigene45204_S2_3	740	13	44	3.99164	13.5216	1.76021	Up	2.9703e-05	0.000401664	-	-	-	GO:0003006//developmental process involved in reproduction	gi|460368263|ref|XP_004229987.1|/6.19376e-92/PREDICTED: uncharacterized protein LOC101253533 [Solanum lycopersicum]
CL284.Contig8_S2_3	1681	13	44	1.75717	5.95238	1.76021	Up	2.9703e-05	0.00040159	K15638|1|1e-120|431|ath:AT1G17060|cytochrome P450, family 72, subfamily C, polypeptide 1;K15639|3|1e-112|405|aly:ARALYDRAFT_901457|cytochrome P450, family 734, subfamily A, polypeptide 1 (PHYB activation tagged suppressor 1) [EC:1.14.-.-];K10717|5|2e-87|322|gmx:100812567|cytokinin trans-hydroxylase	-	-	-	gi|397771300|gb|AFO64616.1|/0/cytochrome P450 mono-oxygenase [Artemisia annua]
CL6842.Contig1_S2_3	607	55	186	20.588	69.6835	1.75902	Up	4.9098e-18	2.28487e-16	K09481|1|3e-18|89.7|vvi:100241050|protein transport protein SEC61 subunit beta	-	-	GO:0006810//transport	gi|297734549|emb|CBI16600.3|/3.35411e-17/unnamed protein product [Vitis vinifera]
CL11816.Contig1_S2_3	664	32	108	10.9502	36.988	1.7561	Up	4.86078e-11	1.37227e-09	-	-	-	-	gi|225457753|ref|XP_002278084.1|/8.57077e-92/PREDICTED: transmembrane protein 184C [Vitis vinifera]
Unigene67089_S2_1	334	16	54	10.8846	36.7666	1.7561	Up	3.69084e-06	5.87503e-05	-	-	-	-	gi|462420449|gb|EMJ24712.1|/1.04183e-18/hypothetical protein PRUPE_ppa011892mg [Prunus persica]
CL8157.Contig2_S2_3	1947	1091	3682	127.32	430.055	1.75606	Up	0	0	K04077|1|5e-143|506|smo:SELMODRAFT_165043|chaperonin GroEL	GO:0009526//plastid envelope;GO:0005840//ribosome;GO:0009532//plastid stroma;GO:0005576//extracellular region	GO:0005515//protein binding;GO:0032559	GO:0006457//protein folding;GO:0007275//multicellular organismal development;GO:0009657//plastid organization	gi|224132004|ref|XP_002328161.1|/0/predicted protein [Populus trichocarpa]
Unigene84768_S2_3	959	70	236	16.5851	55.9628	1.75458	Up	2.0761e-22	1.19815e-20	K10268|1|1e-06|52.0|rcu:RCOM_0678590|F-box and leucine-rich repeat protein 2/20	-	GO:0005488//binding	GO:0010468//regulation of gene expression;GO:0009725//response to hormone stimulus;GO:0019941//modification-dependent protein catabolic process	gi|462419573|gb|EMJ23836.1|/2.35137e-58/hypothetical protein PRUPE_ppa008530mg [Prunus persica]
CL263.Contig1_S2_3	316	27	91	19.414	65.4877	1.75412	Up	1.68492e-09	4.12276e-08	-	-	-	-	gi|356532880|ref|XP_003534997.1|/5.64595e-09/PREDICTED: uncharacterized protein LOC100500487 [Glycine max]
Unigene37794_S2_1	538	19	64	8.02437	27.0523	1.75329	Up	4.65574e-07	8.46596e-06	-	GO:0031224//intrinsic to membrane	GO:0046914//transition metal ion binding	-	gi|460397180|ref|XP_004244146.1|/1.14619e-38/PREDICTED: early nodulin-like protein 2-like [Solanum lycopersicum]
Unigene19622_S2_1	585	19	64	7.37967	24.8788	1.75329	Up	4.65574e-07	8.46385e-06	K07447|1|1e-20|97.4|vvi:100266792|putative holliday junction resolvase [EC:3.1.-.-]	-	-	-	gi|449452328|ref|XP_004143911.1|/7.94442e-21/PREDICTED: putative Holliday junction resolvase-like isoform 2 [Cucumis sativus]
Unigene85162_S2_3	779	135	454	39.3764	132.533	1.75095	Up	1.55094e-41	1.72475e-39	-	GO:0031410//cytoplasmic vesicle	-	-	gi|351725091|ref|NP_001237592.1|/6.40201e-50/uncharacterized protein LOC100305592 precursor [Glycine max]
CL6685.Contig1_S2_3	714	25	84	7.95575	26.7539	1.74968	Up	7.63392e-09	1.73973e-07	-	-	-	GO:0009267//cellular response to starvation	gi|359806636|ref|NP_001241021.1|/9.89566e-60/uncharacterized protein LOC100792209 [Glycine max]
Unigene14143_S2_3	935	89	299	21.6281	72.7219	1.74949	Up	7.13166e-28	5.23153e-26	K04488|1|2e-59|227|ath:AT4G04080|nitrogen fixation protein NifU and related proteins	GO:0043231//intracellular membrane-bounded organelle	GO:0046914//transition metal ion binding;GO:0051540	GO:0031163	gi|460380941|ref|XP_004236211.1|/8.90781e-71/PREDICTED: iron-sulfur cluster assembly protein 1-like [Solanum lycopersicum]
CL5200.Contig2_S2_1	566	14	47	5.62019	18.8837	1.74845	Up	1.7175e-05	0.000242297	K14376|1|1e-65|247|rcu:RCOM_0723820|poly(A) polymerase [EC:2.7.7.19]	GO:0043231//intracellular membrane-bounded organelle	GO:0070566//adenylyltransferase activity;GO:0003676//nucleic acid binding	GO:0031123//RNA 3'-end processing	gi|255567792|ref|XP_002524874.1|/1.0643e-64/Poly(A) polymerase alpha, putative [Ricinus communis]
Unigene68571_S2_3	466	14	47	6.82624	22.936	1.74845	Up	1.7175e-05	0.00024225	-	GO:0044464//cell part	-	-	gi|462411933|gb|EMJ16982.1|/2.04189e-55/hypothetical protein PRUPE_ppa009766mg [Prunus persica]
CL1555.Contig1_S2_1	597	45	151	17.1269	57.5186	1.74777	Up	8.5581e-15	3.23142e-13	K00658|1|1e-34|144|pop:POPTR_727965|2-oxoglutarate dehydrogenase E2 component (dihydrolipoamide succinyltransferase) [EC:2.3.1.61]	GO:0005840//ribosome;GO:0043231//intracellular membrane-bounded organelle	GO:0046914//transition metal ion binding;GO:0016740//transferase activity	GO:0006950//response to stress	gi|224116582|ref|XP_002317337.1|/1.12427e-33/predicted protein [Populus trichocarpa]
Unigene25433_S2_1	698	17	57	5.53392	18.5706	1.74664	Up	2.14422e-06	3.54121e-05	-	GO:0044464//cell part	GO:0015075//ion transmembrane transporter activity	GO:0006811//ion transport	gi|460377967|ref|XP_004234757.1|/1.22245e-99/PREDICTED: metal tolerance protein 4-like [Solanum lycopersicum]
Unigene6494_S2_3	798	51	171	14.5213	48.7303	1.74664	Up	1.50184e-16	6.3648e-15	K09286|1|4e-31|133|rcu:RCOM_1589590|EREBP-like factor	-	-	-	gi|358008882|gb|AET99100.1|/6.53281e-37/dehydration-responsive element-binding protein DREB3 [Solanum tuberosum]
CL311.Contig2_S2_1	375	23	77	13.9359	46.6944	1.74444	Up	3.46944e-08	7.322e-07	-	GO:0005576//extracellular region	GO:0004553//hydrolase activity, hydrolyzing O-glycosyl compounds	GO:0008152//metabolic process	gi|296142021|gb|ADG96009.1|/9.80553e-62/beta-1,3-glucanase PR2 [Chrysanthemum x morifolium]
CL7311.Contig1_S2_3	681	26	87	8.67492	29.0521	1.74372	Up	4.46958e-09	1.04233e-07	K11096|1|3e-55|213|pop:POPTR_709823|small nuclear ribonucleoprotein D2	GO:0030529//ribonucleoprotein complex;GO:0031981//nuclear lumen	GO:0005488//binding	-	gi|224068340|ref|XP_002302713.1|/3.3731e-54/predicted protein [Populus trichocarpa]
CL7911.Contig1_S2_1	660	61	204	21.0003	70.2897	1.7429	Up	2.08672e-19	1.0407e-17	K00696|1|3e-106|382|rcu:RCOM_0271410|sucrose-phosphate synthase [EC:2.4.1.14]	-	GO:0035251//UDP-glucosyltransferase activity	GO:0005984//disaccharide metabolic process	gi|255582303|ref|XP_002531942.1|/3.88438e-105/sucrose phosphate syntase, putative [Ricinus communis]
Unigene71536_S2_1	1829	253	846	31.4301	105.187	1.74274	Up	1.96642e-75	4.11668e-73	K15638|1|1e-119|428|ath:AT1G17060|cytochrome P450, family 72, subfamily C, polypeptide 1;K15639|3|4e-116|417|aly:ARALYDRAFT_901457|cytochrome P450, family 734, subfamily A, polypeptide 1 (PHYB activation tagged suppressor 1) [EC:1.14.-.-];K10717|5|1e-90|332|vvi:100258332|cytokinin trans-hydroxylase	-	-	-	gi|336462662|gb|AEI59772.1|/0/cytochrome P450 [Helianthus annuus]
Unigene86894_S2_3	439	41	137	21.2207	70.9679	1.7417	Up	1.7043e-13	5.82965e-12	-	GO:0043231//intracellular membrane-bounded organelle	-	-	gi|255560021|ref|XP_002521029.1|/2.67625e-11/conserved hypothetical protein [Ricinus communis]
Unigene68695_S2_3	1350	56	187	9.42527	31.5002	1.74076	Up	6.94896e-18	3.19517e-16	K14863|1|4e-178|622|vvi:100265290|ribosome biogenesis protein YTM1	GO:0031234//extrinsic to internal side of plasma membrane;GO:0031461//cullin-RING ubiquitin ligase complex;GO:0031981//nuclear lumen	-	-	gi|225451717|ref|XP_002279575.1|/5.35959e-177/PREDICTED: ribosome biogenesis protein WDR12 homolog [Vitis vinifera]
Unigene54081_S2_1	1225	15	50	2.78224	9.28196	1.73818	Up	9.9408e-06	0.000146403	K13179|1|3e-30|130|gmx:100797375|ATP-dependent RNA helicase DDX18/HAS1 [EC:3.6.4.13]	GO:0044464//cell part	GO:0032559;GO:0042623//ATPase activity, coupled	-	gi|462415379|gb|EMJ20116.1|/5.52949e-85/hypothetical protein PRUPE_ppa001456mg [Prunus persica]
Unigene75066_S2_1	1084	15	50	3.14414	10.4893	1.73818	Up	9.9408e-06	0.000146373	-	GO:0044464//cell part	-	-	gi|460372774|ref|XP_004232200.1|/7.04828e-142/PREDICTED: uncharacterized membrane protein YLR241W-like [Solanum lycopersicum]
Unigene55956_S2_3	413	15	50	8.25241	27.5312	1.73818	Up	9.9408e-06	0.000146462	-	GO:0031224//intrinsic to membrane	-	-	gi|225423915|ref|XP_002281939.1|/1.15807e-14/PREDICTED: GDT1-like protein 4 [Vitis vinifera]
CL4872.Contig3_S2_3	526	21	70	9.07137	30.2634	1.73818	Up	1.58254e-07	3.07269e-06	-	-	-	-	gi|462419166|gb|EMJ23429.1|/5.51093e-46/hypothetical protein PRUPE_ppa007889mg [Prunus persica]
CL4982.Contig3_S2_1	320	15	50	10.6508	35.5325	1.73818	Up	9.9408e-06	0.000146432	K03327|1|2e-41|165|gmx:100783627|multidrug resistance protein, MATE family	GO:0044464//cell part	GO:0015291//secondary active transmembrane transporter activity	GO:0015893//drug transport	gi|356566004|ref|XP_003551225.1|/2.75749e-40/PREDICTED: protein TRANSPARENT TESTA 12-like [Glycine max]
Unigene15987_S2_1	379	30	100	17.9855	60.0021	1.73818	Up	3.39744e-10	8.91941e-09	-	GO:0009536//plastid	-	-	gi|460376646|ref|XP_004234108.1|/4.29196e-09/PREDICTED: uncharacterized protein LOC101255560 isoform 7 [Solanum lycopersicum]
Unigene27746_S2_1	218	822	2738	856.751	2856.16	1.73713	Up	7.8624e-239	5.08363e-236	-	-	-	-	-
CL7125.Contig2_S2_1	1110	251	835	51.3795	171.068	1.73531	Up	4.84598e-74	1.00017e-71	-	-	-	-	gi|460369798|ref|XP_004230744.1|/6.92953e-100/PREDICTED: kynurenine formamidase-like [Solanum lycopersicum]
Unigene73691_S2_1	906	86	286	21.568	71.7866	1.73482	Up	1.95562e-26	1.35435e-24	K11294|1|3e-20|97.1|smo:SELMODRAFT_15428|nucleolin;K14411|3|3e-15|80.5|sbi:SORBI_05g025410|RNA-binding protein Musashi;K13126|4|6e-14|76.3|ath:AT4G34110|polyadenylate-binding protein	GO:0009526//plastid envelope;GO:0009532//plastid stroma	GO:0003676//nucleic acid binding	-	gi|449518978|ref|XP_004166512.1|/2.22396e-63/PREDICTED: 28 kDa ribonucleoprotein, chloroplastic-like [Cucumis sativus]
Unigene27809_S2_3	1849	3320	11025	407.982	1355.96	1.73274	Up	0	0	K01611|1|7e-144|509|pop:POPTR_566714|S-adenosylmethionine decarboxylase [EC:4.1.1.50]	-	GO:0016831//carboxy-lyase activity	GO:0006596//polyamine biosynthetic process	gi|224108597|ref|XP_002314904.1|/9.8673e-143/predicted protein [Populus trichocarpa]
Unigene15648_S2_3	365	25	83	15.5628	51.712	1.7324	Up	1.18567e-08	2.64838e-07	-	-	GO:0016787//hydrolase activity	-	gi|225438375|ref|XP_002274622.1|/9.38459e-20/PREDICTED: ABC transporter G family member 5 isoform 1 [Vitis vinifera]
CL6506.Contig3_S2_1	1581	132	438	18.9706	63.0011	1.73161	Up	1.54728e-39	1.63839e-37	-	-	-	-	gi|357466475|ref|XP_003603522.1|/7.9275e-98/Protein lunapark [Medicago truncatula]
Unigene77274_S2_3	1506	22	73	3.31923	11.0231	1.73161	Up	9.23196e-08	1.85306e-06	K14841|1|2e-141|396|gmx:100816020|ribosome biogenesis protein NSA1	-	-	-	gi|356560339|ref|XP_003548450.1|/1.98457e-140/PREDICTED: WD repeat-containing protein 74-like [Glycine max]
Unigene27510_S2_3	1390	19	63	3.10583	10.307	1.73057	Up	7.25016e-07	1.28385e-05	K13523|1|2e-165|580|vvi:100262467|lysophosphatidic acid acyltransferase / lysophosphatidylinositol acyltransferase [EC:2.3.1.51 2.3.1.-]	GO:0031090//organelle membrane;GO:0043231//intracellular membrane-bounded organelle;GO:0031224//intrinsic to membrane	GO:0016411//acylglycerol O-acyltransferase activity	GO:0006644//phospholipid metabolic process	gi|156122740|gb|ABU50327.1|/1.12702e-177/1-acyl-sn-glycerol-3-phosphate acyltransferase [Helianthus annuus]
Unigene42663_S2_3	1339	73	242	12.3874	41.0999	1.73026	Up	1.58218e-22	9.17452e-21	K14840|1|7e-96|349|vvi:100250159|nucleolar protein 53	-	-	-	gi|449491715|ref|XP_004158982.1|/2.6969e-96/PREDICTED: uncharacterized protein At2g40430-like [Cucumis sativus]
Unigene14096_S2_3	2159	73	242	7.68262	25.4899	1.73026	Up	1.58218e-22	9.16725e-21	-	GO:0009570//chloroplast stroma	GO:0016747//transferase activity, transferring acyl groups other than amino-acyl groups	-	gi|359487917|ref|XP_002271452.2|/0/PREDICTED: acyltransferase-like protein At1g54570, chloroplastic-like [Vitis vinifera]
Unigene73913_S2_1	1157	132	437	25.9227	85.8922	1.72831	Up	2.38248e-39	2.50823e-37	K06268|1|4e-113|406|mtr:MTR_5g096420|protein phosphatase 3, regulatory subunit	GO:0000325//plant-type vacuole;GO:0005840//ribosome;GO:0031012//extracellular matrix	GO:0046872//metal ion binding	GO:0019932//second-messenger-mediated signaling	gi|462401483|gb|EMJ07040.1|/1.3698e-114/hypothetical protein PRUPE_ppa011040mg [Prunus persica]
CL12385.Contig1_S2_3	1137	39	129	7.7937	25.8009	1.72704	Up	1.17818e-12	3.79549e-11	-	GO:0031090//organelle membrane;GO:0030964	-	GO:0050896//response to stimulus	gi|12751303|gb|AAK07610.1|AF319771_2/1.25162e-128/prohibitin 1-like protein [Brassica napus]
CL12383.Contig1_S2_3	1335	65	215	11.063	36.6238	1.72704	Up	3.91688e-20	2.03831e-18	-	-	-	-	gi|462399986|gb|EMJ05654.1|/5.96146e-112/hypothetical protein PRUPE_ppa026104mg [Prunus persica]
Unigene5320_S2_1	504	62	205	27.9512	92.4973	1.7265	Up	2.93672e-19	1.45468e-17	K14545|1|6e-49|191|vvi:100265155|ribosomal RNA-processing protein 7	-	-	-	gi|449481267|ref|XP_004156132.1|/2.33857e-48/PREDICTED: ribosomal RNA-processing protein 7 homolog A-like isoform 2 [Cucumis sativus]
CL2344.Contig1_S2_3	181	36	119	45.1922	149.511	1.72611	Up	8.97386e-12	2.67506e-10	K00134|1|6e-29|123|mtr:MTR_3g085850|glyceraldehyde 3-phosphate dehydrogenase [EC:1.2.1.12]	GO:0044424//intracellular part	GO:0000166//nucleotide binding	GO:0006007//glucose catabolic process	gi|346682873|gb|AEO45785.1|/7.00946e-28/glyceraldehyde-3-phosphate dehydrogenase C [Scoparia dulcis]
CL2197.Contig3_S2_1	594	66	218	25.2462	83.4595	1.72501	Up	2.31232e-20	1.21631e-18	K13076|1|1e-93|340|pop:POPTR_644538|delta8-fatty-acid desaturase [EC:1.14.19.4]	-	GO:0005506//iron ion binding;GO:0016705//oxidoreductase activity, acting on paired donors, with incorporation or reduction of molecular oxygen	GO:0006631//fatty acid metabolic process	gi|76803801|gb|ABA55805.1|/1.26851e-106/delta-8 sphingolipid desaturase [Crepis alpina]
CL1198.Contig3_S2_3	1911	263	868	31.2705	103.292	1.72385	Up	3.35432e-76	7.16598e-74	K14538|1|5e-174|609|vvi:100242583|nuclear GTP-binding protein	-	GO:0000166//nucleotide binding	-	gi|350540086|ref|NP_001234382.1|/8.89687e-179/nuclear GTPase-like [Solanum lycopersicum]
Unigene15685_S2_3	587	17	56	6.58037	21.6948	1.72111	Up	3.33924e-06	5.35973e-05	K13493|1|2e-33|140|ath:AT5G05870|cytokinin-N-glucosyltransferase [EC:2.4.1.-];K13228|3|4e-23|105|zma:100274317|UDP-glucosyltransferase BX9 [EC:2.4.1.202];K13691|4|4e-22|102|sbi:SORBI_01g021110|pathogen-inducible salicylic acid glucosyltransferase [EC:2.4.1.-]	-	GO:0016758//transferase activity, transferring hexosyl groups	-	gi|470146601|ref|XP_004308911.1|/8.4486e-39/PREDICTED: UDP-glycosyltransferase 76F1-like [Fragaria vesca subsp. vesca]
Unigene6723_S2_3	1721	58	191	7.65749	25.2382	1.72066	Up	5.7611e-18	2.66576e-16	K05666|1|8e-97|352|olu:OSTLU_35503|ATP-binding cassette, subfamily C (CFTR/MRP), member 2;K05658|3|4e-38|157|vvi:100259227|ATP-binding cassette, subfamily B (MDR/TAP), member 1	-	GO:0017111//nucleoside-triphosphatase activity	-	gi|225443998|ref|XP_002281070.1|/0/PREDICTED: ABC transporter C family member 2-like [Vitis vinifera]
CL7950.Contig2_S2_1	417	24	79	13.0772	43.0821	1.72004	Up	3.14522e-08	6.67245e-07	-	-	-	-	gi|224091465|ref|XP_002309261.1|/2.62749e-38/predicted protein [Populus trichocarpa]
Unigene98567_S2_3	594	24	79	9.18045	30.2445	1.72004	Up	3.14522e-08	6.67439e-07	-	-	-	-	gi|356540690|ref|XP_003538819.1|/5.65769e-14/PREDICTED: uncharacterized protein LOC100814669 [Glycine max]
CL9682.Contig1_S2_1	616	38	125	14.0166	46.1461	1.71907	Up	3.09634e-12	9.61036e-11	-	-	-	-	gi|224141087|ref|XP_002323906.1|/3.14332e-18/predicted protein [Populus trichocarpa]
Unigene48478_S2_3	661	14	46	4.81245	15.8257	1.71742	Up	2.68074e-05	0.000365075	-	GO:0012505//endomembrane system	GO:0005515//protein binding	-	gi|460375208|ref|XP_004233399.1|/2.26969e-36/PREDICTED: WPP domain-interacting tail-anchored protein 1-like [Solanum lycopersicum]
Unigene42480_S2_3	2171	49	161	5.12833	16.8644	1.71742	Up	2.46064e-15	9.6813e-14	K03879|1|3e-65|248|rcu:RCOM_2033430|NADH-ubiquinone oxidoreductase chain 2 [EC:1.6.5.3]	GO:0043231//intracellular membrane-bounded organelle;GO:0044425//membrane part	GO:0050136//NADH dehydrogenase (quinone) activity	GO:0022904//respiratory electron transport chain	gi|357436153|ref|XP_003588352.1|/1.28521e-128/NADH dehydrogenase subunit [Medicago truncatula]
CL8653.Contig4_S2_3	1577	14	46	2.01714	6.63333	1.71742	Up	2.68074e-05	0.000365143	K04424|1|7e-47|186|aly:ARALYDRAFT_909157|sterile alpha motif and leucine zipper containing kinase AZK [EC:2.7.11.25];K14510|3|6e-43|173|pop:POPTR_589567|serine/threonine-protein kinase CTR1 [EC:2.7.11.1];K00870|4|1e-42|172|cme:CMA103C|protein kinase [EC:2.7.1.37]	-	GO:0004702//receptor signaling protein serine/threonine kinase activity;GO:0032559	GO:0006464//cellular protein modification process	gi|460396214|ref|XP_004243673.1|/0/PREDICTED: serine/threonine-protein kinase HT1-like [Solanum lycopersicum]
CL7365.Contig2_S2_1	312	18	59	13.1086	43.0034	1.71394	Up	1.93773e-06	3.22718e-05	-	-	-	-	gi|460370841|ref|XP_004231257.1|/4.93464e-13/PREDICTED: receptor-like protein 12-like [Solanum lycopersicum]
Unigene85859_S2_3	747	47	154	14.2961	46.882	1.71341	Up	1.09421e-14	4.11247e-13	-	-	-	-	gi|460403904|ref|XP_004247426.1|/8.15903e-76/PREDICTED: nucleolar protein 16-like [Solanum lycopersicum]
Unigene6462_S2_3	734	22	72	6.8103	22.3071	1.71171	Up	1.43136e-07	2.79624e-06	K06167|1|2e-11|67.4|ath:AT4G03610|PhnP protein	GO:0009536//plastid	GO:0003824//catalytic activity	-	gi|462413890|gb|EMJ18939.1|/7.72767e-79/hypothetical protein PRUPE_ppa007983mg [Prunus persica]
CL3125.Contig1_S2_1	1220	30	98	5.58728	18.2672	1.70904	Up	8.13076e-10	2.0513e-08	K03841|1|3e-165|579|pop:POPTR_825309|fructose-1,6-bisphosphatase I [EC:3.1.3.11]	GO:0044424//intracellular part	GO:0016628//oxidoreductase activity, acting on the CH-CH group of donors, NAD or NADP as acceptor;GO:0019203//carbohydrate phosphatase activity	GO:0005975//carbohydrate metabolic process	gi|460408392|ref|XP_004249629.1|/1.50822e-167/PREDICTED: fructose-1,6-bisphosphatase, chloroplastic-like [Solanum lycopersicum]
Unigene11828_S2_1	235	15	49	14.5032	47.417	1.70904	Up	1.54816e-05	0.000220408	-	-	-	-	-
Unigene49177_S2_3	639	45	147	16.0011	52.3145	1.70904	Up	4.86944e-14	1.73889e-12	K03676|1|4e-45|179|vvi:100260385|glutaredoxin 3	-	GO:0015036//disulfide oxidoreductase activity	GO:0019725//cellular homeostasis	gi|297797289|ref|XP_002866529.1|/1.6189e-44/hypothetical protein ARALYDRAFT_919585 [Arabidopsis lyrata subsp. lyrata]
CL6191.Contig5_S2_1	1988	15	49	1.71441	5.60513	1.70904	Up	1.54816e-05	0.000220365	K01528|1|1e-75|282|cme:CME019C|dynamin GTPase [EC:3.6.5.5]	GO:0043231//intracellular membrane-bounded organelle;GO:0031090//organelle membrane	GO:0017111//nucleoside-triphosphatase activity;GO:0032561//guanyl ribonucleotide binding	GO:0006952//defense response;GO:0006810//transport;GO:0010038//response to metal ion;GO:0009207	gi|449432338|ref|XP_004133956.1|/0/PREDICTED: dynamin-related protein 1E-like [Cucumis sativus]
CL4232.Contig3_S2_3	817	30	98	8.34331	27.2778	1.70904	Up	8.13076e-10	2.0506e-08	K11290|1|2e-78|290|gmx:100808081|template-activating factor I	GO:0043231//intracellular membrane-bounded organelle	GO:0003676//nucleic acid binding;GO:0005515//protein binding	GO:0010102//lateral root morphogenesis;GO:0048869//cellular developmental process;GO:0051707//response to other organism;GO:0010038//response to metal ion;GO:0009755//hormone-mediated signaling pathway;GO:0034728//nucleosome organization;GO:0006950//response to stress	gi|356508564|ref|XP_003523025.1|/2.98719e-77/PREDICTED: protein SET-like [Glycine max]
Unigene11877_S2_3	684	15	49	4.98281	16.2909	1.70904	Up	1.54816e-05	0.000220279	K05666|1|8e-44|174|olu:OSTLU_35503|ATP-binding cassette, subfamily C (CFTR/MRP), member 2;K05658|2|1e-19|94.4|vvi:100255500|ATP-binding cassette, subfamily B (MDR/TAP), member 1	-	GO:0017111//nucleoside-triphosphatase activity;GO:0016491//oxidoreductase activity;GO:0000166//nucleotide binding	GO:0009987//cellular process;GO:0006810//transport;GO:0008152//metabolic process	gi|470137931|ref|XP_004304713.1|/1.0039e-90/PREDICTED: ABC transporter C family member 12-like [Fragaria vesca subsp. vesca]
Unigene49158_S2_3	1153	15	49	2.95598	9.66435	1.70904	Up	1.54816e-05	0.000220451	-	-	-	-	gi|460404020|ref|XP_004247483.1|/2.02483e-134/PREDICTED: uncharacterized protein LOC101266159 [Solanum lycopersicum]
Unigene68192_S2_3	1462	15	49	2.33122	7.62174	1.70904	Up	1.54816e-05	0.000220322	-	-	GO:0004553//hydrolase activity, hydrolyzing O-glycosyl compounds	GO:0005975//carbohydrate metabolic process	gi|356509525|ref|XP_003523498.1|/0/PREDICTED: exoglucanase xynX-like [Glycine max]
Unigene42801_S2_1	624	34	111	12.3804	40.4524	1.70817	Up	6.21126e-11	1.7341e-09	-	-	-	-	-
Unigene48720_S2_3	542	19	62	7.96514	26.0135	1.70749	Up	1.12529e-06	1.93679e-05	K09531|1|8e-38|154|vvi:100259128|DnaJ homolog subfamily C member 11	-	GO:0005515//protein binding	GO:0044267//cellular protein metabolic process	gi|225426989|ref|XP_002270066.1|/8.48348e-37/PREDICTED: chaperone protein dnaJ 13 [Vitis vinifera]
Unigene13302_S2_1	462	66	215	32.4595	105.828	1.70502	Up	8.42582e-20	4.29599e-18	-	-	-	-	gi|125528149|gb|EAY76263.1|/8.48683e-06/hypothetical protein OsI_04198 [Oryza sativa Indica Group]
CL2022.Contig2_S2_1	919	51	166	12.6094	41.077	1.70383	Up	1.31282e-15	5.25868e-14	K00696|1|1e-104|377|vvi:100241955|sucrose-phosphate synthase [EC:2.4.1.14]	-	GO:0035251//UDP-glucosyltransferase activity	GO:0005984//disaccharide metabolic process	gi|2754746|gb|AAC39433.1|/1.15823e-107/sucrose-phosphate synthase [Actinidia deliciosa]
CL6611.Contig2_S2_3	920	16	52	3.95159	12.8535	1.70166	Up	8.95126e-06	0.000132928	-	-	-	-	gi|462395711|gb|EMJ01510.1|/3.6048e-20/hypothetical protein PRUPE_ppa001647mg [Prunus persica]
Unigene87105_S2_3	514	28	91	12.3775	40.2609	1.70166	Up	3.66552e-09	8.65032e-08	K12657|1|2e-47|186|gmx:100809989|delta-1-pyrroline-5-carboxylate synthetase [EC:2.7.2.11 1.2.1.41]	GO:0044424//intracellular part	GO:0016620//oxidoreductase activity, acting on the aldehyde or oxo group of donors, NAD or NADP as acceptor;GO:0016774//phosphotransferase activity, carboxyl group as acceptor;GO:0032559	GO:0006560//proline metabolic process;GO:0006796//phosphate-containing compound metabolic process	gi|6225816|sp|O04015.1|P5CS_ACTDE/2.08572e-47/RecName: Full=Delta-1-pyrroline-5-carboxylate synthase; Short=P5CS; Includes: RecName: Full=Glutamate 5-kinase; Short=GK; AltName: Full=Gamma-glutamyl kinase; Includes: RecName: Full=Gamma-glutamyl phosphate reductase; Short=GPR; AltName: Full=Glutamate-5-semialdehyde dehydrogenase; AltName: Full=Glutamyl-gamma-semialdehyde dehydrogenase
Unigene42058_S2_3	2680	216	702	18.313	59.5673	1.70166	Up	7.09152e-61	1.18025e-58	K01354|1|0.0|1161|gmx:100820540|oligopeptidase B [EC:3.4.21.83]	-	GO:0004175//endopeptidase activity	GO:0019538//protein metabolic process	gi|359484112|ref|XP_003633066.1|/0/PREDICTED: protease 2-like isoform 2 [Vitis vinifera]
Unigene1730_S2_1	560	28	91	11.3608	36.9538	1.70166	Up	3.66552e-09	8.64753e-08	K11434|1|3e-48|189|gmx:100781777|protein arginine N-methyltransferase 1 [EC:2.1.1.-]	GO:0031981//nuclear lumen	GO:0005515//protein binding;GO:0016274//protein-arginine N-methyltransferase activity	GO:0016571//histone methylation;GO:0018216//peptidyl-arginine methylation	gi|356520854|ref|XP_003529075.1|/3.40397e-47/PREDICTED: probable protein arginine N-methyltransferase 1-like [Glycine max]
Unigene48937_S2_3	815	133	432	37.0795	120.54	1.70082	Up	4.3697e-38	4.44657e-36	K12135|1|1e-10|65.1|aly:ARALYDRAFT_488429|zinc finger protein CONSTANS	GO:0044464//cell part	GO:0046914//transition metal ion binding;GO:0001071//nucleic acid binding transcription factor activity	GO:0006351//transcription, DNA-dependent	gi|225427770|ref|XP_002267957.1|/4.90215e-72/PREDICTED: salt tolerance protein [Vitis vinifera]
Unigene32843_S2_3	299	125	406	94.9901	308.788	1.70077	Up	6.85262e-36	6.52768e-34	-	GO:0043231//intracellular membrane-bounded organelle	-	GO:0010038//response to metal ion;GO:0009725//response to hormone stimulus;GO:0048511//rhythmic process;GO:0006970//response to osmotic stress	gi|255568438|ref|XP_002525193.1|/7.44941e-22/DNA binding protein, putative [Ricinus communis]
Unigene27429_S2_3	708	45	146	14.4417	46.8949	1.69919	Up	7.4924e-14	2.63561e-12	-	GO:0043231//intracellular membrane-bounded organelle	-	-	gi|462405519|gb|EMJ10983.1|/1.37285e-21/hypothetical protein PRUPE_ppa013667mg [Prunus persica]
Unigene63213_S2_1	964	41	133	9.66376	31.3748	1.69895	Up	9.66754e-13	3.13511e-11	-	-	-	-	gi|460372945|ref|XP_004232283.1|/1.09534e-63/PREDICTED: auxin-induced protein 5NG4-like [Solanum lycopersicum]
Unigene83376_S2_1	802	33	107	9.3493	30.34	1.69829	Up	1.63318e-10	4.42108e-09	-	GO:0009526//plastid envelope	-	-	gi|255553454|ref|XP_002517768.1|/8.99519e-71/conserved hypothetical protein [Ricinus communis]
CL6274.Contig1_S2_3	1378	50	162	8.24442	26.7345	1.69721	Up	3.42888e-15	1.33399e-13	K14564|1|0.0|734|vvi:100267928|nucleolar protein 56	GO:0030312//external encapsulating structure	-	-	gi|297734387|emb|CBI15634.3|/0/unnamed protein product [Vitis vinifera]
CL11323.Contig3_S2_3	1683	21	68	2.83514	9.1882	1.69636	Up	3.8027e-07	7.03384e-06	-	-	-	-	gi|460372943|ref|XP_004232282.1|/3.25019e-12/PREDICTED: auxin-induced protein 5NG4-like [Solanum lycopersicum]
CL7874.Contig3_S2_3	196	17	55	19.7075	63.8135	1.69511	Up	5.18098e-06	8.04031e-05	-	-	-	-	-
Unigene55206_S2_1	342	13	42	8.63687	27.9273	1.69309	Up	7.23866e-05	0.000906389	-	-	-	-	-
Unigene63367_S2_1	300	13	42	9.84604	31.8371	1.69309	Up	7.23866e-05	0.000906234	K00924|1|1e-19|92.4|aly:ARALYDRAFT_476729|[EC:2.7.1.-]	GO:0031224//intrinsic to membrane	GO:0016491//oxidoreductase activity;GO:0005102//receptor binding;GO:0004702//receptor signaling protein serine/threonine kinase activity	GO:0048869//cellular developmental process;GO:0009933//meristem structural organization;GO:0007169//transmembrane receptor protein tyrosine kinase signaling pathway;GO:0008152//metabolic process	gi|462422292|gb|EMJ26555.1|/1.45173e-20/hypothetical protein PRUPE_ppa000916mg [Prunus persica]
Unigene27781_S2_3	1285	39	126	6.89606	22.2984	1.69309	Up	4.3136e-12	1.32311e-10	K07297|1|7e-95|345|vvi:100262689|adiponectin receptor	GO:0044464//cell part	-	GO:0006970//response to osmotic stress;GO:0009719;GO:0034285	gi|225446239|ref|XP_002263728.1|/9.0491e-94/PREDICTED: ADIPOR-like receptor CG5315-like [Vitis vinifera]
Unigene85402_S2_3	1328	75	242	12.8322	41.4403	1.69126	Up	7.27412e-22	4.11036e-20	K14945|1|5e-104|376|rcu:RCOM_0126290|protein quaking;K07562|2|7e-16|83.6|sbi:SORBI_03g046345|nonsense-mediated mRNA decay protein 3	GO:0009526//plastid envelope	GO:0003676//nucleic acid binding	-	gi|224140631|ref|XP_002323685.1|/2.24913e-103/predicted protein [Populus trichocarpa]
Unigene13752_S2_3	526	84	271	36.2855	117.163	1.69105	Up	2.68466e-24	1.71011e-22	K13525|1|2e-51|199|pop:POPTR_836228|transitional endoplasmic reticulum ATPase	-	GO:0032559;GO:0042623//ATPase activity, coupled	-	gi|381145559|gb|AFF59215.1|/4.65448e-53/cell division cycle protein 48 [Camellia sinensis]
CL4027.Contig1_S2_1	1735	98	316	12.8341	41.4184	1.69029	Up	4.67288e-28	3.46262e-26	K10601|1|6e-10|64.3|ath:AT1G65040|E3 ubiquitin-protein ligase synoviolin [EC:6.3.2.19]	GO:0044464//cell part	GO:0046914//transition metal ion binding	-	gi|460378921|ref|XP_004235215.1|/2.32752e-146/PREDICTED: RING finger and transmembrane domain-containing protein 2-like [Solanum lycopersicum]
CL929.Contig6_S2_3	2316	18	58	1.76593	5.69502	1.68927	Up	3.00166e-06	4.85737e-05	K15305|1|0.0|1095|rcu:RCOM_0598020|vacuole morphology and inheritance protein 14	GO:0031090//organelle membrane	-	-	gi|255570069|ref|XP_002525997.1|/0/conserved hypothetical protein [Ricinus communis]
CL3663.Contig2_S2_3	2214	992	3195	101.806	328.17	1.68862	Up	1.61074e-267	1.22589e-264	-	GO:0044464//cell part	-	GO:0051234//establishment of localization	gi|255543761|ref|XP_002512943.1|/0/phosphatidylinositol transporter, putative [Ricinus communis]
Unigene24772_S2_1	485	23	74	10.7752	34.6973	1.68711	Up	1.2882e-07	2.5335e-06	K06617|1|4e-59|224|vvi:100242394|raffinose synthase [EC:2.4.1.82]	GO:0009536//plastid	GO:0004672//protein kinase activity;GO:0008378//galactosyltransferase activity	GO:0009725//response to hormone stimulus;GO:0009312//oligosaccharide biosynthetic process;GO:0005985//sucrose metabolic process;GO:0019406;GO:0006950//response to stress	gi|225452378|ref|XP_002275628.1|/3.76139e-58/PREDICTED: galactinol--sucrose galactosyltransferase [Vitis vinifera]
Unigene1798_S2_3	965	14	45	3.2964	10.6045	1.68572	Up	4.1657e-05	0.000546817	K13416|1|2e-06|51.2|rcu:RCOM_1534760|brassinosteroid insensitive 1-associated receptor kinase 1 [EC:2.7.10.1 2.7.11.1];K13418|2|4e-06|50.4|rcu:RCOM_0186340|somatic embryogenesis receptor kinase 1 [EC:2.7.10.1 2.7.11.1];K13429|4|7e-06|49.7|sbi:SORBI_02g029560|chitin elicitor receptor kinase 1	GO:0016020//membrane	GO:0004674//protein serine/threonine kinase activity	-	gi|255544644|ref|XP_002513383.1|/4.40806e-113/ATP binding protein, putative [Ricinus communis]
CL3267.Contig2_S2_3	337	14	45	9.43925	30.3661	1.68572	Up	4.1657e-05	0.000546916	K03066|1|1e-56|215|rcu:RCOM_0826390|26S proteasome regulatory subunit T6	GO:0005838//proteasome regulatory particle;GO:0043231//intracellular membrane-bounded organelle;GO:0016020//membrane	GO:0042623//ATPase activity, coupled;GO:0032559	GO:0019941//modification-dependent protein catabolic process	gi|255576968|ref|XP_002529369.1|/1.80534e-55/26S protease regulatory subunit, putative [Ricinus communis]
Unigene36128_S2_1	954	28	90	6.66882	21.4536	1.68572	Up	5.6478e-09	1.3046e-07	-	-	-	-	gi|225430582|ref|XP_002264384.1|/3.8716e-29/PREDICTED: cadmium-induced protein AS8 [Vitis vinifera]
Unigene80158_S2_1	233	19	61	18.5284	59.536	1.68403	Up	1.7406e-06	2.92017e-05	-	-	-	-	-
CL10309.Contig2_S2_1	1461	63	202	9.79783	31.4418	1.68215	Up	2.2782e-18	1.08016e-16	K14664|1|8e-165|578|vvi:100251400|IAA-amino acid hydrolase [EC:3.5.1.-]	GO:0016020//membrane;GO:0043231//intracellular membrane-bounded organelle	GO:0010178//IAA-amino acid conjugate hydrolase activity;GO:0016811//hydrolase activity, acting on carbon-nitrogen (but not peptide) bonds, in linear amides;GO:0070011//peptidase activity, acting on L-amino acid peptides	GO:0006950//response to stress	gi|225442363|ref|XP_002281321.1|/9.82995e-164/PREDICTED: IAA-amino acid hydrolase ILR1-like 4 [Vitis vinifera]
Unigene68229_S2_3	1902	54	173	6.45093	20.6843	1.68096	Up	6.2992e-16	2.57981e-14	K14792|1|0.0|632|vvi:100262322|rRNA biogenesis protein RRP5	GO:0016020//membrane;GO:0031981//nuclear lumen	GO:0003676//nucleic acid binding	GO:0006396//RNA processing	gi|359481849|ref|XP_002276633.2|/1.04471e-179/PREDICTED: protein RRP5 homolog [Vitis vinifera]
Unigene19811_S2_1	906	25	80	6.26976	20.0802	1.67929	Up	4.37324e-08	9.12138e-07	K14774|1|1e-132|470|vvi:100254023|U3 small nucleolar RNA-associated protein 25	GO:0031981//nuclear lumen	-	GO:0006351//transcription, DNA-dependent;GO:0048229//gametophyte development	gi|225446285|ref|XP_002267174.1|/1.46093e-131/PREDICTED: digestive organ expansion factor homolog [Vitis vinifera]
Unigene24621_S2_3	302	15	48	11.2856	36.1443	1.67929	Up	2.40096e-05	0.000330174	K13993|1|6e-16|80.5|rcu:RCOM_0977820|HSP20 family protein	-	-	-	gi|255560519|ref|XP_002521274.1|/9.11415e-15/heat-shock protein, putative [Ricinus communis]
Unigene62365_S2_1	1687	91	291	12.2565	39.2269	1.6783	Up	1.02392e-25	6.88233e-24	K15336|1|5e-37|154|vvi:100259391|tRNA (cytosine38-C5)-methyltransferase [EC:2.1.1.204]	-	-	-	gi|225423724|ref|XP_002276864.1|/0/PREDICTED: pentatricopeptide repeat-containing protein At2g35130-like [Vitis vinifera]
Unigene1927_S2_3	621	57	182	20.8556	66.6478	1.67612	Up	1.28268e-16	5.4518e-15	K01534|1|2e-11|67.0|aly:ARALYDRAFT_657042|Cd2+/Zn2+-exporting ATPase [EC:3.6.3.3 3.6.3.5]	-	-	-	gi|470120796|ref|XP_004296475.1|/8.9613e-13/PREDICTED: cadmium/zinc-transporting ATPase HMA2-like [Fragaria vesca subsp. vesca]
CL1958.Contig1_S2_1	622	26	83	9.49778	30.3454	1.67582	Up	2.54994e-08	5.47155e-07	-	GO:0005618//cell wall	GO:0016791//phosphatase activity;GO:0043169//cation binding	-	gi|462396403|gb|EMJ02202.1|/1.9776e-84/hypothetical protein PRUPE_ppa005275mg [Prunus persica]
Unigene36585_S2_1	336	21	67	14.201	45.3462	1.67499	Up	5.8671e-07	1.05169e-05	-	-	-	-	-
CL5124.Contig5_S2_1	1076	16	51	3.37868	10.7786	1.67364	Up	1.38574e-05	0.0001995	K05391|1|1e-86|318|osa:4339240|cyclic nucleotide gated channel, other eukaryote	GO:0044464//cell part	GO:0015075//ion transmembrane transporter activity;GO:0005515//protein binding;GO:0000166//nucleotide binding	GO:0033554//cellular response to stress;GO:0006811//ion transport	gi|359493899|ref|XP_003634689.1|/3.84481e-116/PREDICTED: cyclic nucleotide-gated ion channel 4-like [Vitis vinifera]
CL4556.Contig2_S2_3	1660	22	70	3.0113	9.58949	1.67107	Up	3.41004e-07	6.35257e-06	-	-	-	-	gi|110737653|dbj|BAF00766.1|/0/hypothetical protein [Arabidopsis thaliana]
Unigene19327_S2_3	752	55	175	16.6182	52.9207	1.67107	Up	5.67056e-16	2.32888e-14	K02218|1|1e-73|274|vvi:100261234|casein kinase 1 [EC:2.7.11.1]	-	GO:0016301//kinase activity	-	gi|359484471|ref|XP_002281345.2|/1.46306e-72/PREDICTED: casein kinase I isoform delta-like [Vitis vinifera]
Unigene74298_S2_1	389	50	159	29.2052	92.9508	1.67024	Up	1.23527e-14	4.6236e-13	-	-	-	-	-
Unigene82505_S2_1	538	17	54	7.1797	22.8253	1.66864	Up	8.00784e-06	0.000120065	-	-	GO:0016787//hydrolase activity	GO:0044238//primary metabolic process	gi|462406599|gb|EMJ12063.1|/9.27362e-20/hypothetical protein PRUPE_ppa015053mg [Prunus persica]
CL2835.Contig1_S2_1	1014	1513	4804	339.032	1077.38	1.66804	Up	0	0	K00799|1|3e-75|280|pop:POPTR_730647|glutathione S-transferase [EC:2.5.1.18]	-	GO:0016765//transferase activity, transferring alkyl or aryl (other than methyl) groups	GO:0009755//hormone-mediated signaling pathway	gi|1170088|sp|P46440.1|GSTF2_TOBAC/5.32067e-80/RecName: Full=Glutathione S-transferase APIC; AltName: Full=GST class-phi
Unigene49002_S2_3	1450	29	92	4.54432	14.4286	1.6668	Up	5.06804e-09	1.17701e-07	K03500|1|4e-11|67.8|smo:SELMODRAFT_136794|16S rRNA (cytosine967-C5)-methyltransferase [EC:2.1.1.176]	-	-	-	gi|359485187|ref|XP_002279096.2|/0/PREDICTED: putative methyltransferase NSUN6-like [Vitis vinifera]
Unigene42388_S2_1	839	18	57	4.87472	15.4496	1.66418	Up	4.63278e-06	7.26051e-05	K10532|1|3e-50|196|ppp:PHYPADRAFT_136084|heparan-alpha-glucosaminide N-acetyltransferase [EC:2.3.1.78]	-	-	-	gi|470111892|ref|XP_004292175.1|/2.92728e-75/PREDICTED: heparan-alpha-glucosaminide N-acetyltransferase-like [Fragaria vesca subsp. vesca]
CL9999.Contig2_S2_3	1188	73	231	13.9619	44.2182	1.66314	Up	1.74999e-20	9.25845e-19	K06268|1|1e-113|407|mtr:MTR_5g096420|protein phosphatase 3, regulatory subunit	GO:0000325//plant-type vacuole;GO:0005840//ribosome;GO:0031012//extracellular matrix	GO:0046872//metal ion binding	GO:0019932//second-messenger-mediated signaling	gi|462401483|gb|EMJ07040.1|/5.79845e-116/hypothetical protein PRUPE_ppa011040mg [Prunus persica]
CL5733.Contig1_S2_3	1041	146	462	31.867	100.925	1.66314	Up	2.13396e-39	2.24983e-37	K13989|1|2e-120|430|gmx:100791885|Derlin-2/3	GO:0031224//intrinsic to membrane;GO:0031090//organelle membrane;GO:0043231//intracellular membrane-bounded organelle	-	GO:0019538//protein metabolic process;GO:0050896//response to stimulus	gi|460373844|ref|XP_004232723.1|/2.92028e-121/PREDICTED: derlin-2.2-like isoform 1 [Solanum lycopersicum]
Unigene70529_S2_1	524	311	984	134.855	427.041	1.66296	Up	5.937e-82	1.33881e-79	-	-	-	-	gi|351721079|ref|NP_001235150.1|/1.13751e-19/uncharacterized protein LOC100499981 [Glycine max]
CL669.Contig24_S2_1	154	26	82	38.3612	121.087	1.65833	Up	3.91538e-08	8.20859e-07	K13525|1|2e-20|95.1|aly:ARALYDRAFT_485698|transitional endoplasmic reticulum ATPase	GO:0005840//ribosome;GO:0015630//microtubule cytoskeleton;GO:0030312//external encapsulating structure;GO:0031981//nuclear lumen;GO:0012505//endomembrane system;GO:0016020//membrane	GO:0005515//protein binding;GO:0016462//pyrophosphatase activity;GO:0032559	GO:0010038//response to metal ion;GO:0009856//pollination;GO:0000904//cell morphogenesis involved in differentiation	gi|15231775|ref|NP_190891.1|/3.57996e-19/cell division control protein 48-D [Arabidopsis thaliana]
Unigene86755_S2_3	369	53	167	32.6354	102.919	1.657	Up	3.82944e-15	1.48194e-13	-	-	-	-	gi|255567965|ref|XP_002524960.1|/2.54071e-25/conserved hypothetical protein [Ricinus communis]
Unigene92649_S2_3	460	20	63	9.87897	31.145	1.65657	Up	1.55523e-06	2.62606e-05	K06965|1|4e-60|228|vvi:100256390|protein pelota	GO:0044464//cell part	-	GO:0022403;GO:0006412//translation	gi|460382145|ref|XP_004236800.1|/1.74792e-59/PREDICTED: protein pelota homolog [Solanum lycopersicum]
Unigene73593_S2_1	969	162	510	37.9866	119.688	1.65572	Up	4.71534e-43	5.45986e-41	-	GO:0009526//plastid envelope	GO:0003676//nucleic acid binding	GO:0048506;GO:0006355//regulation of transcription, DNA-dependent	gi|297733967|emb|CBI15214.3|/5.71205e-60/unnamed protein product [Vitis vinifera]
Unigene76530_S2_3	505	49	154	22.0467	69.3482	1.65329	Up	4.90836e-14	1.75022e-12	-	-	-	-	gi|356517644|ref|XP_003527497.1|/3.84977e-06/PREDICTED: uncharacterized protein LOC100795374 isoform 1 [Glycine max]
CL812.Contig8_S2_3	1201	14	44	2.64865	8.33135	1.65329	Up	6.44362e-05	0.000817344	K14498|1|8e-152|480|vvi:100243594|serine/threonine-protein kinase SRK2 [EC:2.7.11.1]	-	GO:0004672//protein kinase activity;GO:0032559	GO:0006464//cellular protein modification process	gi|225427681|ref|XP_002262726.1|/9.79626e-151/PREDICTED: serine/threonine-protein kinase SAPK3 [Vitis vinifera]
Unigene86163_S2_3	888	14	44	3.58224	11.268	1.65329	Up	6.44362e-05	0.000817202	-	-	-	-	gi|296085170|emb|CBI28665.3|/3.75756e-92/unnamed protein product [Vitis vinifera]
Unigene84788_S2_3	1376	136	426	22.4574	70.4039	1.64846	Up	5.1161e-36	4.89905e-34	-	-	-	-	gi|297851796|ref|XP_002893779.1|/2.7551e-35/hypothetical protein ARALYDRAFT_890952 [Arabidopsis lyrata subsp. lyrata]
Unigene68271_S2_3	604	69	216	25.9568	81.3247	1.64758	Up	5.15144e-19	2.52434e-17	K02919|1|6e-22|102|aly:ARALYDRAFT_488922|large subunit ribosomal protein L36	GO:0030529//ribonucleoprotein complex	GO:0005198//structural molecule activity	GO:0010467//gene expression;GO:0009987//cellular process	gi|462398248|gb|EMJ03916.1|/7.62164e-22/hypothetical protein PRUPE_ppa012804mg [Prunus persica]
Unigene70950_S2_1	790	39	122	11.217	35.1187	1.64655	Up	2.37402e-11	6.85856e-10	K05283|1|3e-16|83.6|aly:ARALYDRAFT_354960|phosphatidylinositol glycan, class W [EC:2.3.-.-];K11982|2|2e-12|71.2|sbi:SORBI_03g011120|E3 ubiquitin-protein ligase RNF115/126 [EC:6.3.2.19]	-	-	-	gi|462414867|gb|EMJ19604.1|/4.14623e-36/hypothetical protein PRUPE_ppa011446mg [Prunus persica]
Unigene337_S2_3	1892	237	741	28.4621	89.0641	1.6458	Up	2.89086e-61	4.84438e-59	K13367|1|9e-172|602|aly:ARALYDRAFT_486367|non-specific polyamine oxidase [EC:1.5.3.17];K11450|3|4e-55|214|smo:SELMODRAFT_449015|lysine-specific histone demethylase 1 [EC:1.-.-.-]	-	GO:0003824//catalytic activity	GO:0008152//metabolic process	gi|224079714|ref|XP_002305924.1|/0/predicted protein [Populus trichocarpa]
Unigene13974_S2_3	1604	135	422	19.1236	59.8293	1.6455	Up	1.31631e-35	1.24095e-33	K14826|1|6e-96|349|rcu:RCOM_1499110|FK506-binding nuclear protein [EC:5.2.1.8]	GO:0031981//nuclear lumen	GO:0005515//protein binding	GO:0034728//nucleosome organization	gi|460376760|ref|XP_004234165.1|/1.12592e-107/PREDICTED: peptidyl-prolyl cis-trans isomerase FKBP53-like [Solanum lycopersicum]
CL2579.Contig3_S2_1	1286	1870	5845	330.4	1033.59	1.64538	Up	0	0	K00134|1|3e-170|596|gmx:100782924|glyceraldehyde 3-phosphate dehydrogenase [EC:1.2.1.12]	-	GO:0000166//nucleotide binding	GO:0019318//hexose metabolic process	gi|306922318|dbj|BAJ17660.1|/3.71472e-172/glyceraldehyde 3-phosphate dehydrogenase [Gynura bicolor]
Unigene13354_S2_3	249	16	50	14.6002	45.6643	1.64507	Up	2.1364e-05	0.00029664	-	-	-	-	-
Unigene13761_S2_3	1356	40	125	6.70254	20.9631	1.64507	Up	1.39058e-11	4.09183e-10	-	GO:0031981//nuclear lumen	-	-	gi|470126846|ref|XP_004299393.1|/2.4776e-97/PREDICTED: uncharacterized protein LOC101314950 [Fragaria vesca subsp. vesca]
Unigene86120_S2_3	1036	32	100	7.01826	21.9506	1.64507	Up	1.54584e-09	3.80409e-08	K00036|1|8e-78|288|rcu:RCOM_1078990|glucose-6-phosphate 1-dehydrogenase [EC:1.1.1.49]	GO:0009536//plastid	GO:0005488//binding;GO:0016616//oxidoreductase activity, acting on the CH-OH group of donors, NAD or NADP as acceptor	GO:0006098//pentose-phosphate shunt	gi|462423872|gb|EMJ28135.1|/1.45301e-80/hypothetical protein PRUPE_ppa015545mg [Prunus persica]
Unigene85240_S2_3	399	24	75	13.6671	42.7459	1.64507	Up	1.77009e-07	3.41415e-06	K10881|1|9e-08|53.5|gmx:100500106|26 proteasome complex subunit DSS1	-	-	-	gi|449469525|ref|XP_004152470.1|/3.11182e-07/PREDICTED: probable 26S proteasome complex subunit sem1-1-like [Cucumis sativus]
CL9834.Contig2_S2_1	874	33	103	8.5791	26.7998	1.64332	Up	9.03286e-10	2.27105e-08	K11684|1|4e-13|73.6|sbi:SORBI_03g001920|bromodomain-containing factor 1	-	-	-	gi|224098028|ref|XP_002311109.1|/9.4189e-64/global transcription factor group [Populus trichocarpa]
CL3698.Contig2_S2_1	480	83	259	39.2895	122.706	1.64299	Up	2.04314e-22	1.18006e-20	K11099|1|7e-36|147|mtr:MTR_7g104930|small nuclear ribonucleoprotein G	GO:0030529//ribonucleoprotein complex;GO:0031981//nuclear lumen	GO:0005488//binding	-	gi|460388139|ref|XP_004239727.1|/2.32996e-36/PREDICTED: probable small nuclear ribonucleoprotein G-like isoform 1 [Solanum lycopersicum]
Unigene62410_S2_1	1179	266	830	51.2634	160.092	1.6429	Up	3.03796e-68	5.70598e-66	K02725|1|5e-116|416|vvi:100257364|20S proteasome subunit alpha 6 [EC:3.4.25.1]	GO:0005839//proteasome core complex;GO:0043231//intracellular membrane-bounded organelle;GO:0016020//membrane	GO:0004175//endopeptidase activity	GO:0019941//modification-dependent protein catabolic process	gi|462420302|gb|EMJ24565.1|/1.662e-115/hypothetical protein PRUPE_ppa007472mg [Prunus persica]
Unigene75618_S2_1	1308	102	318	17.7187	55.2873	1.64167	Up	3.85258e-27	2.75153e-25	-	-	-	GO:0009639//response to red or far red light	gi|47825031|gb|AAT38801.1|/4.69713e-29/Putative phytochrome kinase substrate 1, identical [Solanum demissum]
Unigene38018_S2_1	547	17	53	7.06156	22.034	1.64167	Up	1.23285e-05	0.000178722	K04082|1|3e-51|199|gmx:100798830|molecular chaperone HscB	GO:0043231//intracellular membrane-bounded organelle	GO:0005515//protein binding	GO:0044267//cellular protein metabolic process	gi|356500569|ref|XP_003519104.1|/3.66037e-51/PREDICTED: iron-sulfur cluster co-chaperone protein HscB, mitochondrial-like [Glycine max]
CL2470.Contig1_S2_1	1610	167	520	23.5684	73.4485	1.63988	Up	2.7446e-43	3.20846e-41	K00924|1|9e-124|442|ath:AT1G30270|[EC:2.7.1.-];K07198|3|8e-67|253|aly:ARALYDRAFT_484683|5'-AMP-activated protein kinase, catalytic alpha subunit [EC:2.7.11.11]	-	GO:0004674//protein serine/threonine kinase activity;GO:0032559	GO:0006464//cellular protein modification process;GO:0023052//signaling	gi|449457907|ref|XP_004146689.1|/0/PREDICTED: CBL-interacting serine/threonine-protein kinase 6-like isoform 1 [Cucumis sativus]
CL4140.Contig2_S2_1	749	88	274	26.6956	83.1906	1.63982	Up	1.45118e-23	8.91739e-22	-	-	-	-	-
Unigene98608_S2_3	563	18	56	7.26446	22.6196	1.63865	Up	7.12344e-06	0.000107778	K01090|1|3e-57|219|rcu:RCOM_1053570|protein phosphatase [EC:3.1.3.16];K14497|5|2e-08|57.0|ppp:PHYPADRAFT_13662|protein phosphatase 2C [EC:3.1.3.16]	GO:0043234//protein complex	GO:0043169//cation binding;GO:0004721//phosphoprotein phosphatase activity	GO:0002697;GO:0006464//cellular protein modification process	gi|225430169|ref|XP_002284801.1|/1.26514e-57/PREDICTED: probable protein phosphatase 2C 22 [Vitis vinifera]
Unigene38803_S2_1	402	18	56	10.1739	31.6787	1.63865	Up	7.12344e-06	0.000107756	-	-	GO:0003824//catalytic activity	-	gi|462421339|gb|EMJ25602.1|/8.15891e-08/hypothetical protein PRUPE_ppa021157mg [Prunus persica]
CL4232.Contig1_S2_3	1153	55	171	10.8386	33.7266	1.63771	Up	3.06842e-15	1.19823e-13	K11290|1|2e-96|350|gmx:100793432|template-activating factor I	GO:0043231//intracellular membrane-bounded organelle	GO:0003676//nucleic acid binding;GO:0005515//protein binding	GO:0010102//lateral root morphogenesis;GO:0048869//cellular developmental process;GO:0051707//response to other organism;GO:0010038//response to metal ion;GO:0009755//hormone-mediated signaling pathway;GO:0034728//nucleosome organization;GO:0006950//response to stress	gi|470126814|ref|XP_004299377.1|/1.85274e-95/PREDICTED: protein SET-like [Fragaria vesca subsp. vesca]
CL1659.Contig1_S2_3	943	93	289	22.4084	69.6934	1.63698	Up	1.03187e-24	6.63655e-23	K14848|1|4e-99|359|vvi:100243951|ribosome assembly protein RRB1	GO:0031461//cullin-RING ubiquitin ligase complex	GO:0004468//lysine N-acetyltransferase activity	-	gi|356525166|ref|XP_003531198.1|/1.74083e-98/PREDICTED: LOW QUALITY PROTEIN: glutamate-rich WD repeat-containing protein 1-like [Glycine max]
CL9813.Contig2_S2_3	1523	121	376	18.052	56.1427	1.63694	Up	1.12117e-31	9.36187e-30	K15030|1|9e-166|581|vvi:100251424|translation initiation factor 3 subunit M	GO:0043234//protein complex	-	-	gi|225451754|ref|XP_002280247.1|/1.22948e-164/PREDICTED: eukaryotic translation initiation factor 3 subunit M [Vitis vinifera]
Unigene13315_S2_3	774	57	177	16.733	52.0042	1.63593	Up	1.05917e-15	4.25901e-14	-	-	-	-	gi|255583112|ref|XP_002532323.1|/8.22013e-58/adenylate cyclase, putative [Ricinus communis]
CL2040.Contig2_S2_3	1426	22	68	3.50544	10.8441	1.62925	Up	8.02354e-07	1.40851e-05	K14857|1|2e-162|570|vvi:100255646|AdoMet-dependent rRNA methyltransferase SPB1 [EC:2.1.1.-]	GO:0044424//intracellular part	GO:0008168//methyltransferase activity	GO:0006730//one-carbon metabolic process;GO:0006364//rRNA processing	gi|460409997|ref|XP_004250419.1|/1.79673e-162/PREDICTED: adoMet-dependent rRNA methyltransferase spb1-like [Solanum lycopersicum]
CL4604.Contig1_S2_3	1006	23	71	5.1948	16.0497	1.6274	Up	4.65844e-07	8.46666e-06	K02685|1|2e-84|310|aly:ARALYDRAFT_315746|DNA primase large subunit [EC:2.7.7.-];K02350|4|6e-06|50.1|rcu:RCOM_1431670|DNA polymerase zeta subunit [EC:2.7.7.7]	GO:0044464//cell part	GO:0046914//transition metal ion binding	-	gi|297738462|emb|CBI27663.3|/6.12474e-121/unnamed protein product [Vitis vinifera]
CL7287.Contig10_S2_3	634	84	259	30.1044	92.9001	1.62571	Up	4.20858e-22	2.40416e-20	K00873|1|8e-104|374|gmx:100807864|pyruvate kinase [EC:2.7.1.40]	GO:0016020//membrane	GO:0031420;GO:0016301//kinase activity	GO:0006796//phosphate-containing compound metabolic process;GO:0010038//response to metal ion;GO:0006007//glucose catabolic process	gi|356505306|ref|XP_003521432.1|/9.86955e-103/PREDICTED: pyruvate kinase, cytosolic isozyme-like [Glycine max]
Unigene27980_S2_1	1671	446	1374	60.6454	186.989	1.62448	Up	5.2101e-110	1.61299e-107	K00432|1|6e-71|266|bdi:100840484|glutathione peroxidase [EC:1.11.1.9]	GO:0044424//intracellular part	GO:0016705//oxidoreductase activity, acting on paired donors, with incorporation or reduction of molecular oxygen;GO:0004601//peroxidase activity	GO:0008152//metabolic process;GO:0006950//response to stress	gi|3913793|sp|O23968.1|GPX4_HELAN/1.04976e-71/RecName: Full=Probable phospholipid hydroperoxide glutathione peroxidase; Short=PHGPx; AltName: Full=Glutathione peroxidase 2
CL475.Contig6_S2_3	3280	124	382	8.58988	26.4847	1.62445	Up	8.01528e-32	6.70046e-30	K01535|1|0.0|1583|gmx:100782459|H+-transporting ATPase [EC:3.6.3.6]	GO:0031224//intrinsic to membrane	GO:0043169//cation binding;GO:0015662//ATPase activity, coupled to transmembrane movement of ions, phosphorylative mechanism;GO:0032559	GO:0006818//hydrogen transport;GO:0009206;GO:0006811//ion transport;GO:0009207	gi|356516750|ref|XP_003527056.1|/0/PREDICTED: ATPase 11, plasma membrane-type-like isoform 1 [Glycine max]
Unigene76753_S2_3	829	90	277	24.6676	75.9855	1.62311	Up	1.75825e-23	1.0768e-21	K07565|1|2e-88|323|vvi:100247303|60S ribosome subunit biogenesis protein NIP7	GO:0043231//intracellular membrane-bounded organelle	GO:0003676//nucleic acid binding	GO:0042254//ribosome biogenesis	gi|225434205|ref|XP_002279785.1|/2.50347e-87/PREDICTED: 60S ribosome subunit biogenesis protein NIP7 homolog [Vitis vinifera]
CL7824.Contig2_S2_3	832	26	80	7.10051	21.8662	1.62271	Up	9.15608e-08	1.84036e-06	-	-	-	-	-
Unigene16192_S2_3	619	26	80	9.54382	29.3904	1.62271	Up	9.15608e-08	1.83985e-06	K05666|1|4e-28|122|olu:OSTLU_35503|ATP-binding cassette, subfamily C (CFTR/MRP), member 2;K05658|2|2e-06|50.8|rcu:RCOM_1083350|ATP-binding cassette, subfamily B (MDR/TAP), member 1	GO:0031224//intrinsic to membrane	GO:0017111//nucleoside-triphosphatase activity;GO:0016628//oxidoreductase activity, acting on the CH-CH group of donors, NAD or NADP as acceptor;GO:0015405;GO:0032559	GO:0006810//transport;GO:0009207	gi|460376814|ref|XP_004234191.1|/2.08404e-94/PREDICTED: ABC transporter C family member 10-like [Solanum lycopersicum]
CL1522.Contig5_S2_3	553	28	86	11.5046	35.3654	1.62013	Up	3.1047e-08	6.59415e-07	K01900|1|2e-57|219|vvi:100248061|succinyl-CoA synthetase beta subunit [EC:6.2.1.4 6.2.1.5]	GO:0043231//intracellular membrane-bounded organelle	GO:0046914//transition metal ion binding;GO:0004774//succinate-CoA ligase activity;GO:0032559	GO:0010038//response to metal ion	gi|225438067|ref|XP_002275953.1|/1.74856e-56/PREDICTED: succinyl-CoA ligase [ADP-forming] subunit beta, mitochondrial [Vitis vinifera]
CL8800.Contig2_S2_3	1246	72	221	13.1297	40.3348	1.61919	Up	5.58012e-19	2.73075e-17	-	-	-	-	gi|462407541|gb|EMJ12875.1|/3.43023e-90/hypothetical protein PRUPE_ppa009145mg [Prunus persica]
Unigene74444_S2_1	590	45	138	17.3301	53.1903	1.61789	Up	2.22336e-12	7.00195e-11	K03676|1|6e-21|98.6|bdi:100821530|glutaredoxin 3	GO:0044464//cell part	GO:0015036//disulfide oxidoreductase activity	GO:0019725//cellular homeostasis	gi|356555547|ref|XP_003546092.1|/5.19216e-36/PREDICTED: monothiol glutaredoxin-S2-like [Glycine max]
Unigene70725_S2_1	183	16	49	19.8659	60.8907	1.61593	Up	3.27968e-05	0.000439837	-	-	-	-	-
Unigene21385_S2_1	544	33	101	13.7833	42.221	1.61503	Up	2.0967e-09	5.0692e-08	K01184|1|2e-57|219|rcu:RCOM_1063390|polygalacturonase [EC:3.2.1.15]	-	GO:0004553//hydrolase activity, hydrolyzing O-glycosyl compounds	GO:0044238//primary metabolic process;GO:0045229//external encapsulating structure organization	gi|224100173|ref|XP_002311773.1|/1.89779e-76/predicted protein [Populus trichocarpa]
Unigene86107_S2_3	710	86	263	27.522	84.237	1.61387	Up	3.34646e-22	1.91616e-20	-	-	GO:0016772//transferase activity, transferring phosphorus-containing groups	GO:0006796//phosphate-containing compound metabolic process	gi|224139750|ref|XP_002323259.1|/3.05672e-53/predicted protein [Populus trichocarpa]
CL767.Contig2_S2_3	748	71	217	21.5673	65.9726	1.61302	Up	1.43617e-18	6.8807e-17	K02218|1|2e-117|419|pop:POPTR_831950|casein kinase 1 [EC:2.7.11.1]	-	GO:0004672//protein kinase activity;GO:0032559	GO:0006464//cellular protein modification process	gi|224091248|ref|XP_002309212.1|/2.1392e-116/predicted protein [Populus trichocarpa]
Unigene71071_S2_1	955	143	437	34.023	104.06	1.61284	Up	8.13876e-36	7.73267e-34	K02834|1|4e-60|229|rcu:RCOM_1451430|ribosome-binding factor A;K00764|4|5e-59|226|aly:ARALYDRAFT_353351|amidophosphoribosyltransferase [EC:2.4.2.14]	GO:0009536//plastid	GO:0016763//transferase activity, transferring pentosyl groups	GO:0006144//purine nucleobase metabolic process;GO:0042254//ribosome biogenesis	gi|462396698|gb|EMJ02497.1|/2.76327e-59/hypothetical protein PRUPE_ppa011113mg [Prunus persica]
CL669.Contig5_S2_1	169	18	55	24.2005	74.0085	1.61265	Up	1.09108e-05	0.000159595	K13525|1|1e-26|115|gmx:547850|transitional endoplasmic reticulum ATPase	GO:0005840//ribosome;GO:0015630//microtubule cytoskeleton;GO:0030312//external encapsulating structure;GO:0031981//nuclear lumen;GO:0012505//endomembrane system;GO:0016020//membrane	GO:0005515//protein binding;GO:0016462//pyrophosphatase activity;GO:0032559	GO:0010038//response to metal ion;GO:0009856//pollination;GO:0000904//cell morphogenesis involved in differentiation	gi|356518956|ref|XP_003528141.1|/1.47891e-25/PREDICTED: cell division cycle protein 48 homolog [Glycine max]
Unigene19865_S2_3	906	19	58	4.76502	14.5581	1.61127	Up	6.30542e-06	9.60978e-05	-	-	-	-	gi|460404790|ref|XP_004247863.1|/5.87974e-48/PREDICTED: UV radiation resistance-associated gene protein-like [Solanum lycopersicum]
CL9479.Contig1_S2_3	417	20	61	10.8977	33.2659	1.61003	Up	3.64806e-06	5.81327e-05	K10143|1|1e-51|199|ppp:PHYPADRAFT_126406|E3 ubiquitin-protein ligase RFWD2 [EC:6.3.2.19]	GO:0043231//intracellular membrane-bounded organelle;GO:0031234//extrinsic to internal side of plasma membrane;GO:0031461//cullin-RING ubiquitin ligase complex	GO:0016628//oxidoreductase activity, acting on the CH-CH group of donors, NAD or NADP as acceptor;GO:0005515//protein binding;GO:0016301//kinase activity;GO:0032559	GO:0048573//photoperiodism, flowering;GO:0048572;GO:0009640//photomorphogenesis;GO:0007602//phototransduction;GO:0006464//cellular protein modification process	gi|255537717|ref|XP_002509925.1|/5.81285e-62/ubiquitin ligase protein cop1, putative [Ricinus communis]
Unigene68688_S2_3	942	21	64	5.06533	15.4502	1.6089	Up	2.1128e-06	3.4909e-05	K09841|1|7e-62|235|bdi:100827045|xanthoxin dehydrogenase [EC:1.1.1.288];K13070|5|2e-57|221|osa:4335093|momilactone-A synthase [EC:1.1.1.295]	-	GO:0004312//fatty acid synthase activity;GO:0016616//oxidoreductase activity, acting on the CH-OH group of donors, NAD or NADP as acceptor	GO:0008152//metabolic process	gi|118484640|gb|ABK94192.1|/9.20932e-108/unknown [Populus trichocarpa]
Unigene64353_S2_1	381	22	67	13.1201	39.9904	1.60787	Up	1.22479e-06	2.10162e-05	-	-	-	-	gi|356567050|ref|XP_003551736.1|/6.6062e-18/PREDICTED: dof zinc finger protein DOF5.2-like [Glycine max]
Unigene11790_S2_1	909	22	67	5.49918	16.7616	1.60787	Up	1.22479e-06	2.10113e-05	-	-	-	-	gi|462423916|gb|EMJ28179.1|/7.64089e-104/hypothetical protein PRUPE_ppa002249mg [Prunus persica]
Unigene14322_S2_1	988	45	137	10.3489	31.5333	1.6074	Up	3.37164e-12	1.04162e-10	K00924|1|7e-91|332|ath:AT1G30270|[EC:2.7.1.-];K07198|3|2e-61|234|zma:100192108|5'-AMP-activated protein kinase, catalytic alpha subunit [EC:2.7.11.11]	-	GO:0005515//protein binding;GO:0004674//protein serine/threonine kinase activity;GO:0032559	GO:0006464//cellular protein modification process;GO:0009628//response to abiotic stimulus;GO:0023052//signaling	gi|224124760|ref|XP_002319415.1|/2.27172e-120/predicted protein [Populus trichocarpa]
Unigene33358_S2_3	409	23	70	12.7774	38.9207	1.60694	Up	7.1063e-07	1.26113e-05	K08869|1|6e-69|256|rcu:RCOM_1020460|aarF domain-containing kinase	GO:0009536//plastid	GO:0016301//kinase activity;GO:0032559	GO:0006464//cellular protein modification process	gi|18404075|ref|NP_566745.1|/6.96438e-68/aarF domain-containing kinase [Arabidopsis thaliana]
CL664.Contig3_S2_1	1071	49	149	10.3955	31.6375	1.60568	Up	3.9815e-13	1.33013e-11	K07976|1|8e-96|348|osa:4339623|Rab family, other	-	GO:0032561//guanyl ribonucleotide binding;GO:0003824//catalytic activity	GO:0006810//transport;GO:0035556//intracellular signal transduction	gi|462407903|gb|EMJ13237.1|/2.56861e-96/hypothetical protein PRUPE_ppa011278mg [Prunus persica]
Unigene25115_S2_1	694	25	76	8.18502	24.9035	1.60529	Up	2.3978e-07	4.54686e-06	-	GO:0044464//cell part	GO:0015075//ion transmembrane transporter activity	GO:0006811//ion transport	gi|460365510|ref|XP_004228644.1|/5.45051e-92/PREDICTED: metal tolerance protein 4-like [Solanum lycopersicum]
Unigene13427_S2_1	481	54	164	25.5087	77.5362	1.60388	Up	2.76752e-14	1.01051e-12	K01968|1|4e-62|234|vvi:100853875|3-methylcrotonyl-CoA carboxylase alpha subunit [EC:6.4.1.4]	GO:0005840//ribosome;GO:0043231//intracellular membrane-bounded organelle	GO:0016421//CoA carboxylase activity;GO:0046914//transition metal ion binding;GO:0016879//ligase activity, forming carbon-nitrogen bonds;GO:0032559	GO:0006551//leucine metabolic process	gi|359479709|ref|XP_003632341.1|/4.66216e-61/PREDICTED: methylcrotonoyl-CoA carboxylase subunit alpha, mitochondrial-like [Vitis vinifera]
Unigene42013_S2_3	1218	116	352	21.6396	65.7205	1.60267	Up	6.51832e-29	4.97647e-27	K14485|1|1e-91|335|ath:AT3G62980|transport inhibitor response 1	-	GO:0043178//alcohol binding	GO:0009755//hormone-mediated signaling pathway	gi|224114089|ref|XP_002316664.1|/2.78068e-129/f-box family protein [Populus trichocarpa]
Unigene63452_S2_1	864	34	103	8.94138	27.11	1.60025	Up	1.85877e-09	4.52842e-08	-	-	GO:0003676//nucleic acid binding	-	gi|297734157|emb|CBI15404.3|/3.2803e-85/unnamed protein product [Vitis vinifera]
Unigene13902_S2_1	1461	316	957	49.1446	148.959	1.59981	Up	1.56163e-75	3.27866e-73	K04345|1|7e-28|123|ath:AT2G20050|protein kinase A [EC:2.7.11.11]	-	GO:0003824//catalytic activity	-	gi|359477168|ref|XP_002272978.2|/4.79148e-110/PREDICTED: probable protein phosphatase 2C 73-like [Vitis vinifera]
Unigene62561_S2_1	369	43	130	26.4778	80.1166	1.59732	Up	1.48779e-11	4.3603e-10	-	-	GO:0005488//binding;GO:0019787//small conjugating protein ligase activity	GO:0032446//protein modification by small protein conjugation;GO:0006970//response to osmotic stress;GO:0009738//abscisic acid mediated signaling pathway;GO:0080134//regulation of response to stress	gi|460387480|ref|XP_004239405.1|/6.25018e-16/PREDICTED: E3 ubiquitin-protein ligase RHA2A-like [Solanum lycopersicum]
CL347.Contig3_S2_3	1277	44	133	7.82891	23.6846	1.59707	Up	8.7133e-12	2.59951e-10	K00547|1|2e-156|550|pop:POPTR_754288|homocysteine S-methyltransferase [EC:2.1.1.10]	GO:0044464//cell part	GO:0008172	GO:0006730//one-carbon metabolic process;GO:0000097//sulfur amino acid biosynthetic process;GO:0033477	gi|224062371|ref|XP_002300824.1|/3.12772e-155/homocysteine s-methyltransferase [Populus trichocarpa]
Unigene27745_S2_1	527	1633	4934	704.069	2129.09	1.59645	Up	0	0	-	-	-	-	-
CL7183.Contig4_S2_3	2022	47	142	5.28149	15.9703	1.59638	Up	1.75268e-12	5.57006e-11	K03260|1|0.0|762|gmx:100781275|translation initiation factor 4G	-	-	-	gi|356562557|ref|XP_003549536.1|/0/PREDICTED: eukaryotic initiation factor iso-4F subunit p82-34-like isoform 2 [Glycine max]
CL2535.Contig1_S2_3	1345	218	658	36.8276	111.252	1.59498	Up	2.92022e-52	4.15097e-50	K14857|1|1e-74|278|gmx:100784758|AdoMet-dependent rRNA methyltransferase SPB1 [EC:2.1.1.-]	-	-	-	gi|356544480|ref|XP_003540678.1|/1.89253e-73/PREDICTED: adoMet-dependent rRNA methyltransferase spb1-like [Glycine max]
Unigene334_S2_3	2610	165	497	14.3642	43.3034	1.592	Up	8.76866e-40	9.39391e-38	K14824|1|0.0|902|rcu:RCOM_1374490|ribosome biogenesis protein ERB1	GO:0043231//intracellular membrane-bounded organelle	-	GO:0042254//ribosome biogenesis	gi|460369224|ref|XP_004230463.1|/0/PREDICTED: ribosome biogenesis protein BOP1 homolog [Solanum lycopersicum]
Unigene13534_S2_3	1074	162	487	34.2728	103.117	1.58914	Up	6.41278e-39	6.67432e-37	K12198|1|1e-101|367|pop:POPTR_832471|charged multivesicular body protein 5	-	-	GO:0006810//transport	gi|224097586|ref|XP_002310998.1|/1.73388e-100/predicted protein [Populus trichocarpa]
Unigene27554_S2_3	1150	583	1751	115.189	346.253	1.58783	Up	3.39378e-135	1.31893e-132	-	GO:0044464//cell part	-	-	gi|356535337|ref|XP_003536203.1|/3.68233e-144/PREDICTED: uncharacterized protein LOC100782566 [Glycine max]
Unigene548_S2_1	768	41	123	12.13	36.4208	1.58618	Up	6.56446e-11	1.82712e-09	-	-	-	-	gi|359473903|ref|XP_002271391.2|/2.54091e-27/PREDICTED: protein SPA1-RELATED 2-like, partial [Vitis vinifera]
CL9341.Contig1_S2_1	216	18	54	18.9347	56.852	1.58618	Up	1.66455e-05	0.000235692	K07877|1|2e-31|132|aly:ARALYDRAFT_493160|Ras-related protein Rab-2A;K07976|2|2e-31|132|osa:4329809|Rab family, other;K07878|4|2e-30|128|osa:4336117|Ras-related protein Rab-2B	GO:0005793//endoplasmic reticulum-Golgi intermediate compartment;GO:0043231//intracellular membrane-bounded organelle;GO:0016020//membrane	GO:0032561//guanyl ribonucleotide binding	GO:0035556//intracellular signal transduction;GO:0048193//Golgi vesicle transport	gi|470114435|ref|XP_004293420.1|/2.58212e-30/PREDICTED: ras-related protein RABB1c-like [Fragaria vesca subsp. vesca]
Unigene14532_S2_1	990	16	48	3.67218	11.0258	1.58618	Up	5.01266e-05	0.000649477	K04733|1|1e-107|387|smo:SELMODRAFT_159261|interleukin-1 receptor-associated kinase 4 [EC:2.7.11.1];K13430|4|9e-73|271|pop:POPTR_548061|serine/threonine-protein kinase PBS1 [EC:2.7.11.1]	GO:0016020//membrane	GO:0004672//protein kinase activity;GO:0032559	GO:0006464//cellular protein modification process	gi|225423802|ref|XP_002277905.1|/5.39454e-130/PREDICTED: proline-rich receptor-like protein kinase PERK9 [Vitis vinifera]
Unigene2913_S2_1	457	17	51	8.45224	25.3781	1.58618	Up	2.88642e-05	0.000390972	K12309|1|2e-44|175|mtr:MTR_2g100000|beta-galactosidase [EC:3.2.1.23]	GO:0031410//cytoplasmic vesicle	GO:0015925	-	gi|462413156|gb|EMJ18205.1|/6.28711e-46/hypothetical protein PRUPE_ppa002232mg [Prunus persica]
Unigene97419_S2_3	551	16	48	6.59793	19.8105	1.58618	Up	5.01266e-05	0.000649362	K03168|1|1e-30|130|olu:OSTLU_41359|DNA topoisomerase I [EC:5.99.1.2]	GO:0043231//intracellular membrane-bounded organelle	GO:0003916//DNA topoisomerase activity	GO:0006261//DNA-dependent DNA replication	gi|359476014|ref|XP_002280960.2|/2.65123e-65/PREDICTED: DNA topoisomerase 1-like [Vitis vinifera]
CL3944.Contig1_S2_1	594	29	87	11.093	33.3072	1.58618	Up	4.1731e-08	8.72637e-07	-	-	-	-	-
Unigene13606_S2_1	388	18	54	10.541	31.6496	1.58618	Up	1.66455e-05	0.000235647	K12813|1|9e-12|57.4|gmx:100809559|pre-mRNA-splicing factor ATP-dependent RNA helicase DHX16 [EC:3.6.4.13]	-	GO:0003724//RNA helicase activity	GO:0006396//RNA processing;GO:0016441//posttranscriptional gene silencing;GO:0003006//developmental process involved in reproduction	gi|460381506|ref|XP_004236490.1|/2.06645e-11/PREDICTED: putative pre-mRNA-splicing factor ATP-dependent RNA helicase DHX16-like [Solanum lycopersicum]
Unigene14989_S2_1	586	20	60	7.75482	23.2841	1.58618	Up	5.55714e-06	8.57309e-05	-	-	-	-	gi|357454231|ref|XP_003597396.1|/9.36271e-30/Pumilio-like protein [Medicago truncatula]
Unigene13098_S2_1	436	17	51	8.85935	26.6005	1.58618	Up	2.88642e-05	0.0003909	-	-	GO:0004672//protein kinase activity;GO:0032559	GO:0006464//cellular protein modification process	gi|225442323|ref|XP_002280107.1|/4.62454e-16/PREDICTED: inactive protein kinase SELMODRAFT_444075 isoform 2 [Vitis vinifera]
CL3991.Contig1_S2_1	832	35	105	9.55838	28.6993	1.58618	Up	1.64382e-09	4.03435e-08	K05666|1|6e-46|182|olu:OSTLU_35503|ATP-binding cassette, subfamily C (CFTR/MRP), member 2;K05658|2|6e-27|119|vvi:100243576|ATP-binding cassette, subfamily B (MDR/TAP), member 1	GO:0031224//intrinsic to membrane	GO:0017111//nucleoside-triphosphatase activity;GO:0016491//oxidoreductase activity;GO:0015405;GO:0032559	GO:0006810//transport;GO:0009207	gi|462415348|gb|EMJ20085.1|/1.47384e-95/hypothetical protein PRUPE_ppa000197mg [Prunus persica]
CL5771.Contig2_S2_3	1238	22	66	4.03777	12.1235	1.58618	Up	1.86342e-06	3.1162e-05	K00995|1|5e-74|276|rcu:RCOM_0744550|CDP-diacylglycerol--glycerol-3-phosphate 3-phosphatidyltransferase [EC:2.7.8.5]	GO:0009526//plastid envelope;GO:0016020//membrane	GO:0017169//CDP-alcohol phosphatidyltransferase activity	GO:0046474//glycerophospholipid biosynthetic process	gi|460382171|ref|XP_004236813.1|/2.13606e-76/PREDICTED: CDP-diacylglycerol--glycerol-3-phosphate 3-phosphatidyltransferase-like [Solanum lycopersicum]
CL12151.Contig1_S2_3	763	32	96	9.52938	28.6123	1.58618	Up	8.26574e-09	1.87436e-07	K03120|1|1e-101|367|osa:4333619|transcription initiation factor TFIID TATA-box-binding protein	GO:0043231//intracellular membrane-bounded organelle	GO:0003676//nucleic acid binding;GO:0001071//nucleic acid binding transcription factor activity;GO:0016628//oxidoreductase activity, acting on the CH-CH group of donors, NAD or NADP as acceptor	GO:0006352//DNA-dependent transcription, initiation	gi|115454423|ref|NP_001050812.1|/1.30955e-100/Os03g0657000 [Oryza sativa Japonica Group]
Unigene42341_S2_3	1300	26	78	4.54432	13.6445	1.58618	Up	2.11714e-07	4.03876e-06	K14830|1|2e-126|450|vvi:100257947|protein MAK11	GO:0031234//extrinsic to internal side of plasma membrane;GO:0031461//cullin-RING ubiquitin ligase complex;GO:0031981//nuclear lumen	GO:0005488//binding	-	gi|225440382|ref|XP_002267244.1|/2.65205e-125/PREDICTED: p21-activated protein kinase-interacting protein 1-like [Vitis vinifera]
CL3267.Contig3_S2_3	1676	21	63	2.84698	8.54815	1.58618	Up	3.21636e-06	5.175e-05	K03066|1|0.0|705|aly:ARALYDRAFT_488897|26S proteasome regulatory subunit T6	GO:0005838//proteasome regulatory particle;GO:0043231//intracellular membrane-bounded organelle;GO:0016020//membrane	GO:0017111//nucleoside-triphosphatase activity;GO:0032559	GO:0019941//modification-dependent protein catabolic process	gi|297808063|ref|XP_002871915.1|/0/ATSUG1 [Arabidopsis lyrata subsp. lyrata]
CL10934.Contig1_S2_3	1515	18	54	2.6996	8.10563	1.58618	Up	1.66455e-05	0.000235601	K06196|1|7e-76|283|ppp:PHYPADRAFT_146798|cytochrome c-type biogenesis protein	GO:0031976;GO:0042651//thylakoid membrane	-	GO:0017004//cytochrome complex assembly;GO:0019725//cellular homeostasis	gi|255580440|ref|XP_002531046.1|/6.57339e-110/Thiol:disulfide interchange protein dsbD precursor, putative [Ricinus communis]
CL8813.Contig1_S2_3	880	52	156	13.4264	40.3132	1.58618	Up	1.8348e-13	6.25262e-12	K15272|1|2e-37|154|vcn:VOLCADRAFT_107400|solute carrier family 35 (UDP-sugar transporter), member A1/2/3	GO:0012505//endomembrane system;GO:0031224//intrinsic to membrane	GO:0005402//cation:sugar symporter activity	GO:0008643//carbohydrate transport	gi|363808016|ref|NP_001242719.1|/1.9737e-85/uncharacterized protein LOC100815055 [Glycine max]
Unigene16355_S2_1	661	17	51	5.84369	17.5459	1.58618	Up	2.88642e-05	0.000391045	-	-	-	-	gi|296082654|emb|CBI21659.3|/9.39679e-51/unnamed protein product [Vitis vinifera]
CL6130.Contig2_S2_3	912	31	93	7.72336	23.1896	1.58618	Up	1.41731e-08	3.13701e-07	-	-	-	-	-
CL10322.Contig1_S2_3	591	22	66	8.45813	25.3958	1.58618	Up	1.86342e-06	3.11549e-05	-	GO:0043231//intracellular membrane-bounded organelle	-	GO:0006351//transcription, DNA-dependent	gi|350539599|ref|NP_001233956.1|/2.11288e-29/TCP transcription factor 20 [Solanum lycopersicum]
Unigene86465_S2_3	559	20	60	8.12938	24.4087	1.58618	Up	5.55714e-06	8.57128e-05	K09588|1|2e-72|269|pop:POPTR_656234|cytochrome P450, family 90, subfamily A, polypeptide 1 [EC:1.14.-.-]	-	GO:0016491//oxidoreductase activity;GO:0005506//iron ion binding	GO:0009411//response to UV;GO:0010208//pollen wall assembly;GO:0016129;GO:0048878//chemical homeostasis;GO:0000902//cell morphogenesis;GO:0009908//flower development	gi|86279652|gb|ABC94481.1|/9.93789e-100/putative steroid 23-alpha-hydroxylase cytochrome P450 [Artemisia annua]
CL150.Contig1_S2_1	696	105	315	34.2783	102.922	1.58618	Up	1.12453e-25	7.55163e-24	-	-	-	-	gi|359478112|ref|XP_002264307.2|/7.46981e-41/PREDICTED: uncharacterized protein LOC100261066 isoform 1 [Vitis vinifera]
CL4974.Contig1_S2_3	1229	145	433	26.8074	80.1201	1.57953	Up	1.70282e-34	1.56102e-32	K10661|1|1e-09|62.4|mtr:MTR_4g085550|E3 ubiquitin-protein ligase MARCH6 [EC:6.3.2.19]	-	-	-	gi|470126777|ref|XP_004299359.1|/6.57025e-78/PREDICTED: E3 ubiquitin-protein ligase MARCH2-like [Fragaria vesca subsp. vesca]
CL5931.Contig2_S2_1	682	51	152	16.9912	50.6833	1.57672	Up	4.71628e-13	1.5663e-11	K07897|1|2e-94|343|pop:POPTR_815218|Ras-related protein Rab-7A;K07976|3|3e-93|339|aly:ARALYDRAFT_474344|Rab family, other	GO:0031090//organelle membrane;GO:0043231//intracellular membrane-bounded organelle	GO:0032561//guanyl ribonucleotide binding;GO:0003824//catalytic activity	GO:0035556//intracellular signal transduction;GO:0006810//transport	gi|255549976|ref|XP_002516039.1|/1.9547e-94/protein with unknown function [Ricinus communis]
Unigene43109_S2_1	1491	49	146	7.4672	22.268	1.57633	Up	1.37189e-12	4.39432e-11	-	-	-	-	gi|225457188|ref|XP_002280600.1|/1.43706e-109/PREDICTED: microtubule-associated protein TORTIFOLIA1-like [Vitis vinifera]
CL10073.Contig2_S2_1	393	251	747	145.118	432.249	1.57464	Up	4.90512e-58	7.72377e-56	K02975|1|2e-33|138|gmx:100786842|small subunit ribosomal protein S25e	GO:0030529//ribonucleoprotein complex	-	-	gi|470106618|ref|XP_004289660.1|/3.32593e-33/PREDICTED: 40S ribosomal protein S25-4-like [Fragaria vesca subsp. vesca]
Unigene20457_S2_1	728	39	116	12.1723	36.2353	1.5738	Up	2.89582e-10	7.62991e-09	-	GO:0043231//intracellular membrane-bounded organelle	-	-	gi|225425859|ref|XP_002266055.1|/5.32597e-40/PREDICTED: uncharacterized protein LOC100249470 [Vitis vinifera]
Unigene77068_S2_3	697	72	214	23.4714	69.8211	1.57276	Up	9.9428e-18	4.52335e-16	-	-	-	-	-
Unigene36873_S2_1	850	94	279	25.1274	74.6433	1.57075	Up	1.28646e-22	7.48348e-21	K07432|1|2e-74|277|vvi:100267547|beta-1,4-N-acetylglucosaminyltransferase [EC:2.4.1.141]	-	GO:0005488//binding;GO:0016757//transferase activity, transferring glycosyl groups	GO:0030258//lipid modification	gi|359496479|ref|XP_002265906.2|/1.06784e-72/PREDICTED: UDP-N-acetylglucosamine transferase subunit ALG13 homolog [Vitis vinifera]
Unigene1482_S2_3	750	30	89	9.08865	26.9857	1.57006	Up	3.677e-08	7.73101e-07	K00021|1|6e-51|198|rcu:RCOM_1602200|hydroxymethylglutaryl-CoA reductase (NADPH) [EC:1.1.1.34]	-	-	-	gi|881303|gb|AAA68966.1|/2.86862e-52/3-hydroxy-3-methylglutaryl coenzyme A reductase [Artemisia annua]
Unigene27672_S2_3	338	57	169	38.3175	113.704	1.56921	Up	2.89576e-14	1.05575e-12	-	-	-	-	-
Unigene36403_S2_1	1338	85	252	14.4345	42.8302	1.56911	Up	1.51211e-20	8.04655e-19	K01090|1|4e-32|137|sbi:SORBI_01g038410|protein phosphatase [EC:3.1.3.16];K14497|3|5e-28|124|pop:POPTR_900520|protein phosphatase 2C [EC:3.1.3.16]	GO:0043231//intracellular membrane-bounded organelle	GO:0016791//phosphatase activity	-	gi|225465553|ref|XP_002274944.1|/8.59553e-127/PREDICTED: probable protein phosphatase 2C 44 isoform 1 [Vitis vinifera]
Unigene13631_S2_3	916	138	409	34.2313	101.539	1.56865	Up	2.31168e-32	1.95711e-30	K13195|1|3e-24|110|pop:POPTR_712972|cold-inducible RNA-binding protein;K11294|2|5e-14|76.6|smo:SELMODRAFT_15428|nucleolin;K13044|4|1e-13|75.5|zma:100382653|heterogeneous nuclear ribonucleoprotein A/B/D;K14411|5|2e-13|74.3|pop:POPTR_552695|RNA-binding protein Musashi	-	GO:0005488//binding	GO:0009409//response to cold	gi|460369528|ref|XP_004230614.1|/2.2901e-39/PREDICTED: uncharacterized protein LOC101263853 isoform 1 [Solanum lycopersicum]
CL5550.Contig1_S2_3	1438	108	320	17.0649	50.6054	1.56826	Up	1.17264e-25	7.85303e-24	-	-	-	-	gi|255576298|ref|XP_002529042.1|/1.7892e-101/conserved hypothetical protein [Ricinus communis]
CL3653.Contig1_S2_3	2430	81	240	7.57387	22.46	1.56826	Up	1.26011e-19	6.34949e-18	K01103|1|0.0|1113|vvi:100244966|6-phosphofructo-2-kinase / fructose-2,6-bisphosphatase [EC:2.7.1.105 3.1.3.46]	GO:0044444//cytoplasmic part;GO:0016020//membrane	GO:0008443//phosphofructokinase activity;GO:0019203//carbohydrate phosphatase activity;GO:0032559	GO:0006000//fructose metabolic process	gi|225434528|ref|XP_002276394.1|/0/PREDICTED: 6-phosphofructo-2-kinase/fructose-2,6-biphosphatase 3 [Vitis vinifera]
CL11199.Contig1_S2_3	888	26	77	6.65273	19.7189	1.56756	Up	3.20532e-07	5.98952e-06	-	GO:0044464//cell part	-	-	gi|460384277|ref|XP_004237839.1|/1.69061e-84/PREDICTED: uncharacterized protein LOC101257656 [Solanum lycopersicum]
Unigene25267_S2_1	1016	24	71	5.36731	15.8917	1.566	Up	9.5011e-07	1.64888e-05	K11422|1|2e-12|71.6|smo:SELMODRAFT_438147|histone-lysine N-methyltransferase SETD1 [EC:2.1.1.43];K11294|2|2e-08|58.5|gmx:100817668|nucleolin	-	GO:0005488//binding	-	gi|470146548|ref|XP_004308886.1|/1.28722e-41/PREDICTED: uncharacterized protein LOC101304724 [Fragaria vesca subsp. vesca]
Unigene70807_S2_1	627	93	275	33.7019	99.7403	1.56535	Up	3.27774e-22	1.87976e-20	-	-	-	-	gi|224065244|ref|XP_002301735.1|/1.09507e-13/predicted protein [Populus trichocarpa]
CL7301.Contig1_S2_1	742	22	65	6.73687	19.9212	1.56415	Up	2.82534e-06	4.58932e-05	K01534|1|6e-91|331|aly:ARALYDRAFT_480822|Cd2+/Zn2+-exporting ATPase [EC:3.6.3.3 3.6.3.5]	GO:0031224//intrinsic to membrane	GO:0043169//cation binding;GO:0043682//copper-transporting ATPase activity;GO:0032559	GO:0035434//copper ion transmembrane transport;GO:0010038//response to metal ion;GO:0006829//zinc ion transport;GO:0009206;GO:0015691//cadmium ion transport;GO:0072507//divalent inorganic cation homeostasis	gi|460394505|ref|XP_004242843.1|/4.56434e-95/PREDICTED: cadmium/zinc-transporting ATPase HMA2-like [Solanum lycopersicum]
Unigene17043_S2_3	580	22	65	8.61855	25.4854	1.56415	Up	2.82534e-06	4.5883e-05	K03593|1|2e-58|223|rcu:RCOM_0992740|ATP-binding protein involved in chromosome partitioning	GO:0043231//intracellular membrane-bounded organelle	GO:0000166//nucleotide binding	-	gi|460393514|ref|XP_004242354.1|/4.89174e-60/PREDICTED: iron-sulfur protein NUBPL-like [Solanum lycopersicum]
Unigene92704_S2_3	291	21	62	16.397	48.4512	1.5631	Up	4.8789e-06	7.60869e-05	-	-	-	-	-
Unigene68268_S2_3	327	21	62	14.5919	43.1171	1.5631	Up	4.8789e-06	7.61031e-05	-	-	GO:0005488//binding	-	gi|359476781|ref|XP_003631888.1|/1.97645e-14/PREDICTED: zinc finger CCCH domain-containing protein ZFN-like isoform 2 [Vitis vinifera]
Unigene71374_S2_1	817	81	239	22.5269	66.5245	1.56223	Up	1.89089e-19	9.45613e-18	K12896|1|4e-44|176|vvi:100262399|splicing factor, arginine/serine-rich 7	-	GO:0046914//transition metal ion binding	-	gi|357436747|ref|XP_003588649.1|/3.68563e-43/RNA-binding protein Rsf1 [Medicago truncatula]
Unigene92707_S2_3	303	20	59	14.9978	44.2808	1.56193	Up	8.43376e-06	0.000125908	-	-	-	-	-
Unigene36602_S2_1	819	20	59	5.54863	16.3823	1.56193	Up	8.43376e-06	0.000125883	-	-	-	-	gi|294612076|gb|ADF27782.1|/2.34985e-122/neutral/alkaline invertase 1 [Orobanche ramosa]
CL1566.Contig1_S2_3	245	59	174	54.7174	161.506	1.56152	Up	1.4997e-14	5.5649e-13	K13030|1|1e-07|53.1|sbi:SORBI_01g001220|cyanohydrin beta-glucosyltransferase [EC:2.4.1.85]	-	GO:0016740//transferase activity	-	gi|37993661|gb|AAR06916.1|/1.09857e-20/UDP-glycosyltransferase 85C2 [Stevia rebaudiana]
Unigene68614_S2_3	891	116	342	29.5815	87.2879	1.56109	Up	3.84108e-27	2.746e-25	K00001|1|3e-10|63.9|gmx:100787307|alcohol dehydrogenase [EC:1.1.1.1]	GO:0031224//intrinsic to membrane	-	-	gi|255538460|ref|XP_002510295.1|/2.53811e-104/protein with unknown function [Ricinus communis]
CL6923.Contig2_S2_3	2557	551	1624	48.9621	144.431	1.56064	Up	1.86362e-122	6.51491e-120	K09490|1|0.0|1085|rcu:RCOM_1312280|heat shock 70kDa protein 5	GO:0044432//endoplasmic reticulum part;GO:0030312//external encapsulating structure;GO:0031981//nuclear lumen;GO:0009536//plastid;GO:0031090//organelle membrane	GO:0016628//oxidoreductase activity, acting on the CH-CH group of donors, NAD or NADP as acceptor;GO:0032559	GO:0043161//proteasomal ubiquitin-dependent protein catabolic process;GO:0010038//response to metal ion;GO:0000741//karyogamy;GO:0033554//cellular response to stress	gi|255555659|ref|XP_002518865.1|/0/heat shock protein, putative [Ricinus communis]
Unigene48815_S2_3	311	19	56	13.8814	40.9481	1.56064	Up	1.45954e-05	0.000209341	-	-	-	-	-
CL3740.Contig2_S2_3	1288	17	50	2.99897	8.82795	1.55761	Up	4.38838e-05	0.000573677	K15332|1|2e-127|410|rcu:RCOM_0154700|tRNA (uracil-5-)-methyltransferase	-	GO:0046872//metal ion binding;GO:0008168//methyltransferase activity	GO:0006730//one-carbon metabolic process;GO:0016070//RNA metabolic process	gi|359478697|ref|XP_002282314.2|/1.67673e-131/PREDICTED: zinc finger CCCH domain-containing protein 24-like [Vitis vinifera]
Unigene74820_S2_1	460	17	50	8.39712	24.7183	1.55761	Up	4.38838e-05	0.000573575	-	-	-	-	gi|460383570|ref|XP_004237494.1|/2.09781e-33/PREDICTED: putative F-box protein PP2-B2-like [Solanum lycopersicum]
CL4645.Contig3_S2_3	987	127	373	29.2365	85.9404	1.55556	Up	2.58102e-29	2.00188e-27	K02731|1|4e-115|412|vvi:100257349|20S proteasome subunit alpha 4 [EC:3.4.25.1]	GO:0005839//proteasome core complex;GO:0043231//intracellular membrane-bounded organelle	GO:0004175//endopeptidase activity	GO:0019941//modification-dependent protein catabolic process	gi|225428005|ref|XP_002278162.1|/5.39305e-114/PREDICTED: proteasome subunit alpha type-7 [Vitis vinifera]
Unigene19727_S2_3	817	46	135	12.7931	37.5766	1.55447	Up	1.54285e-11	4.51443e-10	K01104|1|3e-95|346|vvi:100247200|protein-tyrosine phosphatase [EC:3.1.3.48];K15616|2|9e-12|68.9|vcn:VOLCADRAFT_96122|eyes absent homolog 1 [EC:3.1.3.48]	-	GO:0004725//protein tyrosine phosphatase activity	GO:0006464//cellular protein modification process	gi|460400723|ref|XP_004245882.1|/1.7997e-98/PREDICTED: eyes absent homolog 2-like [Solanum lycopersicum]
Unigene15875_S2_1	670	46	135	15.5999	45.821	1.55447	Up	1.54285e-11	4.51624e-10	-	-	-	GO:0006970//response to osmotic stress	gi|449464198|ref|XP_004149816.1|/5.7315e-51/PREDICTED: ankyrin repeat-containing protein At3g12360-like [Cucumis sativus]
Unigene84633_S2_3	1008	59	173	13.2994	39.0293	1.5532	Up	2.25034e-14	8.26629e-13	-	-	GO:0016740//transferase activity	-	gi|171906260|gb|ACB56927.1|/2.89872e-70/glycosyltransferase UGT95A1 [Hieracium pilosella]
CL2743.Contig2_S2_1	1189	103	302	19.6832	57.7605	1.55312	Up	5.54782e-24	3.4883e-22	K09338|1|8e-85|312|ath:AT1G69780|homeobox-leucine zipper protein	-	GO:0003677//DNA binding	GO:0006351//transcription, DNA-dependent	gi|326581036|gb|ADZ96470.1|/1.11859e-151/HD-Zip subfamily I trancription factor [Helianthus annuus]
CL7632.Contig4_S2_3	3274	317	929	21.9999	64.5272	1.55241	Up	2.62354e-70	5.08445e-68	K12619|1|0.0|1377|rcu:RCOM_1597380|5'-3' exoribonuclease 2 [EC:3.1.13.-]	GO:0043231//intracellular membrane-bounded organelle	GO:0046914//transition metal ion binding;GO:0008409//5'-3' exonuclease activity	GO:0034641//cellular nitrogen compound metabolic process	gi|359492219|ref|XP_002280236.2|/0/PREDICTED: 5'-3' exoribonuclease 3-like [Vitis vinifera]
Unigene13683_S2_3	865	123	360	32.3094	94.6438	1.55056	Up	3.1903e-28	2.37607e-26	K14498|1|2e-77|287|osa:4333017|serine/threonine-protein kinase SRK2 [EC:2.7.11.1]	-	GO:0004672//protein kinase activity;GO:0032559	GO:0006464//cellular protein modification process	gi|115453347|ref|NP_001050274.1|/2.14416e-76/Os03g0390200 [Oryza sativa Japonica Group]
Unigene92451_S2_3	868	27	79	7.06779	20.6973	1.55011	Up	2.81264e-07	5.28413e-06	-	-	-	-	gi|255537297|ref|XP_002509715.1|/2.10885e-39/ara4-interacting protein, putative [Ricinus communis]
CL5900.Contig1_S2_1	1108	330	965	67.6727	198.058	1.54928	Up	9.42238e-73	1.91762e-70	K05391|1|5e-121|400|osa:4339240|cyclic nucleotide gated channel, other eukaryote	GO:0044464//cell part	GO:0015075//ion transmembrane transporter activity;GO:0005515//protein binding;GO:0000166//nucleotide binding	GO:0033554//cellular response to stress;GO:0006811//ion transport	gi|255569589|ref|XP_002525760.1|/4.52692e-141/Cyclic nucleotide-gated ion channel, putative [Ricinus communis]
Unigene69146_S2_3	1342	92	269	15.5767	45.5833	1.54912	Up	1.87039e-21	1.04238e-19	K05657|1|7e-162|568|smo:SELMODRAFT_445846|ATP-binding cassette, subfamily B (MDR/TAP), member 10;K05658|2|4e-84|310|sbi:SORBI_03g031990|ATP-binding cassette, subfamily B (MDR/TAP), member 1	GO:0031224//intrinsic to membrane;GO:0043234//protein complex	GO:0042626//ATPase activity, coupled to transmembrane movement of substances;GO:0032559	GO:0006810//transport;GO:0009207	gi|359490880|ref|XP_002265694.2|/0/PREDICTED: ABC transporter B family member 25-like [Vitis vinifera]
Unigene73707_S2_1	2217	257	751	26.3395	77.0336	1.54826	Up	5.87168e-57	9.05069e-55	-	-	-	-	gi|225458041|ref|XP_002277775.1|/1.78734e-166/PREDICTED: uncharacterized protein LOC100248967 [Vitis vinifera]
Unigene85899_S2_3	718	49	143	15.5064	45.2916	1.54638	Up	4.65788e-12	1.42393e-10	K11584|1|2e-45|180|rcu:RCOM_1116380|protein phosphatase 2 (formerly 2A), regulatory subunit B'	-	-	-	gi|470137913|ref|XP_004304704.1|/1.56022e-44/PREDICTED: serine/threonine protein phosphatase 2A 59 kDa regulatory subunit B' eta isoform-like [Fragaria vesca subsp. vesca]
CL6084.Contig2_S2_1	1020	134	391	29.85	87.1731	1.54615	Up	2.14276e-30	1.72419e-28	K01507|1|6e-112|402|vvi:100258490|inorganic pyrophosphatase [EC:3.6.1.1]	GO:0044424//intracellular part	GO:0046872//metal ion binding;GO:0016462//pyrophosphatase activity	GO:0006793//phosphorus metabolic process	gi|225439878|ref|XP_002278867.1|/7.7198e-111/PREDICTED: soluble inorganic pyrophosphatase [Vitis vinifera]
Unigene13840_S2_3	3007	500	1456	37.7812	110.112	1.54323	Up	3.19836e-108	9.69634e-106	K14963|1|4e-14|79.0|bdi:100832822|COMPASS component SWD3;K12662|3|6e-13|75.1|ota:Ot14g00400|U4/U6 small nuclear ribonucleoprotein PRP4	GO:0031461//cullin-RING ubiquitin ligase complex;GO:0031234//extrinsic to internal side of plasma membrane	-	-	gi|460384385|ref|XP_004237892.1|/1.1242e-141/PREDICTED: uncharacterized WD repeat-containing protein C2A9.03-like [Solanum lycopersicum]
CL5228.Contig1_S2_3	1113	78	227	15.9235	46.3806	1.54236	Up	3.11602e-18	1.46315e-16	K10143|1|1e-90|331|ppp:PHYPADRAFT_126406|E3 ubiquitin-protein ligase RFWD2 [EC:6.3.2.19]	GO:0031234//extrinsic to internal side of plasma membrane;GO:0031461//cullin-RING ubiquitin ligase complex	GO:0005488//binding;GO:0016491//oxidoreductase activity	GO:0008152//metabolic process	gi|359473903|ref|XP_002271391.2|/4.3003e-134/PREDICTED: protein SPA1-RELATED 2-like, partial [Vitis vinifera]
Unigene23930_S2_3	725	33	96	10.3423	30.112	1.54179	Up	1.65279e-08	3.6231e-07	-	GO:0043231//intracellular membrane-bounded organelle	-	-	gi|470143515|ref|XP_004307419.1|/2.00714e-39/PREDICTED: uncharacterized protein LOC101307627 [Fragaria vesca subsp. vesca]
Unigene97804_S2_3	192	22	64	26.0352	75.8027	1.54179	Up	4.26884e-06	6.73783e-05	-	-	-	-	-
Unigene42455_S2_3	1103	32	93	6.59195	19.174	1.54038	Up	2.8339e-08	6.05242e-07	-	-	-	-	gi|359489766|ref|XP_002272448.2|/3.96626e-140/PREDICTED: uncharacterized protein LOC100253419 [Vitis vinifera]
Unigene79971_S2_1	647	32	93	11.2379	32.6877	1.54038	Up	2.8339e-08	6.05419e-07	-	GO:0044464//cell part	GO:0008194//UDP-glycosyltransferase activity	-	gi|397787616|gb|AFO66521.1|/1.29005e-81/putative clathrin binding protein [Brassica napus]
CL6534.Contig1_S2_1	2201	42	122	4.33579	12.6051	1.53964	Up	1.96994e-10	5.2857e-09	K08873|1|5e-77|216|mtr:MTR_4g068580|PI-3-kinase-related kinase SMG-1	GO:0043231//intracellular membrane-bounded organelle	-	-	gi|225447496|ref|XP_002265233.1|/2.75696e-86/PREDICTED: uncharacterized protein LOC100256200 [Vitis vinifera]
CL7306.Contig1_S2_3	1265	42	122	7.54394	21.9318	1.53964	Up	1.96994e-10	5.28764e-09	K00472|1|1e-121|434|vvi:100252286|prolyl 4-hydroxylase [EC:1.14.11.2]	-	GO:0046914//transition metal ion binding;GO:0019842//vitamin binding;GO:0019798	GO:0019471	gi|225468574|ref|XP_002263060.1|/1.45761e-120/PREDICTED: prolyl 4-hydroxylase subunit alpha-1 [Vitis vinifera]
CL243.Contig5_S2_1	443	104	302	53.342	155.028	1.53918	Up	1.09136e-23	6.78046e-22	K02951|1|7e-53|203|vvi:100265590|small subunit ribosomal protein S12e	GO:0043231//intracellular membrane-bounded organelle;GO:0030529//ribonucleoprotein complex	GO:0005198//structural molecule activity	GO:0010467//gene expression	gi|297743635|emb|CBI36518.3|/6.90801e-52/unnamed protein product [Vitis vinifera]
Unigene85097_S2_3	961	245	711	57.9271	168.249	1.53828	Up	1.5974e-53	2.31111e-51	K14847|1|7e-131|464|vvi:100252891|ribosome production factor 2	GO:0031981//nuclear lumen	-	-	gi|225440986|ref|XP_002283513.1|/8.75063e-130/PREDICTED: ribosome production factor 2 homolog [Vitis vinifera]
CL7491.Contig2_S2_3	1077	49	142	10.3376	29.9832	1.53625	Up	6.97722e-12	2.10391e-10	K07976|1|6e-99|358|ath:AT5G60860|Rab family, other	-	GO:0032561//guanyl ribonucleotide binding	GO:0006810//transport;GO:0035556//intracellular signal transduction	gi|356548648|ref|XP_003542712.1|/4.2891e-99/PREDICTED: ras-related protein RABA1f-like [Glycine max]
CL12873.Contig1_S2_3	2989	127	368	9.65422	27.998	1.53609	Up	1.91876e-28	1.44081e-26	K14573|1|0.0|673|vvi:100257200|nucleolar protein 4	-	GO:0005488//binding	-	gi|297744765|emb|CBI38027.3|/0/unnamed protein product [Vitis vinifera]
Unigene19515_S2_3	1020	29	84	6.46007	18.7277	1.53555	Up	1.43272e-07	2.7974e-06	-	-	-	-	gi|224090523|ref|XP_002309012.1|/3.24331e-93/predicted protein [Populus trichocarpa]
Unigene532_S2_1	502	19	55	8.59982	24.9152	1.53465	Up	2.20736e-05	0.000305563	K03439|1|4e-36|148|vvi:100266146|tRNA (guanine-N7-)-methyltransferase [EC:2.1.1.33]	-	GO:0016423//tRNA (guanine) methyltransferase activity	GO:0008033//tRNA processing	gi|359489048|ref|XP_002271467.2|/3.87263e-35/PREDICTED: tRNA (guanine-N(7)-)-methyltransferase [Vitis vinifera]
Unigene86648_S2_3	944	38	110	9.14642	26.4988	1.53465	Up	1.68373e-09	4.12123e-08	K10257|1|4e-156|548|rcu:RCOM_0186970|omega-3 fatty acid desaturase (delta-15 desaturase) [EC:1.14.19.-]	GO:0009941//chloroplast envelope	GO:0016705//oxidoreductase activity, acting on paired donors, with incorporation or reduction of molecular oxygen	GO:0006631//fatty acid metabolic process	gi|32306982|gb|AAP78965.1|/3.82702e-162/omega-3 fatty acid desaturase [Helianthus annuus]
CL4320.Contig1_S2_1	1389	64	185	10.4693	30.2883	1.5326	Up	5.27306e-15	2.02239e-13	K13115|1|3e-13|74.7|osa:4329178|coiled-coil domain-containing protein 130	-	-	-	gi|460401107|ref|XP_004246070.1|/6.11619e-99/PREDICTED: coiled-coil domain-containing protein 94 homolog [Solanum lycopersicum]
Unigene35995_S2_1	827	18	52	4.94546	14.2989	1.53173	Up	3.82634e-05	0.000507007	K12192|1|7e-06|49.3|gmx:100499888|charged multivesicular body protein 2B	GO:0010008//endosome membrane	-	-	gi|449434208|ref|XP_004134888.1|/5.12893e-08/PREDICTED: vacuolar protein sorting-associated protein 2 homolog 2-like [Cucumis sativus]
Unigene36001_S2_1	1279	117	338	20.7852	60.0969	1.53173	Up	3.76446e-26	2.5729e-24	K14859|1|6e-142|502|vvi:100252111|ribosome biogenesis protein SSF1/2	-	-	-	gi|462395759|gb|EMJ01558.1|/4.68462e-143/hypothetical protein PRUPE_ppa008200mg [Prunus persica]
CL2304.Contig1_S2_1	163	18	52	25.0914	72.5473	1.53173	Up	3.82634e-05	0.000506915	-	-	-	-	-
Unigene27432_S2_3	554	405	1170	166.106	480.266	1.53173	Up	2.1463e-86	5.12468e-84	K02921|1|2e-48|189|vvi:100254103|large subunit ribosomal protein L37Ae	GO:0030529//ribonucleoprotein complex	GO:0043169//cation binding;GO:0005198//structural molecule activity	GO:0010467//gene expression	gi|462405499|gb|EMJ10963.1|/1.93775e-47/hypothetical protein PRUPE_ppa013350mg [Prunus persica]
Unigene77339_S2_3	1411	27	78	4.34787	12.5711	1.53173	Up	4.23216e-07	7.75751e-06	-	-	-	-	gi|460401916|ref|XP_004246461.1|/3.04004e-154/PREDICTED: UNC93-like protein 3-like [Solanum lycopersicum]
CL8093.Contig1_S2_3	1700	210	606	28.0679	81.0643	1.53015	Up	1.57688e-45	1.93308e-43	K13044|1|2e-20|99.4|zma:100382653|heterogeneous nuclear ribonucleoprotein A/B/D;K14411|2|2e-18|92.8|vvi:100246008|RNA-binding protein Musashi	-	GO:0005488//binding	-	gi|296083996|emb|CBI24384.3|/7.66551e-104/unnamed protein product [Vitis vinifera]
CL1785.Contig2_S2_3	667	43	124	14.6481	42.2767	1.52915	Up	1.72659e-10	4.66186e-09	K14844|1|3e-07|53.5|vvi:100255113|pumilio homology domain family member 6	-	GO:0003723//RNA binding	-	gi|470116987|ref|XP_004294652.1|/4.88089e-111/PREDICTED: pumilio homolog 2-like [Fragaria vesca subsp. vesca]
Unigene42727_S2_3	1707	51	147	6.78853	19.5835	1.52846	Up	3.587e-12	1.10628e-10	K00975|1|0.0|805|vvi:100241983|glucose-1-phosphate adenylyltransferase [EC:2.7.7.27]	GO:0009536//plastid	GO:0070566//adenylyltransferase activity;GO:0032559	GO:0005982//starch metabolic process;GO:0005977//glycogen metabolic process	gi|462419457|gb|EMJ23720.1|/0/hypothetical protein PRUPE_ppa004135mg [Prunus persica]
Unigene42710_S2_1	564	17	49	6.84872	19.7571	1.52846	Up	6.64226e-05	0.000839771	-	-	-	GO:0009314//response to radiation;GO:0009719	gi|462413161|gb|EMJ18210.1|/2.71279e-60/hypothetical protein PRUPE_ppa002110mg [Prunus persica]
CL9690.Contig1_S2_3	2127	25	72	2.67062	7.69787	1.52729	Up	1.25345e-06	2.14575e-05	K01051|1|0.0|649|gmx:100802881|pectinesterase [EC:3.1.1.11]	GO:0030312//external encapsulating structure	GO:0030234//enzyme regulator activity;GO:0004091//carboxylesterase activity	GO:0071555//cell wall organization	gi|356501892|ref|XP_003519757.1|/0/PREDICTED: probable pectinesterase/pectinesterase inhibitor 40-like [Glycine max]
Unigene80170_S2_1	1214	75	216	14.0372	40.4614	1.52729	Up	3.41094e-17	1.50947e-15	K12657|1|3e-149|526|pop:POPTR_833794|delta-1-pyrroline-5-carboxylate synthetase [EC:2.7.2.11 1.2.1.41]	GO:0044424//intracellular part	GO:0016620//oxidoreductase activity, acting on the aldehyde or oxo group of donors, NAD or NADP as acceptor;GO:0016774//phosphotransferase activity, carboxyl group as acceptor;GO:0032559	GO:0006560//proline metabolic process;GO:0006796//phosphate-containing compound metabolic process	gi|359486765|ref|XP_002282355.2|/2.17231e-150/PREDICTED: delta-1-pyrroline-5-carboxylate synthase [Vitis vinifera]
Unigene71159_S2_1	2582	171	492	15.048	43.3326	1.52588	Up	3.92714e-37	3.91979e-35	K10143|1|0.0|762|vvi:100248310|E3 ubiquitin-protein ligase RFWD2 [EC:6.3.2.19]	GO:0043231//intracellular membrane-bounded organelle;GO:0031461//cullin-RING ubiquitin ligase complex	GO:0046914//transition metal ion binding;GO:0016491//oxidoreductase activity;GO:0005515//protein binding;GO:0019787//small conjugating protein ligase activity	GO:0009646//response to absence of light;GO:0009648//photoperiodism;GO:0010118//stomatal movement;GO:0006259//DNA metabolic process;GO:0032446//protein modification by small protein conjugation;GO:0009812//flavonoid metabolic process;GO:0009639//response to red or far red light	gi|350537659|ref|NP_001234047.1|/0/COP1 homolog [Solanum lycopersicum]
CL1198.Contig2_S2_3	348	24	69	15.6701	45.0895	1.52478	Up	2.15956e-06	3.56413e-05	K14538|1|4e-53|203|pop:POPTR_645400|nuclear GTP-binding protein	GO:0044464//cell part	GO:0032561//guanyl ribonucleotide binding	-	gi|224069758|ref|XP_002303032.1|/7.00137e-52/predicted protein [Populus trichocarpa]
Unigene87119_S2_3	939	40	115	9.67907	27.8508	1.52478	Up	8.61802e-10	2.17124e-08	K03004|1|2e-13|74.7|cre:CHLREDRAFT_166368|DNA-directed RNA polymerase I subunit RPA43	-	-	-	gi|225458034|ref|XP_002277373.1|/2.62558e-62/PREDICTED: uncharacterized protein LOC100264366 [Vitis vinifera]
Unigene15889_S2_3	329	126	362	87.019	250.218	1.52378	Up	1.07485e-27	7.82186e-26	-	GO:0009534//chloroplast thylakoid	-	GO:0006950//response to stress;GO:0009642//response to light intensity;GO:0009767//photosynthetic electron transport chain	gi|462420339|gb|EMJ24602.1|/6.49653e-42/hypothetical protein PRUPE_ppa013360mg [Prunus persica]
Unigene48919_S2_3	1680	161	462	21.7749	62.5372	1.52205	Up	7.60536e-35	7.09668e-33	K12120|1|0.0|744|vvi:100240824|phytochrome A	GO:0044451//nucleoplasm part	GO:0004673//protein histidine kinase activity;GO:0004930//G-protein coupled receptor activity;GO:0042802//identical protein binding;GO:0009881//photoreceptor activity;GO:0032559	GO:0010035//response to inorganic substance;GO:0006468//protein phosphorylation;GO:0010114//response to red light;GO:0007602//phototransduction;GO:0009606//tropism;GO:0006351//transcription, DNA-dependent;GO:0010218//response to far red light;GO:0010017//red or far-red light signaling pathway	gi|422898333|dbj|BAM67032.1|/0/phytochrome a [Chrysanthemum seticuspe f. boreale]
Unigene82472_S2_1	549	23	66	9.51908	27.3387	1.52205	Up	3.72376e-06	5.92485e-05	-	-	GO:0005488//binding;GO:0016301//kinase activity	-	gi|460393783|ref|XP_004242488.1|/4.08473e-18/PREDICTED: CBL-interacting serine/threonine-protein kinase 11 [Solanum lycopersicum]
Unigene27787_S2_3	1064	682	1957	145.64	418.268	1.52202	Up	6.40396e-142	2.5994e-139	K06890|1|1e-101|367|vvi:100266616|	GO:0031224//intrinsic to membrane	-	-	gi|449454436|ref|XP_004144961.1|/7.14252e-107/PREDICTED: BI1-like protein-like [Cucumis sativus]
Unigene36236_S2_1	1510	76	218	11.436	32.8311	1.52147	Up	2.9913e-17	1.32778e-15	K08869|1|4e-177|585|pop:POPTR_849535|aarF domain-containing kinase	GO:0009570//chloroplast stroma	GO:0016301//kinase activity;GO:0032559	GO:0006464//cellular protein modification process	gi|224062778|ref|XP_002300887.1|/4.76863e-176/predicted protein [Populus trichocarpa]
Unigene68416_S2_3	674	37	106	12.4733	35.7645	1.51968	Up	4.3132e-09	1.00682e-07	-	-	GO:0016772//transferase activity, transferring phosphorus-containing groups;GO:0005488//binding	GO:0007049//cell cycle;GO:0006796//phosphate-containing compound metabolic process	gi|470143150|ref|XP_004307245.1|/3.72511e-74/PREDICTED: cyclin-U4-1-like [Fragaria vesca subsp. vesca]
Unigene42980_S2_3	2039	44	126	4.90315	14.0527	1.51907	Up	1.51096e-10	4.10391e-09	K13525|1|3e-13|75.5|vcn:VOLCADRAFT_78972|transitional endoplasmic reticulum ATPase	GO:0005618//cell wall	GO:0046914//transition metal ion binding;GO:0016887//ATPase activity;GO:0032559	-	gi|225454791|ref|XP_002274077.1|/0/PREDICTED: ATPase family AAA domain-containing protein 3-B [Vitis vinifera]
CL4027.Contig2_S2_1	784	22	63	6.37597	18.2739	1.51907	Up	6.42672e-06	9.77833e-05	-	-	GO:0046914//transition metal ion binding	-	gi|460378921|ref|XP_004235215.1|/7.7561e-104/PREDICTED: RING finger and transmembrane domain-containing protein 2-like [Solanum lycopersicum]
CL464.Contig2_S2_1	1010	22	63	4.94926	14.1849	1.51907	Up	6.42672e-06	9.78037e-05	-	GO:0009536//plastid	-	-	gi|255579361|ref|XP_002530525.1|/6.96452e-56/conserved hypothetical protein [Ricinus communis]
CL1428.Contig8_S2_1	1427	675	1930	107.478	307.567	1.51686	Up	2.67864e-139	1.06364e-136	K07375|1|0.0|794|bdi:100829397|tubulin beta	GO:0032991//macromolecular complex;GO:0015630//microtubule cytoskeleton	GO:0017111//nucleoside-triphosphatase activity;GO:0032561//guanyl ribonucleotide binding	GO:0043623//cellular protein complex assembly;GO:0009207;GO:0007017//microtubule-based process	gi|255537469|ref|XP_002509801.1|/0/tubulin beta chain, putative [Ricinus communis]
Unigene85627_S2_3	379	28	80	16.7864	48.0017	1.51579	Up	3.69298e-07	6.84649e-06	K13210|1|1e-07|53.1|aly:ARALYDRAFT_481452|far upstream element-binding protein	-	GO:0003676//nucleic acid binding;GO:0046914//transition metal ion binding	-	gi|225450321|ref|XP_002273052.1|/2.33333e-39/PREDICTED: zinc finger CCCH domain-containing protein 14 [Vitis vinifera]
Unigene19551_S2_3	802	21	60	5.94955	17.0131	1.51579	Up	1.11026e-05	0.000161881	-	-	-	-	gi|470104240|ref|XP_004288516.1|/1.53791e-62/PREDICTED: uncharacterized protein At1g04910-like [Fragaria vesca subsp. vesca]
Unigene43155_S2_3	640	62	177	22.0116	62.8925	1.51463	Up	3.39744e-14	1.22946e-12	K07877|1|6e-63|238|aly:ARALYDRAFT_493160|Ras-related protein Rab-2A;K07976|2|6e-63|238|ath:AT4G17170|Rab family, other;K07878|5|7e-53|204|osa:4336117|Ras-related protein Rab-2B	GO:0043231//intracellular membrane-bounded organelle;GO:0016020//membrane	GO:0032561//guanyl ribonucleotide binding	GO:0035556//intracellular signal transduction;GO:0048193//Golgi vesicle transport	gi|460412868|ref|XP_004251818.1|/2.68467e-63/PREDICTED: ras-related protein RABB1c-like [Solanum lycopersicum]
Unigene38416_S2_1	297	68	194	52.0226	148.543	1.51367	Up	2.08662e-15	8.23634e-14	-	-	-	-	-
Unigene60367_S2_3	1098	20	57	4.13873	11.8053	1.51218	Up	1.9201e-05	0.000268855	-	-	-	-	gi|224115462|ref|XP_002317040.1|/4.26131e-94/NAC domain protein, IPR003441 [Populus trichocarpa]
CL6872.Contig2_S2_3	725	20	57	6.26803	17.879	1.51218	Up	1.9201e-05	0.000268906	K14009|1|3e-52|202|gmx:100798727|B-cell receptor-associated protein 31	GO:0031090//organelle membrane;GO:0043231//intracellular membrane-bounded organelle;GO:0031224//intrinsic to membrane	-	GO:0015031//protein transport	gi|225447047|ref|XP_002270301.1|/2.13452e-57/PREDICTED: uncharacterized protein LOC100249972 [Vitis vinifera]
CL9437.Contig1_S2_3	1249	40	114	7.27674	20.7562	1.51218	Up	1.28766e-09	3.19349e-08	K06694|1|2e-14|78.6|mtr:MTR_5g043640|26S proteasome non-ATPase regulatory subunit 10	GO:0005777//peroxisome;GO:0005618//cell wall;GO:0016020//membrane	GO:0046872//metal ion binding;GO:0005543//phospholipid binding;GO:0005504//fatty acid binding	GO:0010876//lipid localization;GO:0006950//response to stress;GO:0044238//primary metabolic process;GO:0010038//response to metal ion	gi|460378453|ref|XP_004234986.1|/3.09532e-99/PREDICTED: acyl-CoA-binding domain-containing protein 1-like [Solanum lycopersicum]
Unigene20138_S2_1	857	53	151	14.0519	40.0684	1.5117	Up	2.74782e-12	8.57599e-11	K14497|1|2e-10|64.3|vvi:100258395|protein phosphatase 2C [EC:3.1.3.16];K01090|4|3e-09|60.5|cre:CHLREDRAFT_192081|protein phosphatase [EC:3.1.3.16]	-	GO:0004721//phosphoprotein phosphatase activity	-	gi|359477414|ref|XP_002276128.2|/3.44594e-103/PREDICTED: probable protein phosphatase 2C 40-like [Vitis vinifera]
CL3256.Contig1_S2_1	2331	331	943	32.2645	91.9973	1.51164	Up	1.14028e-68	2.15834e-66	K14491|1|0.0|641|rcu:RCOM_0999330|two-component response regulator ARR-B family	-	-	GO:0009987//cellular process	gi|470117957|ref|XP_004295112.1|/0/PREDICTED: two-component response regulator ARR1-like [Fragaria vesca subsp. vesca]
Unigene16179_S2_1	625	19	54	6.90737	19.648	1.50818	Up	3.3246e-05	0.000445453	-	-	-	-	gi|460408489|ref|XP_004249677.1|/2.51914e-55/PREDICTED: CASP-like protein 2-like isoform 1 [Solanum lycopersicum]
CL10782.Contig2_S2_3	480	19	54	8.99398	25.5834	1.50818	Up	3.3246e-05	0.000445534	K07059|1|2e-40|162|olu:OSTLU_26597|	GO:0031224//intrinsic to membrane;GO:0009536//plastid	GO:0004175//endopeptidase activity	-	gi|225430025|ref|XP_002281548.1|/8.98784e-60/PREDICTED: putative rhomboid protease ydcA-like [Vitis vinifera]
Unigene19316_S2_3	460	19	54	9.38502	26.6957	1.50818	Up	3.3246e-05	0.000445616	-	-	-	-	gi|225431749|ref|XP_002269805.1|/6.2168e-57/PREDICTED: protein FAM136A [Vitis vinifera]
CL3341.Contig1_S2_3	474	31	88	14.8601	42.2192	1.50645	Up	1.09127e-07	2.16544e-06	K03320|1|4e-63|238|gmx:100790119|ammonium transporter, Amt family	GO:0031224//intrinsic to membrane	GO:0015101//organic cation transmembrane transporter activity	GO:0015696//ammonium transport	gi|356521048|ref|XP_003529170.1|/4.02934e-62/PREDICTED: ammonium transporter 2-like [Glycine max]
Unigene84968_S2_3	1422	173	491	27.643	78.5213	1.50617	Up	2.18186e-36	2.12551e-34	-	-	-	-	gi|225449925|ref|XP_002268819.1|/7.69905e-73/PREDICTED: uncharacterized protein LOC100256816 [Vitis vinifera]
Unigene73559_S2_1	870	91	258	23.7663	67.4382	1.50465	Up	7.71936e-20	3.94405e-18	K02874|1|3e-53|206|gmx:100527495|large subunit ribosomal protein L14	GO:0030529//ribonucleoprotein complex	GO:0005198//structural molecule activity	GO:0010467//gene expression	gi|449490154|ref|XP_004158523.1|/7.97653e-55/PREDICTED: 50S ribosomal protein L14-like [Cucumis sativus]
CL6428.Contig2_S2_3	731	24	68	7.4599	21.1542	1.50372	Up	3.23946e-06	5.20758e-05	-	-	-	-	gi|147768061|emb|CAN64915.1|/1.90551e-45/hypothetical protein VITISV_030073 [Vitis vinifera]
Unigene84501_S2_3	554	30	85	12.3041	34.8911	1.50372	Up	1.8727e-07	3.60255e-06	-	-	-	-	gi|388506714|gb|AFK41423.1|/5.1112e-40/unknown [Medicago truncatula]
Unigene27641_S2_3	1155	35	99	6.88534	19.4921	1.50129	Up	1.88764e-08	4.11446e-07	K14775|1|7e-54|209|vvi:100264299|ribosome biogenesis protein UTP30	GO:0031981//nuclear lumen	-	GO:0010467//gene expression	gi|296086315|emb|CBI31756.3|/5.10435e-53/unnamed protein product [Vitis vinifera]
Unigene6036_S2_1	974	52	147	12.1306	34.3213	1.50045	Up	6.96994e-12	2.10345e-10	K09602|1|4e-74|276|rcu:RCOM_2004830|ubiquitin thioesterase protein OTUB1 [EC:3.4.-.-]	-	GO:0008238//exopeptidase activity	GO:0043170	gi|462420232|gb|EMJ24495.1|/1.27302e-75/hypothetical protein PRUPE_ppa007269mg [Prunus persica]
Unigene13522_S2_1	1099	46	130	9.51042	26.8999	1.50002	Up	1.15214e-10	3.15749e-09	-	-	GO:0003676//nucleic acid binding	-	gi|167614350|gb|ABZ89747.1|/3.96817e-124/NAC transcription factor NAP [Mikania micrantha]
Unigene191_S2_3	961	57	161	13.4769	38.0985	1.49924	Up	7.22428e-13	2.36906e-11	-	GO:0043231//intracellular membrane-bounded organelle	-	-	gi|225443566|ref|XP_002273293.1|/7.88624e-46/PREDICTED: OPA3-like protein [Vitis vinifera]
Unigene73577_S2_1	1038	57	161	12.4772	35.2723	1.49924	Up	7.22428e-13	2.37013e-11	-	-	-	-	gi|460387130|ref|XP_004239242.1|/2.05095e-58/PREDICTED: uncharacterized protein LOC101252392 [Solanum lycopersicum]
CL9458.Contig1_S2_1	1812	56	158	7.02214	19.8292	1.49764	Up	1.23013e-12	3.95934e-11	-	GO:0031410//cytoplasmic vesicle	-	-	gi|460412615|ref|XP_004251693.1|/1.51896e-172/PREDICTED: uncharacterized protein LOC101250665 [Solanum lycopersicum]
CL10288.Contig1_S2_1	1491	150	423	22.8588	64.5161	1.49691	Up	2.65648e-31	2.20057e-29	K12309|1|5e-125|446|ath:AT3G52840|beta-galactosidase [EC:3.2.1.23]	-	GO:0004553//hydrolase activity, hydrolyzing O-glycosyl compounds;GO:0005488//binding	GO:0008152//metabolic process	gi|460370034|ref|XP_004230860.1|/2.40523e-165/PREDICTED: uncharacterized protein LOC101263645 [Solanum lycopersicum]
Unigene5772_S2_3	908	72	203	18.0171	50.8412	1.49663	Up	8.19838e-16	3.33704e-14	-	-	-	-	gi|225425286|ref|XP_002272015.1|/1.78448e-36/PREDICTED: uncharacterized protein LOC100264392 isoform 1 [Vitis vinifera]
Unigene85523_S2_3	978	94	265	21.8388	61.6187	1.49648	Up	3.47696e-20	1.81326e-18	K14016|1|2e-101|367|rcu:RCOM_0300270|ubiquitin fusion degradation protein 1	-	-	GO:0019941//modification-dependent protein catabolic process	gi|255586174|ref|XP_002533746.1|/1.96017e-100/ubiquitin fusion degradaton protein, putative [Ricinus communis]
Unigene6751_S2_3	1168	38	107	7.39231	20.8328	1.49476	Up	5.61214e-09	1.29677e-07	K14546|1|2e-77|287|vvi:100265278|U3 small nucleolar RNA-associated protein 5	-	-	-	gi|297743397|emb|CBI36264.3|/2.56464e-76/unnamed protein product [Vitis vinifera]
CL1080.Contig1_S2_1	439	27	76	13.9746	39.369	1.49426	Up	9.49524e-07	1.64826e-05	-	-	-	-	-
Unigene82828_S2_1	1051	59	166	12.7552	35.9179	1.49361	Up	3.70236e-13	1.23971e-11	K15336|1|7e-21|99.8|vvi:100259391|tRNA (cytosine38-C5)-methyltransferase [EC:2.1.1.204]	GO:0009532//plastid stroma	-	GO:0006396//RNA processing	gi|225439751|ref|XP_002273172.1|/4.97089e-145/PREDICTED: pentatricopeptide repeat-containing protein At3g09650, chloroplastic-like [Vitis vinifera]
Unigene16533_S2_1	200	32	90	36.3546	102.334	1.49307	Up	9.49536e-08	1.90019e-06	-	-	-	-	-
CL6369.Contig2_S2_1	1531	32	90	4.74913	13.3682	1.49307	Up	9.49536e-08	1.89967e-06	K00599|1|0.0|659|ath:AT3G27180|[EC:2.1.1.-]	GO:0009536//plastid	GO:0016741	GO:0000154//rRNA modification	gi|225451414|ref|XP_002273563.1|/0/PREDICTED: uncharacterized RNA methyltransferase pc1998 [Vitis vinifera]
Unigene15824_S2_1	620	21	59	7.69603	21.6404	1.49154	Up	1.66527e-05	0.000235611	-	GO:0009536//plastid	-	GO:0009416//response to light stimulus	gi|449451787|ref|XP_004143642.1|/7.26311e-47/PREDICTED: uncharacterized protein ycf20-like [Cucumis sativus]
CL5929.Contig6_S2_3	3467	26	73	1.70396	4.78823	1.4906	Up	1.63325e-06	2.74765e-05	K03032|1|0.0|1436|vvi:100264792|26S proteasome regulatory subunit N2	GO:0005838//proteasome regulatory particle;GO:0043231//intracellular membrane-bounded organelle;GO:0044444//cytoplasmic part;GO:0016020//membrane	-	GO:0019941//modification-dependent protein catabolic process;GO:0009894	gi|225465653|ref|XP_002270542.1|/0/PREDICTED: 26S proteasome non-ATPase regulatory subunit 1 [Vitis vinifera]
Unigene13334_S2_1	1465	685	1922	106.241	298.347	1.48965	Up	4.14718e-135	1.6032e-132	K13473|1|5e-52|203|osa:4331523|chitin elicitor-binding protein;K13429|3|1e-08|59.7|ppp:PHYPADRAFT_1279|chitin elicitor receptor kinase 1	GO:0031225//anchored to membrane	-	-	gi|225428159|ref|XP_002278742.1|/8.54468e-91/PREDICTED: lysM domain-containing GPI-anchored protein 2 [Vitis vinifera]
Unigene13687_S2_3	1369	113	317	18.7549	52.6577	1.48938	Up	1.09093e-23	6.78357e-22	-	GO:0031981//nuclear lumen	-	-	gi|449453624|ref|XP_004144556.1|/4.34162e-57/PREDICTED: uncharacterized protein LOC101216086 [Cucumis sativus]
Unigene73473_S2_1	1144	107	300	21.2519	59.635	1.48857	Up	1.74611e-22	1.0101e-20	K09286|1|7e-32|136|aly:ARALYDRAFT_487335|EREBP-like factor	-	-	-	gi|46241282|gb|AAS82861.1|/8.38248e-56/DREB2 transcription factor [Helianthus annuus]
Unigene12611_S2_1	643	25	70	8.83422	24.7567	1.48664	Up	2.81126e-06	4.56747e-05	-	-	GO:0005488//binding	GO:0006915//apoptotic process	gi|224122484|ref|XP_002318848.1|/1.42115e-56/predicted protein [Populus trichocarpa]
Unigene23811_S2_3	553	20	56	8.21759	23.0287	1.48664	Up	2.87982e-05	0.000390295	K09588|1|8e-67|250|rcu:RCOM_0399170|cytochrome P450, family 90, subfamily A, polypeptide 1 [EC:1.14.-.-]	-	GO:0016709//oxidoreductase activity, acting on paired donors, with incorporation or reduction of molecular oxygen, NAD(P)H as one donor, and incorporation of one atom of oxygen;GO:0005506//iron ion binding	GO:0009411//response to UV;GO:0010208//pollen wall assembly;GO:0016129;GO:0048878//chemical homeostasis;GO:0000902//cell morphogenesis;GO:0009908//flower development	gi|86279652|gb|ABC94481.1|/8.5979e-88/putative steroid 23-alpha-hydroxylase cytochrome P450 [Artemisia annua]
Unigene82334_S2_1	958	20	56	4.74355	13.2932	1.48664	Up	2.87982e-05	0.000390223	-	-	-	-	gi|449441740|ref|XP_004138640.1|/5.12739e-114/PREDICTED: uncharacterized protein LOC101216469 [Cucumis sativus]
CL4710.Contig2_S2_1	279	30	84	24.4319	68.4669	1.48664	Up	2.79384e-07	5.25151e-06	-	-	-	-	gi|470130948|ref|XP_004301363.1|/6.35833e-10/PREDICTED: uncharacterized protein At1g04910-like [Fragaria vesca subsp. vesca]
Unigene24552_S2_3	911	20	56	4.98828	13.979	1.48664	Up	2.87982e-05	0.000390368	K15272|1|3e-121|432|rcu:RCOM_1043060|solute carrier family 35 (UDP-sugar transporter), member A1/2/3	GO:0012505//endomembrane system;GO:0031224//intrinsic to membrane	GO:0005402//cation:sugar symporter activity	GO:0008643//carbohydrate transport	gi|255564904|ref|XP_002523445.1|/3.41397e-120/CMP-sialic acid transporter, putative [Ricinus communis]
Unigene85288_S2_3	797	130	364	37.0616	103.86	1.48664	Up	6.71396e-27	4.75792e-25	-	GO:0042579//microbody;GO:0009536//plastid	GO:0005488//binding	GO:0007031//peroxisome organization	gi|460415079|ref|XP_004252888.1|/7.37113e-57/PREDICTED: mitochondria fission 1 protein-like [Solanum lycopersicum]
Unigene76907_S2_3	899	70	196	17.692	49.5795	1.48664	Up	3.5093e-15	1.36238e-13	K01802|1|5e-78|289|ath:AT5G58710|peptidylprolyl isomerase [EC:5.2.1.8]	-	GO:0016859//cis-trans isomerase activity	GO:0044267//cellular protein metabolic process	gi|224109324|ref|XP_002315159.1|/8.86524e-89/predicted protein [Populus trichocarpa]
CL5630.Contig7_S2_3	1122	114	319	23.0861	64.6552	1.48574	Up	9.52252e-24	5.93132e-22	K13525|1|0.0|668|vvi:100265402|transitional endoplasmic reticulum ATPase	GO:0044444//cytoplasmic part;GO:0016020//membrane;GO:0031981//nuclear lumen	GO:0042623//ATPase activity, coupled;GO:0032559	GO:0009987//cellular process;GO:0010038//response to metal ion	gi|449440119|ref|XP_004137832.1|/0/PREDICTED: cell division cycle protein 48 homolog [Cucumis sativus]
Unigene36221_S2_1	1222	163	456	30.3079	84.8593	1.48538	Up	2.97642e-33	2.57661e-31	K06195|1|3e-56|217|ppp:PHYPADRAFT_142413|ApaG protein;K10290|3|2e-11|68.6|vcn:VOLCADRAFT_94568|F-box protein 3	GO:0043231//intracellular membrane-bounded organelle	GO:0016788//hydrolase activity, acting on ester bonds;GO:0003676//nucleic acid binding	GO:0006281//DNA repair	gi|224119374|ref|XP_002318056.1|/1.9506e-98/predicted protein [Populus trichocarpa]
Unigene80630_S2_1	619	59	165	21.6571	60.6176	1.4849	Up	5.49104e-13	1.81617e-11	-	GO:0009536//plastid	-	-	gi|460396125|ref|XP_004243629.1|/2.10835e-54/PREDICTED: pentatricopeptide repeat-containing protein At3g59040-like [Solanum lycopersicum]
Unigene76525_S2_3	774	49	137	14.3845	40.2518	1.48454	Up	5.12618e-11	1.44329e-09	K12734|1|7e-72|268|pop:POPTR_709764|peptidyl-prolyl cis-trans isomerase-like 3 [EC:5.2.1.8]	-	GO:0016859//cis-trans isomerase activity	GO:0044267//cellular protein metabolic process	gi|224067787|ref|XP_002302542.1|/8.46714e-71/predicted protein [Populus trichocarpa]
Unigene68264_S2_3	364	49	137	30.5868	85.5904	1.48454	Up	5.12618e-11	1.44274e-09	-	-	-	-	gi|429326516|gb|AFZ78598.1|/1.10857e-20/cellulose synthase-like protein [Populus tomentosa]
CL3908.Contig1_S2_3	822	168	469	46.4384	129.75	1.48234	Up	4.68696e-34	4.20176e-32	K12502|1|6e-85|311|pop:POPTR_643239|MPBQ/MSBQ methyltransferase	-	GO:0016740//transferase activity	GO:0008152//metabolic process	gi|80971664|gb|ABB52804.1|/3.33157e-92/MPBQ/MSBQ methyltransferase 1 [Helianthus annuus]
Unigene12551_S2_3	380	24	67	14.3505	40.0956	1.48234	Up	4.84256e-06	7.55686e-05	-	-	-	-	gi|225453863|ref|XP_002272896.1|/9.89458e-06/PREDICTED: transcription factor TCP9-like [Vitis vinifera]
CL4046.Contig2_S2_1	667	230	642	78.3504	218.884	1.48216	Up	5.39158e-46	6.68803e-44	-	GO:0000325//plant-type vacuole;GO:0031090//organelle membrane	-	GO:0009850//auxin metabolic process;GO:0000902//cell morphogenesis;GO:0006568//tryptophan metabolic process;GO:0009832//plant-type cell wall biogenesis	gi|460385238|ref|XP_004238311.1|/7.81055e-101/PREDICTED: auxin-induced protein 5NG4-like [Solanum lycopersicum]
CL11859.Contig2_S2_3	1859	258	720	31.534	88.0762	1.48184	Up	2.32998e-51	3.26747e-49	K14798|1|8e-106|382|gmx:100793853|protein LTV1	-	-	-	gi|462419419|gb|EMJ23682.1|/4.81704e-105/hypothetical protein PRUPE_ppa004085mg [Prunus persica]
CL7491.Contig1_S2_3	682	38	106	12.6601	35.3449	1.48121	Up	8.34538e-09	1.89125e-07	K07976|1|2e-100|362|osa:4339623|Rab family, other	-	GO:0032561//guanyl ribonucleotide binding;GO:0003824//catalytic activity	GO:0006810//transport;GO:0035556//intracellular signal transduction	gi|356548648|ref|XP_003542712.1|/1.07009e-100/PREDICTED: ras-related protein RABA1f-like [Glycine max]
Unigene27689_S2_1	914	71	198	17.6503	49.2634	1.48083	Up	3.05778e-15	1.19535e-13	K10999|1|1e-49|195|gmx:100789821|cellulose synthase A [EC:2.4.1.12]	-	GO:0016740//transferase activity	-	gi|429326514|gb|AFZ78597.1|/1.45918e-78/cellulose synthase-like protein [Populus tomentosa]
Unigene36240_S2_1	753	42	117	12.6734	35.3343	1.47926	Up	1.45346e-09	3.59371e-08	-	-	-	-	gi|255543080|ref|XP_002512603.1|/1.87391e-51/conserved hypothetical protein [Ricinus communis]
CL10387.Contig2_S2_3	687	28	78	9.26063	25.8192	1.47926	Up	8.23726e-07	1.44395e-05	K00815|1|7e-80|294|pop:POPTR_568851|tyrosine aminotransferase [EC:2.6.1.5]	-	GO:0070547;GO:0048037//cofactor binding;GO:0016846//carbon-sulfur lyase activity	GO:0008652//cellular amino acid biosynthetic process;GO:0042360//vitamin E metabolic process	gi|224117120|ref|XP_002317481.1|/8.86184e-79/aminotransferase family protein [Populus trichocarpa]
Unigene92429_S2_3	512	51	142	22.6329	63.0702	1.47854	Up	2.6167e-11	7.52989e-10	K03868|1|1e-57|219|gmx:100526919|RING-box protein 1	-	GO:0046914//transition metal ion binding	-	gi|388518043|gb|AFK47083.1|/2.85085e-57/unknown [Lotus japonicus]
Unigene27293_S2_3	1033	386	1074	84.9036	236.434	1.47754	Up	2.01154e-75	4.19912e-73	K02727|1|2e-123|440|gmx:100820387|20S proteasome subunit alpha 7 [EC:3.4.25.1]	GO:0005839//proteasome core complex;GO:0031090//organelle membrane;GO:0043231//intracellular membrane-bounded organelle;GO:0005576//extracellular region	GO:0004175//endopeptidase activity	GO:0019941//modification-dependent protein catabolic process;GO:0006950//response to stress;GO:0010038//response to metal ion	gi|460407802|ref|XP_004249339.1|/1.3816e-123/PREDICTED: proteasome subunit alpha type-3-like [Solanum lycopersicum]
Unigene27499_S2_3	211	96	267	103.378	287.763	1.47695	Up	5.79236e-20	2.98664e-18	K02893|1|1e-12|69.3|gmx:100785534|large subunit ribosomal protein L23Ae	GO:0030529//ribonucleoprotein complex	GO:0003676//nucleic acid binding	-	gi|460408177|ref|XP_004249523.1|/9.28311e-12/PREDICTED: 60S ribosomal protein L23a-like [Solanum lycopersicum]
CL203.Contig9_S2_1	255	41	114	36.5328	101.665	1.47656	Up	2.48214e-09	5.96162e-08	K08770|1|9e-25|109|mtr:MTR_8g018230|ubiquitin C	-	-	-	gi|356545971|ref|XP_003541406.1|/2.11211e-24/PREDICTED: polyubiquitin-like [Glycine max]
Unigene87083_S2_3	641	59	164	20.9138	58.1824	1.47613	Up	8.13144e-13	2.65582e-11	-	-	-	-	gi|460396946|ref|XP_004244031.1|/6.05057e-23/PREDICTED: transmembrane protein 230-like isoform 1 [Solanum lycopersicum]
Unigene85774_S2_3	435	27	75	14.1031	39.2083	1.47515	Up	1.41561e-06	2.4042e-05	-	-	GO:0016798//hydrolase activity, acting on glycosyl bonds;GO:0043167//ion binding	GO:0044238//primary metabolic process	gi|460395574|ref|XP_004243357.1|/3.46828e-51/PREDICTED: mannan endo-1,4-beta-mannosidase 2-like [Solanum lycopersicum]
CL3281.Contig4_S2_3	1474	272	755	41.9286	116.481	1.47409	Up	2.2903e-53	3.30052e-51	-	-	-	-	gi|357463769|ref|XP_003602166.1|/1.56588e-92/Auxin-induced protein 5NG4 [Medicago truncatula]
CL3895.Contig1_S2_3	2855	187	519	14.8825	41.3397	1.47391	Up	3.3007e-37	3.30355e-35	-	GO:0030312//external encapsulating structure	GO:0004175//endopeptidase activity;GO:0005515//protein binding	GO:0019538//protein metabolic process;GO:0044092//negative regulation of molecular function	gi|462409512|gb|EMJ14846.1|/0/hypothetical protein PRUPE_ppa001469mg [Prunus persica]
Unigene84610_S2_3	1625	115	319	16.0799	44.6419	1.47314	Up	1.81036e-23	1.10502e-21	K13289|1|9e-178|621|vvi:100257982|cathepsin A (carboxypeptidase C) [EC:3.4.16.5]	GO:0005618//cell wall;GO:0043231//intracellular membrane-bounded organelle;GO:0031410//cytoplasmic vesicle	GO:0004180//carboxypeptidase activity	GO:0019538//protein metabolic process	gi|449436345|ref|XP_004135953.1|/2.11557e-178/PREDICTED: serine carboxypeptidase-like 34-like [Cucumis sativus]
CL2536.Contig2_S2_3	1062	57	158	12.1952	33.8328	1.47211	Up	2.35372e-12	7.39974e-11	-	-	-	-	gi|462417467|gb|EMJ22204.1|/4.62004e-98/hypothetical protein PRUPE_ppa010466mg [Prunus persica]
Unigene15186_S2_3	1063	35	97	7.48125	20.7512	1.47185	Up	4.17764e-08	8.73336e-07	-	GO:0009536//plastid	-	-	gi|470113902|ref|XP_004293158.1|/5.08318e-129/PREDICTED: uncharacterized protein LOC101315024 [Fragaria vesca subsp. vesca]
Unigene71579_S2_1	880	87	241	22.4634	62.2788	1.47116	Up	4.54306e-18	2.1169e-16	K07877|1|3e-97|353|aly:ARALYDRAFT_493160|Ras-related protein Rab-2A;K07976|2|3e-97|353|ath:AT4G17170|Rab family, other;K07878|4|4e-97|352|osa:4336117|Ras-related protein Rab-2B	GO:0009536//plastid	GO:0032561//guanyl ribonucleotide binding;GO:0003824//catalytic activity	GO:0035556//intracellular signal transduction;GO:0006810//transport	gi|460372012|ref|XP_004231828.1|/1.40464e-107/PREDICTED: ras-related protein RABB1b-like [Solanum lycopersicum]
Unigene79903_S2_1	491	26	72	12.0318	33.347	1.4707	Up	2.43432e-06	3.99234e-05	K03020|1|2e-39|159|vvi:100245061|DNA-directed RNA polymerases I and III subunit RPAC2	-	GO:0003676//nucleic acid binding;GO:0005515//protein binding;GO:0034062//RNA polymerase activity	GO:0010467//gene expression	gi|388497488|gb|AFK36810.1|/5.32936e-39/unknown [Lotus japonicus]
Unigene80759_S2_1	238	26	72	24.8219	68.7957	1.4707	Up	2.43432e-06	3.99324e-05	-	-	-	-	-
Unigene6583_S2_1	965	34	94	8.00555	22.1517	1.46834	Up	7.15134e-08	1.45219e-06	K04733|1|2e-29|128|smo:SELMODRAFT_33807|interleukin-1 receptor-associated kinase 4 [EC:2.7.11.1];K00924|3|1e-27|121|ath:AT3G55450|[EC:2.7.1.-]	GO:0043234//protein complex;GO:0043231//intracellular membrane-bounded organelle	GO:0004672//protein kinase activity;GO:0019787//small conjugating protein ligase activity;GO:0032559	GO:0050896//response to stimulus;GO:0032446//protein modification by small protein conjugation	gi|255546081|ref|XP_002514100.1|/5.95767e-110/ATP binding protein, putative [Ricinus communis]
Unigene28346_S2_1	1390	72	199	11.7695	32.557	1.46792	Up	3.9323e-15	1.52014e-13	K01968|1|2e-32|138|rcu:RCOM_0646250|3-methylcrotonyl-CoA carboxylase alpha subunit [EC:6.4.1.4]	GO:0005840//ribosome;GO:0043231//intracellular membrane-bounded organelle	GO:0046914//transition metal ion binding;GO:0016879//ligase activity, forming carbon-nitrogen bonds;GO:0032559	GO:0006551//leucine metabolic process	gi|255567518|ref|XP_002524738.1|/2.45016e-31/acetyl-CoA carboxylase, putative [Ricinus communis]
CL8560.Contig2_S2_3	1657	101	279	13.8496	38.2902	1.46713	Up	1.33106e-20	7.09863e-19	K00819|1|0.0|723|rcu:RCOM_0631280|ornithine--oxo-acid transaminase [EC:2.6.1.13]	GO:0043231//intracellular membrane-bounded organelle	GO:0008483//transaminase activity;GO:0046914//transition metal ion binding;GO:0048037//cofactor binding	GO:0006527//arginine catabolic process;GO:0006591//ornithine metabolic process;GO:0006972//hyperosmotic response;GO:0006560//proline metabolic process	gi|470114640|ref|XP_004293519.1|/0/PREDICTED: probable ornithine aminotransferase-like [Fragaria vesca subsp. vesca]
CL1238.Contig2_S2_3	1123	273	754	55.236	152.685	1.46688	Up	6.36542e-53	9.13707e-51	-	-	-	-	gi|225457835|ref|XP_002267135.1|/1.26065e-48/PREDICTED: uncharacterized protein LOC100243726 [Vitis vinifera]
Unigene73791_S2_1	2138	549	1516	58.345	161.249	1.46661	Up	1.46919e-104	4.22613e-102	K09838|1|0.0|950|vvi:100232944|zeaxanthin epoxidase [EC:1.14.13.90]	GO:0009941//chloroplast envelope;GO:0009534//chloroplast thylakoid	GO:0016709//oxidoreductase activity, acting on paired donors, with incorporation or reduction of molecular oxygen, NAD(P)H as one donor, and incorporation of one atom of oxygen	GO:0050896//response to stimulus;GO:0009687//abscisic acid metabolic process	gi|87299447|dbj|BAE79556.1|/0/zeaxanthin epoxidase [Chrysanthemum x morifolium]
CL198.Contig1_S2_3	406	25	69	13.9911	38.6482	1.46589	Up	4.1889e-06	6.62167e-05	K07897|1|4e-44|174|mtr:MTR_4g012940|Ras-related protein Rab-7A	GO:0016020//membrane	GO:0032561//guanyl ribonucleotide binding;GO:0003824//catalytic activity	GO:0035556//intracellular signal transduction;GO:0006810//transport	gi|470134129|ref|XP_004302908.1|/4.5457e-43/PREDICTED: ras-related protein Rab7-like [Fragaria vesca subsp. vesca]
Unigene85682_S2_3	379	25	69	14.9879	41.4015	1.46589	Up	4.1889e-06	6.62024e-05	-	-	-	-	-
Unigene15276_S2_3	633	66	182	23.6908	65.3843	1.46462	Up	6.39428e-14	2.25912e-12	-	GO:0009536//plastid	-	-	gi|460367743|ref|XP_004229730.1|/1.82386e-56/PREDICTED: pentatricopeptide repeat-containing protein At1g02150-like [Solanum lycopersicum]
CL7656.Contig1_S2_3	1406	33	91	5.33296	14.7184	1.46462	Up	1.22462e-07	2.41562e-06	-	GO:0043231//intracellular membrane-bounded organelle	-	GO:0006970//response to osmotic stress	gi|460384797|ref|XP_004238095.1|/4.0872e-159/PREDICTED: interferon-related developmental regulator 1-like [Solanum lycopersicum]
CL3918.Contig1_S2_3	1472	235	648	36.2743	100.109	1.46455	Up	1.27899e-45	1.57583e-43	K00030|1|2e-166|583|rcu:RCOM_0519460|isocitrate dehydrogenase (NAD+) [EC:1.1.1.41]	GO:0043231//intracellular membrane-bounded organelle	GO:0046914//transition metal ion binding;GO:0004448//isocitrate dehydrogenase activity;GO:0000166//nucleotide binding	GO:0009060//aerobic respiration;GO:0019752//carboxylic acid metabolic process	gi|449434090|ref|XP_004134829.1|/2.79476e-166/PREDICTED: isocitrate dehydrogenase [NAD] regulatory subunit 1, mitochondrial-like [Cucumis sativus]
CL2157.Contig1_S2_3	1735	115	317	15.0604	41.5495	1.46407	Up	3.93226e-23	2.36269e-21	K12448|1|0.0|667|pop:POPTR_823130|UDP-arabinose 4-epimerase [EC:5.1.3.5]	-	GO:0048037//cofactor binding;GO:0016857//racemase and epimerase activity, acting on carbohydrates and derivatives	GO:0019318//hexose metabolic process	gi|224117864|ref|XP_002317687.1|/0/predicted protein [Populus trichocarpa]
Unigene84657_S2_3	964	45	124	10.6066	29.2516	1.46356	Up	6.4177e-10	1.63664e-08	-	-	-	-	gi|224102077|ref|XP_002312536.1|/2.22245e-40/predicted protein [Populus trichocarpa]
Unigene71194_S2_1	757	105	289	31.5161	86.8176	1.4619	Up	3.51004e-21	1.91957e-19	K13095|1|5e-13|72.8|zma:100383202|splicing factor 1;K11294|2|3e-12|70.1|zma:100273020|nucleolin;K13195|3|3e-12|70.1|pop:POPTR_712972|cold-inducible RNA-binding protein	GO:0043231//intracellular membrane-bounded organelle	GO:0003676//nucleic acid binding	-	gi|460397236|ref|XP_004244174.1|/3.12722e-38/PREDICTED: nucleolin-like isoform 1 [Solanum lycopersicum]
CL5229.Contig2_S2_3	448	20	55	10.1436	27.9184	1.46065	Up	4.30128e-05	0.000562996	K14861|1|1e-07|53.5|gmx:100777901|nucleolar pre-ribosomal-associated protein 1	GO:0031090//organelle membrane;GO:0009536//plastid	GO:0016787//hydrolase activity	-	gi|255550093|ref|XP_002516097.1|/3.60987e-72/conserved hypothetical protein [Ricinus communis]
CL9440.Contig2_S2_1	589	20	55	7.71532	21.235	1.46065	Up	4.30128e-05	0.000562895	K12947|1|9e-46|181|aly:ARALYDRAFT_483034|signal peptidase complex subunit 2 [EC:3.4.-.-]	GO:0043234//protein complex;GO:0043231//intracellular membrane-bounded organelle;GO:0031224//intrinsic to membrane	GO:0016787//hydrolase activity	-	gi|351721414|ref|NP_001238488.1|/5.9131e-48/uncharacterized protein LOC100499695 [Glycine max]
Unigene71570_S2_1	337	32	88	21.5754	59.3825	1.46065	Up	2.0979e-07	4.00415e-06	-	GO:0016020//membrane	GO:0043168	-	gi|255541538|ref|XP_002511833.1|/4.49858e-14/Remorin, putative [Ricinus communis]
Unigene263_S2_1	526	60	165	25.9182	71.3352	1.46065	Up	1.04397e-12	3.37951e-11	K14018|1|6e-48|187|rcu:RCOM_0938150|phospholipase A-2-activating protein	-	-	-	gi|255556123|ref|XP_002519096.1|/6.50987e-47/phospholipase A-2-activating protein, putative [Ricinus communis]
Unigene24456_S2_3	823	20	55	5.52166	15.1974	1.46065	Up	4.30128e-05	0.000562794	-	-	-	-	-
Unigene80834_S2_1	845	44	121	11.8314	32.5637	1.46065	Up	1.09457e-09	2.72945e-08	K09875|1|1e-60|231|osa:4325361|aquaporin SIP	GO:0031410//cytoplasmic vesicle	-	-	gi|197723812|gb|ACH72790.1|/1.47484e-66/small basic intrinsic protein 1-2 [Olea europaea]
Unigene27873_S2_1	288	87	239	68.6382	188.717	1.45914	Up	9.87402e-18	4.49486e-16	-	-	-	-	gi|312282045|dbj|BAJ33888.1|/1.52802e-06/unnamed protein product [Thellungiella halophila]
Unigene74055_S2_1	705	74	203	23.8496	65.4806	1.4571	Up	2.96774e-15	1.16264e-13	-	GO:0016020//membrane;GO:0043231//intracellular membrane-bounded organelle	-	GO:0006810//transport	gi|449436100|ref|XP_004135832.1|/5.46109e-63/PREDICTED: molybdate transporter 2-like [Cucumis sativus]
Unigene74574_S2_1	2688	268	735	22.654	62.1819	1.45673	Up	4.06536e-51	5.6793e-49	K14799|1|0.0|1098|vvi:100259903|pre-rRNA-processing protein TSR1	GO:0043231//intracellular membrane-bounded organelle	-	GO:0022613//ribonucleoprotein complex biogenesis	gi|460385459|ref|XP_004238421.1|/0/PREDICTED: pre-rRNA-processing protein TSR1 homolog [Solanum lycopersicum]
CL2929.Contig1_S2_3	647	31	85	10.8867	29.8759	1.45641	Up	3.59542e-07	6.67918e-06	K02469|1|2e-27|120|vvi:100250492|DNA gyrase subunit A [EC:5.99.1.3]	GO:0009536//plastid;GO:0043232	GO:0001071//nucleic acid binding transcription factor activity;GO:0003916//DNA topoisomerase activity;GO:0032559	GO:0006259//DNA metabolic process;GO:0006351//transcription, DNA-dependent	gi|359487079|ref|XP_002271674.2|/2.02283e-26/PREDICTED: DNA gyrase subunit A, chloroplastic/mitochondrial-like [Vitis vinifera]
CL6992.Contig3_S2_3	1630	773	2118	107.753	295.491	1.45538	Up	1.11591e-143	4.58045e-141	K03061|1|0.0|797|gmx:100779787|26S proteasome regulatory subunit T1	GO:0005838//proteasome regulatory particle;GO:0043231//intracellular membrane-bounded organelle;GO:0016020//membrane	GO:0017111//nucleoside-triphosphatase activity;GO:0032559	GO:0019941//modification-dependent protein catabolic process	gi|37932196|gb|AAP72957.1|/0/26S proteasome subunit 7-like protein [Lactuca sativa]
CL1471.Contig1_S2_1	1750	503	1378	65.3084	179.068	1.45516	Up	4.00136e-94	1.02579e-91	-	GO:0031410//cytoplasmic vesicle	-	-	gi|460413849|ref|XP_004252289.1|/4.58248e-150/PREDICTED: uncharacterized protein LOC101252852 isoform 2 [Solanum lycopersicum]
Unigene36407_S2_1	1756	215	589	27.8198	76.2775	1.45515	Up	3.08442e-41	3.4145e-39	K12827|1|0.0|662|gmx:100815393|splicing factor 3A subunit 3	GO:0044444//cytoplasmic part	GO:0005488//binding	GO:0045595//regulation of cell differentiation	gi|359490792|ref|XP_002268036.2|/0/PREDICTED: splicing factor 3A subunit 3-like [Vitis vinifera]
Unigene16322_S2_1	669	23	63	7.81162	21.4151	1.45493	Up	1.24312e-05	0.000180104	-	-	-	-	gi|449453778|ref|XP_004144633.1|/1.39801e-49/PREDICTED: uncharacterized protein LOC101216012 [Cucumis sativus]
CL664.Contig7_S2_1	238	23	63	21.9579	60.1962	1.45493	Up	1.24312e-05	0.000180139	K07976|1|2e-15|78.6|aly:ARALYDRAFT_471894|Rab family, other	GO:0044431//Golgi apparatus part;GO:0031090//organelle membrane	GO:0032561//guanyl ribonucleotide binding	GO:0035556//intracellular signal transduction;GO:0015031//protein transport	gi|460412993|ref|XP_004251880.1|/2.63732e-14/PREDICTED: ras-related protein Rab11B-like [Solanum lycopersicum]
CL604.Contig1_S2_3	1064	111	304	23.7039	64.9737	1.45473	Up	4.74916e-22	2.70873e-20	K15095|1|1e-86|318|vvi:100248214|(+)-neomenthol dehydrogenase [EC:1.1.1.208]	-	GO:0003824//catalytic activity	GO:0008152//metabolic process	gi|225348627|gb|ACN87275.1|/1.26663e-87/short chain dehydrogenase/reductase [Nandina domestica]
Unigene38539_S2_1	1318	65	178	11.2057	30.7122	1.45458	Up	1.60176e-13	5.49175e-12	-	GO:0009536//plastid	GO:0016787//hydrolase activity	-	gi|255554308|ref|XP_002518194.1|/1.24632e-138/triacylglycerol lipase, putative [Ricinus communis]
Unigene27245_S2_3	1715	61	167	8.08174	22.1441	1.45418	Up	9.05704e-13	2.94628e-11	-	GO:0043231//intracellular membrane-bounded organelle	-	GO:0009987//cellular process	gi|255566213|ref|XP_002524094.1|/9.60371e-153/conserved hypothetical protein [Ricinus communis]
Unigene85178_S2_3	301	19	52	14.3426	39.2864	1.45373	Up	7.4451e-05	0.000930803	K02737|1|1e-15|79.3|ath:AT3G26340|20S proteasome subunit beta 5 [EC:3.4.25.1]	GO:0043231//intracellular membrane-bounded organelle;GO:0000502//proteasome complex	GO:0004175//endopeptidase activity	GO:0019941//modification-dependent protein catabolic process;GO:0010038//response to metal ion	gi|15231544|ref|NP_189265.1|/1.96492e-14/proteasome subunit beta type-5-B [Arabidopsis thaliana]
Unigene93524_S2_3	827	19	52	5.2202	14.2989	1.45373	Up	7.4451e-05	0.000930644	K06176|1|3e-68|256|vvi:100260502|tRNA pseudouridine13 synthase [EC:5.4.99.27]	-	GO:0016866//intramolecular transferase activity	GO:0009451//RNA modification	gi|298204887|emb|CBI34194.3|/3.73377e-67/unnamed protein product [Vitis vinifera]
CL9010.Contig3_S2_3	518	34	93	14.9138	40.8281	1.45291	Up	1.05946e-07	2.10517e-06	K03264|1|2e-63|239|vvi:100254404|translation initiation factor 6	GO:0031981//nuclear lumen;GO:0044444//cytoplasmic part	GO:0043021//ribonucleoprotein complex binding;GO:0008135//translation factor activity, nucleic acid binding	GO:0006412//translation;GO:0003006//developmental process involved in reproduction;GO:0042255//ribosome assembly	gi|225438420|ref|XP_002276166.1|/1.78945e-62/PREDICTED: eukaryotic translation initiation factor 6-2 isoform 1 [Vitis vinifera]
Unigene13790_S2_3	1080	127	347	26.7189	73.0653	1.45132	Up	7.22986e-25	4.67879e-23	K13249|1|1e-85|314|vvi:100250330|translocon-associated protein subunit alpha	GO:0043231//intracellular membrane-bounded organelle	-	-	gi|462396768|gb|EMJ02567.1|/7.10267e-86/hypothetical protein PRUPE_ppa010234mg [Prunus persica]
Unigene36528_S2_1	979	41	112	9.5157	26.016	1.45102	Up	5.43688e-09	1.25787e-07	K05841|1|4e-116|416|vvi:100250270|sterol 3beta-glucosyltransferase [EC:2.4.1.173]	GO:0043231//intracellular membrane-bounded organelle;GO:0031090//organelle membrane	GO:0035251//UDP-glucosyltransferase activity	GO:0006066//alcohol metabolic process;GO:0009409//response to cold;GO:0009250//glucan biosynthetic process;GO:0009699//phenylpropanoid biosynthetic process;GO:0032501//multicellular organismal process;GO:0030258//lipid modification;GO:0003006//developmental process involved in reproduction	gi|460384196|ref|XP_004237799.1|/4.36833e-116/PREDICTED: UDP-sugar-dependent glycosyltransferase 52-like isoform 1 [Solanum lycopersicum]
Unigene27128_S2_3	1745	149	407	19.4013	53.0401	1.45093	Up	6.98258e-29	5.31979e-27	-	-	-	-	gi|225432943|ref|XP_002284351.1|/4.26025e-156/PREDICTED: uncharacterized protein LOC100263172 isoform 2 [Vitis vinifera]
Unigene14150_S2_3	1166	346	945	67.4244	184.306	1.45076	Up	7.8305e-65	1.42318e-62	K00861|1|1e-16|85.9|vcn:VOLCADRAFT_103251|riboflavin kinase [EC:2.7.1.26];K07748|2|4e-11|67.4|rcu:RCOM_0707880|sterol-4alpha-carboxylate 3-dehydrogenase (decarboxylating) [EC:1.1.1.170]	GO:0043231//intracellular membrane-bounded organelle	-	-	gi|83284001|gb|ABC01908.1|/1.53923e-97/putative 24 kDa seed maturation protein-like protein [Solanum tuberosum]
CL495.Contig1_S2_3	1230	89	243	16.4408	44.9269	1.4503	Up	7.44364e-18	3.42047e-16	K13280|1|1e-90|332|aly:ARALYDRAFT_474386|signal peptidase, endoplasmic reticulum-type [EC:3.4.-.-]	GO:0043231//intracellular membrane-bounded organelle;GO:0016020//membrane	GO:0016787//hydrolase activity	-	gi|460412352|ref|XP_004251565.1|/5.7495e-90/PREDICTED: signal peptidase complex catalytic subunit SEC11C-like [Solanum lycopersicum]
CL1098.Contig2_S2_1	938	59	161	14.2919	39.0327	1.44949	Up	2.61616e-12	8.20363e-11	K08235|1|1e-108|390|vvi:100245071|xyloglucan:xyloglucosyl transferase [EC:2.4.1.207]	GO:0016021//integral to membrane;GO:0071944//cell periphery	GO:0016798//hydrolase activity, acting on glycosyl bonds	GO:0005975//carbohydrate metabolic process;GO:0009827//plant-type cell wall modification	gi|76786474|gb|ABA54988.1|/1.23522e-112/xyloglucan endotransglycosylase hydrolase [Apium graveolens]
Unigene85781_S2_3	1112	59	161	12.0555	32.9251	1.44949	Up	2.61616e-12	8.20715e-11	-	-	-	-	gi|358248824|ref|NP_001239946.1|/1.19025e-75/uncharacterized protein LOC100801338 [Glycine max]
CL990.Contig1_S2_3	1493	22	60	3.34813	9.13897	1.44868	Up	2.14416e-05	0.000297435	K11866|1|9e-163|571|gmx:100812784|STAM-binding protein [EC:3.1.2.15]	GO:0031224//intrinsic to membrane	GO:0005488//binding	GO:0051603//proteolysis involved in cellular protein catabolic process;GO:0016579//protein deubiquitination;GO:0006886//intracellular protein transport;GO:0010638//positive regulation of organelle organization	gi|296083281|emb|CBI22917.3|/9.79171e-167/unnamed protein product [Vitis vinifera]
Unigene98603_S2_3	840	22	60	5.9509	16.2434	1.44868	Up	2.14416e-05	0.000297491	K03681|1|6e-98|355|vvi:100241656|exosome complex component RRP40	GO:0044464//cell part	GO:0004518//nuclease activity	-	gi|225457023|ref|XP_002282635.1|/7.96722e-97/PREDICTED: putative exosome complex component rrp40 [Vitis vinifera]
Unigene71442_S2_1	361	62	169	39.0233	106.46	1.4479	Up	7.85092e-13	2.56764e-11	K15296|1|5e-15|77.4|zma:100282813|alpha-soluble NSF attachment protein	-	-	-	gi|38564727|gb|AAR23803.1|/1.55597e-14/putative alpha-soluble NSF attachment protein [Helianthus annuus]
CL5388.Contig1_S2_3	2628	142	387	12.2773	33.4882	1.44766	Up	1.8729e-27	1.35083e-25	K14558|1|4e-27|122|aly:ARALYDRAFT_901180|periodic tryptophan protein 2	-	-	-	gi|460400786|ref|XP_004245913.1|/0/PREDICTED: protein TOPLESS-like [Solanum lycopersicum]
Unigene42185_S2_1	1098	69	188	14.2786	38.9369	1.44728	Up	4.17744e-14	1.49763e-12	K12132|1|3e-25|114|osa:4343678|serine/threonine-protein kinase WNK1 [EC:2.7.11.1];K08867|3|6e-22|103|smo:SELMODRAFT_136322|WNK lysine deficient protein kinase [EC:2.7.11.1]	GO:0043231//intracellular membrane-bounded organelle	GO:0004672//protein kinase activity	-	gi|224124748|ref|XP_002319412.1|/5.22119e-84/predicted protein [Populus trichocarpa]
Unigene27752_S2_1	602	236	643	89.0748	242.896	1.44725	Up	1.63595e-44	1.95307e-42	K02883|1|3e-56|215|vvi:100250430|large subunit ribosomal protein L18e	GO:0030529//ribonucleoprotein complex	GO:0005198//structural molecule activity	GO:0010467//gene expression	gi|359487647|ref|XP_002283392.2|/1.35938e-55/PREDICTED: uncharacterized protein LOC100259659 [Vitis vinifera]
CL3974.Contig1_S2_1	1267	89	242	15.9607	43.4355	1.44435	Up	1.09378e-17	4.96675e-16	K11290|1|1e-65|248|rcu:RCOM_1514880|template-activating factor I	GO:0043231//intracellular membrane-bounded organelle	GO:0003676//nucleic acid binding;GO:0005515//protein binding	GO:0010102//lateral root morphogenesis;GO:0048869//cellular developmental process;GO:0051707//response to other organism;GO:0010038//response to metal ion;GO:0009755//hormone-mediated signaling pathway;GO:0034728//nucleosome organization;GO:0006950//response to stress	gi|255541007|ref|XP_002511568.1|/1.93486e-64/set, putative [Ricinus communis]
Unigene26815_S2_3	1946	3366	9143	393.016	1068.44	1.44285	Up	0	0	-	GO:0043231//intracellular membrane-bounded organelle	GO:0005488//binding	GO:0009314//response to radiation;GO:0009606//tropism	gi|225434311|ref|XP_002264896.1|/0/PREDICTED: root phototropism protein 2 [Vitis vinifera]
CL7431.Contig1_S2_3	783	102	277	29.599	80.4496	1.44253	Up	5.40904e-20	2.79294e-18	K11827|1|2e-75|280|ppp:PHYPADRAFT_221849|AP-2 complex subunit sigma-1	GO:0043231//intracellular membrane-bounded organelle	GO:0022892	GO:0006810//transport	gi|460385326|ref|XP_004238355.1|/5.7922e-75/PREDICTED: AP-2 complex subunit sigma-like [Solanum lycopersicum]
CL1609.Contig12_S2_1	1246	35	95	6.38248	17.3385	1.44179	Up	9.15248e-08	1.84014e-06	K04079|1|2e-156|550|aly:ARALYDRAFT_495683|molecular chaperone HtpG	GO:0031981//nuclear lumen;GO:0016020//membrane;GO:0030312//external encapsulating structure;GO:0044444//cytoplasmic part	GO:0005515//protein binding;GO:0017111//nucleoside-triphosphatase activity;GO:0032559	GO:0031647//regulation of protein stability;GO:0048827//phyllome development;GO:0051592//response to calcium ion;GO:0009791//post-embryonic development;GO:0044267//cellular protein metabolic process;GO:0042742//defense response to bacterium;GO:0009207;GO:0006970//response to osmotic stress;GO:0009408//response to heat	gi|315307968|gb|ADU04387.1|/3.59751e-156/heat shock protein 90-2 [Nicotiana attenuata]
Unigene20477_S2_1	672	21	57	7.10051	19.2891	1.44179	Up	3.70168e-05	0.000491738	-	GO:0044464//cell part	GO:0015075//ion transmembrane transporter activity	GO:0006811//ion transport	gi|462399714|gb|EMJ05382.1|/4.73418e-53/hypothetical protein PRUPE_ppa015291mg [Prunus persica]
Unigene76477_S2_3	270	21	57	17.6724	48.0084	1.44179	Up	3.70168e-05	0.000491649	K02951|1|4e-11|64.3|vvi:100255187|small subunit ribosomal protein S12e	GO:0030529//ribonucleoprotein complex	-	-	gi|297745090|emb|CBI38929.3|/6.73674e-10/unnamed protein product [Vitis vinifera]
Unigene5429_S2_1	1473	296	803	45.6592	123.971	1.44102	Up	8.12976e-55	1.21469e-52	-	GO:0044464//cell part	-	-	gi|449448663|ref|XP_004142085.1|/1.88334e-146/PREDICTED: auxin-induced protein 5NG4-like [Cucumis sativus]
Unigene24935_S2_1	943	24	65	5.78281	15.675	1.43862	Up	1.07059e-05	0.000156849	K12160|1|2e-07|55.1|pop:POPTR_552739|small ubiquitin-related modifier	-	-	-	gi|462420336|gb|EMJ24599.1|/1.77457e-50/hypothetical protein PRUPE_ppa011244mg [Prunus persica]
Unigene86889_S2_3	2221	24	65	2.45529	6.65534	1.43862	Up	1.07059e-05	0.000156818	-	GO:0043231//intracellular membrane-bounded organelle	-	GO:0033036	gi|297742187|emb|CBI33974.3|/0/unnamed protein product [Vitis vinifera]
Unigene74537_S2_1	1018	140	379	31.2478	84.6637	1.43799	Up	1.1494e-26	8.05937e-25	K03978|1|4e-107|385|pop:POPTR_867910|GTP-binding protein	GO:0009536//plastid	GO:0032561//guanyl ribonucleotide binding	GO:0032506	gi|462424649|gb|EMJ28912.1|/4.66166e-108/hypothetical protein PRUPE_ppa009961mg [Prunus persica]
Unigene932_S2_3	906	44	119	11.0348	29.8693	1.4366	Up	2.38246e-09	5.72975e-08	K08232|1|1e-115|414|pop:POPTR_815070|monodehydroascorbate reductase (NADH) [EC:1.6.5.4]	GO:0009526//plastid envelope;GO:0009532//plastid stroma	GO:0016655//oxidoreductase activity, acting on NAD(P)H, quinone or similar compound as acceptor;GO:0016835//carbon-oxygen lyase activity;GO:0050662//coenzyme binding;GO:0032559	GO:0006950//response to stress;GO:0008152//metabolic process;GO:0010038//response to metal ion	gi|224058437|ref|XP_002299509.1|/1.62276e-114/predicted protein [Populus trichocarpa]
CL8120.Contig1_S2_1	1715	395	1067	52.3326	141.484	1.43485	Up	8.38978e-72	1.6794e-69	-	-	-	-	gi|359476730|ref|XP_002274448.2|/6.69722e-130/PREDICTED: uncharacterized membrane protein YOL092W-like [Vitis vinifera]
Unigene14344_S2_3	1503	317	856	47.9225	129.515	1.43434	Up	6.3225e-58	9.89167e-56	K06013|1|0.0|636|vvi:100253429|STE24 endopeptidase [EC:3.4.24.84]	GO:0043231//intracellular membrane-bounded organelle;GO:0031410//cytoplasmic vesicle	GO:0004175//endopeptidase activity	GO:0044267//cellular protein metabolic process	gi|460368053|ref|XP_004229884.1|/0/PREDICTED: CAAX prenyl protease 1 homolog [Solanum lycopersicum]
Unigene24039_S2_3	318	20	54	14.2903	38.6165	1.43418	Up	6.39696e-05	0.00081213	K03696|1|2e-09|58.5|vvi:100250896|ATP-dependent Clp protease ATP-binding subunit ClpC	-	-	-	gi|462406120|gb|EMJ11584.1|/3.64728e-08/hypothetical protein PRUPE_ppa001062mg [Prunus persica]
Unigene24628_S2_3	638	20	54	7.12277	19.2477	1.43418	Up	6.39696e-05	0.000811989	-	-	-	-	-
Unigene24851_S2_1	539	70	189	29.5086	79.7405	1.43418	Up	5.315e-14	1.89337e-12	-	-	-	-	gi|460366758|ref|XP_004229246.1|/1.92919e-25/PREDICTED: uncharacterized protein LOC101255730 [Solanum lycopersicum]
CL1757.Contig2_S2_1	2127	53	143	5.66171	15.2888	1.43317	Up	6.31582e-11	1.76194e-09	-	GO:0043231//intracellular membrane-bounded organelle;GO:0031224//intrinsic to membrane	-	-	gi|460381904|ref|XP_004236681.1|/0/PREDICTED: putative phagocytic receptor 1b-like [Solanum lycopersicum]
Unigene19584_S2_3	376	43	116	25.9848	70.1578	1.43293	Up	4.06078e-09	9.52159e-08	-	-	-	-	gi|351723999|ref|NP_001238322.1|/2.78554e-16/uncharacterized protein LOC100305636 [Glycine max]
Unigene28044_S2_1	242	33	89	30.984	83.6335	1.43256	Up	2.67822e-07	5.04457e-06	-	GO:0043231//intracellular membrane-bounded organelle	GO:0005515//protein binding	GO:0044267//cellular protein metabolic process;GO:0050896//response to stimulus	gi|356572777|ref|XP_003554542.1|/6.06103e-11/PREDICTED: uncharacterized protein LOC100808420 [Glycine max]
Unigene84582_S2_3	469	23	62	11.1428	30.0625	1.43185	Up	1.84408e-05	0.000259054	-	-	-	-	gi|460400017|ref|XP_004245532.1|/3.15476e-19/PREDICTED: uncharacterized protein LOC101261732 [Solanum lycopersicum]
CL3725.Contig1_S2_3	1067	249	671	53.0242	143.009	1.43138	Up	1.21042e-45	1.49386e-43	-	GO:0043231//intracellular membrane-bounded organelle	-	-	gi|225469994|ref|XP_002277989.1|/1.69959e-124/PREDICTED: transmembrane protein 111 [Vitis vinifera]
CL8817.Contig1_S2_1	428	36	97	19.1116	51.5387	1.4312	Up	7.89608e-08	1.59854e-06	-	-	-	-	-
Unigene73846_S2_1	706	36	97	11.5861	31.2444	1.4312	Up	7.89608e-08	1.59809e-06	-	-	-	-	gi|296084578|emb|CBI25599.3|/1.68209e-11/unnamed protein product [Vitis vinifera]
Unigene1005_S2_1	1305	157	423	27.3356	73.7116	1.43111	Up	2.2414e-29	1.74588e-27	K06883|1|6e-134|475|pop:POPTR_566858|	GO:0015630//microtubule cytoskeleton	GO:0032559	GO:0007275//multicellular organismal development;GO:0009987//cellular process	gi|460400119|ref|XP_004245583.1|/1.78227e-137/PREDICTED: GPN-loop GTPase 1 homolog [Solanum lycopersicum]
CL12269.Contig2_S2_3	931	29	78	7.07763	19.0524	1.42864	Up	1.56291e-06	2.63781e-05	-	-	-	-	-
CL5002.Contig3_S2_3	2043	218	586	24.2453	65.2281	1.42779	Up	6.2513e-40	6.74651e-38	K11131|1|0.0|707|vvi:100258019|H/ACA ribonucleoprotein complex subunit 4 [EC:5.4.99.-]	GO:0044444//cytoplasmic part;GO:0031981//nuclear lumen	GO:0016866//intramolecular transferase activity;GO:0003676//nucleic acid binding	GO:0010467//gene expression;GO:0009451//RNA modification	gi|225440338|ref|XP_002270073.1|/0/PREDICTED: H/ACA ribonucleoprotein complex subunit 4 [Vitis vinifera]
Unigene39790_S2_1	589	32	86	12.3445	33.2039	1.42748	Up	4.58366e-07	8.34944e-06	-	-	GO:0016491//oxidoreductase activity	GO:0008152//metabolic process	gi|460386406|ref|XP_004238889.1|/6.95261e-65/PREDICTED: putative lipid phosphate phosphatase 3, chloroplastic-like [Solanum lycopersicum]
Unigene19513_S2_3	943	64	172	15.4208	41.4784	1.42748	Up	8.6363e-13	2.81442e-11	-	GO:0043231//intracellular membrane-bounded organelle	-	GO:0003006//developmental process involved in reproduction	gi|255563580|ref|XP_002522792.1|/2.14288e-72/Neighbor of COX4, putative [Ricinus communis]
Unigene5585_S2_3	690	67	180	22.063	59.3238	1.42698	Up	2.5933e-13	8.78009e-12	K03259|1|8e-90|327|vvi:100259631|translation initiation factor 4E	GO:0044424//intracellular part	GO:0008135//translation factor activity, nucleic acid binding	GO:0006412//translation	gi|32698526|gb|AAP86603.1|/7.03753e-100/eukaryotic translation initiation factor iso4E [Lactuca sativa]
Unigene69294_S2_3	1841	156	419	19.2535	51.7566	1.42662	Up	5.53086e-29	4.23586e-27	-	-	GO:0046872//metal ion binding;GO:0008092//cytoskeletal protein binding	-	gi|255572648|ref|XP_002527257.1|/0/fimbrin, putative [Ricinus communis]
CL1609.Contig26_S2_1	499	54	145	24.5885	66.0805	1.42624	Up	5.45566e-11	1.53251e-09	K04079|1|3e-59|225|rcu:RCOM_0104810|molecular chaperone HtpG	GO:0043231//intracellular membrane-bounded organelle;GO:0030312//external encapsulating structure;GO:0044444//cytoplasmic part	GO:0005515//protein binding;GO:0032559	GO:0048827//phyllome development;GO:0044267//cellular protein metabolic process;GO:0009408//response to heat;GO:0031647//regulation of protein stability;GO:0006970//response to osmotic stress;GO:0009791//post-embryonic development	gi|470117509|ref|XP_004294900.1|/6.43375e-59/PREDICTED: heat shock cognate protein 80-like [Fragaria vesca subsp. vesca]
Unigene68339_S2_3	451	41	110	20.656	55.4654	1.42502	Up	1.18028e-08	2.63795e-07	-	GO:0031410//cytoplasmic vesicle	-	-	gi|297819386|ref|XP_002877576.1|/4.0565e-15/predicted protein [Arabidopsis lyrata subsp. lyrata]
CL3267.Contig4_S2_3	1647	41	110	5.65626	15.1881	1.42502	Up	1.18028e-08	2.63714e-07	K03066|1|0.0|729|zma:100273032|26S proteasome regulatory subunit T6	GO:0005838//proteasome regulatory particle;GO:0043231//intracellular membrane-bounded organelle;GO:0016020//membrane	GO:0017111//nucleoside-triphosphatase activity;GO:0032559	GO:0019941//modification-dependent protein catabolic process	gi|442539516|gb|AGC54441.1|/0/26S proteasome ATPase regulatory subunit 6 [Capsicum annuum]
CL514.Contig2_S2_1	911	230	617	57.3652	154.018	1.42485	Up	7.89048e-42	8.84206e-40	-	-	GO:0003824//catalytic activity	-	gi|460381916|ref|XP_004236687.1|/7.74796e-56/PREDICTED: nudix hydrolase 18, mitochondrial-like [Solanum lycopersicum]
CL2173.Contig1_S2_1	1890	176	472	21.1588	56.7918	1.42443	Up	2.25012e-32	1.9072e-30	K00818|1|5e-44|177|gmx:100797501|acetylornithine aminotransferase [EC:2.6.1.11]	GO:0043231//intracellular membrane-bounded organelle	GO:0048037//cofactor binding;GO:0008483//transaminase activity	-	gi|470136321|ref|XP_004303943.1|/0/PREDICTED: gamma aminobutyrate transaminase 3, chloroplastic-like [Fragaria vesca subsp. vesca]
Unigene85233_S2_3	927	94	252	23.0403	61.8196	1.42391	Up	5.32384e-18	2.47126e-16	K03139|1|9e-112|401|vvi:100267659|transcription initiation factor TFIIF subunit beta [EC:3.6.4.12]	GO:0005667//transcription factor complex	GO:0008135//translation factor activity, nucleic acid binding;GO:0003824//catalytic activity;GO:0032559	GO:0006412//translation;GO:0006352//DNA-dependent transcription, initiation	gi|302142579|emb|CBI19782.3|/1.13153e-110/unnamed protein product [Vitis vinifera]
Unigene38628_S2_1	350	25	67	16.2297	43.5324	1.42345	Up	9.203e-06	0.000136113	-	-	-	-	gi|255566187|ref|XP_002524081.1|/3.37338e-38/conserved hypothetical protein [Ricinus communis]
CL9007.Contig1_S2_1	1108	25	67	5.12672	13.7512	1.42345	Up	9.203e-06	0.000136196	K11446|1|7e-34|142|gmx:100819576|histone demethylase JARID1 [EC:1.14.11.-]	-	-	-	gi|359480020|ref|XP_002272766.2|/1.21534e-104/PREDICTED: probable lysine-specific demethylase JMJ14-like [Vitis vinifera]
Unigene85728_S2_3	729	25	67	7.79205	20.9003	1.42345	Up	9.203e-06	0.000136168	-	-	GO:0003676//nucleic acid binding	-	gi|225456305|ref|XP_002283714.1|/1.1865e-39/PREDICTED: uncharacterized protein LOC100264568 isoform 1 [Vitis vinifera]
CL3062.Contig2_S2_1	584	25	67	9.72672	26.0896	1.42345	Up	9.203e-06	0.000136141	K01537|1|1e-70|263|gmx:100785768|Ca2+-transporting ATPase [EC:3.6.3.8]	GO:0000325//plant-type vacuole;GO:0031090//organelle membrane;GO:0009534//chloroplast thylakoid	GO:0046914//transition metal ion binding;GO:0005515//protein binding;GO:0000166//nucleotide binding;GO:0019829//cation-transporting ATPase activity;GO:0046873//metal ion transmembrane transporter activity;GO:0016836//hydro-lyase activity	GO:0012501//programmed cell death;GO:0051707//response to other organism;GO:0006816//calcium ion transport;GO:0050801//ion homeostasis;GO:0044237//cellular metabolic process;GO:0006970//response to osmotic stress;GO:0044281//small molecule metabolic process;GO:0006952//defense response	gi|16508162|gb|AAL17949.1|/1.96646e-72/type IIB calcium ATPase [Medicago truncatula]
CL149.Contig3_S2_3	1541	53	142	7.8147	20.9552	1.42304	Up	9.27252e-11	2.55267e-09	-	-	-	-	gi|460411493|ref|XP_004251145.1|/3.50355e-175/PREDICTED: uncharacterized protein LOC101261883 [Solanum lycopersicum]
CL4998.Contig3_S2_3	1791	59	158	7.48507	20.0617	1.42235	Up	8.29758e-12	2.48055e-10	-	GO:0044464//cell part	-	-	gi|460404020|ref|XP_004247483.1|/0/PREDICTED: uncharacterized protein LOC101266159 [Solanum lycopersicum]
Unigene27995_S2_1	1431	152	407	24.1348	64.6786	1.42217	Up	4.48506e-28	3.32682e-26	K00253|1|0.0|680|vvi:100265639|isovaleryl-CoA dehydrogenase [EC:1.3.8.4]	GO:0044429//mitochondrial part	GO:0003995//acyl-CoA dehydrogenase activity;GO:0050662//coenzyme binding;GO:0032559	GO:0008152//metabolic process	gi|297746230|emb|CBI16286.3|/0/unnamed protein product [Vitis vinifera]
Unigene14988_S2_3	374	31	83	18.8334	50.4675	1.42206	Up	7.84746e-07	1.37959e-05	-	-	GO:0005488//binding;GO:0003824//catalytic activity	GO:0010468//regulation of gene expression;GO:0009725//response to hormone stimulus;GO:0019941//modification-dependent protein catabolic process	gi|297813231|ref|XP_002874499.1|/2.28691e-18/F-box family protein [Arabidopsis lyrata subsp. lyrata]
CL7591.Contig1_S2_1	758	34	91	10.1918	27.301	1.42155	Up	2.3067e-07	4.38663e-06	-	-	-	-	-
CL263.Contig2_S2_1	1242	126	337	23.0509	61.7041	1.42054	Up	1.76717e-23	1.08136e-21	K04043|1|0.0|680|rcu:RCOM_0817860|molecular chaperone DnaK	GO:0031090//organelle membrane;GO:0043231//intracellular membrane-bounded organelle;GO:0030312//external encapsulating structure	GO:0046914//transition metal ion binding;GO:0005515//protein binding;GO:0016628//oxidoreductase activity, acting on the CH-CH group of donors, NAD or NADP as acceptor;GO:0032559	GO:0006970//response to osmotic stress;GO:0044267//cellular protein metabolic process;GO:0010038//response to metal ion	gi|462397203|gb|EMJ03002.1|/0/hypothetical protein PRUPE_ppa001973mg [Prunus persica]
Unigene27849_S2_3	1775	594	1588	76.0374	203.45	1.41989	Up	2.48296e-104	7.08643e-102	K00161|1|0.0|679|gmx:100816737|pyruvate dehydrogenase E1 component subunit alpha [EC:1.2.4.1]	GO:0044429//mitochondrial part	GO:0004738//pyruvate dehydrogenase activity	GO:0006007//glucose catabolic process	gi|356500948|ref|XP_003519292.1|/0/PREDICTED: pyruvate dehydrogenase E1 component subunit alpha-1, mitochondrial-like [Glycine max]
Unigene25523_S2_1	615	52	139	19.2118	51.3979	1.41972	Up	1.57606e-10	4.26962e-09	-	-	-	-	gi|302143740|emb|CBI22601.3|/6.24543e-27/unnamed protein product [Vitis vinifera]
CL11729.Contig3_S2_3	2562	214	572	18.979	50.7718	1.41962	Up	1.07511e-38	1.11105e-36	K00696|1|0.0|1268|vvi:100241955|sucrose-phosphate synthase [EC:2.4.1.14]	-	GO:0035251//UDP-glucosyltransferase activity	GO:0005984//disaccharide metabolic process	gi|19223854|gb|AAL86360.1|/0/sucrose phosphate synthase [Actinidia chinensis]
CL1879.Contig1_S2_1	1193	82	219	15.6175	41.7455	1.41845	Up	9.37792e-16	3.78971e-14	K11407|1|5e-34|143|ppp:PHYPADRAFT_138277|histone deacetylase 6/10 [EC:3.5.1.98]	GO:0009536//plastid	-	GO:0006476//protein deacetylation	gi|449507477|ref|XP_004163043.1|/1.93297e-119/PREDICTED: histone deacetylase 14-like [Cucumis sativus]
Unigene69469_S2_3	2177	176	470	18.3693	49.0959	1.4183	Up	4.79386e-32	4.03054e-30	K09667|1|2e-10|66.2|aly:ARALYDRAFT_896453|polypeptide N-acetylglucosaminyltransferase [EC:2.4.1.-]	-	-	-	gi|359491584|ref|XP_002279663.2|/0/PREDICTED: uncharacterized protein LOC100255253 [Vitis vinifera]
Unigene13781_S2_3	583	36	96	14.0305	37.4463	1.41625	Up	1.16177e-07	2.2997e-06	K12261|1|3e-35|145|ath:AT5G17380|2-hydroxyacyl-CoA lyase 1 [EC:4.1.-.-]	-	GO:0046872//metal ion binding;GO:0016831//carboxy-lyase activity;GO:0019842//vitamin binding	-	gi|15237954|ref|NP_197240.1|/3.62554e-34/2-hydroxyacyl-CoA lyase [Arabidopsis thaliana]
CL7424.Contig4_S2_1	166	45	120	61.5948	164.391	1.41625	Up	3.02012e-09	7.18993e-08	K02866|1|7e-25|110|vvi:100262228|large subunit ribosomal protein L10e	GO:0030529//ribonucleoprotein complex	GO:0005198//structural molecule activity	GO:0010467//gene expression	gi|428230856|gb|AFY99050.1|/4.77144e-24/ribosomal protein 10, partial [Clermontia fauriei]
Unigene36322_S2_1	781	24	64	6.98232	18.6352	1.41625	Up	1.58305e-05	0.000224761	-	-	-	-	gi|224132864|ref|XP_002327899.1|/1.21055e-64/predicted protein [Populus trichocarpa]
CL9774.Contig2_S2_1	997	33	88	7.5207	20.0721	1.41625	Up	3.9442e-07	7.27348e-06	K14824|1|5e-66|249|vvi:100251720|ribosome biogenesis protein ERB1	-	-	GO:0042254//ribosome biogenesis	gi|359495935|ref|XP_003635118.1|/6.16541e-65/PREDICTED: ribosome biogenesis protein BOP1 homolog [Vitis vinifera]
Unigene42331_S2_3	645	36	96	12.6818	33.8468	1.41625	Up	1.16177e-07	2.29908e-06	-	-	-	-	gi|388504440|gb|AFK40286.1|/3.08793e-27/unknown [Lotus japonicus]
Unigene28502_S2_1	1683	205	546	27.6764	73.7759	1.41449	Up	8.07622e-37	7.97396e-35	-	-	-	GO:0006351//transcription, DNA-dependent	gi|460367489|ref|XP_004229606.1|/4.78965e-56/PREDICTED: transcription factor bHLH130-like [Solanum lycopersicum]
Unigene71631_S2_1	222	44	117	45.0338	119.85	1.41215	Up	5.14168e-09	1.19259e-07	K02929|1|2e-06|48.9|mtr:MTR_2g008180|large subunit ribosomal protein L44e	-	-	-	-
Unigene74327_S2_1	1078	108	287	22.7638	60.5437	1.41124	Up	4.86116e-20	2.51894e-18	-	GO:0009536//plastid;GO:0005657//replication fork;GO:0030529//ribonucleoprotein complex	GO:0017111//nucleoside-triphosphatase activity;GO:0003723//RNA binding;GO:0003677//DNA binding;GO:0005198//structural molecule activity;GO:0032559	GO:0006952//defense response;GO:0022613//ribonucleoprotein complex biogenesis;GO:0010467//gene expression	gi|460366306|ref|XP_004229029.1|/7.62384e-72/PREDICTED: uncharacterized protein LOC101245198 [Solanum lycopersicum]
Unigene75691_S2_1	529	58	154	24.9122	66.2019	1.41002	Up	2.06212e-11	5.99064e-10	K14538|1|2e-19|93.2|vvi:100242583|nuclear GTP-binding protein	-	-	-	gi|225464244|ref|XP_002267566.1|/2.21923e-18/PREDICTED: guanine nucleotide-binding protein-like 3 homolog [Vitis vinifera]
Unigene125_S2_1	563	55	146	22.197	58.9726	1.40968	Up	6.8948e-11	1.91688e-09	K14396|1|3e-31|132|vvi:100242522|polyadenylate-binding protein 2	-	GO:0003729//mRNA binding	-	gi|225454892|ref|XP_002279148.1|/2.93699e-30/PREDICTED: polyadenylate-binding protein 2-like [Vitis vinifera]
Unigene84698_S2_3	981	49	130	11.3492	30.1356	1.40887	Up	7.74176e-10	1.95519e-08	K06694|1|3e-97|353|pop:POPTR_659236|26S proteasome non-ATPase regulatory subunit 10	GO:0030312//external encapsulating structure;GO:0043234//protein complex	-	-	gi|460386782|ref|XP_004239075.1|/3.86376e-96/PREDICTED: serine/threonine-protein phosphatase 6 regulatory ankyrin repeat subunit C-like [Solanum lycopersicum]
Unigene13745_S2_1	469	46	122	22.2856	59.1552	1.40839	Up	2.60078e-09	6.23428e-08	-	-	-	-	-
CL1198.Contig1_S2_3	576	23	61	9.07287	24.0831	1.40839	Up	2.72492e-05	0.000370539	K14538|1|7e-91|330|aly:ARALYDRAFT_478024|nuclear GTP-binding protein	GO:0044464//cell part	GO:0032561//guanyl ribonucleotide binding	-	gi|350540086|ref|NP_001234382.1|/1.25818e-92/nuclear GTPase-like [Solanum lycopersicum]
Unigene68694_S2_3	1360	89	236	14.8693	39.462	1.40813	Up	1.07616e-16	4.59542e-15	-	GO:0043231//intracellular membrane-bounded organelle	-	GO:0051707//response to other organism	gi|255570858|ref|XP_002526381.1|/1.64018e-149/conserved hypothetical protein [Ricinus communis]
CL2394.Contig1_S2_3	1264	63	167	11.3249	30.0452	1.40764	Up	3.13888e-12	9.71763e-11	K11434|1|4e-173|605|bdi:100831285|protein arginine N-methyltransferase 1 [EC:2.1.1.-]	GO:0031981//nuclear lumen	GO:0005515//protein binding;GO:0016274//protein-arginine N-methyltransferase activity	GO:0016571//histone methylation;GO:0018216//peptidyl-arginine methylation	gi|460412548|ref|XP_004251660.1|/2.28185e-174/PREDICTED: protein arginine N-methyltransferase 1.1-like [Solanum lycopersicum]
CL7508.Contig1_S2_1	1329	125	331	21.371	56.6381	1.40612	Up	9.2578e-23	5.44608e-21	K13648|1|3e-20|98.2|pop:POPTR_581394|alpha-1,4-galacturonosyltransferase [EC:2.4.1.43]	GO:0043231//intracellular membrane-bounded organelle	GO:0008194//UDP-glycosyltransferase activity	GO:0010413//glucuronoxylan metabolic process;GO:0048827//phyllome development;GO:0003002//regionalization;GO:0000003//reproduction;GO:0042545//cell wall modification	gi|460385050|ref|XP_004238218.1|/8.42856e-151/PREDICTED: probable galacturonosyltransferase-like 2-like [Solanum lycopersicum]
CL678.Contig2_S2_3	957	170	450	40.3623	106.932	1.40561	Up	2.33444e-30	1.87636e-28	K07910|1|2e-101|367|vvi:100266035|Ras-related protein Rab-18	GO:0043234//protein complex	GO:0043169//cation binding;GO:0004721//phosphoprotein phosphatase activity;GO:0032561//guanyl ribonucleotide binding;GO:0004620//phospholipase activity	GO:0035556//intracellular signal transduction;GO:0006464//cellular protein modification process;GO:0006810//transport	gi|302142732|emb|CBI19935.3|/3.81137e-101/unnamed protein product [Vitis vinifera]
Unigene97643_S2_3	970	48	127	11.2437	29.774	1.40494	Up	1.31615e-09	3.26195e-08	K15289|1|3e-130|462|vvi:100257594|solute carrier family 35, member F5	GO:0044464//cell part	-	-	gi|225430460|ref|XP_002285494.1|/4.41005e-129/PREDICTED: uncharacterized vacuolar membrane protein YML018C [Vitis vinifera]
Unigene73661_S2_1	2597	273	722	23.8853	63.2224	1.40431	Up	1.22008e-47	1.57219e-45	K14856|1|0.0|849|vvi:100252440|protein SDA1	-	-	-	gi|296081398|emb|CBI16831.3|/0/unnamed protein product [Vitis vinifera]
CL2972.Contig3_S2_3	916	56	148	13.8909	36.7428	1.40332	Up	5.93856e-11	1.66114e-09	K02726|1|3e-123|439|gmx:100807110|20S proteasome subunit alpha 2 [EC:3.4.25.1]	GO:0005840//ribosome;GO:0005839//proteasome core complex;GO:0043231//intracellular membrane-bounded organelle	GO:0008135//translation factor activity, nucleic acid binding;GO:0004175//endopeptidase activity	GO:0006952//defense response;GO:0019941//modification-dependent protein catabolic process;GO:0010038//response to metal ion	gi|449455401|ref|XP_004145441.1|/2.16227e-122/PREDICTED: proteasome subunit alpha type-2-B-like [Cucumis sativus]
Unigene27810_S2_3	1225	416	1099	77.1608	204.017	1.40275	Up	1.7607e-71	3.49572e-69	-	GO:0044436;GO:0009570//chloroplast stroma;GO:0009534//chloroplast thylakoid	-	GO:0050896//response to stimulus	gi|2632088|emb|CAA75657.1|/4.08177e-96/Plastid-lipid-Associated Protein [Nicotiana tabacum]
CL3544.Contig1_S2_3	691	39	103	12.8241	33.8973	1.40232	Up	5.03432e-08	1.04347e-06	K12386|1|2e-90|330|vvi:100250884|cystinosin	GO:0031090//organelle membrane	-	-	gi|460376446|ref|XP_004234009.1|/6.58693e-98/PREDICTED: cystinosin homolog [Solanum lycopersicum]
Unigene27513_S2_1	366	25	66	15.5202	41.008	1.40175	Up	1.35671e-05	0.000195552	-	-	-	-	-
Unigene80576_S2_1	629	25	66	9.03085	23.8616	1.40175	Up	1.35671e-05	0.000195514	-	-	-	-	gi|460399189|ref|XP_004245124.1|/4.30622e-10/PREDICTED: uncharacterized protein LOC101267146 [Solanum lycopersicum]
CL10202.Contig3_S2_3	1455	61	161	9.5259	25.1634	1.4014	Up	9.02236e-12	2.68842e-10	K00898|1|0.0|640|vvi:100245923|pyruvate dehydrogenase kinase [EC:2.7.11.2]	-	GO:0004673//protein histidine kinase activity;GO:0032559	GO:0006468//protein phosphorylation;GO:0007165//signal transduction	gi|460366341|ref|XP_004229042.1|/0/PREDICTED: Pyruvate dehydrogenase (acetyl-transferring) kinase, mitochondrial-like [Solanum lycopersicum]
CL2884.Contig3_S2_3	906	518	1367	129.91	343.12	1.40121	Up	2.5406e-88	6.24996e-86	K02995|1|4e-74|276|rcu:RCOM_0438180|small subunit ribosomal protein S8e	GO:0030529//ribonucleoprotein complex	GO:0005198//structural molecule activity	GO:0010467//gene expression	gi|460393660|ref|XP_004242427.1|/5.31097e-73/PREDICTED: 40S ribosomal protein S8-like [Solanum lycopersicum]
CL4330.Contig1_S2_3	1286	47	124	8.30417	21.9274	1.40082	Up	2.23768e-09	5.39754e-08	K00948|1|1e-151|534|vvi:100260851|ribose-phosphate pyrophosphokinase [EC:2.7.6.1]	GO:0009536//plastid	GO:0046872//metal ion binding;GO:0016778;GO:0032559	GO:0009124//nucleoside monophosphate biosynthetic process;GO:0006796//phosphate-containing compound metabolic process	gi|225427324|ref|XP_002282232.1|/1.79397e-150/PREDICTED: ribose-phosphate pyrophosphokinase 1, chloroplastic [Vitis vinifera]
Unigene27866_S2_3	829	601	1585	164.725	434.791	1.40026	Up	5.24914e-102	1.47507e-99	K13250|1|2e-49|193|rcu:RCOM_1445980|translocon-associated protein subunit beta	GO:0031224//intrinsic to membrane;GO:0031090//organelle membrane;GO:0043231//intracellular membrane-bounded organelle	-	-	gi|296082292|emb|CBI21297.3|/1.60236e-53/unnamed protein product [Vitis vinifera]
CL8351.Contig2_S2_1	1543	1163	3067	171.259	452.016	1.40019	Up	1.50434e-195	8.02277e-193	K13199|1|7e-47|186|vvi:100259885|plasminogen activator inhibitor 1 RNA-binding protein	-	-	-	gi|359489211|ref|XP_002272562.2|/8.97911e-46/PREDICTED: uncharacterized protein LOC100259885 [Vitis vinifera]
Unigene13703_S2_3	596	44	116	16.7744	44.2606	1.39977	Up	7.5288e-09	1.71631e-07	K12624|1|4e-42|169|gmx:100306359|U6 snRNA-associated Sm-like protein LSm5	GO:0030529//ribonucleoprotein complex	GO:0003676//nucleic acid binding;GO:0032559	GO:0009725//response to hormone stimulus;GO:0006464//cellular protein modification process;GO:0006950//response to stress	gi|462396647|gb|EMJ02446.1|/1.88965e-41/hypothetical protein PRUPE_ppa013245mg [Prunus persica]
CL1268.Contig7_S2_3	496	22	58	10.0781	26.5921	1.39977	Up	4.69386e-05	0.000611097	K00276|1|3e-80|295|gmx:100778802|primary-amine oxidase [EC:1.4.3.21]	GO:0042579//microbody	GO:0046914//transition metal ion binding;GO:0016641//oxidoreductase activity, acting on the CH-NH2 group of donors, oxygen as acceptor;GO:0048037//cofactor binding	GO:0006807//nitrogen compound metabolic process	gi|356501642|ref|XP_003519633.1|/3.21703e-79/PREDICTED: copper methylamine oxidase-like [Glycine max]
Unigene20369_S2_3	773	52	137	15.2849	40.3039	1.39881	Up	3.37514e-10	8.86724e-09	K00993|1|7e-69|258|pop:POPTR_720905|ethanolaminephosphotransferase [EC:2.7.8.1]	GO:0044464//cell part	GO:0016780//phosphotransferase activity, for other substituted phosphate groups	GO:0006644//phospholipid metabolic process	gi|3927806|gb|AAC79507.1|/7.16786e-70/aminoalcoholphosphotransferase [Pimpinella brachycarpa]
Unigene93201_S2_3	1526	52	137	7.74262	20.4161	1.39881	Up	3.37514e-10	8.86405e-09	K13162|1|6e-91|333|aly:ARALYDRAFT_664208|poly(rC)-binding protein 2/3/4;K12886|3|2e-26|118|zma:100193713|heterogeneous nuclear ribonucleoprotein K	-	-	-	gi|147853553|emb|CAN81693.1|/4.73902e-124/hypothetical protein VITISV_009249 [Vitis vinifera]
CL4305.Contig2_S2_3	1309	49	129	8.50542	22.4107	1.39773	Up	1.13216e-09	2.8203e-08	K01537|1|0.0|643|aly:ARALYDRAFT_486176|Ca2+-transporting ATPase [EC:3.6.3.8]	GO:0000325//plant-type vacuole;GO:0031224//intrinsic to membrane;GO:0031090//organelle membrane;GO:0009534//chloroplast thylakoid	GO:0046914//transition metal ion binding;GO:0005515//protein binding;GO:0019829//cation-transporting ATPase activity;GO:0046873//metal ion transmembrane transporter activity;GO:0032559;GO:0016836//hydro-lyase activity	GO:0012501//programmed cell death;GO:0051707//response to other organism;GO:0006816//calcium ion transport;GO:0050801//ion homeostasis;GO:0006970//response to osmotic stress;GO:0009206;GO:0006952//defense response	gi|291278198|gb|ADD91580.1|/0/calcium ATPase [Nicotiana benthamiana]
Unigene75988_S2_1	572	38	100	15.0948	39.7566	1.39715	Up	8.58218e-08	1.72833e-06	K12891|1|4e-12|69.3|zma:100383636|splicing factor, arginine/serine-rich 2;K14325|3|1e-11|67.4|smo:SELMODRAFT_446044|RNA-binding protein with serine-rich domain 1	GO:0009536//plastid	GO:0003676//nucleic acid binding	-	gi|388505224|gb|AFK40678.1|/1.14076e-37/unknown [Lotus japonicus]
Unigene79680_S2_1	243	27	71	25.2462	66.4443	1.39608	Up	6.76782e-06	0.000102589	-	-	-	-	gi|388493006|gb|AFK34569.1|/5.87058e-06/unknown [Medicago truncatula]
Unigene24992_S2_1	385	27	71	15.9346	41.9376	1.39608	Up	6.76782e-06	0.00010261	-	-	-	-	-
[truncated: 2,345 more rows]
