# Supplementary material for: A transcriptomic analysis of Chrysanthemum nankingense provides insights into the basis of low temperature tolerance
Source: BMC Genomics. 2014 Oct 3;15(1):844. doi: 10.1186/1471-2164-15-844 (PMC4197275; doi:10.1186/1471-2164-15-844)
Supplement: Supplementary file 9 — Additional file 9: Table S6: Genes differentially transcribed in the comparison between libraries CK and C2. The criteria applied for assigning significance were: P-value < 0.05, FDR ≤ 0.001, and estimated absolute |log2Ratio(C2/CK)| ≥1. Genes listed in descending order of absolute |log2Ratio(C2/CK)|. GeneIDs retrieved from the Chrysanthemum nankingense Reference Sequence Database. Annotation of unigene sequences performed using BlastX (E <10). The “GeneLength” column gives the length of exon sequence. CK- and C2-expression: frequency of unigene transcripts in libraries CK and C2, respectively. CK- and C2-RPKM: reads per kb per million reads for each unigene in libraries CK and C2, respectively. Log2Ratio(C2/CK): the ratio between the RPKM in CK and the RPKM in C2. Up-Down-Regulation (C2/CK), P-value and FDR of each gene are also shown. KEGG: annotation according to the KEGG database by BLAST. Blast nr: identification of homologues in GenBank. GO Component, GO Function and Go Process: ontology information of Cellular Components, Molecular Function and Biological Processes of Gene-corresponding GO terms. “-”: no hit. (XLSX 867 KB) [file 12864_2014_6537_MOESM9_ESM.xlsx]

## Sheet: CK-VS-C2.GeneDiffExpFilter
GeneID	Gene_length	CK-Expression	C2-Expression	CK-RPKM	C2-RPKM	log2 Ratio(C2/CK)	Up-Down-Regulation(C2/CK)	P-value	FDR	KEGG Orthology	GO Component	GO Function	GO Process	Blast nr
CL6417.Contig1_S2_3	349	0	629	0.01	427.895	15.385	Up	3.7883e-196	2.0407e-193	-	-	-	-	gi|225427027|ref|XP_002271792.1|/2.35245e-15/PREDICTED: 14 kDa proline-rich protein DC2.15 isoform 1 [Vitis vinifera]
Unigene1018_S2_3	252	0	327	0.01	308.077	14.911	Up	2.51778e-102	7.06724e-100	-	-	-	-	-
Unigene16265_S2_1	167	0	135	0.01	191.924	14.2282	Up	1.12151e-42	1.20651e-40	-	-	-	-	-
Unigene6170_S2_3	660	0	508	0.01	182.739	14.1575	Up	1.47777e-158	6.36841e-156	-	-	-	-	-
CL8580.Contig1_S2_3	249	0	86	0.01	81.9994	13.0014	Up	1.87358e-27	1.25581e-25	K13754|1|8e-36|146|vvi:100249061|solute carrier family 24 (sodium/potassium/calcium exchanger), member 6	GO:0031224//intrinsic to membrane;GO:0043231//intracellular membrane-bounded organelle	-	GO:0006810//transport	gi|356519818|ref|XP_003528566.1|/7.81177e-35/PREDICTED: cation/calcium exchanger 4-like [Glycine max]
CL4444.Contig1_S2_1	221	0	72	0.01	77.3485	12.9172	Up	4.18854e-23	2.34779e-21	-	-	-	-	gi|255076741|gb|ACU00267.1|/1.2835e-13/dehydration-responsive element-binding factor 1 [Chrysanthemum x morifolium]
Unigene22025_S2_3	234	0	60	0.01	60.8761	12.5717	Up	2.2393e-19	1.05365e-17	-	-	-	-	gi|470127898|ref|XP_004299895.1|/4.37432e-17/PREDICTED: uncharacterized protein LOC101297543 [Fragaria vesca subsp. vesca]
Unigene86176_S2_3	558	0	140	0.01	59.567	12.5403	Up	3.13654e-44	3.54608e-42	-	GO:0031224//intrinsic to membrane	-	-	gi|224108071|ref|XP_002314710.1|/5.83329e-31/predicted protein [Populus trichocarpa]
Unigene19702_S2_1	160	0	28	0.01	41.5479	12.0206	Up	1.95694e-09	4.46488e-08	-	-	-	-	-
Unigene70109_S2_3	171	0	29	0.01	40.2637	11.9753	Up	9.56988e-10	2.24855e-08	-	-	-	-	-
Unigene99388_S2_3	182	0	29	0.01	37.8302	11.8853	Up	9.56988e-10	2.24927e-08	-	-	-	-	-
Unigene39927_S2_3	197	0	31	0.01	37.36	11.8673	Up	2.28858e-10	5.74387e-09	-	-	-	-	-
Unigene97702_S2_3	265	0	36	0.01	32.2529	11.6552	Up	6.40046e-12	1.83381e-10	-	GO:0031224//intrinsic to membrane;GO:0009532//plastid stroma	GO:0046872//metal ion binding;GO:0016705//oxidoreductase activity, acting on paired donors, with incorporation or reduction of molecular oxygen;GO:0004497//monooxygenase activity;GO:0008374//O-acyltransferase activity	GO:0006633//fatty acid biosynthetic process;GO:0006996//organelle organization;GO:0009725//response to hormone stimulus;GO:0003006//developmental process involved in reproduction;GO:0006950//response to stress;GO:0046471//phosphatidylglycerol metabolic process	gi|470138060|ref|XP_004304777.1|/3.45806e-30/PREDICTED: peroxygenase 2-like [Fragaria vesca subsp. vesca]
Unigene2058_S2_3	262	0	35	0.01	31.716	11.631	Up	1.30883e-11	3.6528e-10	-	-	-	-	-
Unigene62301_S2_3	205	0	26	0.01	30.1114	11.5561	Up	8.18312e-09	1.74681e-07	K13754|1|2e-18|89.0|gmx:100796101|solute carrier family 24 (sodium/potassium/calcium exchanger), member 6	GO:0031224//intrinsic to membrane;GO:0043231//intracellular membrane-bounded organelle;GO:0012506//vesicle membrane	GO:0046873//metal ion transmembrane transporter activity;GO:0022890//inorganic cation transmembrane transporter activity;GO:0015298//solute:cation antiporter activity	GO:0009651//response to salt stress;GO:0006828//manganese ion transport;GO:0035725//sodium ion transmembrane transport;GO:0006873//cellular ion homeostasis	gi|462399765|gb|EMJ05433.1|/1.14251e-17/hypothetical protein PRUPE_ppa002563mg [Prunus persica]
CL12795.Contig2_S2_3	222	0	24	0.01	25.6667	11.3257	Up	3.42184e-08	6.81031e-07	-	-	-	-	-
CL5762.Contig6_S2_1	289	0	30	0.01	24.6453	11.2671	Up	4.6799e-10	1.14095e-08	-	-	-	-	-
Unigene82565_S2_1	198	0	20	0.01	23.9815	11.2277	Up	5.98334e-07	1.00746e-05	K01177|1|4e-08|54.3|vvi:100255167|beta-amylase [EC:3.2.1.2]	GO:0009536//plastid;GO:0016020//membrane	GO:0016160//amylase activity;GO:0004672//protein kinase activity;GO:0005102//receptor binding;GO:0043167//ion binding;GO:0032559	GO:0009933//meristem structural organization;GO:0007167//enzyme linked receptor protein signaling pathway;GO:0010073//meristem maintenance;GO:0005976//polysaccharide metabolic process;GO:0003006//developmental process involved in reproduction;GO:0006464//cellular protein modification process	gi|359489614|ref|XP_002274612.2|/6.98944e-07/PREDICTED: beta-amylase 2, chloroplastic-like [Vitis vinifera]
Unigene8212_S2_3	158	0	15	0.01	22.5396	11.1382	Up	2.13942e-05	0.000279886	-	-	-	-	-
Unigene74708_S2_3	286	0	27	0.01	22.4135	11.1302	Up	4.00174e-09	8.82781e-08	-	-	-	-	gi|255561164|ref|XP_002521594.1|/8.95811e-07/conserved hypothetical protein [Ricinus communis]
Unigene47799_S2_3	255	0	23	0.01	21.4141	11.0643	Up	6.99732e-08	1.33185e-06	K09286|1|6e-18|87.0|aly:ARALYDRAFT_912628|EREBP-like factor	GO:0043231//intracellular membrane-bounded organelle	GO:0003676//nucleic acid binding;GO:0001071//nucleic acid binding transcription factor activity	GO:0006351//transcription, DNA-dependent;GO:0006950//response to stress	gi|225429734|ref|XP_002280370.1|/2.26378e-26/PREDICTED: ethylene-responsive transcription factor ERF017 [Vitis vinifera]
CL11733.Contig3_S2_3	305	1	2036	0.744971	1584.85	11.0549	Up	0	0	-	-	-	-	gi|25989705|gb|AAN74637.1|/9.10496e-07/LEA1 protein [Triticum aestivum]
Unigene65564_S2_3	275	0	24	0.01	20.72	11.0168	Up	3.42184e-08	6.80846e-07	-	-	-	-	-
Unigene665_S2_3	212	0	18	0.01	20.158	10.9771	Up	2.50198e-06	3.84836e-05	-	-	-	-	-
Unigene7197_S2_1	236	0	20	0.01	20.1201	10.9744	Up	5.98334e-07	1.00792e-05	-	GO:0043231//intracellular membrane-bounded organelle	GO:0005488//binding	GO:0006810//transport	gi|460379718|ref|XP_004235608.1|/6.74327e-10/PREDICTED: PRA1 family protein F2-like [Solanum lycopersicum]
Unigene45296_S2_1	212	0	15	0.01	16.7984	10.7141	Up	2.13942e-05	0.000280036	-	-	-	-	-
CL8991.Contig1_S2_3	207	0	14	0.01	16.0572	10.649	Up	4.3749e-05	0.000541036	-	-	-	-	-
Unigene27226_S2_1	208	0	14	0.01	15.98	10.642	Up	4.3749e-05	0.000540579	-	-	-	-	-
CL12363.Contig2_S2_3	508	0	34	0.01	15.8901	10.6339	Up	2.67642e-11	7.26481e-10	-	-	-	-	gi|302818739|ref|XP_002991042.1|/6.27694e-33/hypothetical protein SELMODRAFT_429429 [Selaginella moellendorffii]
Unigene20972_S2_3	246	0	16	0.01	15.4417	10.5926	Up	1.04623e-05	0.000144619	-	-	-	-	-
Unigene68221_S2_1	221	0	14	0.01	15.04	10.5546	Up	4.3749e-05	0.000541127	-	-	-	-	-
Unigene74360_S2_3	237	0	15	0.01	15.0264	10.5533	Up	2.13942e-05	0.000280186	-	-	-	-	-
Unigene14938_S2_3	417	0	26	0.01	14.803	10.5317	Up	8.18312e-09	1.74579e-07	-	GO:0016020//membrane;GO:0043231//intracellular membrane-bounded organelle	-	-	gi|449509534|ref|XP_004163616.1|/2.2243e-37/PREDICTED: LOW QUALITY PROTEIN: secretory carrier-associated membrane protein 4-like [Cucumis sativus]
CL10988.Contig2_S2_3	791	4	5507	1.14901	1652.91	10.4904	Up	0	0	-	-	-	-	gi|462409313|gb|EMJ14647.1|/1.17389e-14/hypothetical protein PRUPE_ppa024902mg [Prunus persica]
CL11344.Contig1_S2_3	331	0	20	0.01	14.3454	10.4864	Up	5.98334e-07	1.00769e-05	-	-	-	-	-
Unigene44256_S2_3	284	0	17	0.01	14.2116	10.4729	Up	5.1163e-06	7.48154e-05	-	-	-	-	-
Unigene52105_S2_3	270	0	16	0.01	14.0691	10.4583	Up	1.04623e-05	0.000144646	-	-	-	-	-
Unigene32400_S2_3	375	0	22	0.01	13.9285	10.4438	Up	1.43088e-07	2.6135e-06	-	-	-	-	-
CL810.Contig5_S2_3	342	0	20	0.01	13.884	10.4392	Up	5.98334e-07	1.00815e-05	-	-	-	-	-
CL10252.Contig2_S2_1	259	0	15	0.01	13.75	10.4252	Up	2.13942e-05	0.000279936	K00870|1|1e-10|62.8|cme:CMA103C|protein kinase [EC:2.7.1.37];K04424|2|7e-09|57.0|aly:ARALYDRAFT_909157|sterile alpha motif and leucine zipper containing kinase AZK [EC:2.7.11.25];K14510|4|1e-08|55.8|sbi:SORBI_02g011690|serine/threonine-protein kinase CTR1 [EC:2.7.11.1]	-	GO:0004672//protein kinase activity;GO:0032559	GO:0006464//cellular protein modification process	gi|359491247|ref|XP_002279698.2|/2.65946e-35/PREDICTED: serine/threonine-protein kinase HT1-like [Vitis vinifera]
CL12389.Contig2_S2_3	261	0	15	0.01	13.6446	10.4141	Up	2.13942e-05	0.000280136	-	-	-	-	-
Unigene21303_S2_1	290	0	16	0.01	13.0989	10.3552	Up	1.04623e-05	0.000144564	-	-	-	-	-
CL258.Contig2_S2_3	277	0	15	0.01	12.8565	10.3283	Up	2.13942e-05	0.000279986	-	-	-	-	gi|9294241|dbj|BAB02143.1|/3.08759e-31/retroelement pol polyprotein-like [Arabidopsis thaliana]
Unigene24594_S2_3	331	0	14	0.01	10.0418	9.9718	Up	4.3749e-05	0.000540944	K15442|1|1e-17|86.3|rcu:RCOM_1329440|tRNA-specific adenosine deaminase 3	-	GO:0003824//catalytic activity;GO:0046914//transition metal ion binding	-	gi|255561486|ref|XP_002521753.1|/1.61132e-16/hydrolase, putative [Ricinus communis]
CL8848.Contig1_S2_3	380	0	16	0.01	9.9965	9.96528	Up	1.04623e-05	0.000144591	-	-	-	-	gi|296087196|emb|CBI33570.3|/5.77391e-22/unnamed protein product [Vitis vinifera]
Unigene43820_S2_3	462	0	19	0.01	9.7639	9.93131	Up	1.22353e-06	1.97613e-05	K08869|1|1e-09|60.1|gmx:100785128|aarF domain-containing kinase	-	-	-	gi|356549423|ref|XP_003543093.1|/1.40436e-08/PREDICTED: uncharacterized aarF domain-containing protein kinase 2-like [Glycine max]
CL7559.Contig2_S2_3	711	0	26	0.01	8.68191	9.76187	Up	8.18312e-09	1.7463e-07	-	-	-	-	gi|225429544|ref|XP_002279406.1|/1.03839e-08/PREDICTED: uncharacterized protein LOC100249297 [Vitis vinifera]
Unigene21631_S2_3	499	0	17	0.01	8.08835	9.6597	Up	5.1163e-06	7.48005e-05	K15400|1|6e-17|84.7|rcu:RCOM_1447050|omega-hydroxypalmitate O-feruloyl transferase [EC:2.3.1.188]	-	-	-	gi|84578877|dbj|BAE72881.1|/2.07447e-49/benzoyl CoA benzoic acid benzoyltransferase [Verbena x hybrida]
Unigene73464_S2_3	692	0	23	0.01	7.89102	9.62407	Up	6.99732e-08	1.3322e-06	-	-	-	-	gi|297742961|emb|CBI35828.3|/2.99817e-50/unnamed protein product [Vitis vinifera]
Unigene8893_S2_1	460	0	14	0.01	7.22573	9.497	Up	4.3749e-05	0.000540853	-	-	-	-	-
Unigene49075_S2_3	508	0	15	0.01	7.01034	9.45334	Up	2.13942e-05	0.000279836	K08150|1|2e-18|89.7|smo:SELMODRAFT_168181|MFS transporter, SP family, solute carrier family 2 (myo-inositol transporter), member 13	GO:0031224//intrinsic to membrane	GO:0016628//oxidoreductase activity, acting on the CH-CH group of donors, NAD or NADP as acceptor;GO:0022857//transmembrane transporter activity	GO:0008152//metabolic process;GO:0071702	gi|470134092|ref|XP_004302890.1|/4.02169e-72/PREDICTED: probable plastidic glucose transporter 3-like [Fragaria vesca subsp. vesca]
CL3205.Contig2_S2_1	654	0	18	0.01	6.53441	9.35191	Up	2.50198e-06	3.84756e-05	-	-	-	-	-
CL10988.Contig1_S2_3	222	3	1805	3.07049	1930.35	9.29618	Up	0	0	-	-	-	-	-
CL3639.Contig3_S2_3	1179	0	29	0.01	5.83977	9.18977	Up	9.56988e-10	2.25e-08	K09873|1|1e-99|361|ath:AT3G16240|aquaporin TIP	GO:0031224//intrinsic to membrane;GO:0005618//cell wall;GO:0000325//plant-type vacuole;GO:0000322;GO:0009526//plastid envelope;GO:0031090//organelle membrane	GO:0005372//water transmembrane transporter activity;GO:0005275//amine transmembrane transporter activity;GO:0042887	GO:0015840//urea transport;GO:0015843//methylammonium transport;GO:0042044//fluid transport	gi|1212923|emb|CAA65185.1|/1.61352e-102/aquaporin [Helianthus annuus]
CL6284.Contig1_S2_3	760	0	14	0.01	4.37347	8.77263	Up	4.3749e-05	0.000540762	-	-	-	-	-
Unigene69383_S2_3	421	2	808	1.07941	455.66	8.72157	Up	7.99246e-247	5.9145e-244	-	-	-	-	gi|263419087|sp|B5LZ79.1|DEF_GYMCO/1.76805e-10/RecName: Full=Defensin-like protein; AltName: Full=Gamma-thionin; Flags: Precursor
Unigene13900_S2_3	278	7	2806	5.72127	2396.37	8.7103	Up	0	0	-	-	-	-	gi|373881457|gb|AEY78063.1|/3.10194e-15/late embryogenesis abundant protein 1 [Deschampsia antarctica]
CL6345.Contig2_S2_3	1210	0	19	0.01	3.72803	8.54227	Up	1.22353e-06	1.977e-05	-	-	-	-	gi|225436087|ref|XP_002277399.1|/1.26796e-25/PREDICTED: E3 ubiquitin-protein ligase RHF2A [Vitis vinifera]
CL8230.Contig1_S2_3	1216	0	19	0.01	3.70964	8.53513	Up	1.22353e-06	1.97656e-05	-	-	-	-	-
CL11149.Contig1_S2_3	1122	0	17	0.01	3.59722	8.49074	Up	5.1163e-06	7.48304e-05	-	-	-	-	gi|462401429|gb|EMJ06986.1|/1.4167e-92/hypothetical protein PRUPE_ppa010544mg [Prunus persica]
CL11733.Contig1_S2_3	221	1	318	1.02813	341.622	8.37624	Up	2.58168e-97	6.85277e-95	-	-	-	-	gi|25989705|gb|AAN74637.1|/6.82152e-07/LEA1 protein [Triticum aestivum]
Unigene2250_S2_3	184	4	1225	4.93948	1580.63	8.32192	Up	0	0	-	-	-	-	-
CL435.Contig5_S2_1	1113	0	14	0.01	2.98638	8.22225	Up	4.3749e-05	0.000540671	-	-	-	-	-
CL5865.Contig2_S2_3	2039	0	15	0.01	1.74657	7.44838	Up	2.13942e-05	0.000280086	K01176|1|9e-64|243|ppp:PHYPADRAFT_60178|alpha-amylase [EC:3.2.1.1]	GO:0009532//plastid stroma	GO:0016160//amylase activity;GO:0043169//cation binding	GO:0005982//starch metabolic process	gi|60652321|gb|AAX33233.1|/0/plastid alpha-amylase [Actinidia chinensis]
Unigene24280_S2_1	389	1	161	0.584103	98.2625	7.39427	Up	7.86134e-49	9.98145e-47	-	-	-	-	gi|462408083|gb|EMJ13417.1|/2.57564e-06/hypothetical protein PRUPE_ppa013121mg [Prunus persica]
Unigene21684_S2_3	151	2	322	3.00949	506.28	7.39427	Up	1.24491e-96	3.24567e-94	-	-	-	-	-
Unigene19408_S2_3	1109	19	2766	3.89279	592.151	7.24901	Up	0	0	-	-	-	GO:0050896//response to stimulus	gi|27529824|dbj|BAC53927.1|/8.59404e-34/hypothetical protein [Nicotiana tabacum]
Unigene5333_S2_1	336	2	282	1.35248	199.261	7.20291	Up	2.55896e-84	5.71561e-82	-	-	-	-	-
Unigene14016_S2_1	620	7	920	2.56534	352.296	7.10149	Up	1.56956e-271	1.2636e-268	-	-	-	-	gi|356564298|ref|XP_003550392.1|/1.12836e-23/PREDICTED: uncharacterized protein LOC100798264 [Glycine max]
Unigene73548_S2_1	547	11	1433	4.56925	621.971	7.08875	Up	0	0	K05770|1|2e-15|79.7|ppp:PHYPADRAFT_190625|benzodiazapine receptor	GO:0044431//Golgi apparatus part	-	GO:0009725//response to hormone stimulus;GO:0006970//response to osmotic stress	gi|255582174|ref|XP_002531881.1|/2.90029e-48/peripheral-type benzodiazepine receptor, putative [Ricinus communis]
Unigene52433_S2_1	173	1	129	1.31339	177.033	7.07458	Up	5.52922e-39	5.40823e-37	-	-	-	-	-
Unigene16403_S2_3	254	2	241	1.7891	225.266	6.97625	Up	1.0254e-71	1.87336e-69	-	-	-	-	gi|356561627|ref|XP_003549082.1|/3.87938e-10/PREDICTED: uncharacterized protein LOC100801440 [Glycine max]
Unigene23927_S2_3	213	3	357	3.20023	397.924	6.95817	Up	1.25988e-105	3.692e-103	-	-	-	-	-
Unigene79762_S2_1	266	5	592	4.27098	528.386	6.95088	Up	2.60508e-174	1.2556e-171	-	-	-	-	-
Unigene43683_S2_3	319	2	228	1.42455	169.69	6.89625	Up	1.00496e-67	1.75715e-65	-	-	-	-	-
Unigene42164_S2_3	273	7	719	5.82606	625.285	6.74585	Up	7.88244e-210	4.69492e-207	-	-	-	-	-
Unigene2073_S2_3	903	2	202	0.503247	53.1099	6.72157	Up	9.46444e-60	1.45974e-57	K06910|1|4e-68|256|vvi:100265996|	-	GO:0005543//phospholipid binding	-	gi|449439851|ref|XP_004137699.1|/4.94299e-71/PREDICTED: UPF0098 protein MTH_273-like [Cucumis sativus]
Unigene84914_S2_3	610	2	197	0.744971	76.674	6.68541	Up	3.22144e-58	4.81645e-56	-	-	-	GO:0006810//transport;GO:0042221//response to chemical stimulus	gi|462419089|gb|EMJ23352.1|/6.77658e-50/hypothetical protein PRUPE_ppa005755mg [Prunus persica]
Unigene45409_S2_1	237	1	97	0.958718	97.1706	6.66327	Up	3.66024e-29	2.65235e-27	-	-	-	-	-
Unigene67953_S2_1	168	1	87	1.35248	122.948	6.5063	Up	4.21152e-26	2.67598e-24	-	-	-	-	-
Unigene27219_S2_3	387	29	2436	17.0265	1494.44	6.45567	Up	0	0	-	-	-	-	gi|126081|sp|P14928.1|LEA1_HORVU/4.55245e-11/RecName: Full=ABA-inducible protein PHV A1
Unigene42723_S2_3	379	7	580	4.19661	363.329	6.43591	Up	2.70884e-167	1.23262e-164	-	-	-	-	-
CL3486.Contig3_S2_3	1555	35	2847	5.11419	434.679	6.4093	Up	0	0	-	-	-	-	gi|1050913|emb|CAA63341.1|/6.35612e-07/dehydrin [Helianthus annuus]
CL2985.Contig1_S2_1	697	15	1218	4.88988	414.883	6.40676	Up	0	0	-	-	-	-	gi|1050913|emb|CAA63341.1|/1.87391e-07/dehydrin [Helianthus annuus]
CL3193.Contig2_S2_3	262	7	530	6.07066	480.271	6.30585	Up	4.95654e-152	2.0869e-149	-	-	-	-	gi|22653807|sp|P83442.1|LEAD3_DAUCA/3.36614e-06/RecName: Full=Late embryogenesis abundant protein Dc3
Unigene1849_S2_1	186	8	600	9.77274	765.861	6.29218	Up	8.1663e-172	3.83507e-169	-	-	-	-	-
Unigene5699_S2_3	304	3	223	2.24227	174.158	6.27929	Up	1.33567e-64	2.22393e-62	K00507|1|7e-24|106|vvi:100249077|stearoyl-CoA desaturase (delta-9 desaturase) [EC:1.14.19.1]	GO:0031224//intrinsic to membrane;GO:0044424//intracellular part	GO:0016215	GO:0006633//fatty acid biosynthetic process;GO:0009767//photosynthetic electron transport chain	gi|297743466|emb|CBI36333.3|/1.18364e-22/unnamed protein product [Vitis vinifera]
Unigene69086_S2_3	371	1	65	0.612443	41.5959	6.08572	Up	2.17468e-19	1.02522e-17	-	-	-	-	-
Unigene77145_S2_3	607	1	60	0.374327	23.4679	5.97025	Up	7.20374e-18	3.10992e-16	-	-	-	-	-
CL7178.Contig1_S2_3	524	7	416	3.03533	188.484	5.95644	Up	2.42458e-117	8.03743e-115	K00507|1|5e-74|274|gmx:100786391|stearoyl-CoA desaturase (delta-9 desaturase) [EC:1.14.19.1]	GO:0031224//intrinsic to membrane;GO:0044424//intracellular part	GO:0016215	GO:0006633//fatty acid biosynthetic process;GO:0009767//photosynthetic electron transport chain	gi|357468181|ref|XP_003604375.1|/9.47453e-75/Palmitoyl-monogalactosyldiacylglycerol delta-7 desaturase [Medicago truncatula]
Unigene51068_S2_3	325	1	59	0.699127	43.1003	5.946	Up	1.44969e-17	6.13198e-16	-	-	-	-	-
Unigene93511_S2_3	467	1	56	0.486544	28.4697	5.87071	Up	1.1796e-16	4.67885e-15	-	-	GO:0001071//nucleic acid binding transcription factor activity	GO:0000160//two-component signal transduction system (phosphorelay);GO:0010467//gene expression;GO:0009743//response to carbohydrate stimulus	gi|255583200|ref|XP_002532365.1|/2.07051e-07/Ethylene-responsive transcription factor, putative [Ricinus communis]
Unigene45214_S2_3	608	1	56	0.373711	21.8673	5.87071	Up	1.1796e-16	4.68139e-15	-	GO:0009941//chloroplast envelope	GO:0046872//metal ion binding;GO:0016702//oxidoreductase activity, acting on single donors with incorporation of molecular oxygen, incorporation of two atoms of oxygen	GO:0051707//response to other organism;GO:0006631//fatty acid metabolic process;GO:0009725//response to hormone stimulus;GO:0009414//response to water deprivation;GO:0006970//response to osmotic stress	gi|462401443|gb|EMJ07000.1|/3.7758e-69/hypothetical protein PRUPE_ppa010656mg [Prunus persica]
Unigene82641_S2_3	273	1	56	0.832294	48.7009	5.87071	Up	1.1796e-16	4.67632e-15	K13754|1|3e-33|137|pop:POPTR_273445|solute carrier family 24 (sodium/potassium/calcium exchanger), member 6	GO:0031224//intrinsic to membrane;GO:0043231//intracellular membrane-bounded organelle;GO:0012506//vesicle membrane	GO:0046873//metal ion transmembrane transporter activity;GO:0022890//inorganic cation transmembrane transporter activity;GO:0015298//solute:cation antiporter activity	GO:0009651//response to salt stress;GO:0006828//manganese ion transport;GO:0035725//sodium ion transmembrane transport;GO:0006873//cellular ion homeostasis	gi|460396276|ref|XP_004243702.1|/3.32023e-33/PREDICTED: cation/calcium exchanger 4-like [Solanum lycopersicum]
Unigene86346_S2_3	247	1	53	0.919904	50.9437	5.79128	Up	9.57336e-16	3.59484e-14	-	-	-	-	-
CL3437.Contig2_S2_3	440	3	152	1.5492	82.0167	5.72632	Up	4.9494e-43	5.3958e-41	-	-	-	-	-
Unigene56054_S2_1	229	2	95	1.98442	98.4917	5.63321	Up	3.79294e-27	2.51016e-25	-	-	-	-	-
CL7031.Contig2_S2_3	431	3	141	1.58155	77.67	5.61795	Up	1.03908e-39	1.03711e-37	-	-	-	-	gi|359497194|ref|XP_003635450.1|/9.26889e-12/PREDICTED: uncharacterized protein LOC100853798 [Vitis vinifera]
Unigene3623_S2_3	526	4	177	1.72788	79.8912	5.53096	Up	3.092e-49	3.96713e-47	K13754|1|2e-44|176|vvi:100249061|solute carrier family 24 (sodium/potassium/calcium exchanger), member 6	GO:0043231//intracellular membrane-bounded organelle;GO:0012506//vesicle membrane	GO:0046873//metal ion transmembrane transporter activity;GO:0022890//inorganic cation transmembrane transporter activity	GO:0009651//response to salt stress;GO:0006828//manganese ion transport;GO:0035725//sodium ion transmembrane transport;GO:0006873//cellular ion homeostasis	gi|462399765|gb|EMJ05433.1|/1.92685e-43/hypothetical protein PRUPE_ppa002563mg [Prunus persica]
Unigene68332_S2_1	339	1	44	0.670254	30.8152	5.52279	Up	5.02282e-13	1.56586e-11	-	-	-	-	-
Unigene21727_S2_1	435	1	44	0.522336	24.0146	5.52279	Up	5.02282e-13	1.56519e-11	-	-	-	-	-
CL11733.Contig2_S2_3	187	3	129	3.64518	163.78	5.48962	Up	4.28678e-36	3.86766e-34	-	-	-	-	gi|225433330|ref|XP_002285570.1|/1.15654e-06/PREDICTED: uncharacterized protein LOC100264920 [Vitis vinifera]
Unigene21268_S2_3	330	2	85	1.37707	61.1528	5.47275	Up	3.91446e-24	2.28508e-22	K13754|1|8e-39|156|vvi:100249061|solute carrier family 24 (sodium/potassium/calcium exchanger), member 6	GO:0043231//intracellular membrane-bounded organelle;GO:0012506//vesicle membrane	GO:0046873//metal ion transmembrane transporter activity;GO:0022890//inorganic cation transmembrane transporter activity;GO:0015298//solute:cation antiporter activity	GO:0009651//response to salt stress;GO:0006828//manganese ion transport;GO:0035725//sodium ion transmembrane transport;GO:0006873//cellular ion homeostasis	gi|225444706|ref|XP_002277833.1|/1.26788e-37/PREDICTED: cation/calcium exchanger 4 [Vitis vinifera]
Unigene2354_S2_1	293	1	42	0.775482	34.0324	5.45567	Up	2.01088e-12	5.98372e-11	-	-	-	-	-
CL4892.Contig5_S2_3	1425	1	42	0.15945	6.99755	5.45567	Up	2.01088e-12	5.98615e-11	K13379|1|0.0|671|vvi:100250902|reversibly glycosylated polypeptide / UDP-arabinopyranose mutase [EC:2.4.1.- 5.4.99.30]	GO:0005840//ribosome;GO:0030312//external encapsulating structure;GO:0031985//Golgi cisterna;GO:0005911//cell-cell junction;GO:0031090//organelle membrane	GO:0035251//UDP-glucosyltransferase activity;GO:0016759//cellulose synthase activity	GO:0045229//external encapsulating structure organization;GO:0009250//glucan biosynthetic process;GO:0006970//response to osmotic stress;GO:0042546//cell wall biogenesis	gi|225456339|ref|XP_002283867.1|/0/PREDICTED: UDP-arabinopyranose mutase 1 [Vitis vinifera]
Unigene49031_S2_3	312	2	81	1.45651	61.6371	5.40321	Up	6.2398e-23	3.46839e-21	-	GO:0031224//intrinsic to membrane	GO:0008493//tetracycline transporter activity	GO:0015850//organic hydroxy compound transport;GO:0042221//response to chemical stimulus	gi|460385405|ref|XP_004238394.1|/1.52334e-38/PREDICTED: hippocampus abundant transcript 1 protein-like [Solanum lycopersicum]
Unigene33489_S2_3	298	1	38	0.762471	30.2746	5.31128	Up	3.20332e-11	8.63741e-10	-	-	-	-	-
Unigene14785_S2_1	247	1	36	0.919904	34.6033	5.23328	Up	1.27409e-10	3.25456e-09	-	-	-	-	-
Unigene75936_S2_3	242	1	35	0.93891	34.3371	5.19264	Up	2.5385e-10	6.34937e-09	-	-	-	-	-
CL6785.Contig2_S2_3	579	1	35	0.392429	14.3516	5.19264	Up	2.5385e-10	6.35154e-09	-	-	-	-	gi|28194659|gb|AAO33591.1|AF479309_1/2.524e-40/putative early light induced protein [Arachis hypogaea]
Unigene48390_S2_3	379	3	104	1.79855	65.1487	5.17883	Up	1.34146e-28	9.42253e-27	-	-	-	-	gi|462419089|gb|EMJ23352.1|/4.57494e-19/hypothetical protein PRUPE_ppa005755mg [Prunus persica]
Unigene5394_S2_1	643	2	67	0.706738	24.7386	5.12945	Up	9.70914e-19	4.41528e-17	K09286|1|6e-15|79.0|ath:AT1G43160|EREBP-like factor	-	-	-	gi|460406569|ref|XP_004248735.1|/6.22197e-28/PREDICTED: ethylene-responsive transcription factor ERF109-like [Solanum lycopersicum]
Unigene45066_S2_3	419	4	134	2.16913	75.9281	5.12945	Up	2.39514e-36	2.18518e-34	K00507|1|4e-21|98.2|vcn:VOLCADRAFT_83090|stearoyl-CoA desaturase (delta-9 desaturase) [EC:1.14.19.1]	-	GO:0016717//oxidoreductase activity, acting on paired donors, with oxidation of a pair of donors resulting in the reduction of molecular oxygen to two molecules of water	GO:0006629//lipid metabolic process	gi|460380419|ref|XP_004235954.1|/3.22682e-20/PREDICTED: palmitoyl-monogalactosyldiacylglycerol delta-7 desaturase, chloroplastic-like [Solanum lycopersicum]
Unigene19927_S2_3	547	1	32	0.415386	13.8891	5.06336	Up	1.99908e-09	4.55394e-08	K00430|1|1e-78|290|vvi:100256842|peroxidase [EC:1.11.1.7]	-	GO:0005506//iron ion binding;GO:0003824//catalytic activity;GO:0016209//antioxidant activity	GO:0008152//metabolic process;GO:0006950//response to stress	gi|225439922|ref|XP_002275288.1|/1.31426e-77/PREDICTED: peroxidase 21 [Vitis vinifera]
Unigene60242_S2_3	312	1	30	0.728257	22.8285	4.97025	Up	7.88108e-09	1.68282e-07	-	-	-	-	-
Unigene32372_S2_3	207	1	28	1.09766	32.1144	4.87071	Up	3.09556e-08	6.1912e-07	-	-	-	-	-
CL11986.Contig1_S2_3	1603	16	438	2.26791	64.8712	4.83814	Up	2.2805e-112	7.32771e-110	K13496|1|2e-38|158|ath:AT2G36750|UDP-glucosyl transferase 73C [EC:2.4.1.-]	-	GO:0016757//transferase activity, transferring glycosyl groups	-	gi|171906260|gb|ACB56927.1|/0/glycosyltransferase UGT95A1 [Hieracium pilosella]
Unigene38629_S2_3	219	1	27	1.03752	29.2706	4.81824	Up	6.1256e-08	1.17849e-06	-	-	-	-	gi|224104475|ref|XP_002313448.1|/6.61216e-10/predicted protein [Populus trichocarpa]
Unigene13913_S2_1	414	2	53	1.09766	30.3939	4.79128	Up	1.39392e-14	4.85131e-13	-	-	-	-	-
Unigene68598_S2_3	152	2	53	2.98969	82.7835	4.79128	Up	1.39392e-14	4.84901e-13	-	-	-	-	-
CL3423.Contig2_S2_1	254	1	26	0.894552	24.3025	4.7638	Up	1.21081e-07	2.23269e-06	-	-	GO:0030611//arsenate reductase activity;GO:0015036//disulfide oxidoreductase activity	GO:0019725//cellular homeostasis	gi|297812045|ref|XP_002873906.1|/3.74878e-13/glutaredoxin family protein [Arabidopsis lyrata subsp. lyrata]
Unigene3452_S2_1	228	1	26	0.996562	27.0739	4.7638	Up	1.21081e-07	2.23325e-06	-	-	-	-	-
Unigene52299_S2_3	254	1	25	0.894552	23.3678	4.70721	Up	2.39046e-07	4.25273e-06	-	-	-	-	-
Unigene51014_S2_3	397	1	25	0.572333	14.9507	4.70721	Up	2.39046e-07	4.2517e-06	-	-	-	-	-
Unigene76346_S2_3	1278	10	243	1.7779	45.1426	4.66624	Up	1.02155e-61	1.63406e-59	K10610|1|6e-24|110|ota:Ot10g03450|DNA damage-binding protein 1;K03671|2|3e-08|58.2|pop:POPTR_219472|thioredoxin 1	GO:0009941//chloroplast envelope;GO:0009532//plastid stroma	GO:0015036//disulfide oxidoreductase activity	GO:0018904;GO:0019725//cellular homeostasis	gi|356571680|ref|XP_003554002.1|/5.11599e-81/PREDICTED: thioredoxin-like 1-1, chloroplastic-like [Glycine max]
Unigene28071_S2_1	795	111	2687	31.7245	802.439	4.66072	Up	0	0	-	-	-	-	gi|324103765|gb|ADY17817.1|/1.40961e-07/LEA5 [Vitis amurensis]
Unigene48078_S2_3	1147	14	336	2.77335	69.5484	4.64832	Up	1.31806e-84	2.96204e-82	K10615|1|2e-08|58.5|cme:CMB070C|E3 ubiquitin-protein ligase HERC4 [EC:6.3.2.19]	-	-	-	gi|255566472|ref|XP_002524221.1|/1.19284e-118/Serine/threonine-protein kinase Nek8, putative [Ricinus communis]
Unigene49357_S2_1	278	2	47	1.63465	40.1388	4.61795	Up	8.1419e-13	2.50203e-11	-	-	-	-	-
Unigene27796_S2_3	2390	17	399	1.61618	39.6357	4.61614	Up	8.73342e-100	2.35228e-97	K01193|1|0.0|725|vvi:100256970|beta-fructofuranosidase [EC:3.2.1.26]	-	GO:0004553//hydrolase activity, hydrolyzing O-glycosyl compounds	GO:0008152//metabolic process	gi|378407620|gb|AFB83198.1|/0/sucrose:sucrose 1-fructosyl transferase [Cichorium intybus]
Unigene12519_S2_1	323	1	23	0.703456	16.9058	4.58692	Up	9.28086e-07	1.52381e-05	-	-	-	-	-
Unigene82967_S2_1	462	2	46	0.98362	23.6389	4.58692	Up	1.59963e-12	4.80487e-11	-	-	-	-	-
CL5878.Contig1_S2_1	402	22	499	12.4347	294.704	4.56682	Up	1.29474e-123	4.5603e-121	-	-	-	-	-
CL6441.Contig1_S2_3	831	1	22	0.273425	6.2854	4.52279	Up	1.82472e-06	2.86746e-05	-	-	-	-	gi|359806816|ref|NP_001241309.1|/2.62698e-36/uncharacterized protein LOC100801987 [Glycine max]
Unigene48992_S2_3	239	3	66	2.85209	65.5628	4.52279	Up	2.33374e-17	9.742e-16	-	-	GO:0003677//DNA binding	GO:0006351//transcription, DNA-dependent	gi|359475952|ref|XP_002277697.2|/2.71657e-27/PREDICTED: uncharacterized protein LOC100245843 [Vitis vinifera]
Unigene1431_S2_3	244	1	22	0.931214	21.4064	4.52279	Up	1.82472e-06	2.86931e-05	-	-	-	-	-
CL5024.Contig4_S2_3	1552	1	22	0.146402	3.36545	4.52279	Up	1.82472e-06	2.86807e-05	K00261|1|0.0|746|aly:ARALYDRAFT_487575|glutamate dehydrogenase (NAD(P)+) [EC:1.4.1.3]	GO:0031090//organelle membrane;GO:0043231//intracellular membrane-bounded organelle	GO:0046914//transition metal ion binding;GO:0016639//oxidoreductase activity, acting on the CH-NH2 group of donors, NAD or NADP as acceptor;GO:0032559	GO:0006970//response to osmotic stress;GO:0019752//carboxylic acid metabolic process;GO:0010038//response to metal ion	gi|15240793|ref|NP_196361.1|/0/glutamate dehydrogenase 2 [Arabidopsis thaliana]
Unigene1673_S2_3	214	2	44	2.12352	48.8147	4.52279	Up	6.15932e-12	1.76748e-10	-	-	-	-	gi|357484295|ref|XP_003612435.1|/1.17074e-06/hypothetical protein MTR_5g024980 [Medicago truncatula]
CL8024.Contig2_S2_1	258	1	22	0.880683	20.2448	4.52279	Up	1.82472e-06	2.86869e-05	-	GO:0016020//membrane	GO:0017111//nucleoside-triphosphatase activity;GO:0000166//nucleotide binding	-	gi|449437952|ref|XP_004136754.1|/8.00044e-24/PREDICTED: pleiotropic drug resistance protein 3-like [Cucumis sativus]
CL318.Contig3_S2_3	1091	82	1779	17.0777	387.135	4.50266	Up	0	0	-	-	-	-	gi|193161439|gb|ACF15449.1|/2.80325e-13/dehydrin 2 [Cichorium intybus]
CL10140.Contig3_S2_3	467	1	21	0.486544	10.6761	4.45567	Up	3.58186e-06	5.36188e-05	-	-	-	-	-
Unigene83201_S2_1	535	22	458	9.34347	203.247	4.44313	Up	1.12967e-111	3.56729e-109	-	-	-	-	gi|357441247|ref|XP_003590901.1|/5.19298e-07/F-box protein PP2-B1 [Medicago truncatula]
Unigene34055_S2_3	272	2	41	1.67071	35.7871	4.42091	Up	4.6224e-11	1.22964e-09	-	-	-	-	gi|255573635|ref|XP_002527740.1|/1.71315e-13/hypothetical protein RCOM_1248440 [Ricinus communis]
Unigene1350_S2_3	775	7	142	2.05228	43.5009	4.40575	Up	2.10362e-35	1.87031e-33	-	-	-	-	gi|356569139|ref|XP_003552763.1|/1.89945e-46/PREDICTED: probable E3 ubiquitin-protein ligase HERC4-like isoform 2 [Glycine max]
Unigene63701_S2_1	358	4	81	2.53873	53.7172	4.40321	Up	1.01612e-20	5.07446e-19	-	-	-	-	-
Unigene75978_S2_1	801	38	769	10.7793	227.932	4.40227	Up	2.5352e-185	1.26348e-182	K08073|1|2e-22|104|sbi:SORBI_03g033940|bifunctional polynucleotide phosphatase/kinase [EC:3.1.3.32 2.7.1.78]	-	-	-	gi|242054347|ref|XP_002456319.1|/2.25574e-21/hypothetical protein SORBIDRAFT_03g033940 [Sorghum bicolor]
Unigene19875_S2_3	424	6	121	3.21532	67.7534	4.39726	Up	2.53792e-30	1.92874e-28	-	-	-	-	-
Unigene59796_S2_1	285	1	20	0.79725	16.6608	4.38528	Up	7.01876e-06	0.000100176	-	-	-	-	-
Unigene86057_S2_3	357	1	20	0.63646	13.3007	4.38528	Up	7.01876e-06	0.000100195	-	-	-	-	-
Unigene31788_S2_3	208	1	20	1.09239	22.8285	4.38528	Up	7.01876e-06	0.000100215	-	-	-	-	-
Unigene55208_S2_3	292	4	79	3.11255	64.2326	4.36714	Up	3.86524e-20	1.87283e-18	-	-	-	-	-
Unigene62156_S2_3	329	3	59	2.07188	42.5763	4.36104	Up	2.54382e-15	9.36026e-14	K13076|1|1e-51|198|rcu:RCOM_0797300|delta8-fatty-acid desaturase [EC:1.14.19.4]	-	GO:0005506//iron ion binding;GO:0016705//oxidoreductase activity, acting on paired donors, with incorporation or reduction of molecular oxygen	GO:0006631//fatty acid metabolic process	gi|144583293|gb|ABP01349.1|/1.30597e-50/D8-sphingolipid desaturase [Jatropha curcas]
Unigene14784_S2_1	286	5	96	3.97231	79.6924	4.32639	Up	4.46768e-24	2.59767e-22	-	-	-	-	-
Unigene56605_S2_3	286	1	19	0.794462	15.7724	4.31128	Up	1.37274e-05	0.000185346	-	-	-	-	-
CL9469.Contig1_S2_3	760	1	19	0.298969	5.93542	4.31128	Up	1.37274e-05	0.000185312	-	-	-	-	-
Unigene77150_S2_3	551	26	491	10.7216	211.564	4.3025	Up	3.8175e-117	1.25414e-114	K01611|1|1e-32|137|rcu:RCOM_1464770|S-adenosylmethionine decarboxylase [EC:4.1.1.50]	-	GO:0016831//carboxy-lyase activity	GO:0006596//polyamine biosynthetic process	gi|6014929|sp|O65354.1|DCAM_HELAN/2.66356e-49/RecName: Full=S-adenosylmethionine decarboxylase proenzyme; Short=AdoMetDC; Short=SAMDC; Contains: RecName: Full=S-adenosylmethionine decarboxylase alpha chain; Contains: RecName: Full=S-adenosylmethionine decarboxylase beta chain; Flags: Precursor
CL7781.Contig2_S2_1	305	6	113	4.46983	87.961	4.29857	Up	5.24362e-28	3.60031e-26	-	-	-	-	-
Unigene61819_S2_3	283	5	94	4.01442	78.8593	4.29602	Up	1.69044e-23	9.66015e-22	K13076|1|4e-08|54.3|pop:POPTR_561655|delta8-fatty-acid desaturase [EC:1.14.19.4]	-	-	-	gi|129593742|gb|ABO31111.1|/1.81683e-07/sphingolipid delta-8 desaturase [Nicotiana tabacum]
Unigene1766_S2_3	179	2	37	2.53873	49.075	4.27281	Up	6.69472e-10	1.60125e-08	-	-	-	-	-
Unigene74020_S2_1	248	11	203	10.0781	194.337	4.26926	Up	4.80948e-49	6.14917e-47	-	-	-	-	gi|225466065|ref|XP_002264028.1|/1.81348e-07/PREDICTED: 21 kDa protein [Vitis vinifera]
Unigene19960_S2_1	1005	34	626	7.68692	147.884	4.26591	Up	4.5801e-148	1.85383e-145	-	-	-	-	gi|296089714|emb|CBI39533.3|/3.4802e-15/unnamed protein product [Vitis vinifera]
Unigene7387_S2_1	266	11	202	9.39616	180.294	4.26214	Up	9.33414e-49	1.18105e-46	-	-	-	-	-
Unigene13114_S2_3	384	4	73	2.36684	45.1339	4.25318	Up	2.09742e-18	9.36375e-17	K13076|1|2e-29|125|gmx:100782383|delta8-fatty-acid desaturase [EC:1.14.19.4]	-	GO:0005506//iron ion binding;GO:0016705//oxidoreductase activity, acting on paired donors, with incorporation or reduction of molecular oxygen	GO:0006631//fatty acid metabolic process	gi|460399129|ref|XP_004245094.1|/1.67001e-29/PREDICTED: delta(8)-fatty-acid desaturase-like isoform 2 [Solanum lycopersicum]
CL6785.Contig1_S2_3	651	4	72	1.39611	26.2581	4.23328	Up	4.0719e-18	1.78203e-16	-	-	-	-	gi|1050916|emb|CAA63338.1|/4.09971e-43/unnamed protein product [Helianthus annuus]
Unigene472_S2_1	159	1	18	1.42903	26.8774	4.23328	Up	2.67928e-05	0.000344121	-	-	-	-	-
CL5560.Contig1_S2_1	1294	1	18	0.175592	3.30255	4.23328	Up	2.67928e-05	0.000344423	-	-	-	-	gi|225454381|ref|XP_002279076.1|/8.5544e-92/PREDICTED: uncharacterized protein LOC100258473 [Vitis vinifera]
CL8393.Contig1_S2_3	2445	1	18	0.092931	1.74785	4.23328	Up	2.67928e-05	0.000344061	K09422|1|3e-54|212|ath:AT5G02320|myb proto-oncogene protein, plant	-	GO:0003712//transcription cofactor activity;GO:0001071//nucleic acid binding transcription factor activity	GO:0006351//transcription, DNA-dependent	gi|16326135|dbj|BAB70511.1|/2.40423e-92/Myb [Nicotiana tabacum]
Unigene45184_S2_3	431	1	18	0.527184	9.91532	4.23328	Up	2.67928e-05	0.000344484	K14510|1|6e-19|90.9|sbi:SORBI_02g011690|serine/threonine-protein kinase CTR1 [EC:2.7.11.1];K04424|2|8e-19|90.5|aly:ARALYDRAFT_909157|sterile alpha motif and leucine zipper containing kinase AZK [EC:2.7.11.25]	-	GO:0004672//protein kinase activity;GO:0032559	GO:0006464//cellular protein modification process	gi|462405052|gb|EMJ10516.1|/8.2675e-61/hypothetical protein PRUPE_ppa007935mg [Prunus persica]
Unigene9019_S2_1	259	1	18	0.877283	16.5	4.23328	Up	2.67928e-05	0.000344302	-	-	-	-	-
Unigene16333_S2_3	280	1	18	0.811487	15.2625	4.23328	Up	2.67928e-05	0.000344242	K14861|1|3e-07|51.6|vvi:100264016|nucleolar pre-ribosomal-associated protein 1	-	-	-	gi|359494131|ref|XP_003634725.1|/4.4896e-06/PREDICTED: uncharacterized protein LOC100264016 [Vitis vinifera]
CL7264.Contig1_S2_1	736	1	18	0.308718	5.80639	4.23328	Up	2.67928e-05	0.000344544	K15113|1|1e-66|250|vvi:100853238|solute carrier family 25 (mitochondrial iron transporter), member 28/37	GO:0019866//organelle inner membrane	-	GO:0046907//intracellular transport	gi|359478542|ref|XP_003632130.1|/1.68491e-65/PREDICTED: mitoferrin-like [Vitis vinifera]
Unigene45442_S2_1	306	1	18	0.742537	13.9657	4.23328	Up	2.67928e-05	0.000344182	-	-	-	-	-
Unigene12503_S2_1	250	1	18	0.908865	17.094	4.23328	Up	2.67928e-05	0.000344363	-	-	-	-	-
Unigene38579_S2_3	215	7	124	7.39774	136.929	4.2102	Up	3.31782e-30	2.50326e-28	-	-	-	-	gi|345104742|gb|AEN71141.1|/3.15878e-36/constans-like protein [Chrysanthemum x morifolium]
Unigene84542_S2_3	520	62	1081	27.0912	493.553	4.18731	Up	3.11894e-251	2.35564e-248	-	-	-	-	gi|357516683|ref|XP_003628630.1|/7.21247e-35/Gibberellin-regulated protein [Medicago truncatula]
CL11507.Contig2_S2_3	392	17	296	9.85377	179.274	4.18535	Up	6.37056e-70	1.13006e-67	-	GO:0044464//cell part	-	GO:0001906//cell killing;GO:0006952//defense response	gi|20563188|gb|AAM27914.1|AF364865_1/2.0784e-43/defensin [Helianthus annuus]
Unigene82374_S2_3	215	3	52	3.17046	57.4217	4.17883	Up	2.67146e-13	8.5167e-12	-	-	-	-	-
Unigene83287_S2_3	292	1	17	0.778138	13.8222	4.15082	Up	5.2174e-05	0.000634937	-	GO:0030312//external encapsulating structure	GO:0003824//catalytic activity	GO:0023052//signaling	gi|225463775|ref|XP_002267653.1|/3.97626e-23/PREDICTED: probably inactive leucine-rich repeat receptor-like protein kinase At2g25790-like [Vitis vinifera]
Unigene11752_S2_1	153	1	17	1.48507	26.3796	4.15082	Up	5.2174e-05	0.000634831	-	-	-	-	-
Unigene63649_S2_1	158	1	17	1.43808	25.5449	4.15082	Up	5.2174e-05	0.000635042	K14833|1|3e-13|71.6|sbi:SORBI_05g002340|nucleolar complex protein 2	-	-	GO:0003006//developmental process involved in reproduction	gi|224100835|ref|XP_002312032.1|/1.07478e-15/predicted protein [Populus trichocarpa]
CL2681.Contig1_S2_3	887	1	17	0.256163	4.55027	4.15082	Up	5.2174e-05	0.000634305	-	GO:0016020//membrane	-	GO:0050896//response to stimulus	gi|224141283|ref|XP_002324004.1|/3.77503e-76/predicted protein [Populus trichocarpa]
Unigene71691_S2_1	159	4	68	5.71613	101.537	4.15082	Up	5.74396e-17	2.32748e-15	-	-	-	-	-
Unigene2458_S2_1	427	19	323	10.1103	179.592	4.15082	Up	9.84524e-76	1.94413e-73	-	GO:0031224//intrinsic to membrane;GO:0031410//cytoplasmic vesicle	-	GO:0009725//response to hormone stimulus;GO:0006972//hyperosmotic response	gi|6714402|gb|AAF26091.1|AC012393_17/4.46221e-14/low temperature and salt responsive protein LTI6B [Arabidopsis thaliana]
Unigene59397_S2_3	637	1	17	0.356697	6.33609	4.15082	Up	5.2174e-05	0.00063441	K13420|1|9e-29|124|osa:4337016|LRR receptor-like serine/threonine-protein kinase FLS2 [EC:2.7.11.1]	-	GO:0003824//catalytic activity	GO:0009987//cellular process	gi|297809603|ref|XP_002872685.1|/9.41061e-37/hypothetical protein ARALYDRAFT_490081 [Arabidopsis lyrata subsp. lyrata]
Unigene12120_S2_3	448	1	17	0.507179	9.00912	4.15082	Up	5.2174e-05	0.000634094	-	-	-	-	gi|225446521|ref|XP_002278909.1|/7.14381e-20/PREDICTED: pentatricopeptide repeat-containing protein At1g06270 [Vitis vinifera]
Unigene2159_S2_3	273	1	17	0.832294	14.7842	4.15082	Up	5.2174e-05	0.000634726	-	-	-	-	-
Unigene39027_S2_1	372	1	17	0.610796	10.8497	4.15082	Up	5.2174e-05	0.000634621	K12178|1|6e-16|80.5|pop:POPTR_665031|COP9 signalosome complex subunit 4	GO:0043234//protein complex	GO:0005488//binding	GO:0051319;GO:0000338//protein deneddylation;GO:0009639//response to red or far red light	gi|224129434|ref|XP_002320585.1|/9.02524e-15/predicted protein [Populus trichocarpa]
CL12188.Contig2_S2_3	156	1	17	1.45651	25.8723	4.15082	Up	5.2174e-05	0.000634515	-	-	-	-	-
Unigene43844_S2_3	361	1	17	0.629408	11.1803	4.15082	Up	5.2174e-05	0.000634199	-	-	-	-	-
CL5461.Contig1_S2_1	440	2	34	1.0328	18.3458	4.15082	Up	4.90788e-09	1.07011e-07	-	-	-	-	-
CL4849.Contig3_S2_3	298	3	50	2.28741	39.835	4.12225	Up	1.00166e-12	3.06017e-11	K08244|1|1e-35|145|vvi:100246568|alpha-glucan, water dikinase [EC:2.7.9.4]	GO:0009526//plastid envelope;GO:0009532//plastid stroma	GO:0043169//cation binding;GO:0004672//protein kinase activity;GO:0032559	GO:0009409//response to cold;GO:0009608//response to symbiont;GO:0006796//phosphate-containing compound metabolic process;GO:0044238//primary metabolic process	gi|225425619|ref|XP_002270485.1|/1.70942e-34/PREDICTED: alpha-glucan water dikinase, chloroplastic [Vitis vinifera]
Unigene5754_S2_3	295	2	33	1.54045	26.5585	4.10775	Up	9.508e-09	2.02079e-07	-	-	-	-	gi|462419052|gb|EMJ23315.1|/4.65985e-40/hypothetical protein PRUPE_ppa005695mg [Prunus persica]
Unigene2208_S2_1	227	4	66	4.00381	69.0287	4.10775	Up	2.14768e-16	8.36921e-15	K00924|1|6e-07|50.4|aly:ARALYDRAFT_475717|[EC:2.7.1.-];K04733|4|7e-06|47.0|aly:ARALYDRAFT_916421|interleukin-1 receptor-associated kinase 4 [EC:2.7.11.1];K13430|5|7e-06|47.0|vvi:100254113|serine/threonine-protein kinase PBS1 [EC:2.7.11.1]	-	GO:0004672//protein kinase activity;GO:0000166//nucleotide binding	-	gi|357498499|ref|XP_003619538.1|/4.69498e-08/Cysteine-rich receptor-like protein kinase [Medicago truncatula]
Unigene98277_S2_3	1164	9	148	1.75683	30.187	4.10288	Up	3.46392e-35	3.05379e-33	K12823|1|5e-38|156|bdi:100822322|ATP-dependent RNA helicase DDX5/DBP2 [EC:3.6.4.13]	GO:0032991//macromolecular complex;GO:0030312//external encapsulating structure;GO:0031981//nuclear lumen	GO:0003676//nucleic acid binding;GO:0042623//ATPase activity, coupled;GO:0032559	GO:0000377;GO:0006970//response to osmotic stress	gi|296086337|emb|CBI31778.3|/1.81127e-98/unnamed protein product [Vitis vinifera]
Unigene2041_S2_3	876	15	242	3.89069	65.5878	4.07533	Up	2.17726e-56	3.15858e-54	K01051|1|3e-17|87.0|ath:AT1G53830|pectinesterase [EC:3.1.1.11]	-	-	-	gi|225466061|ref|XP_002264167.1|/4.85989e-44/PREDICTED: 21 kDa protein [Vitis vinifera]
Unigene39549_S2_1	390	2	32	1.16521	19.4804	4.06336	Up	1.83921e-08	3.79023e-07	-	-	-	-	-
Unigene43553_S2_3	334	3	48	2.04086	34.1198	4.06336	Up	3.7403e-12	1.09301e-10	-	-	-	-	-
Unigene12642_S2_3	422	5	76	2.69214	42.7575	3.98936	Up	2.42346e-18	1.07799e-16	K07897|1|8e-53|203|pop:POPTR_815218|Ras-related protein Rab-7A;K07976|4|2e-51|198|aly:ARALYDRAFT_474344|Rab family, other	GO:0031090//organelle membrane;GO:0043231//intracellular membrane-bounded organelle	GO:0032561//guanyl ribonucleotide binding;GO:0003824//catalytic activity	GO:0035556//intracellular signal transduction;GO:0006810//transport	gi|224059082|ref|XP_002299707.1|/9.26693e-52/predicted protein [Populus trichocarpa]
Unigene25804_S2_3	341	8	121	5.33059	84.2447	3.98222	Up	2.017e-28	1.40597e-26	K12135|1|9e-06|46.6|aly:ARALYDRAFT_488429|zinc finger protein CONSTANS	-	-	-	gi|350535390|ref|NP_001234448.1|/7.15733e-12/CONSTANS-like protein [Solanum lycopersicum]
Unigene26983_S2_3	247	2	30	1.83981	28.8361	3.97025	Up	6.84878e-08	1.30698e-06	-	-	-	-	-
Unigene86799_S2_3	682	2	30	0.666323	10.4436	3.97025	Up	6.84878e-08	1.3063e-06	K16055|1|7e-72|268|pop:POPTR_828543|trehalose 6-phosphate synthase/phosphatase [EC:2.4.1.15 3.1.3.12]	-	GO:0035251//UDP-glucosyltransferase activity	GO:0009756//carbohydrate mediated signaling;GO:0005991//trehalose metabolic process;GO:0007275//multicellular organismal development;GO:0003006//developmental process involved in reproduction;GO:0042546//cell wall biogenesis	gi|386368301|gb|AFJ06909.1|/7.46238e-78/trehalose-6-phosphate synthase [Camellia sinensis]
Unigene8016_S2_3	212	2	30	2.14355	33.5967	3.97025	Up	6.84878e-08	1.30562e-06	K00001|1|7e-21|96.7|pop:POPTR_832230|alcohol dehydrogenase [EC:1.1.1.1]	GO:0044424//intracellular part	GO:0046914//transition metal ion binding;GO:0016616//oxidoreductase activity, acting on the CH-OH group of donors, NAD or NADP as acceptor	GO:0008152//metabolic process	gi|1401037|dbj|BAA07911.1|/1.99381e-22/alcohol dehydrogenases homologous [Lactuca sativa]
CL3883.Contig2_S2_3	693	3	45	0.98362	15.4167	3.97025	Up	2.67626e-11	7.26707e-10	-	-	-	-	gi|460398179|ref|XP_004244640.1|/7.74799e-30/PREDICTED: protein NLP6-like [Solanum lycopersicum]
Unigene22117_S2_1	210	2	30	2.16396	33.9167	3.97025	Up	6.84878e-08	1.30596e-06	-	-	-	-	-
Unigene63789_S2_1	314	2	30	1.44724	22.6831	3.97025	Up	6.84878e-08	1.30664e-06	-	-	-	-	-
Unigene46153_S2_1	556	11	163	4.49529	69.6024	3.95265	Up	1.27302e-37	1.19262e-35	-	-	-	-	-
Unigene449_S2_1	344	3	44	1.98154	30.3673	3.93783	Up	5.14456e-11	1.36309e-09	-	-	GO:0004091//carboxylesterase activity;GO:0030234//enzyme regulator activity	-	gi|254692064|emb|CBA10126.1|/1.13873e-09/PME inhibitor [Nicotiana benthamiana]
CL2461.Contig2_S2_1	304	2	29	1.49484	22.6483	3.92134	Up	1.31815e-07	2.42089e-06	-	-	-	-	gi|470104419|ref|XP_004288602.1|/4.4094e-06/PREDICTED: polyadenylate-binding protein RBP47B'-like [Fragaria vesca subsp. vesca]
Unigene7055_S2_1	242	3	43	2.81673	42.1856	3.90466	Up	9.8765e-11	2.55225e-09	K08244|1|3e-26|114|vvi:100246568|alpha-glucan, water dikinase [EC:2.7.9.4]	GO:0009526//plastid envelope;GO:0009532//plastid stroma	GO:0043169//cation binding;GO:0004672//protein kinase activity;GO:0032559	GO:0009409//response to cold;GO:0009608//response to symbiont;GO:0006796//phosphate-containing compound metabolic process;GO:0044238//primary metabolic process	gi|449514504|ref|XP_004164397.1|/3.53687e-27/PREDICTED: LOW QUALITY PROTEIN: alpha-glucan water dikinase, chloroplastic-like, partial [Cucumis sativus]
CL9862.Contig4_S2_3	810	10	142	2.80514	41.6212	3.89118	Up	1.39782e-32	1.14037e-30	K01166|1|1e-14|78.2|ppp:PHYPADRAFT_152231|ribonuclease T2 [EC:3.1.27.1]	-	-	-	gi|255543735|ref|XP_002512930.1|/9.97134e-17/ribonuclease t2, putative [Ricinus communis]
Unigene78062_S2_1	380	17	240	10.1649	149.947	3.88278	Up	5.18534e-54	7.27746e-52	-	-	-	-	-
CL5233.Contig1_S2_3	657	3	42	1.03752	15.1773	3.87071	Up	1.89352e-10	4.78183e-09	-	-	-	-	-
CL6350.Contig2_S2_3	1321	4	56	0.688013	10.0646	3.87071	Up	1.48956e-13	4.86305e-12	K01365|1|2e-161|566|pop:POPTR_666563|cathepsin L [EC:3.4.22.15];K01376|5|1e-154|544|ath:AT5G50260|[EC:3.4.22.-]	GO:0044432//endoplasmic reticulum part;GO:0016023//cytoplasmic membrane-bounded vesicle	GO:0004175//endopeptidase activity;GO:0016628//oxidoreductase activity, acting on the CH-CH group of donors, NAD or NADP as acceptor	GO:0019538//protein metabolic process	gi|30141021|dbj|BAC75924.1|/0/cysteine protease-2 [Helianthus annuus]
Unigene79919_S2_1	371	12	168	7.34931	107.51	3.87071	Up	3.79004e-38	3.61539e-36	-	-	GO:0003824//catalytic activity	-	gi|407942|gb|AAA81891.1|/3.7592e-20/epoxide hydrolase [Solanum tuberosum]
Unigene48003_S2_3	317	2	28	1.43354	20.9706	3.87071	Up	2.5322e-07	4.4918e-06	-	-	-	-	-
Unigene37939_S2_3	298	2	27	1.52494	21.5109	3.81824	Up	4.85462e-07	8.27295e-06	-	-	-	-	-
Unigene27761_S2_1	256	25	333	22.1891	308.827	3.79888	Up	3.92956e-73	7.34397e-71	-	-	-	-	-
Unigene24555_S2_3	294	4	53	3.09138	42.7996	3.79128	Up	1.03938e-12	3.16747e-11	-	-	-	-	-
Unigene85643_S2_3	244	14	184	13.037	179.036	3.77956	Up	6.56322e-41	6.77223e-39	-	-	-	-	-
CL6863.Contig3_S2_3	287	2	26	1.58339	21.5081	3.7638	Up	9.28714e-07	1.5245e-05	K01534|1|5e-34|140|vvi:100243678|Cd2+/Zn2+-exporting ATPase [EC:3.6.3.3 3.6.3.5]	GO:0031224//intrinsic to membrane	GO:0005385//zinc ion transmembrane transporter activity;GO:0043169//cation binding;GO:0043682//copper-transporting ATPase activity;GO:0032559	GO:0035434//copper ion transmembrane transport;GO:0010038//response to metal ion;GO:0006829//zinc ion transport;GO:0009206;GO:0015691//cadmium ion transport;GO:0072507//divalent inorganic cation homeostasis	gi|359484975|ref|XP_002266565.2|/7.27739e-33/PREDICTED: cadmium/zinc-transporting ATPase 3-like [Vitis vinifera]
Unigene789_S2_1	353	3	39	1.93102	26.2302	3.7638	Up	1.32273e-09	3.07145e-08	-	-	GO:0061135	GO:0010466//negative regulation of peptidase activity	gi|390430833|gb|AFL91234.1|/2.41466e-28/Kunitz-like protease inhibitor, partial [Helianthus annuus]
Unigene13154_S2_1	687	5	65	1.65368	22.463	3.7638	Up	3.05514e-15	1.11855e-13	-	-	-	-	gi|224134765|ref|XP_002321900.1|/2.38528e-15/predicted protein [Populus trichocarpa]
CL10012.Contig2_S2_3	264	6	77	5.16401	69.2466	3.74518	Up	9.13008e-18	3.91845e-16	K00799|1|7e-25|110|vvi:100265903|glutathione S-transferase [EC:2.5.1.18]	-	GO:0016765//transferase activity, transferring alkyl or aryl (other than methyl) groups	GO:0009755//hormone-mediated signaling pathway	gi|1170088|sp|P46440.1|GSTF2_TOBAC/1.77601e-26/RecName: Full=Glutathione S-transferase APIC; AltName: Full=GST class-phi
CL9175.Contig1_S2_3	2012	89	1139	10.0508	134.402	3.74118	Up	3.5636e-243	2.61073e-240	K08145|1|0.0|783|vvi:100266019|MFS transporter, SP family, solute carrier family 2 (facilitated glucose transporter), member 8	GO:0031090//organelle membrane;GO:0043231//intracellular membrane-bounded organelle;GO:0031224//intrinsic to membrane	GO:0022891//substrate-specific transmembrane transporter activity;GO:0016628//oxidoreductase activity, acting on the CH-CH group of donors, NAD or NADP as acceptor	GO:0008152//metabolic process;GO:0071702	gi|460385139|ref|XP_004238262.1|/0/PREDICTED: sugar transporter ERD6-like 6-like [Solanum lycopersicum]
Unigene28801_S2_3	316	8	102	5.75231	76.6346	3.73578	Up	4.4357e-23	2.48443e-21	-	-	-	-	-
Unigene85025_S2_3	1137	88	1109	17.5858	231.57	3.71897	Up	1.10435e-235	7.63261e-233	K01611|1|2e-96|350|gmx:100785366|S-adenosylmethionine decarboxylase [EC:4.1.1.50]	-	GO:0016831//carboxy-lyase activity	GO:0006596//polyamine biosynthetic process	gi|6014929|sp|O65354.1|DCAM_HELAN/2.08229e-99/RecName: Full=S-adenosylmethionine decarboxylase proenzyme; Short=AdoMetDC; Short=SAMDC; Contains: RecName: Full=S-adenosylmethionine decarboxylase alpha chain; Contains: RecName: Full=S-adenosylmethionine decarboxylase beta chain; Flags: Precursor
Unigene36217_S2_3	257	2	25	1.76822	23.095	3.70721	Up	1.7726e-06	2.79215e-05	-	-	-	-	-
Unigene42692_S2_3	758	2	25	0.599515	7.83037	3.70721	Up	1.7726e-06	2.79275e-05	-	-	GO:0004721//phosphoprotein phosphatase activity	GO:0006796//phosphate-containing compound metabolic process;GO:0006464//cellular protein modification process	gi|470142938|ref|XP_004307147.1|/1.8797e-67/PREDICTED: phosphoglucan phosphatase DSP4, chloroplastic-like [Fragaria vesca subsp. vesca]
CL6766.Contig1_S2_1	431	4	50	2.10874	27.5426	3.70721	Up	7.17412e-12	2.04666e-10	-	-	-	-	-
Unigene78438_S2_1	543	22	273	9.20581	119.364	3.69668	Up	5.8442e-59	8.86443e-57	K04733|1|3e-46|182|aly:ARALYDRAFT_916421|interleukin-1 receptor-associated kinase 4 [EC:2.7.11.1];K13430|3|2e-36|149|zma:100283091|serine/threonine-protein kinase PBS1 [EC:2.7.11.1]	-	GO:0004672//protein kinase activity	-	gi|255541960|ref|XP_002512044.1|/1.08515e-47/conserved hypothetical protein [Ricinus communis]
CL9324.Contig2_S2_3	243	15	186	14.0257	181.726	3.69562	Up	1.25408e-40	1.28317e-38	-	GO:0044444//cytoplasmic part	GO:0016787//hydrolase activity	-	gi|460409534|ref|XP_004250193.1|/2.37045e-15/PREDICTED: nudix hydrolase 17, mitochondrial-like [Solanum lycopersicum]
Unigene19351_S2_3	1260	6	74	1.08198	13.9435	3.68785	Up	6.25202e-17	2.52219e-15	K08244|1|1e-118|424|aly:ARALYDRAFT_888368|alpha-glucan, water dikinase [EC:2.7.9.4]	GO:0009526//plastid envelope;GO:0009532//plastid stroma	GO:0016301//kinase activity;GO:0000166//nucleotide binding	GO:0009409//response to cold;GO:0009608//response to symbiont;GO:0008152//metabolic process	gi|470126007|ref|XP_004298987.1|/1.2269e-127/PREDICTED: alpha-glucan water dikinase 1, chloroplastic-like [Fragaria vesca subsp. vesca]
Unigene85243_S2_3	211	13	158	13.9991	177.781	3.6667	Up	1.63753e-34	1.40972e-32	-	-	GO:0016788//hydrolase activity, acting on ester bonds	-	gi|449434298|ref|XP_004134933.1|/4.76766e-08/PREDICTED: GDSL esterase/lipase At1g28570-like [Cucumis sativus]
Unigene6352_S2_1	275	15	181	12.3936	156.263	3.65631	Up	3.04332e-39	2.98469e-37	-	-	GO:0016740//transferase activity	-	gi|407940|gb|AAA81890.1|/6.23957e-16/epoxide hydrolase [Solanum tuberosum]
Unigene97531_S2_3	442	2	24	1.02813	12.8914	3.64832	Up	3.375e-06	5.08025e-05	-	-	-	-	-
CL7782.Contig1_S2_3	621	6	72	2.19533	27.5266	3.64832	Up	2.24394e-16	8.73968e-15	-	-	-	-	gi|470126762|ref|XP_004299352.1|/2.86276e-35/PREDICTED: cyclic dof factor 3-like [Fragaria vesca subsp. vesca]
Unigene31194_S2_3	223	2	24	2.03781	25.5516	3.64832	Up	3.375e-06	5.0813e-05	-	-	-	-	-
Unigene26993_S2_1	219	2	24	2.07503	26.0183	3.64832	Up	3.375e-06	5.07921e-05	-	-	-	-	-
Unigene28297_S2_1	1927	37	439	4.36274	54.0872	3.63198	Up	1.57391e-92	3.88237e-90	K01638|1|0.0|936|mtr:MTR_077s0031|malate synthase [EC:2.3.3.9]	GO:0005777//peroxisome	GO:0016747//transferase activity, transferring acyl groups other than amino-acyl groups;GO:0046912//transferase activity, transferring acyl groups, acyl groups converted into alkyl on transfer	GO:0009060//aerobic respiration;GO:0044262//cellular carbohydrate metabolic process	gi|449469625|ref|XP_004152519.1|/0/PREDICTED: malate synthase, glyoxysomal-like [Cucumis sativus]
Unigene313_S2_1	362	44	519	27.6174	340.385	3.62352	Up	6.95284e-109	2.13126e-106	-	-	-	-	-
Unigene14366_S2_3	757	128	1504	38.4197	471.697	3.61795	Up	0	0	-	-	-	-	-
Unigene9257_S2_1	158	6	70	8.62846	105.185	3.60768	Up	8.02174e-16	3.0246e-14	-	-	-	-	gi|345104742|gb|AEN71141.1|/5.68577e-25/constans-like protein [Chrysanthemum x morifolium]
Unigene20181_S2_3	512	17	197	7.54429	91.3498	3.59795	Up	4.85542e-42	5.11817e-40	-	-	-	-	-
Unigene14111_S2_3	622	83	960	30.3199	366.431	3.59521	Up	1.20977e-198	6.66381e-196	-	GO:0044464//cell part	-	-	gi|460379212|ref|XP_004235358.1|/7.86739e-41/PREDICTED: HVA22-like protein e-like [Solanum lycopersicum]
CL7869.Contig2_S2_1	210	2	23	2.16396	26.0028	3.58692	Up	6.40904e-06	9.20833e-05	-	-	-	-	-
CL9547.Contig1_S2_1	260	2	23	1.74782	21.0023	3.58692	Up	6.40904e-06	9.21013e-05	-	-	-	-	-
Unigene21534_S2_3	558	2	23	0.814395	9.786	3.58692	Up	6.40904e-06	9.21194e-05	-	-	GO:0016741	GO:0006730//one-carbon metabolic process	gi|42567385|ref|NP_195162.2|/2.4706e-66/S-adenosyl-L-methionine-dependent methyltransferase-like protein [Arabidopsis thaliana]
CL9032.Contig7_S2_3	195	4	46	4.66085	56.006	3.58692	Up	9.25014e-11	2.398e-09	-	-	-	-	-
CL6136.Contig1_S2_3	288	2	23	1.57789	18.9604	3.58692	Up	6.40904e-06	9.21375e-05	-	-	-	-	-
CL794.Contig2_S2_1	192	2	23	2.36684	28.4406	3.58692	Up	6.40904e-06	9.21737e-05	K00924|1|7e-22|100|osa:4342410|[EC:2.7.1.-];K07198|3|2e-14|75.1|rcu:RCOM_0538120|5'-AMP-activated protein kinase, catalytic alpha subunit [EC:2.7.11.11]	-	GO:0004674//protein serine/threonine kinase activity;GO:0032559	GO:0006464//cellular protein modification process;GO:0032501//multicellular organismal process;GO:0006972//hyperosmotic response;GO:0009926//auxin polar transport;GO:0023052//signaling	gi|255586705|ref|XP_002533977.1|/6.74307e-26/CBL-interacting serine/threonine-protein kinase, putative [Ricinus communis]
Unigene59556_S2_3	382	2	23	1.18961	14.2947	3.58692	Up	6.40904e-06	9.21556e-05	-	-	-	-	-
CL3731.Contig1_S2_1	415	41	465	22.4479	266.021	3.56689	Up	1.86178e-96	4.78581e-94	-	GO:0005618//cell wall	GO:0005488//binding	GO:0009725//response to hormone stimulus;GO:0000902//cell morphogenesis	gi|313105492|gb|ADR32106.1|/3.82842e-34/snakin-2 precursor [Solanum lycopersicum]
CL806.Contig7_S2_1	237	3	33	2.87615	33.058	3.52279	Up	6.16426e-08	1.18561e-06	K08244|1|4e-36|147|ath:AT1G10760|alpha-glucan, water dikinase [EC:2.7.9.4]	GO:0009526//plastid envelope;GO:0009532//plastid stroma	GO:0043169//cation binding;GO:0004672//protein kinase activity;GO:0032559	GO:0009409//response to cold;GO:0009608//response to symbiont;GO:0006796//phosphate-containing compound metabolic process;GO:0044238//primary metabolic process	gi|470126007|ref|XP_004298987.1|/3.5508e-35/PREDICTED: alpha-glucan water dikinase 1, chloroplastic-like [Fragaria vesca subsp. vesca]
CL1952.Contig2_S2_3	735	2	22	0.618275	7.10635	3.52279	Up	1.2136e-05	0.00016526	-	-	-	-	-
CL3417.Contig1_S2_1	276	2	22	1.64649	18.9245	3.52279	Up	1.2136e-05	0.000165321	-	-	-	-	-
Unigene1242_S2_3	420	2	22	1.08198	12.4361	3.52279	Up	1.2136e-05	0.000165291	-	-	-	-	-
Unigene9339_S2_3	374	2	22	1.21506	13.9657	3.52279	Up	1.2136e-05	0.000165352	-	-	-	-	gi|225462703|ref|XP_002267400.1|/3.42527e-06/PREDICTED: ethylene-responsive transcription factor CRF4 [Vitis vinifera]
Unigene76645_S2_3	1076	11	120	2.32284	26.4777	3.51082	Up	1.20311e-25	7.42552e-24	-	-	-	-	gi|460401164|ref|XP_004246098.1|/2.23444e-31/PREDICTED: putative F-box protein At3g25750-like [Solanum lycopersicum]
Unigene28536_S2_1	519	855	9290	374.316	4249.72	3.50504	Up	0	0	-	-	-	-	-
Unigene67964_S2_1	214	5	54	5.30879	59.9089	3.49632	Up	3.39996e-12	9.93952e-11	-	-	-	-	-
Unigene69390_S2_3	1622	56	603	7.8447	88.2629	3.49202	Up	2.3235e-122	8.06739e-120	K02575|1|1e-135|481|rcu:RCOM_0023970|MFS transporter, NNP family, nitrate/nitrite transporter	GO:0000325//plant-type vacuole	GO:0015103//inorganic anion transmembrane transporter activity	GO:0015698//inorganic anion transport	gi|225452384|ref|XP_002273595.1|/2.77554e-154/PREDICTED: high affinity nitrate transporter 2.5-like [Vitis vinifera]
Unigene67693_S2_1	249	12	129	10.9502	122.999	3.48962	Up	2.47586e-27	1.65045e-25	-	-	-	-	-
Unigene27059_S2_3	658	403	4319	139.161	1558.36	3.4852	Up	0	0	-	-	-	-	gi|171188417|gb|ACB41781.1|/2.16945e-07/dehydrin [Rhododendron catawbiense]
CL4129.Contig4_S2_3	1618	153	1639	21.4858	240.498	3.48457	Up	0	0	K00514|1|4e-47|187|rcu:RCOM_1428040|zeta-carotene desaturase [EC:1.3.5.6];K01206|2|9e-40|163|ath:AT1G67830|alpha-L-fucosidase [EC:3.2.1.51]	GO:0043231//intracellular membrane-bounded organelle	GO:0016788//hydrolase activity, acting on ester bonds	-	gi|470110743|ref|XP_004291631.1|/3.19741e-118/PREDICTED: GDSL esterase/lipase At1g28580-like [Fragaria vesca subsp. vesca]
CL6510.Contig1_S2_3	463	6	64	2.94449	32.8179	3.47839	Up	3.57018e-14	1.21428e-12	K14498|1|2e-51|199|gmx:100806949|serine/threonine-protein kinase SRK2 [EC:2.7.11.1]	-	GO:0004672//protein kinase activity;GO:0032559	GO:0006464//cellular protein modification process	gi|460372475|ref|XP_004232055.1|/2.69239e-52/PREDICTED: serine/threonine-protein kinase SRK2I-like [Solanum lycopersicum]
Unigene67726_S2_1	220	3	32	3.0984	34.5334	3.47839	Up	1.16118e-07	2.14821e-06	-	-	-	-	-
CL7874.Contig1_S2_3	1844	3	32	0.369658	4.12003	3.47839	Up	1.16118e-07	2.14875e-06	-	-	-	-	-
Unigene13802_S2_3	1935	45	479	5.2841	58.7714	3.47539	Up	3.83696e-97	1.01115e-94	K14638|1|8e-107|386|smo:SELMODRAFT_135522|solute carrier family 15 (peptide/histidine transporter), member 3/4	GO:0044464//cell part	-	GO:0015833//peptide transport	gi|460380875|ref|XP_004236179.1|/0/PREDICTED: probable peptide/nitrate transporter At5g62680-like [Solanum lycopersicum]
Unigene13892_S2_3	880	25	266	6.45501	71.7646	3.47478	Up	1.22209e-54	1.74867e-52	K14432|1|1e-35|148|vvi:100250466|ABA responsive element binding factor	GO:0043231//intracellular membrane-bounded organelle	GO:0003677//DNA binding;GO:0001071//nucleic acid binding transcription factor activity;GO:0005515//protein binding	GO:0006351//transcription, DNA-dependent	gi|296081480|emb|CBI20003.3|/1.21418e-34/unnamed protein product [Vitis vinifera]
Unigene1008_S2_3	833	19	201	5.1826	57.2879	3.46648	Up	1.43949e-41	1.50655e-39	K09873|1|3e-64|243|ath:AT2G36830|aquaporin TIP	GO:0031224//intrinsic to membrane	-	GO:0006810//transport	gi|260408314|gb|ACX37451.1|/1.17595e-68/tonoplast intrinsic protein [Hevea brasiliensis]
CL5230.Contig2_S2_1	579	2	21	0.784857	8.61097	3.45567	Up	2.29102e-05	0.000298387	K01177|1|2e-59|155|aly:ARALYDRAFT_490517|beta-amylase [EC:3.2.1.2]	GO:0009536//plastid;GO:0016020//membrane	GO:0016160//amylase activity;GO:0004672//protein kinase activity;GO:0005102//receptor binding;GO:0043167//ion binding;GO:0032559	GO:0009933//meristem structural organization;GO:0007167//enzyme linked receptor protein signaling pathway;GO:0010073//meristem maintenance;GO:0005976//polysaccharide metabolic process;GO:0003006//developmental process involved in reproduction;GO:0006464//cellular protein modification process	gi|297814281|ref|XP_002875024.1|/2.54884e-58/beta-amylase 9 [Arabidopsis lyrata subsp. lyrata]
Unigene64752_S2_3	184	2	21	2.46974	27.0965	3.45567	Up	2.29102e-05	0.000298333	-	-	-	-	-
Unigene36522_S2_1	248	18	188	16.4915	179.977	3.44802	Up	8.4562e-39	8.20543e-37	-	-	-	-	-
Unigene93481_S2_3	737	7	73	2.15809	23.5162	3.44583	Up	7.1031e-16	2.68653e-14	K01580|1|7e-98|354|rcu:RCOM_0112580|glutamate decarboxylase [EC:4.1.1.15]	-	GO:0016831//carboxy-lyase activity;GO:0048037//cofactor binding;GO:0005515//protein binding	GO:0009064//glutamine family amino acid metabolic process	gi|226441631|gb|ACO57442.1|/1.27818e-97/glutamate decarboxylase [Elaeis oleifera]
CL12978.Contig2_S2_3	867	16	162	4.19315	44.3616	3.40321	Up	2.90718e-33	2.39846e-31	K12845|1|2e-53|207|rcu:RCOM_0222550|U4/U6 small nuclear ribonucleoprotein SNU13	GO:0030529//ribonucleoprotein complex;GO:0031981//nuclear lumen	GO:0003676//nucleic acid binding	GO:0022613//ribonucleoprotein complex biogenesis	gi|351725919|ref|NP_001237109.1|/2.81991e-52/uncharacterized protein LOC100305817 [Glycine max]
Unigene27819_S2_1	163	21	212	29.2733	308.788	3.39896	Up	4.90576e-43	5.3562e-41	-	-	-	-	-
CL5402.Contig4_S2_3	364	14	140	8.73909	91.3142	3.38528	Up	8.28464e-29	5.88121e-27	K09286|1|9e-27|116|ath:AT4G25480|EREBP-like factor	GO:0043231//intracellular membrane-bounded organelle	GO:0003676//nucleic acid binding;GO:0001071//nucleic acid binding transcription factor activity	GO:0006351//transcription, DNA-dependent	gi|144228150|gb|ABO93604.1|/5.64086e-49/DREBa [Chrysanthemum x morifolium]
CL7114.Contig2_S2_3	1160	2	20	0.391752	4.09339	3.38528	Up	4.31064e-05	0.000534261	-	-	-	-	gi|359487196|ref|XP_002269821.2|/3.0368e-29/PREDICTED: uncharacterized protein LOC100248068 [Vitis vinifera]
Unigene48671_S2_3	960	3	30	0.710051	7.41928	3.38528	Up	4.09142e-07	7.06438e-06	-	-	-	GO:0009725//response to hormone stimulus	gi|255545976|ref|XP_002514048.1|/5.4208e-55/DNA binding protein, putative [Ricinus communis]
Unigene83309_S2_1	164	3	30	4.15639	43.4299	3.38528	Up	4.09142e-07	7.06271e-06	K09286|1|3e-18|88.2|ath:AT4G25480|EREBP-like factor	GO:0043231//intracellular membrane-bounded organelle	GO:0003676//nucleic acid binding;GO:0001071//nucleic acid binding transcription factor activity	GO:0048506;GO:0040007//growth;GO:0009686//gibberellin biosynthetic process;GO:0006351//transcription, DNA-dependent	gi|144228150|gb|ABO93604.1|/1.48758e-25/DREBa [Chrysanthemum x morifolium]
Unigene6168_S2_3	425	2	20	1.06925	11.1726	3.38528	Up	4.31064e-05	0.000534171	K14329|1|5e-07|51.2|ath:AT5G61160|agmatine coumaroyltransferase [EC:2.3.1.64 2.3.1.-]	-	GO:0016747//transferase activity, transferring acyl groups other than amino-acyl groups	-	gi|75150335|sp|Q8GSN8.1|3MAT_DAHPI/2.79259e-32/RecName: Full=Malonyl-coenzyme A:anthocyanin 3-O-glucoside-6''-O-malonyltransferase; Short=Dv3MaT; Short=Malonyl CoA:anthocyanin 3-O-glucoside-6''-O-malonyltransferase
CL4024.Contig3_S2_3	802	5	50	1.41656	14.8015	3.38528	Up	4.1868e-11	1.11823e-09	K03626|1|3e-61|233|vvi:100245825|nascent polypeptide-associated complex subunit alpha	-	-	-	gi|460407786|ref|XP_004249331.1|/3.20674e-60/PREDICTED: nascent polypeptide-associated complex subunit alpha-like protein-like [Solanum lycopersicum]
CL11757.Contig1_S2_3	675	6	59	2.0197	20.752	3.36104	Up	8.15992e-13	2.50652e-11	-	-	-	-	-
CL8817.Contig2_S2_1	409	30	293	16.6662	170.081	3.35122	Up	3.55806e-58	5.3089e-56	-	-	-	-	-
Unigene39303_S2_1	319	8	78	5.69821	58.0518	3.34876	Up	1.71776e-16	6.75496e-15	-	-	-	-	-
Unigene56969_S2_3	511	50	486	22.2325	225.802	3.34431	Up	2.89832e-95	7.39839e-93	-	-	-	-	gi|344190178|gb|AEM97871.1|/7.08733e-24/DOF domain class transcription factor [Corylus heterophylla]
CL4978.Contig1_S2_1	1180	34	329	6.54691	66.195	3.33784	Up	6.7067e-65	1.12952e-62	-	-	-	-	-
CL8565.Contig1_S2_3	412	3	29	1.65449	16.7114	3.33637	Up	7.6509e-07	1.26956e-05	-	-	-	-	-
Unigene35456_S2_1	191	3	29	3.56884	36.0476	3.33637	Up	7.6509e-07	1.26928e-05	-	-	-	-	-
Unigene76923_S2_3	858	46	442	12.1818	122.306	3.3277	Up	2.109e-86	4.81332e-84	K01176|1|2e-45|181|ppp:PHYPADRAFT_60178|alpha-amylase [EC:3.2.1.1]	GO:0009532//plastid stroma	GO:0016160//amylase activity;GO:0046872//metal ion binding	GO:0005982//starch metabolic process	gi|60652321|gb|AAX33233.1|/5.17322e-83/plastid alpha-amylase [Actinidia chinensis]
Unigene25060_S2_1	710	5	48	1.60011	16.0507	3.32639	Up	1.4551e-10	3.70276e-09	K14515|1|9e-12|68.6|ppp:PHYPADRAFT_199083|EIN3-binding F-box protein;K10268|3|5e-11|66.2|smo:SELMODRAFT_410553|F-box and leucine-rich repeat protein 2/20	-	-	-	gi|357511817|ref|XP_003626197.1|/9.16094e-66/F-box/LRR-repeat protein [Medicago truncatula]
Unigene59191_S2_3	1180	140	1338	26.9579	269.207	3.31994	Up	1.77731e-257	1.37061e-254	-	-	-	-	gi|225464015|ref|XP_002265615.1|/2.08234e-41/PREDICTED: uncharacterized protein LOC100264272 [Vitis vinifera]
Unigene16238_S2_3	555	27	258	11.0538	110.367	3.3197	Up	5.5465e-51	7.42856e-49	K00695|1|9e-58|220|vvi:100267606|sucrose synthase [EC:2.4.1.13]	-	GO:0035251//UDP-glucosyltransferase activity	GO:0005984//disaccharide metabolic process	gi|470109046|ref|XP_004290813.1|/2.69765e-57/PREDICTED: sucrose synthase 2-like [Fragaria vesca subsp. vesca]
Unigene1355_S2_1	296	2	19	1.53524	15.2396	3.31128	Up	8.08142e-05	0.000946679	-	-	-	-	gi|428166785|gb|EKX35754.1|/4.70328e-08/hypothetical protein GUITHDRAFT_79495, partial [Guillardia theta CCMP2712]
Unigene58183_S2_3	329	2	19	1.38125	13.711	3.31128	Up	8.08142e-05	0.000946982	-	-	-	-	-
Unigene73153_S2_3	267	4	38	3.40399	33.7897	3.31128	Up	1.42001e-08	2.95711e-07	-	-	-	-	-
Unigene60231_S2_3	489	2	19	0.92931	9.22479	3.31128	Up	8.08142e-05	0.000947133	-	-	-	-	-
Unigene9594_S2_1	204	6	57	6.68283	66.3371	3.31128	Up	2.82516e-12	8.31221e-11	K12135|1|3e-16|81.3|ath:AT5G15840|zinc finger protein CONSTANS	-	-	-	gi|345104742|gb|AEN71141.1|/6.89929e-31/constans-like protein [Chrysanthemum x morifolium]
Unigene70445_S2_3	456	2	19	0.996562	9.89237	3.31128	Up	8.08142e-05	0.00094683	K05766|1|5e-17|84.7|ath:AT3G23610|slingshot;K14165|3|6e-12|67.8|osa:4351431|dual specificity phosphatase [EC:3.1.3.16 3.1.3.48];K14819|4|6e-12|67.8|osa:4349715|dual specificity phosphatase 12 [EC:3.1.3.16 3.1.3.48]	GO:0044464//cell part	GO:0046914//transition metal ion binding;GO:0004721//phosphoprotein phosphatase activity;GO:0016772//transferase activity, transferring phosphorus-containing groups	GO:0006464//cellular protein modification process;GO:0006796//phosphate-containing compound metabolic process	gi|460380189|ref|XP_004235840.1|/1.77411e-61/PREDICTED: dual specificity protein phosphatase PHS1-like [Solanum lycopersicum]
Unigene15730_S2_3	536	5	47	2.11955	20.8183	3.29602	Up	2.70558e-10	6.73966e-09	K13692|1|5e-12|68.6|rcu:RCOM_1154190|UDP-glucose:(indol-3-yl)acetate beta-D-glucosyltransferase [EC:2.4.1.121];K13691|2|7e-12|68.2|rcu:RCOM_0606510|pathogen-inducible salicylic acid glucosyltransferase [EC:2.4.1.-]	-	GO:0008194//UDP-glycosyltransferase activity;GO:0016758//transferase activity, transferring hexosyl groups	-	gi|156138793|dbj|BAF75888.1|/4.05778e-52/glucosyltransferase [Dianthus caryophyllus]
CL2861.Contig2_S2_3	527	5	47	2.15575	21.1738	3.29602	Up	2.70558e-10	6.73737e-09	K02355|1|5e-15|78.6|vvi:100257414|elongation factor G;K01051|2|5e-15|78.6|rcu:RCOM_0417480|pectinesterase [EC:3.1.1.11]	-	-	-	gi|224136750|ref|XP_002322406.1|/5.70292e-43/predicted protein [Populus trichocarpa]
Unigene51555_S2_1	272	3	28	2.50606	24.44	3.28575	Up	1.4268e-06	2.28478e-05	-	-	-	-	-
Unigene6595_S2_3	868	3	28	0.78531	7.65861	3.28575	Up	1.4268e-06	2.28528e-05	K10523|1|8e-11|65.9|bdi:100843891|speckle-type POZ protein	-	-	-	gi|460396918|ref|XP_004244017.1|/7.33527e-93/PREDICTED: BTB/POZ domain-containing protein At1g55760-like [Solanum lycopersicum]
Unigene14739_S2_1	154	3	28	4.42629	43.1667	3.28575	Up	1.4268e-06	2.28428e-05	-	-	-	GO:0006351//transcription, DNA-dependent	gi|144228150|gb|ABO93604.1|/2.62425e-13/DREBa [Chrysanthemum x morifolium]
Unigene33551_S2_3	160	4	37	5.68041	54.9026	3.27281	Up	2.64038e-08	5.32297e-07	-	-	-	-	-
Unigene42722_S2_3	211	5	46	5.38427	51.7591	3.26499	Up	5.02144e-10	1.21934e-08	-	-	-	-	-
CL11076.Contig2_S2_3	438	11	101	5.70634	54.7468	3.26214	Up	1.64347e-20	8.12978e-19	-	-	-	-	-
CL4538.Contig1_S2_3	392	6	55	3.4778	33.311	3.25975	Up	9.72174e-12	2.74884e-10	-	-	-	-	-
Unigene7448_S2_1	317	28	253	20.0696	189.484	3.239	Up	6.23262e-49	7.94101e-47	K12135|1|1e-20|95.9|aly:ARALYDRAFT_488429|zinc finger protein CONSTANS	-	-	-	gi|345104742|gb|AEN71141.1|/7.77925e-43/constans-like protein [Chrysanthemum x morifolium]
Unigene87094_S2_3	1082	8	72	1.67997	15.7985	3.23328	Up	6.97138e-15	2.49137e-13	K10581|1|8e-70|262|ppp:PHYPADRAFT_40312|ubiquitin-conjugating enzyme E2 O [EC:6.3.2.19]	-	GO:0016879//ligase activity, forming carbon-nitrogen bonds	GO:0006464//cellular protein modification process	gi|460395568|ref|XP_004243354.1|/2.69805e-101/PREDICTED: probable ubiquitin-conjugating enzyme E2 26-like [Solanum lycopersicum]
Unigene13459_S2_3	2726	4	36	0.333406	3.13537	3.23328	Up	4.89826e-08	9.54138e-07	K00695|1|0.0|1257|vvi:100249279|sucrose synthase [EC:2.4.1.13]	-	GO:0035251//UDP-glucosyltransferase activity	GO:0005984//disaccharide metabolic process	gi|89114124|gb|ABD61653.1|/0/sucrose synthase [Cichorium intybus]
Unigene36480_S2_1	179	5	45	6.34682	59.6858	3.23328	Up	9.30176e-10	2.19259e-08	K13263|1|2e-07|52.4|gmx:100101902|isoflavone 7-O-glucosyltransferase [EC:2.4.1.170]	-	GO:0016757//transferase activity, transferring glycosyl groups	-	gi|37993667|gb|AAR06919.1|/2.27207e-10/UDP-glycosyltransferase 88B1 [Stevia rebaudiana]
Unigene76691_S2_3	152	3	27	4.48453	42.1727	3.23328	Up	2.65306e-06	4.05944e-05	-	-	-	-	-
Unigene92318_S2_3	233	4	36	3.90071	36.6824	3.23328	Up	4.89826e-08	9.53885e-07	-	-	-	-	-
Unigene48775_S2_3	410	4	36	2.21674	20.8464	3.23328	Up	4.89826e-08	9.54646e-07	-	-	-	-	gi|460405994|ref|XP_004248459.1|/9.74946e-46/PREDICTED: uncharacterized protein LOC101254342 [Solanum lycopersicum]
Unigene16527_S2_3	419	4	36	2.16913	20.3986	3.23328	Up	4.89826e-08	9.54392e-07	K14546|1|1e-31|132|rcu:RCOM_0897990|U3 small nucleolar RNA-associated protein 5	-	-	-	gi|255553081|ref|XP_002517583.1|/1.54395e-30/conserved hypothetical protein [Ricinus communis]
Unigene86999_S2_3	346	9	80	5.91025	54.8941	3.21536	Up	2.56308e-16	9.94565e-15	K07897|1|3e-51|197|mtr:MTR_4g012940|Ras-related protein Rab-7A;K07976|4|7e-51|196|osa:4327180|Rab family, other	GO:0043231//intracellular membrane-bounded organelle;GO:0016020//membrane	GO:0032561//guanyl ribonucleotide binding;GO:0003824//catalytic activity	GO:0035556//intracellular signal transduction;GO:0006810//transport	gi|449448032|ref|XP_004141770.1|/2.96212e-50/PREDICTED: ras-related protein RABG3d-like isoform 1 [Cucumis sativus]
Unigene13061_S2_3	618	8	71	2.94131	27.276	3.2131	Up	1.28674e-14	4.49966e-13	-	-	-	-	-
Unigene93330_S2_3	424	5	44	2.67944	24.6376	3.20086	Up	1.71965e-09	3.94684e-08	-	-	-	-	-
Unigene15985_S2_3	474	45	396	21.5712	198.348	3.20086	Up	7.10284e-75	1.36937e-72	K13083|1|3e-13|72.4|vvi:100266025|cytochrome P450, family 75, subfamily A (flavonoid 3',5'-hydroxylase) [EC:1.14.13.88]	-	GO:0046872//metal ion binding;GO:0016491//oxidoreductase activity	-	gi|86753682|gb|ABD15097.1|/7.09839e-30/putative heme-binding cytochrome P450 [Artemisia annua]
Unigene6031_S2_3	345	20	175	13.172	120.429	3.19264	Up	7.30558e-34	6.15897e-32	K13379|1|1e-20|96.3|vcn:VOLCADRAFT_108916|reversibly glycosylated polypeptide / UDP-arabinopyranose mutase [EC:2.4.1.- 5.4.99.30]	GO:0005911//cell-cell junction;GO:0043231//intracellular membrane-bounded organelle;GO:0030312//external encapsulating structure	GO:0035251//UDP-glucosyltransferase activity	GO:0045229//external encapsulating structure organization;GO:0009250//glucan biosynthetic process	gi|302831403|ref|XP_002947267.1|/1.58529e-19/hypothetical protein VOLCADRAFT_108916 [Volvox carteri f. nagariensis]
CL5393.Contig1_S2_3	533	4	35	1.70519	15.5902	3.19264	Up	9.06492e-08	1.70152e-06	K13667|1|3e-54|208|gmx:100797600|protein glucosyltransferase [EC:2.4.1.-]	GO:0043231//intracellular membrane-bounded organelle	-	-	gi|462416839|gb|EMJ21576.1|/1.43888e-73/hypothetical protein PRUPE_ppa019065mg, partial [Prunus persica]
Unigene78589_S2_1	707	10	87	3.21381	29.2154	3.18437	Up	1.74202e-17	7.32199e-16	-	-	-	-	-
Unigene26098_S2_3	292	6	52	4.66883	42.2797	3.17883	Up	6.1294e-11	1.61644e-09	K12843|1|2e-14|75.1|vvi:100248403|U4/U6 small nuclear ribonucleoprotein PRP3	GO:0044464//cell part	GO:0017111//nucleoside-triphosphatase activity;GO:0015604//organic phosphonate transmembrane transporter activity;GO:0032559	GO:0009207	gi|224093444|ref|XP_002309921.1|/3.04043e-39/white-brown-complex ABC transporter family [Populus trichocarpa]
CL4849.Contig5_S2_3	511	9	78	4.00185	36.2398	3.17883	Up	8.69524e-16	3.27518e-14	K08244|1|3e-72|268|aly:ARALYDRAFT_888368|alpha-glucan, water dikinase [EC:2.7.9.4]	GO:0009526//plastid envelope;GO:0009532//plastid stroma	GO:0043169//cation binding;GO:0004672//protein kinase activity;GO:0032559	GO:0009409//response to cold;GO:0009608//response to symbiont;GO:0006796//phosphate-containing compound metabolic process;GO:0044238//primary metabolic process	gi|327343002|dbj|BAK09333.1|/1.83932e-72/alpha-glucan water dikinase [Nelumbo nucifera]
Unigene92375_S2_3	649	20	173	7.00204	63.2868	3.17606	Up	2.46518e-33	2.0407e-31	K01873|1|1e-57|220|aly:ARALYDRAFT_326110|valyl-tRNA synthetase [EC:6.1.1.9];K00799|2|2e-13|73.6|ppp:PHYPADRAFT_166420|glutathione S-transferase [EC:2.5.1.18]	-	-	-	gi|50058092|dbj|BAD27392.1|/4.02887e-67/dehydroascorbate reductase [Zinnia elegans]
CL5738.Contig1_S2_3	754	13	112	3.91752	35.2662	3.17027	Up	4.85768e-22	2.57696e-20	-	-	-	-	-
CL3669.Contig1_S2_3	1541	108	925	15.9243	142.512	3.16178	Up	1.28538e-170	5.99797e-168	K00695|1|0.0|719|vvi:100267606|sucrose synthase [EC:2.4.1.13]	-	-	-	gi|345104529|gb|AEN71086.1|/0/sucrose synthase SusA1 [Gossypium turneri]
Unigene42426_S2_3	762	34	289	10.1383	90.0439	3.15082	Up	2.8345e-54	3.99343e-52	-	GO:0031090//organelle membrane;GO:0043231//intracellular membrane-bounded organelle	-	-	gi|225465783|ref|XP_002268351.1|/1.8389e-54/PREDICTED: uncharacterized protein LOC100267500 [Vitis vinifera]
CL1376.Contig1_S2_3	491	4	34	1.85105	16.4403	3.15082	Up	1.67333e-07	3.0284e-06	-	GO:0044464//cell part	GO:0005488//binding	-	gi|460381918|ref|XP_004236688.1|/1.18726e-38/PREDICTED: uncharacterized protein LOC101267983 [Solanum lycopersicum]
Unigene16571_S2_3	600	9	76	3.40824	30.0728	3.14136	Up	2.93524e-15	1.07681e-13	K15032|1|8e-45|177|rcu:RCOM_0047430|mTERF domain-containing protein, mitochondrial	GO:0043231//intracellular membrane-bounded organelle	-	-	gi|255576320|ref|XP_002529053.1|/9.17581e-44/conserved hypothetical protein [Ricinus communis]
Unigene15376_S2_3	484	7	59	3.28619	28.9413	3.13864	Up	4.0595e-12	1.18064e-10	K14498|1|2e-58|222|aly:ARALYDRAFT_920030|serine/threonine-protein kinase SRK2 [EC:2.7.11.1]	GO:0043231//intracellular membrane-bounded organelle;GO:0044444//cytoplasmic part	GO:0004672//protein kinase activity;GO:0032559	GO:0009845//seed germination;GO:0006796//phosphate-containing compound metabolic process;GO:0006970//response to osmotic stress;GO:0009738//abscisic acid mediated signaling pathway;GO:0006464//cellular protein modification process	gi|297797685|ref|XP_002866727.1|/2.43806e-57/hypothetical protein ARALYDRAFT_920030 [Arabidopsis lyrata subsp. lyrata]
Unigene21507_S2_1	278	10	84	8.17325	71.7375	3.13375	Up	1.07912e-16	4.29195e-15	-	-	-	-	-
CL1602.Contig2_S2_1	581	5	42	1.95539	17.1627	3.13375	Up	5.84054e-09	1.26481e-07	K06910|1|2e-58|223|rcu:RCOM_0489120|	-	GO:0005543//phospholipid binding	-	gi|462401671|gb|EMJ07228.1|/1.88398e-59/hypothetical protein PRUPE_ppa012491mg [Prunus persica]
Unigene14128_S2_3	1128	28	235	5.64012	49.4618	3.13252	Up	3.51518e-44	3.96804e-42	K13258|1|7e-56|216|gmx:547489|2-hydroxyisoflavanone dehydratase [EC:4.2.1.105];K14493|2|1e-25|115|ppp:PHYPADRAFT_118478|gibberellin receptor GID1 [EC:3.-.-.-]	-	GO:0003824//catalytic activity	GO:0008152//metabolic process	gi|225428747|ref|XP_002285040.1|/2.78079e-96/PREDICTED: probable carboxylesterase 1 [Vitis vinifera]
CL9284.Contig1_S2_1	444	16	134	8.18797	71.6528	3.12945	Up	8.54522e-26	5.3234e-24	-	-	-	-	gi|390430817|gb|AFL91226.1|/5.28928e-52/Kunitz-like protease inhibitor, partial [Helianthus annuus]
CL189.Contig2_S2_1	558	14	117	5.70077	49.781	3.12637	Up	1.11763e-22	6.11494e-21	K00695|1|6e-91|330|pop:POPTR_830445|sucrose synthase [EC:2.4.1.13]	-	GO:0035251//UDP-glucosyltransferase activity	GO:0005984//disaccharide metabolic process	gi|429326640|gb|AFZ78660.1|/7.24349e-90/sucrose synthase [Populus tomentosa]
CL10898.Contig1_S2_3	420	3	25	1.62297	14.132	3.12225	Up	9.08632e-06	0.00012694	K03327|1|2e-54|208|vvi:100255994|multidrug resistance protein, MATE family	GO:0044464//cell part	GO:0015291//secondary active transmembrane transporter activity	GO:0015893//drug transport	gi|460386372|ref|XP_004238872.1|/2.20568e-53/PREDICTED: MATE efflux family protein 7-like [Solanum lycopersicum]
Unigene46055_S2_3	246	3	25	2.77093	24.1277	3.12225	Up	9.08632e-06	0.000127013	-	-	-	-	-
Unigene86811_S2_3	654	3	25	1.04228	9.07557	3.12225	Up	9.08632e-06	0.000127037	-	-	-	-	-
Unigene7551_S2_1	151	3	25	4.51423	39.3074	3.12225	Up	9.08632e-06	0.000126988	K00517|1|6e-12|67.0|ath:AT1G01190|[EC:1.14.-.-]	-	GO:0016709//oxidoreductase activity, acting on paired donors, with incorporation or reduction of molecular oxygen, NAD(P)H as one donor, and incorporation of one atom of oxygen;GO:0005506//iron ion binding	GO:0008152//metabolic process;GO:0048608//reproductive structure development	gi|224064332|ref|XP_002301423.1|/9.15131e-15/cytochrome P450 [Populus trichocarpa]
Unigene45802_S2_1	438	3	25	1.55628	13.5512	3.12225	Up	9.08632e-06	0.000126964	K00430|1|2e-55|212|pop:POPTR_267768|peroxidase [EC:1.11.1.7]	GO:0044464//cell part	GO:0005506//iron ion binding;GO:0003824//catalytic activity;GO:0016209//antioxidant activity	GO:0008152//metabolic process;GO:0006950//response to stress	gi|224123280|ref|XP_002330277.1|/1.4929e-54/predicted protein [Populus trichocarpa]
Unigene44108_S2_3	426	59	491	31.4689	273.642	3.12029	Up	3.06388e-90	7.35944e-88	K13083|1|9e-20|93.6|pop:POPTR_64620|cytochrome P450, family 75, subfamily A (flavonoid 3',5'-hydroxylase) [EC:1.14.13.88];K09755|3|9e-18|87.0|sbi:SORBI_01g017270|ferulate-5-hydroxylase [EC:1.14.-.-];K05280|4|2e-17|85.5|gmx:547475|flavonoid 3'-monooxygenase [EC:1.14.13.21]	-	GO:0046872//metal ion binding	-	gi|86279650|gb|ABC94480.1|/1.13378e-33/putative flavonoid 3'-hydroxylase cytochrome P450 [Artemisia annua]
Unigene85462_S2_3	1005	22	182	4.97389	42.9949	3.11172	Up	2.43166e-34	2.07871e-32	K00915|1|3e-104|376|pop:POPTR_253088|1D-myo-Inositol-tetrakisphosphate 5-kinase / inositol-polyphosphate multikinase [EC:2.7.1.140 2.7.1.151]	GO:0043231//intracellular membrane-bounded organelle;GO:0016020//membrane	GO:0051766//inositol trisphosphate kinase activity	GO:0009856//pollination;GO:0006796//phosphate-containing compound metabolic process;GO:0006351//transcription, DNA-dependent;GO:0032958//inositol phosphate biosynthetic process;GO:0000904//cell morphogenesis involved in differentiation	gi|460380235|ref|XP_004235863.1|/6.18265e-105/PREDICTED: inositol polyphosphate multikinase beta-like [Solanum lycopersicum]
CL4007.Contig5_S2_1	184	4	33	4.93948	42.5802	3.10775	Up	3.08058e-07	5.40825e-06	K08244|1|5e-18|87.4|aly:ARALYDRAFT_888368|alpha-glucan, water dikinase [EC:2.7.9.4]	GO:0009526//plastid envelope;GO:0009532//plastid stroma	GO:0043169//cation binding;GO:0004672//protein kinase activity;GO:0032559	GO:0009409//response to cold;GO:0009608//response to symbiont;GO:0006796//phosphate-containing compound metabolic process;GO:0044238//primary metabolic process	gi|13124867|gb|AAK11735.1|/1.56053e-19/starch associated protein R1 [Solanum tuberosum]
Unigene91830_S2_3	602	4	33	1.50974	13.0145	3.10775	Up	3.08058e-07	5.40696e-06	K10526|1|4e-29|125|zma:100274307|OPC-8:0 CoA ligase 1 [EC:6.2.1.-];K01904|5|6e-27|118|ppp:PHYPADRAFT_209184|4-coumarate--CoA ligase [EC:6.2.1.12]	-	GO:0003824//catalytic activity	-	gi|225425844|ref|XP_002265545.1|/7.20806e-57/PREDICTED: 4-coumarate--CoA ligase-like 9 [Vitis vinifera]
Unigene74076_S2_3	295	4	33	3.0809	26.5585	3.10775	Up	3.08058e-07	5.40566e-06	-	-	-	-	-
Unigene84950_S2_3	1595	51	419	7.26522	62.3684	3.10174	Up	8.21276e-77	1.64842e-74	K09480|1|0.0|659|vvi:100251641|digalactosyldiacylglycerol synthase [EC:2.4.1.241]	GO:0030659//cytoplasmic vesicle membrane;GO:0009527//plastid outer membrane	GO:0035250//UDP-galactosyltransferase activity	GO:0009267//cellular response to starvation;GO:0009247//glycolipid biosynthetic process;GO:0044403//symbiosis, encompassing mutualism through parasitism	gi|462414405|gb|EMJ19142.1|/0/hypothetical protein PRUPE_ppa005016mg [Prunus persica]
CL5556.Contig3_S2_1	302	17	139	12.7903	109.275	3.09483	Up	1.95804e-26	1.26386e-24	K00924|1|1e-11|65.9|osa:4341290|[EC:2.7.1.-];K13420|3|3e-11|64.7|ath:AT5G46330|LRR receptor-like serine/threonine-protein kinase FLS2 [EC:2.7.11.1]	-	-	-	gi|1143381|emb|CAA88846.1|/1.00302e-29/polygalacturonase inhibitor [Actinidia deliciosa]
Unigene14226_S2_1	610	22	177	8.19468	68.8898	3.07153	Up	4.917e-33	4.02935e-31	K01601|1|2e-09|60.5|osa:4351758|ribulose-bisphosphate carboxylase large chain [EC:4.1.1.39]	GO:0009536//plastid	-	-	gi|224166222|ref|XP_002338902.1|/4.39518e-19/predicted protein [Populus trichocarpa]
Unigene32110_S2_3	421	3	24	1.61912	13.5345	3.06336	Up	1.67284e-05	0.000223353	-	-	-	-	-
Unigene34037_S2_3	449	4	32	2.0242	16.9206	3.06336	Up	5.65538e-07	9.55312e-06	-	GO:0031410//cytoplasmic vesicle	GO:0043167//ion binding;GO:0008422//beta-glucosidase activity	GO:0044238//primary metabolic process	gi|224124850|ref|XP_002329964.1|/6.38681e-61/predicted protein [Populus trichocarpa]
CL10046.Contig1_S2_3	902	3	24	0.755708	6.31708	3.06336	Up	1.67284e-05	0.000223434	-	-	GO:0005488//binding	-	gi|359493715|ref|XP_002280938.2|/1.62863e-82/PREDICTED: uncharacterized protein LOC100246941 [Vitis vinifera]
CL9245.Contig2_S2_1	724	3	24	0.941504	7.87017	3.06336	Up	1.67284e-05	0.000223557	-	-	-	GO:0050794//regulation of cellular process	gi|460377185|ref|XP_004234375.1|/2.29114e-43/PREDICTED: uncharacterized protein LOC101245330 isoform 1 [Solanum lycopersicum]
CL4192.Contig3_S2_1	800	3	24	0.852061	7.12251	3.06336	Up	1.67284e-05	0.000223597	-	-	-	-	gi|238055376|sp|B9RT03.1|CSPL5_RICCO/3.97252e-26/RecName: Full=CASP-like protein RCOM_0679870
Unigene75122_S2_3	199	7	56	7.99253	66.8108	3.06336	Up	2.49484e-11	6.79712e-10	-	-	GO:0046914//transition metal ion binding	-	gi|356568178|ref|XP_003552290.1|/4.23052e-12/PREDICTED: RING-H2 finger protein ATL66-like [Glycine max]
Unigene12636_S2_1	933	3	24	0.730599	6.10719	3.06336	Up	1.67284e-05	0.000223475	K14638|1|3e-61|233|smo:SELMODRAFT_135522|solute carrier family 15 (peptide/histidine transporter), member 3/4	GO:0016020//membrane	-	GO:0015833//peptide transport	gi|462397015|gb|EMJ02814.1|/1.87233e-137/hypothetical protein PRUPE_ppa019863mg [Prunus persica]
CL8569.Contig2_S2_3	457	11	88	5.4691	45.717	3.06336	Up	4.44818e-17	1.82055e-15	-	-	-	-	-
Unigene91159_S2_3	200	3	24	3.40824	28.49	3.06336	Up	1.67284e-05	0.000223516	-	-	-	-	-
CL2043.Contig1_S2_3	372	5	40	3.05398	25.5287	3.06336	Up	1.96588e-08	4.03198e-07	-	-	-	-	-
Unigene56502_S2_1	243	3	24	2.80514	23.4486	3.06336	Up	1.67284e-05	0.000223394	-	-	-	-	-
CL695.Contig1_S2_3	949	5	40	1.19714	10.007	3.06336	Up	1.96588e-08	4.03311e-07	K13424|1|3e-21|100|pop:POPTR_577093|WRKY transcription factor 33	-	-	-	gi|156118324|gb|ABU49723.1|/2.34069e-34/WRKY transcription factor 4 [Solanum tuberosum]
Unigene28350_S2_1	714	45	359	14.3204	119.373	3.05934	Up	3.52756e-65	5.95467e-63	-	-	-	-	-
Unigene27930_S2_3	823	141	1121	38.9277	323.383	3.05438	Up	1.44828e-199	8.03805e-197	K10802|1|5e-28|122|vvi:100246802|high mobility group protein B1	GO:0044427//chromosomal part	GO:0003676//nucleic acid binding;GO:0005198//structural molecule activity	GO:0006325//chromatin organization	gi|312282031|dbj|BAJ33881.1|/3.06971e-29/unnamed protein product [Thellungiella halophila]
Unigene24441_S2_3	405	7	55	3.92719	32.2418	3.03736	Up	4.55364e-11	1.21222e-09	K14544|1|9e-32|133|vvi:100242719|U3 small nucleolar RNA-associated protein 22	-	-	-	gi|462399519|gb|EMJ05187.1|/1.0188e-34/hypothetical protein PRUPE_ppa000658mg [Prunus persica]
Unigene6356_S2_3	304	5	39	3.73711	30.4581	3.02683	Up	3.59366e-08	7.1271e-07	-	-	-	-	-
CL3.Contig1_S2_1	1307	113	876	19.6446	159.126	3.01796	Up	1.6589e-154	7.02503e-152	-	-	-	-	-
Unigene91474_S2_3	191	4	31	4.75846	38.5336	3.01755	Up	1.03513e-06	1.68747e-05	-	GO:0016020//membrane	-	-	gi|460372407|ref|XP_004232022.1|/2.66575e-14/PREDICTED: uncharacterized protein LOC101266178 [Solanum lycopersicum]
Unigene2214_S2_3	681	4	31	1.3346	10.8075	3.01755	Up	1.03513e-06	1.6871e-05	K14724|1|2e-29|83.6|sbi:SORBI_05g025700|solute carrier family 9 (sodium/hydrogen exchanger), member 8	-	GO:0015297//antiporter activity	GO:0006811//ion transport	gi|83755088|gb|ABC46405.1|/3.22764e-40/Na+/H+ antiporter Nhx1 [Karelinia caspia]
Unigene14743_S2_1	285	22	170	17.5395	141.617	3.01332	Up	3.22614e-31	2.52781e-29	-	-	-	-	gi|37993667|gb|AAR06919.1|/4.29034e-25/UDP-glycosyltransferase 88B1 [Stevia rebaudiana]
CL2722.Contig1_S2_3	1768	3	23	0.385548	3.08857	3.00196	Up	3.06812e-05	0.000390232	K10615|1|1e-12|73.2|cme:CMB070C|E3 ubiquitin-protein ligase HERC4 [EC:6.3.2.19];K11493|4|1e-10|66.6|ota:Ot03g05690|regulator of chromosome condensation	-	GO:0017016//Ras GTPase binding	-	gi|460385288|ref|XP_004238336.1|/4.27847e-180/PREDICTED: protein RCC2-like [Solanum lycopersicum]
CL435.Contig2_S2_1	185	3	23	3.68459	29.5167	3.00196	Up	3.06812e-05	0.000390096	-	-	-	-	-
Unigene33513_S2_3	150	3	23	4.54432	36.4039	3.00196	Up	3.06812e-05	0.0003903	K13076|1|2e-15|79.0|gmx:100776476|delta8-fatty-acid desaturase [EC:1.14.19.4]	-	GO:0005506//iron ion binding;GO:0016705//oxidoreductase activity, acting on paired donors, with incorporation or reduction of molecular oxygen	GO:0006631//fatty acid metabolic process	gi|144583293|gb|ABP01349.1|/1.08101e-15/D8-sphingolipid desaturase [Jatropha curcas]
CL4936.Contig1_S2_3	886	21	161	5.38549	43.1423	3.00196	Up	1.55069e-29	1.14176e-27	K09510|1|4e-12|70.1|vcn:VOLCADRAFT_57911|DnaJ homolog subfamily B member 4;K09584|2|4e-12|70.1|cre:CHLREDRAFT_195902|protein disulfide-isomerase A6 [EC:5.3.4.1];K09527|3|8e-12|69.3|gmx:100804685|DnaJ homolog subfamily C member 7	-	GO:0005515//protein binding	GO:0044267//cellular protein metabolic process	gi|297742954|emb|CBI35821.3|/4.64119e-34/unnamed protein product [Vitis vinifera]
Unigene55090_S2_1	208	3	23	3.27716	26.2528	3.00196	Up	3.06812e-05	0.000390164	-	-	-	-	-
CL9324.Contig3_S2_3	151	8	61	12.0379	95.9101	2.99409	Up	5.45524e-12	1.57345e-10	-	-	GO:0003824//catalytic activity	-	gi|351724865|ref|NP_001237840.1|/1.08101e-15/uncharacterized protein LOC100305863 [Glycine max]
CL4600.Contig1_S2_1	312	8	61	5.82606	46.418	2.99409	Up	5.45524e-12	1.57283e-10	-	-	-	-	-
Unigene64753_S2_1	283	5	38	4.01442	31.8793	2.98936	Up	6.55242e-08	1.25434e-06	K01087|1|4e-23|104|gmx:100815357|trehalose 6-phosphate phosphatase [EC:3.1.3.12]	-	GO:0003824//catalytic activity	GO:0008152//metabolic process	gi|356569249|ref|XP_003552816.1|/5.81751e-22/PREDICTED: trehalose-phosphate phosphatase-like [Glycine max]
Unigene5765_S2_3	1100	5	38	1.0328	8.20167	2.98936	Up	6.55242e-08	1.25467e-06	K14411|1|3e-21|100|vvi:100257917|RNA-binding protein Musashi;K12741|2|5e-21|100|bdi:100837968|heterogeneous nuclear ribonucleoprotein A1/A3	GO:0005634//nucleus	GO:0005488//binding	GO:0009987//cellular process	gi|460371443|ref|XP_004231546.1|/1.57864e-80/PREDICTED: polyadenylate-binding protein 4-like isoform 1 [Solanum lycopersicum]
CL3886.Contig2_S2_3	1190	7	53	1.33657	10.574	2.98392	Up	1.50844e-10	3.83582e-09	K15382|1|3e-96|350|gmx:100799083|solute carrier family 50 (sugar transporter)	GO:0016021//integral to membrane	GO:0015144//carbohydrate transmembrane transporter activity	GO:0071702	gi|356552769|ref|XP_003544735.1|/3.30787e-95/PREDICTED: bidirectional sugar transporter SWEET1-like [Glycine max]
Unigene48825_S2_3	825	4	30	1.10165	8.63334	2.97025	Up	1.88871e-06	2.96229e-05	-	-	-	-	gi|147844279|emb|CAN80033.1|/2.13573e-14/hypothetical protein VITISV_007071 [Vitis vinifera]
Unigene29417_S2_3	260	4	30	3.49563	27.3943	2.97025	Up	1.88871e-06	2.96166e-05	K01087|1|3e-35|144|rcu:RCOM_0198410|trehalose 6-phosphate phosphatase [EC:3.1.3.12]	-	GO:0019203//carbohydrate phosphatase activity	GO:0005991//trehalose metabolic process	gi|462401009|gb|EMJ06566.1|/2.65099e-35/hypothetical protein PRUPE_ppa007221mg [Prunus persica]
CL2746.Contig1_S2_3	313	10	75	7.2593	56.889	2.97025	Up	2.39816e-14	8.23297e-13	-	-	-	-	-
Unigene69479_S2_3	400	4	30	2.27216	17.8063	2.97025	Up	1.88871e-06	2.96103e-05	-	-	-	-	gi|462414865|gb|EMJ19602.1|/4.01184e-39/hypothetical protein PRUPE_ppa011423mg [Prunus persica]
Unigene35867_S2_1	336	6	45	4.05743	31.7969	2.97025	Up	4.21176e-09	9.266e-08	-	-	-	-	gi|225447268|ref|XP_002279142.1|/9.09558e-15/PREDICTED: uncharacterized protein LOC100267059 [Vitis vinifera]
Unigene24971_S2_1	923	8	60	1.96937	15.4334	2.97025	Up	9.90162e-12	2.79539e-10	K10712|1|9e-77|285|rcu:RCOM_0855090|cysteamine dioxygenase [EC:1.13.11.19]	-	-	GO:0045333//cellular respiration	gi|462411928|gb|EMJ16977.1|/7.60136e-83/hypothetical protein PRUPE_ppa009667mg [Prunus persica]
Unigene2258_S2_3	1313	57	426	9.86392	77.0294	2.96518	Up	1.04627e-74	2.00132e-72	K15378|1|3e-148|523|vvi:100232844|solute carrier family 45, member 1/2/4	GO:0043231//intracellular membrane-bounded organelle;GO:0016021//integral to membrane	GO:0015154;GO:0005351//sugar:hydrogen symporter activity	GO:0015766	gi|2969887|emb|CAA76367.1|/6.35076e-151/sucrose/H+ symporter [Daucus carota]
Unigene84608_S2_3	1273	1075	8030	191.875	1497.61	2.96442	Up	0	0	K11294|1|9e-37|152|smo:SELMODRAFT_15428|nucleolin;K12741|4|5e-18|90.5|vcn:VOLCADRAFT_104291|heterogeneous nuclear ribonucleoprotein A1/A3	GO:0009532//plastid stroma;GO:0009526//plastid envelope;GO:0009534//chloroplast thylakoid	GO:0008187//poly-pyrimidine tract binding	GO:0006952//defense response;GO:0009725//response to hormone stimulus	gi|225440003|ref|XP_002281642.1|/1.49312e-72/PREDICTED: 31 kDa ribonucleoprotein, chloroplastic isoform 1 [Vitis vinifera]
Unigene48798_S2_3	604	9	67	3.38567	26.336	2.95952	Up	6.54012e-13	2.01911e-11	K15378|1|5e-42|168|bdi:100836690|solute carrier family 45, member 1/2/4	GO:0044464//cell part	-	-	gi|35187437|gb|AAQ84310.1|/2.51962e-41/fiber sucrose transporter [Gossypium barbadense]
Unigene25405_S2_1	846	14	104	3.76008	29.186	2.95644	Up	2.67928e-19	1.25503e-17	-	-	-	-	-
Unigene85549_S2_3	869	15	111	3.92203	30.326	2.95088	Up	1.80822e-20	8.92069e-19	K13464|1|3e-17|87.0|vvi:100262965|jasmonate ZIM domain-containing protein	-	-	-	gi|386778767|gb|AFJ23868.1|/2.5085e-16/jasmonate ZIM-domain protein 2 [Vitis quinquangularis]
CL6330.Contig2_S2_3	1195	15	111	2.85209	22.0529	2.95088	Up	1.80822e-20	8.91469e-19	K13493|1|5e-90|329|ath:AT5G05860|cytokinin-N-glucosyltransferase [EC:2.4.1.-];K13228|3|2e-69|261|zma:100274317|UDP-glucosyltransferase BX9 [EC:2.4.1.202];K13227|4|2e-52|204|zma:100277344|UDP-glucosyltransferase BX8 [EC:2.4.1.202];K12930|5|1e-42|172|rcu:RCOM_1324500|anthocyanidin 3-O-glucosyltransferase [EC:2.4.1.115]	-	GO:0016757//transferase activity, transferring glycosyl groups	-	gi|225449296|ref|XP_002281324.1|/9.3262e-114/PREDICTED: UDP-glycosyltransferase 76C4 [Vitis vinifera]
CL2832.Contig1_S2_1	249	5	37	4.56257	35.2788	2.95088	Up	1.19153e-07	2.19935e-06	-	-	-	-	-
Unigene630_S2_1	188	5	37	6.04298	46.7257	2.95088	Up	1.19153e-07	2.1988e-06	-	-	-	-	-
CL3028.Contig1_S2_3	465	5	37	2.44319	18.8912	2.95088	Up	1.19153e-07	2.19825e-06	K16055|1|6e-74|273|aly:ARALYDRAFT_477022|trehalose 6-phosphate synthase/phosphatase [EC:2.4.1.15 3.1.3.12]	-	GO:0035251//UDP-glucosyltransferase activity;GO:0019203//carbohydrate phosphatase activity	GO:0009756//carbohydrate mediated signaling;GO:0005991//trehalose metabolic process;GO:0007275//multicellular organismal development;GO:0003006//developmental process involved in reproduction;GO:0042546//cell wall biogenesis	gi|462410411|gb|EMJ15745.1|/1.36013e-75/hypothetical protein PRUPE_ppa001048mg [Prunus persica]
CL2147.Contig3_S2_1	449	5	37	2.53025	19.5644	2.95088	Up	1.19153e-07	2.19991e-06	K01938|1|7e-70|260|gmx:100806844|formate--tetrahydrofolate ligase [EC:6.3.4.3]	GO:0043231//intracellular membrane-bounded organelle	GO:0016879//ligase activity, forming carbon-nitrogen bonds;GO:0032559	GO:0006760//folic acid-containing compound metabolic process	gi|356576871|ref|XP_003556553.1|/6.37201e-69/PREDICTED: formate--tetrahydrofolate ligase-like [Glycine max]
Unigene3767_S2_3	370	8	59	4.91278	37.8584	2.946	Up	1.79398e-11	4.94652e-10	K00924|1|5e-10|60.8|aly:ARALYDRAFT_475717|[EC:2.7.1.-];K04733|2|5e-10|60.8|smo:SELMODRAFT_159261|interleukin-1 receptor-associated kinase 4 [EC:2.7.11.1];K05658|5|3e-09|58.2|vvi:100262734|ATP-binding cassette, subfamily B (MDR/TAP), member 1	-	GO:0004672//protein kinase activity	-	gi|359492647|ref|XP_002281968.2|/3.78779e-29/PREDICTED: proline-rich receptor-like protein kinase PERK13-like [Vitis vinifera]
CL2495.Contig1_S2_3	385	52	383	30.6889	236.184	2.94412	Up	7.42604e-67	1.28614e-64	K14165|1|2e-11|65.9|cme:CMT465C|dual specificity phosphatase [EC:3.1.3.16 3.1.3.48]	GO:0009532//plastid stroma	GO:0004721//phosphoprotein phosphatase activity;GO:0001871	GO:0006464//cellular protein modification process;GO:0005982//starch metabolic process;GO:0006796//phosphate-containing compound metabolic process	gi|462416863|gb|EMJ21600.1|/3.10911e-60/hypothetical protein PRUPE_ppa007299mg [Prunus persica]
Unigene15358_S2_3	417	37	272	20.1607	154.862	2.94137	Up	6.73356e-48	8.41821e-46	-	GO:0043231//intracellular membrane-bounded organelle	GO:0003676//nucleic acid binding	-	gi|224077838|ref|XP_002305430.1|/2.64747e-27/predicted protein [Populus trichocarpa]
CL10310.Contig1_S2_1	391	3	22	1.74335	13.3585	2.93783	Up	5.6043e-05	0.000676403	-	-	-	-	-
Unigene5943_S2_3	382	3	22	1.78442	13.6732	2.93783	Up	5.6043e-05	0.000676626	K11131|1|1e-12|69.3|vvi:100258019|H/ACA ribonucleoprotein complex subunit 4 [EC:5.4.99.-]	GO:0044444//cytoplasmic part;GO:0031981//nuclear lumen	GO:0016866//intramolecular transferase activity;GO:0003676//nucleic acid binding	GO:0010467//gene expression;GO:0009451//RNA modification	gi|297740386|emb|CBI30568.3|/2.05094e-11/unnamed protein product [Vitis vinifera]
CL5752.Contig1_S2_3	404	3	22	1.68725	12.9286	2.93783	Up	5.6043e-05	0.000676737	K00850|1|2e-07|52.8|vvi:100243946|6-phosphofructokinase [EC:2.7.1.11]	-	-	-	gi|460396069|ref|XP_004243602.1|/1.06165e-07/PREDICTED: 6-phosphofructokinase 3-like isoform 3 [Solanum lycopersicum]
CL6116.Contig1_S2_1	482	6	44	2.82842	21.6729	2.93783	Up	7.64066e-09	1.63578e-07	-	-	-	-	-
Unigene92344_S2_3	240	9	66	8.52061	65.2896	2.93783	Up	1.18345e-12	3.59307e-11	K09873|1|6e-32|133|ath:AT2G36830|aquaporin TIP	GO:0031224//intrinsic to membrane;GO:0000325//plant-type vacuole;GO:0000322;GO:0009526//plastid envelope;GO:0031090//organelle membrane	GO:0005372//water transmembrane transporter activity;GO:0042887	GO:0055085//transmembrane transport;GO:0010476//gibberellin mediated signaling pathway;GO:0015840//urea transport;GO:0042044//fluid transport	gi|257219861|gb|ACV52008.1|/3.31309e-33/tonoplast aquaporin 1;1 [Daucus carota]
CL3556.Contig2_S2_1	595	3	22	1.14563	8.77844	2.93783	Up	5.6043e-05	0.000676514	-	-	-	-	-
CL87.Contig1_S2_3	1110	171	1248	35.0036	266.934	2.93091	Up	6.07354e-213	3.70795e-210	K01953|1|7e-06|50.1|vcn:VOLCADRAFT_65699|asparagine synthase (glutamine-hydrolysing) [EC:6.3.5.4]	GO:0016020//membrane;GO:0044444//cytoplasmic part;GO:0043231//intracellular membrane-bounded organelle	-	-	gi|225461387|ref|XP_002284777.1|/1.93135e-118/PREDICTED: stem-specific protein TSJT1 [Vitis vinifera]
Unigene27784_S2_3	1557	126	918	18.3874	139.98	2.92843	Up	5.43636e-157	2.32908e-154	-	GO:0016020//membrane	-	GO:0006970//response to osmotic stress;GO:0009642//response to light intensity	gi|460370383|ref|XP_004231032.1|/7.78363e-114/PREDICTED: uncharacterized protein LOC101263355 [Solanum lycopersicum]
Unigene62731_S2_1	967	41	298	9.63378	73.1647	2.92497	Up	4.89856e-52	6.6458e-50	K01051|1|4e-51|199|rcu:RCOM_1433960|pectinesterase [EC:3.1.1.11]	GO:0005618//cell wall	GO:0030234//enzyme regulator activity;GO:0004091//carboxylesterase activity	GO:0071555//cell wall organization	gi|226490392|dbj|BAH56489.1|/2.29854e-97/pectin methylesterase 1 [Prunus persica]
CL1418.Contig3_S2_1	1270	4	29	0.715642	5.42133	2.92134	Up	3.4347e-06	5.16163e-05	K14165|1|1e-17|89.4|cme:CMT465C|dual specificity phosphatase [EC:3.1.3.16 3.1.3.48];K14819|2|5e-06|50.8|cre:CHLREDRAFT_103158|dual specificity phosphatase 12 [EC:3.1.3.16 3.1.3.48]	GO:0009532//plastid stroma	GO:0004721//phosphoprotein phosphatase activity;GO:0001871	GO:0006464//cellular protein modification process;GO:0005982//starch metabolic process;GO:0006796//phosphate-containing compound metabolic process	gi|462416863|gb|EMJ21600.1|/1.66742e-140/hypothetical protein PRUPE_ppa007299mg [Prunus persica]
Unigene12606_S2_3	362	4	29	2.51068	19.0196	2.92134	Up	3.4347e-06	5.16057e-05	K00430|1|2e-34|141|pop:POPTR_832218|peroxidase [EC:1.11.1.7]	GO:0044464//cell part	GO:0005506//iron ion binding;GO:0003824//catalytic activity;GO:0016209//antioxidant activity	GO:0008152//metabolic process;GO:0006950//response to stress	gi|359485668|ref|XP_002274157.2|/1.49663e-33/PREDICTED: peroxidase 27-like [Vitis vinifera]
Unigene5866_S2_3	938	60	434	14.5341	109.85	2.91802	Up	7.26814e-75	1.39756e-72	-	-	-	-	gi|224094308|ref|XP_002310135.1|/1.21036e-67/predicted protein [Populus trichocarpa]
Unigene77185_S2_3	2228	72	519	7.34271	55.3049	2.91302	Up	4.8222e-89	1.13595e-86	K14844|1|0.0|709|vvi:100255113|pumilio homology domain family member 6	GO:0031981//nuclear lumen	GO:0003676//nucleic acid binding	-	gi|225431818|ref|XP_002271110.1|/0/PREDICTED: pumilio homolog 24-like [Vitis vinifera]
Unigene26052_S2_1	325	5	36	3.49563	26.2985	2.91135	Up	2.16066e-07	3.85796e-06	-	-	-	-	-
Unigene35792_S2_1	478	15	108	7.13022	53.6423	2.91135	Up	1.0612e-19	5.05491e-18	-	-	-	-	-
Unigene36119_S2_1	686	22	158	7.28682	54.682	2.90771	Up	3.8952e-28	2.68201e-26	-	-	-	-	gi|296082454|emb|CBI21459.3|/2.1624e-08/unnamed protein product [Vitis vinifera]
Unigene17155_S2_1	605	11	79	4.1312	31.0015	2.90771	Up	9.42736e-15	3.33168e-13	K08360|1|9e-65|244|pop:POPTR_726758|cytochrome b-561	-	-	-	gi|224108215|ref|XP_002314762.1|/1.05125e-63/predicted protein [Populus trichocarpa]
CL469.Contig15_S2_1	187	6	43	7.29036	54.5932	2.90466	Up	1.38275e-08	2.88444e-07	-	-	-	-	-
Unigene51135_S2_3	318	12	86	8.5742	64.2071	2.90466	Up	6.29772e-16	2.39428e-14	-	-	-	-	-
CL9032.Contig2_S2_3	466	6	43	2.92553	21.9076	2.90466	Up	1.38275e-08	2.88526e-07	-	-	-	-	-
CL7676.Contig4_S2_1	1435	60	429	9.50033	70.9769	2.9013	Up	1.36063e-73	2.57573e-71	K13065|1|6e-11|67.4|vvi:100265530|shikimate O-hydroxycinnamoyltransferase [EC:2.3.1.133];K15400|3|4e-09|61.2|ath:AT5G41040|omega-hydroxypalmitate O-feruloyl transferase [EC:2.3.1.188]	-	-	-	gi|470149321|ref|XP_004310187.1|/1.03544e-55/PREDICTED: salutaridinol 7-O-acetyltransferase-like [Fragaria vesca subsp. vesca]
Unigene48269_S2_3	660	21	150	7.22961	53.9584	2.89986	Up	1.02879e-26	6.67581e-25	-	GO:0005576//extracellular region	GO:0046914//transition metal ion binding;GO:0004871//signal transducer activity;GO:0016491//oxidoreductase activity;GO:0016209//antioxidant activity	GO:0008152//metabolic process	gi|449435160|ref|XP_004135363.1|/2.32168e-73/PREDICTED: germin-like protein subfamily 3 member 2-like [Cucumis sativus]
CL1044.Contig1_S2_3	1179	9	64	1.73448	12.8878	2.89343	Up	3.8554e-12	1.1253e-10	-	GO:0016020//membrane	GO:0005548//phospholipid transporter activity	GO:0051234//establishment of localization	gi|413935480|gb|AFW70031.1|/3.25113e-103/putative CRAL/TRIO domain containing, Sec14p-like phosphatidylinositol transfer family protein [Zea mays]
CL11076.Contig1_S2_3	688	27	192	8.91692	66.2559	2.89343	Up	1.03746e-33	8.67638e-32	-	-	-	-	-
Unigene72883_S2_3	237	6	42	5.75231	42.0739	2.87071	Up	2.49608e-08	5.04317e-07	-	-	-	-	-
Unigene73902_S2_1	189	5	35	6.01101	43.9661	2.87071	Up	3.90648e-07	6.76099e-06	-	-	-	-	-
CL2245.Contig1_S2_1	770	7	49	2.0656	15.1083	2.87071	Up	1.61512e-09	3.71625e-08	-	-	-	-	-
CL5296.Contig1_S2_3	472	4	28	1.92556	14.0841	2.87071	Up	6.22416e-06	8.97085e-05	-	-	-	-	gi|297828203|ref|XP_002881984.1|/6.9855e-06/hypothetical protein ARALYDRAFT_903922 [Arabidopsis lyrata subsp. lyrata]
CL879.Contig3_S2_1	346	4	28	2.62678	19.2129	2.87071	Up	6.22416e-06	8.97261e-05	K13416|1|3e-58|220|rcu:RCOM_1534760|brassinosteroid insensitive 1-associated receptor kinase 1 [EC:2.7.10.1 2.7.11.1];K13418|5|3e-54|207|vvi:100247683|somatic embryogenesis receptor kinase 1 [EC:2.7.10.1 2.7.11.1]	GO:0031224//intrinsic to membrane	GO:0004871//signal transducer activity;GO:0004713//protein tyrosine kinase activity;GO:0016628//oxidoreductase activity, acting on the CH-CH group of donors, NAD or NADP as acceptor;GO:0032559	GO:0006464//cellular protein modification process	gi|255558673|ref|XP_002520361.1|/5.55402e-57/BRASSINOSTEROID INSENSITIVE 1-associated receptor kinase 1 precursor, putative [Ricinus communis]
Unigene98064_S2_3	744	47	328	14.3537	104.668	2.86632	Up	5.83776e-56	8.40236e-54	K02965|1|9e-24|108|ath:AT5G47320|small subunit ribosomal protein S19;K13195|2|2e-19|94.0|pop:POPTR_712972|cold-inducible RNA-binding protein;K11294|3|9e-18|88.6|smo:SELMODRAFT_15428|nucleolin	-	GO:0005488//binding	-	gi|460388396|ref|XP_004239853.1|/7.64662e-42/PREDICTED: glycine-rich RNA-binding protein 2, mitochondrial-like [Solanum lycopersicum]
Unigene85406_S2_3	689	69	481	22.7546	165.744	2.86473	Up	2.99474e-81	6.47191e-79	K09286|1|6e-24|108|aly:ARALYDRAFT_897795|EREBP-like factor	-	-	-	gi|351724493|ref|NP_001238595.1|/5.82457e-30/ethylene-responsive element binding factor 4 [Glycine max]
Unigene15884_S2_3	418	41	285	22.2868	161.875	2.86062	Up	9.82196e-49	1.24063e-46	-	-	-	GO:0009414//response to water deprivation	gi|255630218|gb|ACU15464.1|/6.10342e-24/unknown [Glycine max]
Unigene83199_S2_1	276	11	76	9.05572	65.3757	2.85185	Up	5.4822e-14	1.83645e-12	-	-	-	-	-
Unigene24864_S2_1	442	20	138	10.2813	74.1256	2.84995	Up	2.8138e-24	1.65045e-22	K11434|1|1e-63|239|vvi:100266357|protein arginine N-methyltransferase 1 [EC:2.1.1.-]	GO:0031981//nuclear lumen	GO:0005515//protein binding;GO:0016274//protein-arginine N-methyltransferase activity	GO:0016571//histone methylation;GO:0018216//peptidyl-arginine methylation	gi|462397712|gb|EMJ03380.1|/2.98953e-63/hypothetical protein PRUPE_ppa006645mg [Prunus persica]
Unigene76134_S2_3	572	8	55	3.17785	22.8285	2.84472	Up	1.89653e-10	4.78779e-09	K12843|1|6e-55|211|vvi:100248403|U4/U6 small nuclear ribonucleoprotein PRP3	GO:0044464//cell part	GO:0017111//nucleoside-triphosphatase activity;GO:0015604//organic phosphonate transmembrane transporter activity;GO:0032559	GO:0009207;GO:0051234//establishment of localization	gi|470146430|ref|XP_004308829.1|/4.02918e-59/PREDICTED: ABC transporter G family member 6-like [Fragaria vesca subsp. vesca]
CL4523.Contig2_S2_1	268	40	274	33.9129	242.732	2.83946	Up	1.46061e-46	1.73993e-44	-	-	-	GO:0050896//response to stimulus	gi|449436499|ref|XP_004136030.1|/4.51235e-22/PREDICTED: universal stress protein MJ0531-like [Cucumis sativus]
Unigene16643_S2_3	521	18	123	7.85008	56.0504	2.83595	Up	1.09448e-21	5.69883e-20	-	GO:0043231//intracellular membrane-bounded organelle	-	-	gi|449443153|ref|XP_004139345.1|/6.13411e-18/PREDICTED: uncharacterized protein LOC101209110 [Cucumis sativus]
CL12361.Contig1_S2_3	264	6	41	5.16401	36.8716	2.83595	Up	4.49394e-08	8.80296e-07	K00815|1|4e-26|114|vvi:100259032|tyrosine aminotransferase [EC:2.6.1.5]	-	GO:0070547;GO:0048037//cofactor binding;GO:0016846//carbon-sulfur lyase activity	GO:0008652//cellular amino acid biosynthetic process	gi|359485211|ref|XP_003633233.1|/7.21298e-25/PREDICTED: tyrosine aminotransferase isoform 2 [Vitis vinifera]
Unigene17158_S2_1	1016	11	75	2.46002	17.5258	2.83274	Up	9.82838e-14	3.2522e-12	-	-	-	-	-
Unigene80079_S2_1	713	58	394	18.4832	131.195	2.82743	Up	5.81888e-66	9.91388e-64	K03671|1|4e-42|169|pop:POPTR_263504|thioredoxin 1	GO:0009536//plastid	GO:0015036//disulfide oxidoreductase activity	GO:0051234//establishment of localization;GO:0018904;GO:0019725//cellular homeostasis;GO:0006091//generation of precursor metabolites and energy	gi|462396794|gb|EMJ02593.1|/2.7011e-49/hypothetical protein PRUPE_ppa012199mg [Prunus persica]
Unigene27799_S2_3	1487	9	61	1.37522	9.73936	2.82417	Up	2.23672e-11	6.11662e-10	-	GO:0005618//cell wall	GO:0005515//protein binding;GO:0004175//endopeptidase activity	GO:0019538//protein metabolic process;GO:0044092//negative regulation of molecular function	gi|225444712|ref|XP_002278292.1|/0/PREDICTED: subtilisin-like protease [Vitis vinifera]
Unigene204_S2_1	585	36	244	13.9825	99.0251	2.82417	Up	2.0879e-41	2.17894e-39	-	-	-	-	-
Unigene50975_S2_1	273	4	27	3.32918	23.4808	2.81824	Up	1.12369e-05	0.000154509	-	-	-	-	-
CL8482.Contig1_S2_1	855	16	108	4.252	29.9895	2.81824	Up	4.27846e-19	1.98006e-17	-	-	-	-	-
Unigene15530_S2_3	336	4	27	2.70496	19.0781	2.81824	Up	1.12369e-05	0.00015448	K10526|1|2e-36|148|aly:ARALYDRAFT_472278|OPC-8:0 CoA ligase 1 [EC:6.2.1.-]	-	GO:0016703	GO:0008152//metabolic process	gi|255547814|ref|XP_002514964.1|/1.34198e-42/AMP dependent CoA ligase, putative [Ricinus communis]
Unigene12368_S2_1	219	4	27	4.15007	29.2706	2.81824	Up	1.12369e-05	0.000154538	-	-	-	-	-
CL2078.Contig5_S2_1	954	31	207	7.38334	51.515	2.80265	Up	4.36444e-35	3.83385e-33	K00218|1|5e-136|481|vvi:100255647|protochlorophyllide reductase [EC:1.3.1.33]	GO:0009536//plastid	GO:0016628//oxidoreductase activity, acting on the CH-CH group of donors, NAD or NADP as acceptor	GO:0006779//porphyrin-containing compound biosynthetic process	gi|359493870|ref|XP_002284769.2|/6.84616e-135/PREDICTED: protochlorophyllide reductase, chloroplastic-like [Vitis vinifera]
CL3355.Contig4_S2_1	1296	49	327	8.59074	59.9038	2.80179	Up	1.65556e-54	2.34147e-52	-	-	-	-	gi|460412932|ref|XP_004251850.1|/2.06185e-61/PREDICTED: FAD-dependent urate hydroxylase-like [Solanum lycopersicum]
Unigene24911_S2_1	429	6	40	3.17785	22.1368	2.80032	Up	8.06868e-08	1.5239e-06	K14844|1|2e-08|56.2|vvi:100255113|pumilio homology domain family member 6	-	GO:0005488//binding	-	gi|296083316|emb|CBI22952.3|/1.80893e-07/unnamed protein product [Vitis vinifera]
Unigene2430_S2_1	382	5	33	2.97403	20.5098	2.78582	Up	1.265e-06	2.03995e-05	K00695|1|1e-50|196|vvi:100266759|sucrose synthase [EC:2.4.1.13]	GO:0030312//external encapsulating structure	GO:0035251//UDP-glucosyltransferase activity	GO:0052545;GO:0005984//disaccharide metabolic process	gi|460373740|ref|XP_004232672.1|/4.3801e-54/PREDICTED: sucrose synthase 7-like [Solanum lycopersicum]
Unigene24393_S2_1	969	5	33	1.17243	8.0854	2.78582	Up	1.265e-06	2.0395e-05	K08867|1|3e-100|363|smo:SELMODRAFT_136322|WNK lysine deficient protein kinase [EC:2.7.11.1];K12132|5|1e-95|348|aly:ARALYDRAFT_317356|serine/threonine-protein kinase WNK1 [EC:2.7.11.1]	-	GO:0004702//receptor signaling protein serine/threonine kinase activity;GO:0032559	GO:0006464//cellular protein modification process	gi|359485884|ref|XP_002270768.2|/6.18495e-131/PREDICTED: probable serine/threonine-protein kinase WNK11-like [Vitis vinifera]
Unigene68952_S2_3	2066	91	596	10.0081	68.49	2.77473	Up	5.57826e-97	1.45953e-94	K14638|1|5e-113|407|sbi:SORBI_01g009890|solute carrier family 15 (peptide/histidine transporter), member 3/4	-	-	-	gi|255552447|ref|XP_002517267.1|/0/nitrate transporter, putative [Ricinus communis]
CL4833.Contig1_S2_1	1350	73	478	12.2865	84.0632	2.7744	Up	4.14748e-78	8.58329e-76	K03426|1|3e-155|546|vvi:100259453|NAD+ diphosphatase [EC:3.6.1.22]	GO:0009536//plastid	GO:0043169//cation binding;GO:0004551//nucleotide diphosphatase activity	-	gi|462397594|gb|EMJ03262.1|/1.2452e-157/hypothetical protein PRUPE_ppa005825mg [Prunus persica]
Unigene85154_S2_3	1047	35	228	7.59558	51.7011	2.76696	Up	5.45578e-38	5.17741e-36	-	-	-	-	gi|225453791|ref|XP_002275558.1|/2.79896e-23/PREDICTED: uncharacterized protein LOC100252268 [Vitis vinifera]
CL900.Contig2_S2_1	1911	4	26	0.475597	3.23016	2.7638	Up	2.02062e-05	0.000265625	K00592|1|5e-21|101|aly:ARALYDRAFT_471564|[ribulose-bisphosphate carboxylase]-lysine N-methyltransferase [EC:2.1.1.127];K05302|3|2e-12|72.8|cre:CHLREDRAFT_174261|SET domain-containing protein 6	GO:0009536//plastid	GO:0008757//S-adenosylmethionine-dependent methyltransferase activity	GO:0006730//one-carbon metabolic process	gi|224129218|ref|XP_002320530.1|/0/predicted protein [Populus trichocarpa]
Unigene78527_S2_1	253	6	39	5.38853	36.5979	2.7638	Up	1.44455e-07	2.63649e-06	-	GO:0031981//nuclear lumen	GO:0003676//nucleic acid binding	GO:0010260//organ senescence;GO:0006950//response to stress;GO:0009692	gi|224286903|gb|ACN41154.1|/1.16534e-14/unknown [Picea sitchensis]
Unigene12502_S2_3	192	6	39	7.10051	48.2253	2.7638	Up	1.44455e-07	2.63584e-06	-	-	-	-	-
Unigene68594_S2_3	1598	35	227	4.97658	33.7257	2.76062	Up	9.68452e-38	9.1078e-36	-	-	-	-	gi|255577821|ref|XP_002529784.1|/1.00218e-31/hypothetical protein RCOM_0251200 [Ricinus communis]
Unigene15366_S2_3	324	15	97	10.5193	71.0785	2.75638	Up	6.39886e-17	2.57434e-15	K14820|1|2e-14|75.1|rcu:RCOM_1362610|ribosome biogenesis protein BRX1	-	-	-	gi|470110819|ref|XP_004291660.1|/9.84252e-14/PREDICTED: ribosome biogenesis protein BRX1 homolog [Fragaria vesca subsp. vesca]
CL4544.Contig1_S2_3	393	5	32	2.89079	19.3317	2.74143	Up	2.2649e-06	3.50727e-05	K00750|1|5e-14|74.3|rcu:RCOM_1590700|glycogenin glucosyltransferase [EC:2.4.1.186]	-	GO:0016740//transferase activity	-	gi|321268079|gb|ADW78842.1|/6.2145e-64/galactinol synthase [Solanum commersonii]
Unigene92245_S2_3	597	10	64	3.80597	25.4517	2.74143	Up	1.50193e-11	4.16475e-10	-	-	-	-	gi|255572016|ref|XP_002526949.1|/6.0788e-40/protein binding protein, putative [Ricinus communis]
Unigene42559_S2_3	440	5	32	2.582	17.2667	2.74143	Up	2.2649e-06	3.50801e-05	-	-	-	-	-
CL9717.Contig1_S2_1	2077	8	51	0.875171	5.82969	2.73578	Up	1.93855e-09	4.42569e-08	K03267|1|0.0|790|vvi:100249117|peptide chain release factor subunit 3	GO:0043231//intracellular membrane-bounded organelle	GO:0017111//nucleoside-triphosphatase activity;GO:0004779//sulfate adenylyltransferase activity;GO:0032561//guanyl ribonucleotide binding;GO:0008079//translation termination factor activity	GO:0006412//translation;GO:0009207	gi|225456085|ref|XP_002280982.1|/0/PREDICTED: eukaryotic peptide chain release factor GTP-binding subunit ERF3B-like [Vitis vinifera]
Unigene63454_S2_1	915	38	242	9.4363	62.7922	2.73429	Up	9.79384e-40	9.802e-38	K00517|1|3e-97|353|ath:AT1G01190|[EC:1.14.-.-];K09754|5|6e-52|202|osa:4339188|coumaroylquinate(coumaroylshikimate) 3'-monooxygenase [EC:1.14.13.36]	GO:0044464//cell part	GO:0016709//oxidoreductase activity, acting on paired donors, with incorporation or reduction of molecular oxygen, NAD(P)H as one donor, and incorporation of one atom of oxygen;GO:0005506//iron ion binding	GO:0008152//metabolic process;GO:0048608//reproductive structure development	gi|224130624|ref|XP_002320887.1|/4.35289e-107/cytochrome P450 [Populus trichocarpa]
Unigene6029_S2_1	443	14	89	7.18065	47.6977	2.73173	Up	1.68611e-15	6.25131e-14	K02921|1|1e-48|189|vvi:100254103|large subunit ribosomal protein L37Ae	GO:0030529//ribonucleoprotein complex	GO:0043169//cation binding;GO:0005198//structural molecule activity	GO:0010467//gene expression	gi|462405499|gb|EMJ10963.1|/1.03227e-47/hypothetical protein PRUPE_ppa013350mg [Prunus persica]
CL1128.Contig5_S2_3	389	17	108	9.92976	65.9152	2.73078	Up	1.63663e-18	7.36041e-17	K13263|1|1e-11|66.2|gmx:100101902|isoflavone 7-O-glucosyltransferase [EC:2.4.1.170];K12356|2|6e-09|57.4|vvi:100265092|coniferyl-alcohol glucosyltransferase [EC:2.4.1.111];K08237|3|1e-08|56.2|ath:AT1G01390|hydroquinone glucosyltransferase [EC:2.4.1.218]	-	-	-	gi|37993667|gb|AAR06919.1|/4.83496e-21/UDP-glycosyltransferase 88B1 [Stevia rebaudiana]
CL9496.Contig3_S2_3	618	6	38	2.20598	14.5984	2.72632	Up	2.57844e-07	4.5683e-06	K07213|1|7e-10|62.0|bdi:100823139|copper chaperone	GO:0016020//membrane	GO:0043169//cation binding	GO:0006812//cation transport;GO:0009408//response to heat	gi|462397226|gb|EMJ03025.1|/1.25854e-67/hypothetical protein PRUPE_ppa012801mg [Prunus persica]
Unigene20295_S2_3	666	6	38	2.04699	13.5463	2.72632	Up	2.57844e-07	4.56719e-06	-	-	-	-	gi|343887311|dbj|BAK61857.1|/5.03029e-07/ankyrin repeat family protein [Citrus unshiu]
CL3333.Contig2_S2_3	487	6	38	2.79938	18.5253	2.72632	Up	2.57844e-07	4.56609e-06	K00162|1|4e-79|291|mtr:MTR_7g005380|pyruvate dehydrogenase E1 component subunit beta [EC:1.2.4.1]	GO:0043231//intracellular membrane-bounded organelle	GO:0016616//oxidoreductase activity, acting on the CH-OH group of donors, NAD or NADP as acceptor;GO:0048037//cofactor binding;GO:0004738//pyruvate dehydrogenase activity;GO:0000166//nucleotide binding	GO:0006007//glucose catabolic process	gi|357501349|ref|XP_003620963.1|/4.36665e-78/Pyruvate dehydrogenase E1 component subunit beta [Medicago truncatula]
CL344.Contig4_S2_1	222	10	63	10.235	67.3751	2.71871	Up	2.66844e-11	7.25121e-10	K11434|1|3e-33|137|osa:4346843|protein arginine N-methyltransferase 1 [EC:2.1.1.-]	GO:0031981//nuclear lumen	GO:0005515//protein binding;GO:0016274//protein-arginine N-methyltransferase activity	GO:0016571//histone methylation;GO:0018216//peptidyl-arginine methylation	gi|48716647|dbj|BAD23315.1|/4.6913e-32/putative protein-arginine N-methyltransferase [Oryza sativa Japonica Group]
CL6872.Contig1_S2_3	774	17	107	4.99054	32.8212	2.71736	Up	2.89968e-18	1.28281e-16	K14009|1|8e-34|142|gmx:100798727|B-cell receptor-associated protein 31	GO:0031090//organelle membrane;GO:0043231//intracellular membrane-bounded organelle;GO:0031224//intrinsic to membrane	-	GO:0015031//protein transport	gi|460412267|ref|XP_004251523.1|/3.9992e-36/PREDICTED: uncharacterized protein LOC101250189 [Solanum lycopersicum]
Unigene13620_S2_3	531	7	44	2.99532	19.673	2.71543	Up	2.96836e-08	5.9498e-07	-	-	-	-	gi|462413932|gb|EMJ18981.1|/4.4509e-35/hypothetical protein PRUPE_ppa020036mg [Prunus persica]
Unigene68620_S2_3	1362	34	213	5.67206	37.1291	2.7106	Up	7.67766e-35	6.66437e-33	K03935|1|9e-56|216|ath:ArthMp043|NADH dehydrogenase (ubiquinone) Fe-S protein 2 [EC:1.6.5.3 1.6.99.3]	GO:0030964;GO:0005746//mitochondrial respiratory chain	GO:0016651//oxidoreductase activity, acting on NAD(P)H;GO:0048037//cofactor binding;GO:0000166//nucleotide binding	GO:0015980//energy derivation by oxidation of organic compounds	gi|44889037|sp|P93306.2|NDUS2_ARATH/2.36054e-55/RecName: Full=NADH dehydrogenase [ubiquinone] iron-sulfur protein 2; AltName: Full=NADH dehydrogenase subunit 7
Unigene93204_S2_3	531	4	25	1.71161	11.1778	2.70721	Up	3.61806e-05	0.000454575	-	GO:0005576//extracellular region	-	-	gi|460394923|ref|XP_004243039.1|/1.00808e-34/PREDICTED: tetratricopeptide repeat protein 27 homolog [Solanum lycopersicum]
Unigene54646_S2_3	536	4	25	1.69564	11.0735	2.70721	Up	3.61806e-05	0.000454653	-	GO:0009534//chloroplast thylakoid	GO:0070011//peptidase activity, acting on L-amino acid peptides	GO:0019538//protein metabolic process;GO:0007165//signal transduction	gi|462399175|gb|EMJ04843.1|/6.95371e-36/hypothetical protein PRUPE_ppa004244mg [Prunus persica]
CL4393.Contig2_S2_3	1107	12	75	2.46305	16.0852	2.70721	Up	3.73542e-13	1.17805e-11	K14852|1|2e-110|397|vvi:100252416|regulator of ribosome biosynthesis	GO:0031981//nuclear lumen	-	GO:0022613//ribonucleoprotein complex biogenesis	gi|460412354|ref|XP_004251566.1|/5.60923e-110/PREDICTED: ribosome biogenesis regulatory protein homolog [Solanum lycopersicum]
Unigene1087_S2_1	383	4	25	2.37302	15.4972	2.70721	Up	3.61806e-05	0.000454497	-	-	-	-	-
Unigene36978_S2_1	382	75	468	44.6105	290.867	2.7049	Up	1.77641e-74	3.38029e-72	K09872|1|2e-58|221|aly:ARALYDRAFT_492536|aquaporin PIP	GO:0031224//intrinsic to membrane	-	GO:0006810//transport	gi|335954641|gb|AEH76327.1|/2.02259e-59/plasma membrane intrinsic protein 1 [Jatropha curcas]
Unigene48279_S2_3	752	9	56	2.71934	17.68	2.70079	Up	4.02732e-10	9.87435e-09	K13128|1|4e-31|132|gmx:100805423|zinc finger CCHC domain-containing protein 8;K10268|3|5e-24|109|gmx:100812999|F-box and leucine-rich repeat protein 2/20	-	-	-	gi|296089716|emb|CBI39535.3|/3.85017e-73/unnamed protein product [Vitis vinifera]
Unigene2082_S2_3	334	9	56	6.12259	39.8064	2.70079	Up	4.02732e-10	9.87104e-09	-	-	-	-	-
CL12007.Contig3_S2_3	541	5	31	2.09997	13.6043	2.69562	Up	4.04054e-06	6.00556e-05	-	GO:0016020//membrane;GO:0005618//cell wall	GO:0004857//enzyme inhibitor activity	GO:0001906//cell killing;GO:0006952//defense response	gi|11387188|sp|P82659.1|DFSD2_HELAN/1.25046e-24/RecName: Full=Defensin SD2; AltName: Full=Flower-specific gamma-thionin; Flags: Precursor
Unigene9109_S2_1	435	5	31	2.61168	16.9194	2.69562	Up	4.04054e-06	6.00434e-05	K03327|1|1e-48|189|vvi:100241893|multidrug resistance protein, MATE family	-	GO:0022857//transmembrane transporter activity	GO:0006810//transport	gi|147858860|emb|CAN78689.1|/6.12208e-48/hypothetical protein VITISV_039558 [Vitis vinifera]
CL9150.Contig1_S2_1	565	5	31	2.01076	13.0264	2.69562	Up	4.04054e-06	6.008e-05	K15305|1|8e-87|317|rcu:RCOM_0598020|vacuole morphology and inheritance protein 14	-	-	-	gi|255570069|ref|XP_002525997.1|/8.37449e-86/conserved hypothetical protein [Ricinus communis]
Unigene19347_S2_3	969	5	31	1.17243	7.59538	2.69562	Up	4.04054e-06	6.00678e-05	-	GO:0044464//cell part	-	GO:0009987//cellular process;GO:0006811//ion transport;GO:0010038//response to metal ion	gi|449461561|ref|XP_004148510.1|/1.58381e-110/PREDICTED: aluminum-activated malate transporter 12-like [Cucumis sativus]
CL259.Contig1_S2_3	669	17	105	5.77381	37.2627	2.69014	Up	9.06888e-18	3.89446e-16	-	GO:0043231//intracellular membrane-bounded organelle	-	-	gi|225454563|ref|XP_002263294.1|/5.1336e-52/PREDICTED: uncharacterized protein LOC100242649 [Vitis vinifera]
CL1525.Contig3_S2_1	582	6	37	2.34244	15.0935	2.68785	Up	4.58798e-07	7.85327e-06	-	-	-	-	gi|470102432|ref|XP_004287658.1|/5.25961e-17/PREDICTED: uncharacterized protein LOC101302974 [Fragaria vesca subsp. vesca]
Unigene68762_S2_3	1519	6	37	0.897497	5.78303	2.68785	Up	4.58798e-07	7.85511e-06	K02575|1|0.0|686|rcu:RCOM_0023970|MFS transporter, NNP family, nitrate/nitrite transporter	GO:0016020//membrane	-	GO:0006810//transport	gi|385724802|gb|AFI74368.1|/0/nitrate transporter [Gossypium hirsutum]
Unigene44735_S2_3	414	7	43	3.84182	24.6592	2.68227	Up	5.27162e-08	1.02116e-06	-	-	-	-	-
Unigene54689_S2_1	305	7	43	5.2148	33.4719	2.68227	Up	5.27162e-08	1.02143e-06	K04733|1|3e-25|111|smo:SELMODRAFT_159261|interleukin-1 receptor-associated kinase 4 [EC:2.7.11.1];K00924|3|8e-25|109|osa:4333912|[EC:2.7.1.-]	-	GO:0030246//carbohydrate binding;GO:0004713//protein tyrosine kinase activity;GO:0032559	GO:0006464//cellular protein modification process;GO:0008037//cell recognition	gi|224146694|ref|XP_002326101.1|/3.42793e-38/predicted protein [Populus trichocarpa]
CL4989.Contig1_S2_3	529	24	147	10.3085	65.9741	2.67807	Up	3.34508e-24	1.95738e-22	-	-	-	-	-
Unigene20194_S2_1	417	41	251	22.3402	142.906	2.67735	Up	2.95614e-40	2.99958e-38	K00924|1|1e-15|79.7|ath:AT1G30270|[EC:2.7.1.-];K07198|4|2e-08|55.8|cre:CHLREDRAFT_106184|5'-AMP-activated protein kinase, catalytic alpha subunit [EC:2.7.11.11]	-	GO:0004674//protein serine/threonine kinase activity;GO:0032559	GO:0006464//cellular protein modification process;GO:0032501//multicellular organismal process;GO:0006972//hyperosmotic response;GO:0009926//auxin polar transport;GO:0023052//signaling	gi|217072624|gb|ACJ84672.1|/1.95311e-25/unknown [Medicago truncatula]
Unigene3046_S2_1	658	9	55	3.10782	19.8449	2.67479	Up	7.13316e-10	1.6989e-08	-	-	-	-	gi|255563425|ref|XP_002522715.1|/6.9627e-14/serine-threonine protein kinase, plant-type, putative [Ricinus communis]
Unigene43159_S2_1	174	9	55	11.7526	75.0456	2.67479	Up	7.13316e-10	1.69946e-08	-	-	-	-	-
Unigene51418_S2_3	811	10	61	2.80168	17.8575	2.67217	Up	8.37224e-11	2.17967e-09	-	GO:0044464//cell part	GO:0043167//ion binding;GO:0008422//beta-glucosidase activity	GO:0044238//primary metabolic process	gi|224086294|ref|XP_002307845.1|/9.58711e-129/predicted protein [Populus trichocarpa]
Unigene12119_S2_1	687	24	146	7.93768	50.4554	2.66822	Up	5.89296e-24	3.41554e-22	K00517|1|2e-57|220|ath:AT1G01190|[EC:1.14.-.-];K05280|5|1e-16|84.7|osa:4348304|flavonoid 3'-monooxygenase [EC:1.14.13.21]	-	GO:0016491//oxidoreductase activity;GO:0005506//iron ion binding	-	gi|332071121|gb|AED99879.1|/7.06622e-68/cytochrome P450, partial [Panax notoginseng]
Unigene9912_S2_3	278	14	85	11.4425	72.5915	2.66539	Up	1.65103e-14	5.71626e-13	-	-	-	-	-
Unigene5313_S2_1	982	67	404	15.5025	97.6745	2.65548	Up	2.96172e-63	4.84327e-61	K01551|1|1e-139|493|vvi:100252297|arsenite-transporting ATPase [EC:3.6.3.16]	GO:0044464//cell part	GO:0032559;GO:0019829//cation-transporting ATPase activity	GO:0030003//cellular cation homeostasis;GO:0006811//ion transport	gi|460406235|ref|XP_004248572.1|/2.31167e-141/PREDICTED: ATPase ASNA1 homolog [Solanum lycopersicum]
CL1863.Contig2_S2_3	1773	44	265	5.63876	35.4853	2.65377	Up	5.12488e-42	5.39445e-40	K00001|1|4e-22|104|gmx:100787307|alcohol dehydrogenase [EC:1.1.1.1]	-	GO:0003676//nucleic acid binding	GO:0007275//multicellular organismal development	gi|462399313|gb|EMJ04981.1|/0/hypothetical protein PRUPE_ppa001983mg [Prunus persica]
CL680.Contig1_S2_3	681	6	36	2.00191	12.5507	2.64832	Up	8.13692e-07	1.34564e-05	K09264|1|6e-07|52.4|zma:542041|MADS-box transcription factor, plant	GO:0043231//intracellular membrane-bounded organelle	-	GO:0010048//vernalization response;GO:0009908//flower development;GO:0006351//transcription, DNA-dependent	gi|34452087|gb|AAQ72500.1|/3.86785e-10/MADS-box protein 15 [Petunia x hybrida]
Unigene61882_S2_3	234	5	30	4.85505	30.4381	2.64832	Up	7.18088e-06	0.00010231	K12843|1|4e-11|64.3|vvi:100248403|U4/U6 small nuclear ribonucleoprotein PRP3;K05681|2|2e-08|55.5|olu:OSTLU_38326|ATP-binding cassette, subfamily G (WHITE), member 2	GO:0044464//cell part	GO:0017111//nucleoside-triphosphatase activity;GO:0015604//organic phosphonate transmembrane transporter activity;GO:0032559	GO:0009207	gi|462410127|gb|EMJ15461.1|/3.22905e-28/hypothetical protein PRUPE_ppa024858mg [Prunus persica]
Unigene48580_S2_1	380	6	36	3.58762	22.4921	2.64832	Up	8.13692e-07	1.34594e-05	K13420|1|2e-13|72.0|rcu:RCOM_0633880|LRR receptor-like serine/threonine-protein kinase FLS2 [EC:2.7.11.1]	-	GO:0005488//binding	GO:0009725//response to hormone stimulus;GO:0051301//cell division	gi|225442935|ref|XP_002265327.1|/2.66967e-35/PREDICTED: protein TOO MANY MOUTHS-like [Vitis vinifera]
Unigene68192_S2_3	1462	15	90	2.33122	14.6153	2.64832	Up	3.4706e-15	1.26497e-13	-	-	GO:0004553//hydrolase activity, hydrolyzing O-glycosyl compounds	GO:0005975//carbohydrate metabolic process	gi|356509525|ref|XP_003523498.1|/0/PREDICTED: exoglucanase xynX-like [Glycine max]
Unigene50957_S2_1	311	7	42	5.11419	32.0627	2.64832	Up	9.33508e-08	1.74955e-06	K13496|1|5e-28|120|ath:AT2G36790|UDP-glucosyl transferase 73C [EC:2.4.1.-]	-	GO:0035251//UDP-glucosyltransferase activity	GO:0051553	gi|462397507|gb|EMJ03175.1|/4.17209e-28/hypothetical protein PRUPE_ppa004804mg [Prunus persica]
Unigene12482_S2_3	319	4	24	2.84911	17.8621	2.64832	Up	6.44912e-05	0.000768617	-	-	-	-	gi|470125047|ref|XP_004298518.1|/8.12529e-08/PREDICTED: F-box/FBD/LRR-repeat protein At1g13570-like [Fragaria vesca subsp. vesca]
Unigene21423_S2_3	184	4	24	4.93948	30.9674	2.64832	Up	6.44912e-05	0.000768742	-	GO:0009536//plastid	-	-	gi|356503236|ref|XP_003520417.1|/4.11887e-20/PREDICTED: pentatricopeptide repeat-containing protein At1g02150-like [Glycine max]
Unigene42069_S2_1	788	17	102	4.90187	30.7316	2.64832	Up	4.96856e-17	2.02561e-15	K04733|1|4e-33|139|smo:SELMODRAFT_33807|interleukin-1 receptor-associated kinase 4 [EC:2.7.11.1];K13416|4|7e-30|129|rcu:RCOM_1534760|brassinosteroid insensitive 1-associated receptor kinase 1 [EC:2.7.10.1 2.7.11.1]	-	GO:0005488//binding;GO:0004672//protein kinase activity	GO:0009987//cellular process	gi|462413194|gb|EMJ18243.1|/1.60023e-72/hypothetical protein PRUPE_ppa001472mg [Prunus persica]
Unigene62191_S2_3	232	5	30	4.8969	30.7005	2.64832	Up	7.18088e-06	0.00010233	-	-	-	-	-
Unigene6900_S2_3	1052	119	714	25.7022	161.137	2.64832	Up	3.76802e-110	1.16476e-107	K14820|1|1e-134|477|vvi:100247988|ribosome biogenesis protein BRX1	-	GO:0016876//ligase activity, forming aminoacyl-tRNA and related compounds;GO:0032559	GO:0010467//gene expression	gi|470110819|ref|XP_004291660.1|/8.79482e-134/PREDICTED: ribosome biogenesis protein BRX1 homolog [Fragaria vesca subsp. vesca]
CL7155.Contig2_S2_1	836	108	642	29.3533	182.323	2.6349	Up	1.13926e-98	3.04611e-96	-	GO:0016020//membrane	-	GO:0006950//response to stress	gi|255556366|ref|XP_002519217.1|/1.45019e-58/conserved hypothetical protein [Ricinus communis]
Unigene13589_S2_3	807	23	136	6.4758	40.0108	2.62726	Up	4.6552e-22	2.47313e-20	K12843|1|1e-38|158|vvi:100248403|U4/U6 small nuclear ribonucleoprotein PRP3;K05681|2|1e-30|131|cme:CMS467C|ATP-binding cassette, subfamily G (WHITE), member 2;K05658|4|3e-19|93.6|aly:ARALYDRAFT_473002|ATP-binding cassette, subfamily B (MDR/TAP), member 1	GO:0044464//cell part	GO:0017111//nucleoside-triphosphatase activity;GO:0032559	GO:0009207	gi|470106878|ref|XP_004289783.1|/1.34722e-82/PREDICTED: ABC transporter G family member 8-like [Fragaria vesca subsp. vesca]
CL2729.Contig1_S2_1	1025	114	673	25.2709	155.884	2.62493	Up	6.4253e-103	1.81048e-100	-	-	-	-	-
CL8651.Contig2_S2_1	327	10	59	6.94851	42.8367	2.62407	Up	2.60466e-10	6.50597e-09	K04079|1|1e-22|102|pop:POPTR_550613|molecular chaperone HtpG	GO:0044424//intracellular part	GO:0005515//protein binding;GO:0032559	GO:0044267//cellular protein metabolic process;GO:0050896//response to stimulus	gi|224056837|ref|XP_002299048.1|/1.66929e-21/predicted protein [Populus trichocarpa]
Unigene83362_S2_1	480	19	112	8.99398	55.3973	2.62278	Up	2.20958e-18	9.85847e-17	K08073|1|8e-64|240|vvi:100243613|bifunctional polynucleotide phosphatase/kinase [EC:3.1.3.32 2.7.1.78]	-	GO:0016772//transferase activity, transferring phosphorus-containing groups;GO:0046914//transition metal ion binding;GO:0003676//nucleic acid binding;GO:0019204//nucleotide phosphatase activity	GO:0006796//phosphate-containing compound metabolic process	gi|225461681|ref|XP_002285464.1|/8.49646e-63/PREDICTED: uncharacterized protein LOC100243613 [Vitis vinifera]
CL3572.Contig3_S2_3	1112	9	53	1.83898	11.3157	2.62135	Up	2.22206e-09	5.03216e-08	-	-	-	-	-
Unigene20144_S2_3	925	9	53	2.21075	13.6033	2.62135	Up	2.22206e-09	5.03371e-08	-	-	-	-	gi|225448311|ref|XP_002264923.1|/7.70788e-35/PREDICTED: uncharacterized protein LOC100257088 [Vitis vinifera]
Unigene73488_S2_1	1589	55	323	7.86463	48.2603	2.61739	Up	4.11152e-50	5.40779e-48	K00924|1|3e-12|71.6|aly:ARALYDRAFT_489138|[EC:2.7.1.-]	GO:0005618//cell wall	GO:0016787//hydrolase activity	-	gi|460400483|ref|XP_004245764.1|/6.227e-151/PREDICTED: aspartic proteinase nepenthesin-1-like [Solanum lycopersicum]
CL9953.Contig1_S2_1	436	56	328	29.1837	178.607	2.61355	Up	8.7931e-51	1.17553e-48	-	-	-	-	gi|224129628|ref|XP_002320633.1|/5.04718e-10/predicted protein [Populus trichocarpa]
Unigene1671_S2_1	1058	27	158	5.79852	35.4554	2.61225	Up	3.05766e-25	1.8559e-23	K01177|1|7e-141|498|vvi:100255167|beta-amylase [EC:3.2.1.2]	GO:0043231//intracellular membrane-bounded organelle	GO:0043167//ion binding;GO:0016160//amylase activity	GO:0005976//polysaccharide metabolic process	gi|359489614|ref|XP_002274612.2|/8.28596e-140/PREDICTED: beta-amylase 2, chloroplastic-like [Vitis vinifera]
CL4235.Contig1_S2_3	599	33	193	12.5178	76.4966	2.61142	Up	1.7074e-30	1.30298e-28	K11129|1|5e-54|208|pop:POPTR_564435|H/ACA ribonucleoprotein complex subunit 2	GO:0032991//macromolecular complex;GO:0031981//nuclear lumen	GO:0003676//nucleic acid binding	-	gi|470126580|ref|XP_004299261.1|/4.85416e-53/PREDICTED: H/ACA ribonucleoprotein complex subunit 2-like protein-like [Fragaria vesca subsp. vesca]
CL5733.Contig1_S2_1	552	2503	14626	1030.29	6290.69	2.61016	Up	0	0	-	GO:0009536//plastid	-	-	gi|45790792|gb|AAS77419.1|/3.34386e-07/water stress induced protein [Brassica oleracea]
Unigene15736_S2_3	560	18	105	7.30338	44.5157	2.60768	Up	3.22574e-17	1.32914e-15	-	GO:0044464//cell part	-	-	gi|470114931|ref|XP_004293658.1|/2.78463e-49/PREDICTED: uncharacterized protein LOC101308262 [Fragaria vesca subsp. vesca]
CL120.Contig3_S2_1	653	6	35	2.08774	12.7253	2.60768	Up	1.43815e-06	2.30145e-05	-	-	-	-	gi|225442174|ref|XP_002275748.1|/4.03091e-22/PREDICTED: uncharacterized protein LOC100265239 [Vitis vinifera]
Unigene45414_S2_3	431	5	29	2.63592	15.9747	2.59941	Up	1.27107e-05	0.000172603	-	-	-	-	-
Unigene76305_S2_3	769	5	29	1.47735	8.9533	2.59941	Up	1.27107e-05	0.000172667	-	GO:0031410//cytoplasmic vesicle	GO:0004175//endopeptidase activity;GO:0005515//protein binding	GO:0019538//protein metabolic process;GO:0044092//negative regulation of molecular function	gi|460374772|ref|XP_004233183.1|/3.16418e-102/PREDICTED: subtilisin-like protease-like [Solanum lycopersicum]
Unigene74727_S2_1	244	10	58	9.31214	56.4352	2.59941	Up	4.57884e-10	1.1178e-08	-	-	-	-	-
CL5076.Contig2_S2_1	303	5	29	3.74944	22.7231	2.59941	Up	1.27107e-05	0.000172635	K06966|1|2e-36|148|pop:POPTR_809842|	-	-	-	gi|462402410|gb|EMJ07967.1|/1.88724e-36/hypothetical protein PRUPE_ppa025305mg [Prunus persica]
Unigene71069_S2_1	1558	48	278	7.00024	42.3632	2.59733	Up	5.40168e-43	5.8714e-41	K12127|1|6e-85|313|vvi:100258790|pseudo-response regulator 1	-	GO:0005488//binding	-	gi|422898326|dbj|BAM67029.1|/1.25166e-95/timing of cab expression 1-like [Chrysanthemum seticuspe f. boreale]
Unigene56020_S2_1	232	8	46	7.83504	47.074	2.58692	Up	3.35418e-08	6.68473e-07	-	-	-	-	gi|462420121|gb|EMJ24384.1|/1.41044e-07/hypothetical protein PRUPE_ppa009203mg [Prunus persica]
Unigene98061_S2_3	1350	21	120	3.53447	21.1037	2.57793	Up	3.00372e-19	1.39984e-17	K08150|1|7e-26|116|aly:ARALYDRAFT_322009|MFS transporter, SP family, solute carrier family 2 (myo-inositol transporter), member 13	GO:0031224//intrinsic to membrane	GO:0016628//oxidoreductase activity, acting on the CH-CH group of donors, NAD or NADP as acceptor;GO:0022891//substrate-specific transmembrane transporter activity	GO:0008152//metabolic process;GO:0071702	gi|470101533|ref|XP_004287225.1|/9.46056e-174/PREDICTED: sugar transport protein 7-like [Fragaria vesca subsp. vesca]
Unigene24628_S2_3	638	20	114	7.12277	42.4224	2.57432	Up	2.4937e-18	1.10789e-16	-	-	-	-	-
Unigene16520_S2_3	996	16	91	3.65006	21.6917	2.57115	Up	6.87718e-15	2.4589e-13	K13420|1|5e-33|139|pop:POPTR_1075175|LRR receptor-like serine/threonine-protein kinase FLS2 [EC:2.7.11.1]	GO:0030312//external encapsulating structure	-	-	gi|225463775|ref|XP_002267653.1|/5.48546e-106/PREDICTED: probably inactive leucine-rich repeat receptor-like protein kinase At2g25790-like [Vitis vinifera]
Unigene14971_S2_1	152	19	108	28.402	168.691	2.57032	Up	2.07276e-17	8.68225e-16	K09872|1|5e-19|90.5|rcu:RCOM_1356060|aquaporin PIP	GO:0031224//intrinsic to membrane	-	GO:0006810//transport	gi|470143451|ref|XP_004307390.1|/9.44818e-20/PREDICTED: probable aquaporin PIP2-5-like [Fragaria vesca subsp. vesca]
CL12553.Contig1_S2_3	1060	81	460	17.3627	103.03	2.569	Up	3.14334e-69	5.53568e-67	-	-	GO:0003676//nucleic acid binding;GO:0001071//nucleic acid binding transcription factor activity	GO:0010087//phloem or xylem histogenesis;GO:0032501//multicellular organismal process	gi|255543138|ref|XP_002512632.1|/1.09734e-91/NAC domain-containing protein, putative [Ricinus communis]
CL1458.Contig1_S2_1	343	6	34	3.97463	23.534	2.56586	Up	2.53268e-06	3.8915e-05	-	-	-	-	-
Unigene86690_S2_3	225	9	51	9.08865	53.8145	2.56586	Up	6.85362e-09	1.47374e-07	-	-	-	-	-
Unigene24329_S2_1	364	29	164	18.1024	106.968	2.56293	Up	1.27495e-25	7.86227e-24	-	-	-	-	gi|460388304|ref|XP_004239808.1|/1.6527e-24/PREDICTED: bifunctional epoxide hydrolase 2-like [Solanum lycopersicum]
Unigene17335_S2_3	573	11	62	4.36192	25.6891	2.55812	Up	1.6547e-10	4.19899e-09	K07566|1|6e-61|231|rcu:RCOM_1677030|tRNA threonylcarbamoyladenosine biosynthesis protein	GO:0043231//intracellular membrane-bounded organelle	-	-	gi|460371908|ref|XP_004231776.1|/5.43299e-64/PREDICTED: uncharacterized protein HI_1198-like [Solanum lycopersicum]
Unigene85015_S2_3	997	147	826	33.5013	196.696	2.55368	Up	4.24896e-122	1.46142e-119	-	GO:0043231//intracellular membrane-bounded organelle	GO:0005488//binding	GO:0006810//transport	gi|225442317|ref|XP_002279772.1|/2.12351e-41/PREDICTED: PRA1 family protein F2-like [Vitis vinifera]
Unigene24339_S2_1	477	13	73	6.19248	36.3342	2.55274	Up	4.0543e-12	1.18006e-10	K02937|1|1e-06|50.4|bdi:100829357|large subunit ribosomal protein L7e	-	-	-	gi|359483248|ref|XP_003632930.1|/5.59738e-06/PREDICTED: LOW QUALITY PROTEIN: 60S ribosomal protein L7-4-like [Vitis vinifera]
Unigene68695_S2_3	1350	56	314	9.42527	55.2214	2.55062	Up	2.1067e-47	2.58958e-45	K14863|1|4e-178|622|vvi:100265290|ribosome biogenesis protein YTM1	GO:0031234//extrinsic to internal side of plasma membrane;GO:0031461//cullin-RING ubiquitin ligase complex;GO:0031981//nuclear lumen	-	-	gi|225451717|ref|XP_002279575.1|/5.35959e-177/PREDICTED: ribosome biogenesis protein WDR12 homolog [Vitis vinifera]
Unigene8966_S2_1	315	5	28	3.60661	21.1037	2.54878	Up	2.2403e-05	0.000292092	-	-	-	-	-
Unigene37927_S2_3	233	5	28	4.87588	28.5308	2.54878	Up	2.2403e-05	0.000292144	K05283|1|3e-13|71.2|aly:ARALYDRAFT_354960|phosphatidylinositol glycan, class W [EC:2.3.-.-];K13148|2|2e-10|62.0|vvi:100261060|integrator complex subunit 11 [EC:3.1.27.-];K15692|4|6e-10|60.5|smo:SELMODRAFT_66937|E3 ubiquitin-protein ligase RNF13 [EC:6.3.2.19];K11982|5|2e-09|58.9|mtr:MTR_6g079660|E3 ubiquitin-protein ligase RNF115/126 [EC:6.3.2.19]	-	GO:0046914//transition metal ion binding	-	gi|356499217|ref|XP_003518438.1|/5.33485e-23/PREDICTED: RING-H2 finger protein ATL66-like [Glycine max]
CL2980.Contig2_S2_3	226	5	28	5.02691	29.4145	2.54878	Up	2.2403e-05	0.000292196	K12355|1|3e-28|121|pop:POPTR_809215|coniferyl-aldehyde dehydrogenase [EC:1.2.1.68]	-	GO:0016620//oxidoreductase activity, acting on the aldehyde or oxo group of donors, NAD or NADP as acceptor	GO:0008152//metabolic process	gi|470101249|ref|XP_004287089.1|/6.30146e-29/PREDICTED: aldehyde dehydrogenase family 2 member C4-like [Fragaria vesca subsp. vesca]
Unigene20574_S2_1	466	42	235	20.4787	119.727	2.54756	Up	7.9528e-36	7.13134e-34	K08073|1|5e-37|151|vvi:100243613|bifunctional polynucleotide phosphatase/kinase [EC:3.1.3.32 2.7.1.78]	-	GO:0003824//catalytic activity	-	gi|225461681|ref|XP_002285464.1|/4.72923e-36/PREDICTED: uncharacterized protein LOC100243613 [Vitis vinifera]
Unigene37794_S2_1	538	19	106	8.02437	46.7773	2.54335	Up	6.29904e-17	2.53976e-15	-	GO:0031224//intrinsic to membrane	GO:0046914//transition metal ion binding	-	gi|460397180|ref|XP_004244146.1|/1.14619e-38/PREDICTED: early nodulin-like protein 2-like [Solanum lycopersicum]
CL2737.Contig7_S2_1	205	7	39	7.7586	45.1671	2.5414	Up	5.08842e-07	8.65126e-06	-	-	-	-	-
Unigene26950_S2_3	2021	1236	6850	138.961	804.703	2.53378	Up	0	0	K01369|1|0.0|718|rcu:RCOM_0798420|legumain [EC:3.4.22.34]	GO:0005773//vacuole	GO:0004175//endopeptidase activity	GO:0016485//protein processing	gi|255550848|ref|XP_002516472.1|/0/Vacuolar-processing enzyme precursor, putative [Ricinus communis]
Unigene68396_S2_1	271	6	33	5.03062	28.9105	2.52279	Up	4.44332e-06	6.55766e-05	-	-	-	-	-
Unigene79589_S2_1	249	10	55	9.12515	52.4415	2.52279	Up	2.45258e-09	5.53197e-08	-	-	-	-	-
Unigene12139_S2_3	477	6	33	2.85807	16.4251	2.52279	Up	4.44332e-06	6.55898e-05	K13356|1|8e-54|207|vvi:100254606|fatty acyl-CoA reductase [EC:1.2.1.-]	GO:0043231//intracellular membrane-bounded organelle	GO:0016620//oxidoreductase activity, acting on the aldehyde or oxo group of donors, NAD or NADP as acceptor	GO:0006633//fatty acid biosynthetic process	gi|301153923|gb|ADK66305.1|/3.85905e-60/gland-specific fatty acyl-CoA reductase 1 [Artemisia annua]
CL2835.Contig2_S2_1	250	10	55	9.08865	52.2317	2.52279	Up	2.45258e-09	5.53027e-08	K00799|1|6e-23|103|pop:POPTR_730647|glutathione S-transferase [EC:2.5.1.18]	-	GO:0016765//transferase activity, transferring alkyl or aryl (other than methyl) groups	GO:0009755//hormone-mediated signaling pathway	gi|1170094|sp|P46423.1|GSTF_HYOMU/1.92249e-25/RecName: Full=Glutathione S-transferase; AltName: Full=25 kDa auxin-binding protein; AltName: Full=GST class-phi
CL4849.Contig2_S2_3	655	15	82	5.20343	29.7224	2.51402	Up	3.04202e-13	9.66861e-12	K08244|1|3e-87|318|vvi:100246568|alpha-glucan, water dikinase [EC:2.7.9.4]	GO:0009536//plastid	GO:0043169//cation binding;GO:0004672//protein kinase activity;GO:0032559	GO:0006796//phosphate-containing compound metabolic process;GO:0044238//primary metabolic process	gi|13124867|gb|AAK11735.1|/7.78372e-90/starch associated protein R1 [Solanum tuberosum]
CL12284.Contig1_S2_3	1695	69	376	9.24951	52.6659	2.50942	Up	1.99718e-55	2.86331e-53	K04345|1|1e-27|122|rcu:RCOM_1050860|protein kinase A [EC:2.7.11.11]	GO:0016020//membrane	GO:0004721//phosphoprotein phosphatase activity	-	gi|255553839|ref|XP_002517960.1|/0/protein phosphatase-2c, putative [Ricinus communis]
CL9132.Contig1_S2_3	912	7	38	1.74398	9.89237	2.50393	Up	8.89588e-07	1.46421e-05	K14571|1|2e-141|499|vvi:100261441|ribosome biogenesis ATPase	-	GO:0017111//nucleoside-triphosphatase activity;GO:0000166//nucleotide binding	-	gi|297738362|emb|CBI27563.3|/2.97005e-140/unnamed protein product [Vitis vinifera]
Unigene42515_S2_1	260	7	38	6.11736	34.6994	2.50393	Up	8.89588e-07	1.46454e-05	-	-	-	-	-
CL12660.Contig2_S2_3	1363	42	228	7.00153	39.7146	2.50393	Up	3.74986e-34	3.17594e-32	K11684|1|2e-25|115|sbi:SORBI_03g001920|bromodomain-containing factor 1;K06062|3|2e-09|62.0|mtr:MTR_8g062330|histone acetyltransferase [EC:2.3.1.48];K11723|4|5e-09|60.8|ath:AT5G55040|bromodomain-containing protein 7/9	-	-	-	gi|449452116|ref|XP_004143806.1|/1.07635e-116/PREDICTED: transcription factor GTE1-like [Cucumis sativus]
CL9612.Contig1_S2_3	1461	497	2697	77.294	438.271	2.50339	Up	0	0	K10802|1|5e-30|130|vvi:100257544|high mobility group protein B1;K02836|2|1e-29|129|vvi:100265078|peptide chain release factor 2	GO:0044424//intracellular part	GO:0003747//translation release factor activity	GO:0006412//translation	gi|462411609|gb|EMJ16658.1|/3.47386e-68/hypothetical protein PRUPE_ppa006406mg [Prunus persica]
CL3235.Contig4_S2_1	354	5	27	3.20927	18.1081	2.49632	Up	3.93082e-05	0.00049084	K00164|1|1e-51|198|rcu:RCOM_0465620|2-oxoglutarate dehydrogenase E1 component [EC:1.2.4.2]	GO:0043231//intracellular membrane-bounded organelle	GO:0016624//oxidoreductase activity, acting on the aldehyde or oxo group of donors, disulfide as acceptor;GO:0019842//vitamin binding	GO:0006007//glucose catabolic process	gi|460382059|ref|XP_004236757.1|/9.08012e-52/PREDICTED: 2-oxoglutarate dehydrogenase, mitochondrial-like [Solanum lycopersicum]
CL4386.Contig1_S2_1	589	10	54	3.85766	21.7666	2.49632	Up	4.26994e-09	9.38836e-08	-	-	-	-	-
Unigene55153_S2_3	179	8	43	10.1549	57.0331	2.48962	Up	1.79395e-07	3.23234e-06	-	-	-	-	-
Unigene20305_S2_1	814	43	231	12.0028	67.3751	2.48884	Up	2.37082e-34	2.02907e-32	-	-	-	-	-
CL928.Contig1_S2_1	1146	27	145	5.35326	30.0397	2.48838	Up	4.1057e-22	2.18755e-20	K10581|1|5e-87|319|gmx:100805463|ubiquitin-conjugating enzyme E2 O [EC:6.3.2.19]	-	GO:0016881//acid-amino acid ligase activity	GO:0006464//cellular protein modification process	gi|460395568|ref|XP_004243354.1|/1.04014e-130/PREDICTED: probable ubiquitin-conjugating enzyme E2 26-like [Solanum lycopersicum]
Unigene13644_S2_3	655	50	268	17.3448	97.1415	2.48559	Up	1.51349e-39	1.49635e-37	K12900|1|1e-11|68.2|aly:ARALYDRAFT_892527|FUS-interacting serine-arginine-rich protein 1	GO:0016604//nuclear body	GO:0003676//nucleic acid binding	GO:0000377	gi|297746454|emb|CBI16510.3|/2.02584e-13/unnamed protein product [Vitis vinifera]
CL12179.Contig1_S2_3	1015	25	134	5.59646	31.3437	2.48559	Up	1.60924e-20	7.96586e-19	K12843|1|1e-37|155|vvi:100248403|U4/U6 small nuclear ribonucleoprotein PRP3;K05681|2|3e-20|97.4|cme:CMS467C|ATP-binding cassette, subfamily G (WHITE), member 2	GO:0044464//cell part	GO:0017111//nucleoside-triphosphatase activity;GO:0032559	GO:0009207	gi|460376836|ref|XP_004234202.1|/4.9115e-142/PREDICTED: ABC transporter G family member 8-like [Solanum lycopersicum]
Unigene68746_S2_3	372	9	48	5.49717	30.6344	2.47839	Up	3.63856e-08	7.21224e-07	K03327|1|5e-31|130|gmx:100800796|multidrug resistance protein, MATE family	GO:0044464//cell part	GO:0015291//secondary active transmembrane transporter activity	GO:0015893//drug transport	gi|470126077|ref|XP_004299020.1|/4.45845e-30/PREDICTED: MATE efflux family protein 9-like [Fragaria vesca subsp. vesca]
Unigene51074_S2_3	235	6	32	5.80127	32.3291	2.47839	Up	7.76434e-06	0.00011013	-	-	-	-	gi|351726576|ref|NP_001237899.1|/1.11497e-12/uncharacterized protein LOC100527818 precursor [Glycine max]
Unigene19292_S2_1	364	6	32	3.74532	20.8718	2.47839	Up	7.76434e-06	0.000110194	-	-	-	-	-
Unigene15736_S2_1	319	6	32	4.27366	23.8161	2.47839	Up	7.76434e-06	0.000110152	K14638|1|2e-21|99.0|sbi:SORBI_01g009890|solute carrier family 15 (peptide/histidine transporter), member 3/4	GO:0031224//intrinsic to membrane	-	GO:0015833//peptide transport	gi|149900503|gb|ABR32183.1|/1.16391e-22/peptide transporter [Hakea actites]
Unigene24711_S2_3	658	6	32	2.07188	11.5461	2.47839	Up	7.76434e-06	0.000110109	K07976|1|4e-37|152|aly:ARALYDRAFT_494220|Rab family, other	GO:0031090//organelle membrane	GO:0032561//guanyl ribonucleotide binding;GO:0003824//catalytic activity	GO:0035556//intracellular signal transduction;GO:0006810//transport	gi|89257484|gb|ABD64975.1|/1.00863e-36/Ras family GTP-binding protein [Brassica oleracea]
Unigene16215_S2_1	344	6	32	3.96307	22.0853	2.47839	Up	7.76434e-06	0.000110173	K00873|1|1e-22|102|vvi:100261276|pyruvate kinase [EC:2.7.1.40]	GO:0044464//cell part	GO:0031420;GO:0016301//kinase activity	GO:0006796//phosphate-containing compound metabolic process;GO:0010038//response to metal ion;GO:0006007//glucose catabolic process	gi|297740039|emb|CBI30221.3|/1.69374e-21/unnamed protein product [Vitis vinifera]
Unigene92781_S2_3	491	16	85	7.40419	41.1007	2.47275	Up	1.8987e-13	6.13589e-12	K01551|1|1e-48|190|pop:POPTR_816573|arsenite-transporting ATPase [EC:3.6.3.16]	GO:0044464//cell part	GO:0032559;GO:0019829//cation-transporting ATPase activity	GO:0030003//cellular cation homeostasis;GO:0006811//ion transport	gi|470142320|ref|XP_004306859.1|/6.2808e-48/PREDICTED: ATPase ASNA1 homolog [Fragaria vesca subsp. vesca]
Unigene85780_S2_3	621	17	90	6.22009	34.4082	2.46775	Up	3.94508e-14	1.33682e-12	-	-	-	-	gi|89257489|gb|ABD64980.1|/2.06592e-09/hypothetical protein 25.t00029 [Brassica oleracea]
Unigene86894_S2_3	439	41	217	21.2207	117.356	2.46736	Up	4.70366e-32	3.77431e-30	-	GO:0043231//intracellular membrane-bounded organelle	-	-	gi|255560021|ref|XP_002521029.1|/2.67625e-11/conserved hypothetical protein [Ricinus communis]
Unigene599_S2_3	354	7	37	4.49298	24.8148	2.46545	Up	1.54969e-06	2.46594e-05	-	-	-	-	gi|224123808|ref|XP_002319169.1|/7.28724e-17/predicted protein [Populus trichocarpa]
Unigene7016_S2_1	164	7	37	9.69825	53.5636	2.46545	Up	1.54969e-06	2.46541e-05	-	-	-	-	-
CL5356.Contig1_S2_3	283	7	37	5.62019	31.0404	2.46545	Up	1.54969e-06	2.46487e-05	K02739|1|1e-44|175|pop:POPTR_825510|20S proteasome subunit beta 2 [EC:3.4.25.1]	GO:0043231//intracellular membrane-bounded organelle;GO:0000502//proteasome complex	GO:0004175//endopeptidase activity	GO:0006508//proteolysis	gi|462411950|gb|EMJ16999.1|/4.12671e-44/hypothetical protein PRUPE_ppa009921mg [Prunus persica]
CL4239.Contig1_S2_1	978	18	95	4.18189	23.062	2.46329	Up	8.20794e-15	2.91197e-13	-	GO:0009526//plastid envelope;GO:0009534//chloroplast thylakoid;GO:0009532//plastid stroma	-	-	gi|460412723|ref|XP_004251747.1|/1.01846e-56/PREDICTED: nucleoid-associated protein alr5067-like [Solanum lycopersicum]
Unigene45614_S2_3	576	11	58	4.3392	23.9066	2.46191	Up	1.51677e-09	3.50316e-08	-	GO:0044464//cell part	-	-	gi|460386418|ref|XP_004238895.1|/1.78024e-46/PREDICTED: reticulon-like protein B9-like [Solanum lycopersicum]
CL7061.Contig1_S2_1	564	11	58	4.43152	24.4152	2.46191	Up	1.51677e-09	3.50206e-08	K11818|1|2e-36|149|aly:ARALYDRAFT_913321|cytochrome P450, family 83, subfamily B, polypeptide 1 [EC:1.14.-.-];K00517|3|1e-32|137|ath:AT3G26220|[EC:1.14.-.-]	-	GO:0046872//metal ion binding	-	gi|308190436|gb|ADO16183.1|/1.22539e-52/cytochrome P450 mono-oxygenase [Artemisia annua]
CL8809.Contig2_S2_3	897	11	58	2.78638	15.3514	2.46191	Up	1.51677e-09	3.50095e-08	-	-	-	-	gi|460370751|ref|XP_004231213.1|/1.44029e-06/PREDICTED: DEAD-box ATP-dependent RNA helicase 26-like [Solanum lycopersicum]
CL7242.Contig2_S2_3	338	8	42	5.3779	29.5015	2.45567	Up	3.11762e-07	5.46804e-06	-	GO:0043231//intracellular membrane-bounded organelle	GO:0005515//protein binding	GO:0051099//positive regulation of binding	gi|470127991|ref|XP_004299939.1|/8.4643e-21/PREDICTED: mitotic-spindle organizing protein 1A-like [Fragaria vesca subsp. vesca]
Unigene15584_S2_3	397	12	63	6.868	37.6757	2.45567	Up	3.11302e-10	7.70743e-09	K07213|1|6e-07|50.8|mtr:MTR_1g092670|copper chaperone	-	GO:0043169//cation binding	GO:0006812//cation transport	gi|224061523|ref|XP_002300522.1|/2.43157e-52/predicted protein [Populus trichocarpa]
Unigene39649_S2_1	605	8	42	3.00451	16.4818	2.45567	Up	3.11762e-07	5.46673e-06	-	GO:0009526//plastid envelope;GO:0031090//organelle membrane	-	-	gi|462414419|gb|EMJ19156.1|/2.68575e-51/hypothetical protein PRUPE_ppa005217mg [Prunus persica]
Unigene48783_S2_3	615	17	89	6.28077	34.3579	2.45163	Up	6.81294e-14	2.26874e-12	K14833|1|6e-41|165|osa:4351580|nucleolar complex protein 2	-	-	GO:0003006//developmental process involved in reproduction	gi|255577677|ref|XP_002529715.1|/1.73975e-61/conserved hypothetical protein [Ricinus communis]
Unigene84606_S2_3	218	17	89	17.7187	96.9271	2.45163	Up	6.81294e-14	2.26977e-12	-	-	-	-	-
Unigene20249_S2_3	702	30	157	9.7101	53.0975	2.45109	Up	1.95814e-23	1.11638e-21	-	GO:0009526//plastid envelope	-	-	gi|460385025|ref|XP_004238206.1|/1.92887e-84/PREDICTED: uncharacterized protein LOC101244367 [Solanum lycopersicum]
Unigene93040_S2_3	773	9	47	2.64547	14.4354	2.44802	Up	6.31108e-08	1.21162e-06	-	-	GO:0005488//binding	GO:0048827//phyllome development	gi|255561883|ref|XP_002521950.1|/4.67851e-45/synovial sarcoma associated ss18 protein, putative [Ricinus communis]
Unigene34270_S2_1	150	9	47	13.633	74.3906	2.44802	Up	6.31108e-08	1.21194e-06	K09755|1|5e-11|63.9|rcu:RCOM_0193830|ferulate-5-hydroxylase [EC:1.14.-.-];K05280|4|5e-09|57.4|zma:100273383|flavonoid 3'-monooxygenase [EC:1.14.13.21]	-	GO:0016709//oxidoreductase activity, acting on paired donors, with incorporation or reduction of molecular oxygen, NAD(P)H as one donor, and incorporation of one atom of oxygen;GO:0005506//iron ion binding	GO:0008152//metabolic process	gi|86279650|gb|ABC94480.1|/3.8559e-13/putative flavonoid 3'-hydroxylase cytochrome P450 [Artemisia annua]
Unigene42676_S2_3	498	23	120	10.4939	57.2089	2.44669	Up	3.25168e-18	1.43507e-16	-	-	-	-	gi|255567230|ref|XP_002524596.1|/3.21533e-34/conserved hypothetical protein [Ricinus communis]
Unigene5836_S2_1	686	103	536	34.1156	185.504	2.44295	Up	6.20594e-76	1.22879e-73	K00924|1|1e-45|181|ath:AT1G30270|[EC:2.7.1.-];K07198|4|3e-12|70.1|zma:100192108|5'-AMP-activated protein kinase, catalytic alpha subunit [EC:2.7.11.11]	-	GO:0004674//protein serine/threonine kinase activity;GO:0032559	GO:0006464//cellular protein modification process;GO:0023052//signaling	gi|449503175|ref|XP_004161871.1|/6.36155e-85/PREDICTED: CBL-interacting serine/threonine-protein kinase 6-like isoform 1 [Cucumis sativus]
CL9045.Contig2_S2_3	290	5	26	3.91752	21.2856	2.44187	Up	6.86398e-05	0.000813956	-	-	-	-	-
Unigene74904_S2_1	633	5	26	1.79476	9.75172	2.44187	Up	6.86398e-05	0.000813824	-	-	-	-	-
Unigene39233_S2_1	429	5	26	2.64821	14.3889	2.44187	Up	6.86398e-05	0.000813561	-	-	-	-	-
Unigene76415_S2_3	1572	5	26	0.722698	3.92674	2.44187	Up	6.86398e-05	0.000813693	K00517|1|6e-57|220|ath:AT3G48360|[EC:1.14.-.-];K04498|3|5e-13|74.3|ppp:PHYPADRAFT_52|E1A/CREB-binding protein [EC:2.3.1.48]	GO:0043231//intracellular membrane-bounded organelle;GO:0031090//organelle membrane	GO:0005515//protein binding	GO:0009725//response to hormone stimulus;GO:0000302//response to reactive oxygen species;GO:0009743//response to carbohydrate stimulus;GO:0006970//response to osmotic stress	gi|359480559|ref|XP_003632492.1|/7.61992e-125/PREDICTED: BTB/POZ and TAZ domain-containing protein 4-like [Vitis vinifera]
CL6001.Contig2_S2_3	513	5	26	2.21458	12.0328	2.44187	Up	6.86398e-05	0.000814088	-	-	-	GO:0051234//establishment of localization	gi|462403680|gb|EMJ09237.1|/2.56655e-74/hypothetical protein PRUPE_ppa002925mg [Prunus persica]
Unigene36585_S2_1	336	21	109	14.201	77.0192	2.43922	Up	1.28225e-16	5.07505e-15	-	-	-	-	-
CL12978.Contig1_S2_3	839	6	31	1.62491	8.77226	2.43259	Up	1.35107e-05	0.000182655	K12845|1|1e-53|208|rcu:RCOM_0222550|U4/U6 small nuclear ribonucleoprotein SNU13	GO:0030529//ribonucleoprotein complex;GO:0031981//nuclear lumen	GO:0003676//nucleic acid binding	GO:0022613//ribonucleoprotein complex biogenesis	gi|351725919|ref|NP_001237109.1|/1.19676e-52/uncharacterized protein LOC100305817 [Glycine max]
Unigene36931_S2_1	525	6	31	2.59676	14.0189	2.43259	Up	1.35107e-05	0.000182587	-	GO:0009536//plastid	GO:0016160//amylase activity;GO:0016757//transferase activity, transferring glycosyl groups;GO:0043167//ion binding	GO:0007275//multicellular organismal development;GO:0003006//developmental process involved in reproduction;GO:0044238//primary metabolic process	gi|359494063|ref|XP_003634716.1|/1.51263e-72/PREDICTED: 1,4-alpha-glucan-branching enzyme-like isoform 3 [Vitis vinifera]
Unigene49025_S2_3	398	6	31	3.42537	18.4923	2.43259	Up	1.35107e-05	0.000182554	-	-	-	-	gi|297733948|emb|CBI15195.3|/2.00769e-22/unnamed protein product [Vitis vinifera]
Unigene38865_S2_1	271	6	31	5.03062	27.1584	2.43259	Up	1.35107e-05	0.000182688	-	-	-	-	-
Unigene23166_S2_3	255	6	31	5.34626	28.8624	2.43259	Up	1.35107e-05	0.000182621	-	-	-	-	-
Unigene17228_S2_3	373	19	98	11.574	62.3776	2.43014	Up	5.07804e-15	1.83082e-13	-	-	-	GO:0009607//response to biotic stimulus	gi|449448612|ref|XP_004142060.1|/2.42642e-44/PREDICTED: thaumatin-like protein-like [Cucumis sativus]
Unigene46140_S2_3	289	13	67	10.2208	55.0413	2.42901	Up	1.10577e-10	2.84745e-09	K00218|1|5e-23|103|rcu:RCOM_0252880|protochlorophyllide reductase [EC:1.3.1.33]	GO:0009526//plastid envelope;GO:0009534//chloroplast thylakoid	GO:0016628//oxidoreductase activity, acting on the CH-CH group of donors, NAD or NADP as acceptor	GO:0009725//response to hormone stimulus;GO:0006779//porphyrin-containing compound biosynthetic process	gi|21068893|dbj|BAB93003.1|/1.51596e-22/NADPH:protochlorophyllide oxidoreductase [Nicotiana tabacum]
Unigene13675_S2_3	756	7	36	2.10385	11.3056	2.42593	Up	2.68956e-06	4.11357e-05	-	-	-	-	-
CL8393.Contig2_S2_3	2644	7	36	0.601556	3.2326	2.42593	Up	2.68956e-06	4.11271e-05	K01115|1|1e-38|160|pop:POPTR_781949|phospholipase D [EC:3.1.4.4]	-	GO:0016787//hydrolase activity	GO:0008152//metabolic process	gi|16326135|dbj|BAB70511.1|/2.16983e-58/Myb [Nicotiana tabacum]
Unigene85307_S2_3	1292	49	251	8.61733	46.1236	2.42019	Up	4.80576e-36	4.33056e-34	K13417|1|6e-57|219|ath:AT2G13790|somatic embryogenesis receptor kinase 4 [EC:2.7.10.1 2.7.11.1];K04733|2|2e-56|218|smo:SELMODRAFT_33807|interleukin-1 receptor-associated kinase 4 [EC:2.7.11.1];K13418|5|2e-55|214|aly:ARALYDRAFT_895025|somatic embryogenesis receptor kinase 1 [EC:2.7.10.1 2.7.11.1]	-	GO:0004672//protein kinase activity;GO:0032559	GO:0006464//cellular protein modification process	gi|351724607|ref|NP_001238599.1|/1.02309e-153/protein kinase family protein [Glycine max]
Unigene37079_S2_1	857	33	169	8.74928	46.8185	2.41984	Up	9.23856e-25	5.51161e-23	-	GO:0043231//intracellular membrane-bounded organelle;GO:0044444//cytoplasmic part	-	-	gi|470121292|ref|XP_004296710.1|/3.74193e-49/PREDICTED: transcription factor bHLH128-like [Fragaria vesca subsp. vesca]
CL4688.Contig2_S2_3	489	9	46	4.18189	22.3337	2.41699	Up	1.09132e-07	2.02613e-06	-	-	GO:0003676//nucleic acid binding;GO:0005515//protein binding	GO:0007275//multicellular organismal development	gi|356546116|ref|XP_003541477.1|/4.99971e-29/PREDICTED: uncharacterized protein LOC100800468 [Glycine max]
Unigene42135_S2_1	687	37	189	12.2373	65.3156	2.41615	Up	1.81317e-27	1.21755e-25	-	-	-	-	gi|359473025|ref|XP_003631233.1|/2.2784e-58/PREDICTED: uncharacterized protein LOC100266416 [Vitis vinifera]
CL2619.Contig2_S2_3	288	65	332	51.2814	273.689	2.41603	Up	4.52496e-47	5.49756e-45	K09872|1|2e-48|187|ath:AT4G23400|aquaporin PIP	GO:0009526//plastid envelope;GO:0031224//intrinsic to membrane	GO:0005372//water transmembrane transporter activity	GO:0006950//response to stress;GO:0042044//fluid transport	gi|32363338|sp|Q8LAA6.2|PIP15_ARATH/3.97476e-47/RecName: Full=Probable aquaporin PIP1-5; Short=AtPIP1;5; AltName: Full=Plasma membrane intrinsic protein 1d; Short=PIP1d
Unigene27814_S2_3	2762	156	796	12.8334	68.4228	2.41458	Up	2.11624e-110	6.59736e-108	K09458|1|2e-176|617|vvi:100253210|3-oxoacyl-[acyl-carrier-protein] synthase II [EC:2.3.1.179]	-	GO:0016746//transferase activity, transferring acyl groups	GO:0006631//fatty acid metabolic process	gi|442614258|gb|AGC65509.1|/0/keto acyl-acyl carrier protein synthase II [Carthamus tinctorius]
Unigene51057_S2_3	333	10	51	6.82331	36.3611	2.41385	Up	2.21736e-08	4.5237e-07	K04733|1|3e-14|74.7|smo:SELMODRAFT_230241|interleukin-1 receptor-associated kinase 4 [EC:2.7.11.1];K13416|3|2e-13|72.0|rcu:RCOM_1534760|brassinosteroid insensitive 1-associated receptor kinase 1 [EC:2.7.10.1 2.7.11.1];K13418|4|3e-13|71.6|aly:ARALYDRAFT_895025|somatic embryogenesis receptor kinase 1 [EC:2.7.10.1 2.7.11.1]	-	GO:0030246//carbohydrate binding;GO:0004702//receptor signaling protein serine/threonine kinase activity;GO:0032559	GO:0006464//cellular protein modification process;GO:0008037//cell recognition	gi|255582003|ref|XP_002531799.1|/3.45215e-30/ATP binding protein, putative [Ricinus communis]
Unigene1279_S2_3	210	10	51	10.8198	57.6584	2.41385	Up	2.21736e-08	4.52496e-07	-	-	-	-	-
Unigene67653_S2_3	326	21	107	14.6366	77.9252	2.41251	Up	3.78992e-16	1.45903e-14	-	-	-	-	gi|359484635|ref|XP_003633135.1|/1.98104e-06/PREDICTED: uncharacterized protein LOC100853706 [Vitis vinifera]
CL347.Contig1_S2_3	499	11	56	5.00877	26.644	2.41128	Up	4.52502e-09	9.9224e-08	K00547|1|1e-65|246|pop:POPTR_754288|homocysteine S-methyltransferase [EC:2.1.1.10]	-	GO:0008172	GO:0006730//one-carbon metabolic process	gi|460403419|ref|XP_004247188.1|/7.84651e-65/PREDICTED: selenocysteine methyltransferase-like [Solanum lycopersicum]
Unigene83178_S2_1	280	26	132	21.0987	111.925	2.40731	Up	1.51284e-19	7.1597e-18	K09872|1|3e-43|171|rcu:RCOM_1356060|aquaporin PIP	GO:0031224//intrinsic to membrane	-	GO:0006810//transport	gi|256568429|gb|ACU87558.1|/3.50489e-43/PIP protein [Gossypium hirsutum]
CL11477.Contig2_S2_3	338	93	472	62.5181	331.541	2.40684	Up	6.25494e-66	1.06321e-63	-	GO:0043231//intracellular membrane-bounded organelle	-	GO:0050896//response to stimulus	gi|157849700|gb|ABV89633.1|/3.4285e-30/universal stress protein family protein [Brassica rapa]
Unigene84801_S2_3	899	61	309	15.4173	81.6038	2.40408	Up	1.12859e-43	1.25465e-41	K11128|1|3e-45|180|zma:100193822|H/ACA ribonucleoprotein complex subunit 1	GO:0044452;GO:0032991//macromolecular complex	GO:0016866//intramolecular transferase activity;GO:0003723//RNA binding	-	gi|460407413|ref|XP_004249147.1|/2.98562e-44/PREDICTED: putative H/ACA ribonucleoprotein complex subunit 1-like protein 1-like [Solanum lycopersicum]
CL7529.Contig2_S2_3	663	23	116	7.88231	41.539	2.39778	Up	2.8323e-17	1.17296e-15	-	-	-	-	gi|357488145|ref|XP_003614360.1|/4.03435e-09/Movement protein [Medicago truncatula]
Unigene103_S2_3	1485	36	181	5.50827	28.9377	2.39328	Up	4.32294e-26	2.74439e-24	K14832|1|2e-109|394|pop:POPTR_1117374|ribosome biogenesis protein MAK21	GO:0031981//nuclear lumen	-	GO:0048229//gametophyte development	gi|359482456|ref|XP_002271838.2|/1.09135e-109/PREDICTED: CCAAT/enhancer-binding protein zeta-like [Vitis vinifera]
Unigene73765_S2_1	535	181	909	76.8713	403.387	2.39165	Up	2.05726e-124	7.31636e-122	-	GO:0031224//intrinsic to membrane;GO:0031410//cytoplasmic vesicle	-	GO:0006972//hyperosmotic response	gi|418730713|gb|AFX67002.1|/1.96876e-14/hydrophobic protein OSR8 [Solanum tuberosum]
Unigene70845_S2_1	847	51	256	13.6813	71.7576	2.39093	Up	3.1483e-36	2.85455e-34	-	-	-	-	gi|460377185|ref|XP_004234375.1|/2.31109e-35/PREDICTED: uncharacterized protein LOC101245330 isoform 1 [Solanum lycopersicum]
Unigene84768_S2_3	959	70	351	16.5851	86.8961	2.3894	Up	4.82168e-49	6.15403e-47	K10268|1|1e-06|52.0|rcu:RCOM_0678590|F-box and leucine-rich repeat protein 2/20	-	GO:0005488//binding	GO:0010468//regulation of gene expression;GO:0009725//response to hormone stimulus;GO:0019941//modification-dependent protein catabolic process	gi|462419573|gb|EMJ23836.1|/2.35137e-58/hypothetical protein PRUPE_ppa008530mg [Prunus persica]
CL1380.Contig3_S2_3	1258	307	1538	55.4494	290.26	2.3881	Up	7.91584e-209	4.63938e-206	-	GO:0031090//organelle membrane	-	-	gi|460376764|ref|XP_004234167.1|/1.82286e-131/PREDICTED: hypersensitive-induced response protein 4-like [Solanum lycopersicum]
Unigene59395_S2_3	309	6	30	4.41197	23.0502	2.38528	Up	2.3406e-05	0.000304627	K00025|1|8e-39|156|vvi:100256452|malate dehydrogenase [EC:1.1.1.37]	-	GO:0016615//malate dehydrogenase activity	GO:0009060//aerobic respiration;GO:0005975//carbohydrate metabolic process;GO:0043648//dicarboxylic acid metabolic process	gi|255541140|ref|XP_002511634.1|/1.29827e-37/malate dehydrogenase, putative [Ricinus communis]
Unigene42589_S2_3	670	9	45	3.05216	15.9459	2.38528	Up	1.88115e-07	3.37865e-06	K10526|1|3e-10|63.5|sbi:SORBI_01g048200|OPC-8:0 CoA ligase 1 [EC:6.2.1.-];K01904|5|2e-09|60.8|aly:ARALYDRAFT_490166|4-coumarate--CoA ligase [EC:6.2.1.12]	GO:0042579//microbody	GO:0016408	GO:0009694//jasmonic acid metabolic process;GO:0009850//auxin metabolic process	gi|462420007|gb|EMJ24270.1|/1.12638e-22/hypothetical protein PRUPE_ppa003742mg [Prunus persica]
CL1162.Contig4_S2_1	683	13	65	4.32476	22.5946	2.38528	Up	3.27144e-10	8.07238e-09	-	-	-	-	-
CL1784.Contig1_S2_1	339	13	65	8.71331	45.5224	2.38528	Up	3.27144e-10	8.06966e-09	-	-	-	GO:0009832//plant-type cell wall biogenesis	gi|229002013|dbj|BAH57853.1|/7.14886e-28/tracheary element differentiation-related 6 [Zinnia violacea]
Unigene28409_S2_1	566	15	75	6.02163	31.4598	2.38528	Up	1.39003e-11	3.86765e-10	-	-	-	-	-
Unigene45734_S2_1	533	13	65	5.54186	28.9533	2.38528	Up	3.27144e-10	8.0751e-09	-	-	-	-	-
Unigene6045_S2_3	292	7	35	5.44696	28.4575	2.38528	Up	4.64964e-06	6.83599e-05	-	-	-	-	-
Unigene13684_S2_3	1118	463	2308	94.0976	490.124	2.38092	Up	0	0	-	-	GO:0030414//peptidase inhibitor activity	-	gi|225464047|ref|XP_002267841.1|/4.27797e-65/PREDICTED: cysteine proteinase inhibitor 12-like isoform 1 [Vitis vinifera]
Unigene13800_S2_3	724	72	358	22.5961	117.397	2.37725	Up	1.07465e-49	1.40089e-47	K02965|1|1e-26|117|ath:AT5G47320|small subunit ribosomal protein S19;K11294|2|1e-18|91.3|smo:SELMODRAFT_15428|nucleolin;K13195|4|1e-17|88.2|pop:POPTR_712972|cold-inducible RNA-binding protein	-	GO:0005488//binding	-	gi|399931811|gb|AFP57455.1|/1.81538e-40/RNA-binding glycine-rich protein [Nicotiana undulata]
CL6274.Contig1_S2_3	1378	50	248	8.24442	42.7281	2.3737	Up	7.4086e-35	6.43845e-33	K14564|1|0.0|734|vvi:100267928|nucleolar protein 56	GO:0030312//external encapsulating structure	-	-	gi|297734387|emb|CBI15634.3|/0/unnamed protein product [Vitis vinifera]
Unigene27484_S2_3	1016	644	3192	144.023	745.9	2.37268	Up	0	0	K08818|1|5e-15|80.1|vvi:100246062|cell division cycle 2-like [EC:2.7.11.22]	GO:0016020//membrane	GO:0043168	GO:0007154//cell communication;GO:0051234//establishment of localization	gi|449517457|ref|XP_004165762.1|/3.73657e-49/PREDICTED: remorin-like [Cucumis sativus]
Unigene48287_S2_3	622	18	89	6.57539	33.9712	2.36916	Up	2.11522e-13	6.79365e-12	K01963|1|4e-28|122|vvi:4025046|acetyl-CoA carboxylase carboxyl transferase subunit beta [EC:6.4.1.2]	GO:0043234//protein complex;GO:0009532//plastid stroma	GO:0043169//cation binding;GO:0016421//CoA carboxylase activity;GO:0032559	GO:0006631//fatty acid metabolic process	gi|470227717|ref|YP_007624804.1|/2.51914e-55/acetyl-coenzyme A carboxylase carboxyl transferase subunit beta (chloroplast) [Artemisia frigida]
CL525.Contig1_S2_1	1582	17	84	2.44164	12.6062	2.36821	Up	1.01951e-12	3.11211e-11	K00815|1|0.0|634|pop:POPTR_568851|tyrosine aminotransferase [EC:2.6.1.5]	-	GO:0070547;GO:0048037//cofactor binding;GO:0016846//carbon-sulfur lyase activity	GO:0008652//cellular amino acid biosynthetic process;GO:0042360//vitamin E metabolic process	gi|224117120|ref|XP_002317481.1|/2.1778e-180/aminotransferase family protein [Populus trichocarpa]
Unigene25413_S2_1	637	14	69	4.99376	25.7171	2.36453	Up	1.15402e-10	2.96751e-09	K00695|1|1e-50|197|rcu:RCOM_0577320|sucrose synthase [EC:2.4.1.13]	-	GO:0035251//UDP-glucosyltransferase activity	GO:0005984//disaccharide metabolic process	gi|255570671|ref|XP_002526290.1|/1.27976e-49/sucrose synthase, putative [Ricinus communis]
Unigene1730_S2_1	560	28	138	11.3608	58.5063	2.36453	Up	5.6795e-20	2.73381e-18	K11434|1|3e-48|189|gmx:100781777|protein arginine N-methyltransferase 1 [EC:2.1.1.-]	GO:0031981//nuclear lumen	GO:0005515//protein binding;GO:0016274//protein-arginine N-methyltransferase activity	GO:0016571//histone methylation;GO:0018216//peptidyl-arginine methylation	gi|356520854|ref|XP_003529075.1|/3.40397e-47/PREDICTED: probable protein arginine N-methyltransferase 1-like [Glycine max]
CL9364.Contig2_S2_3	955	175	861	41.6365	214.048	2.36201	Up	3.23268e-116	1.05727e-113	K01507|1|9e-105|378|vvi:100258490|inorganic pyrophosphatase [EC:3.6.1.1]	GO:0044424//intracellular part	GO:0046872//metal ion binding;GO:0016462//pyrophosphatase activity	GO:0006793//phosphorus metabolic process	gi|470133818|ref|XP_004302756.1|/8.20501e-104/PREDICTED: soluble inorganic pyrophosphatase-like isoform 2 [Fragaria vesca subsp. vesca]
Unigene8488_S2_3	352	12	59	7.74601	39.7943	2.36104	Up	2.73222e-09	6.12688e-08	-	-	-	-	gi|470106662|ref|XP_004289681.1|/4.56443e-19/PREDICTED: uncharacterized protein LOC101301730 isoform 2 [Fragaria vesca subsp. vesca]
CL363.Contig2_S2_3	304	20	98	14.9484	76.5357	2.35614	Up	1.56176e-14	5.41488e-13	-	-	-	-	-
CL337.Contig29_S2_3	208	9	44	9.83147	50.2228	2.35286	Up	3.23198e-07	5.65778e-06	K04079|1|9e-35|142|sbi:SORBI_02g028050|molecular chaperone HtpG	GO:0044424//intracellular part	GO:0005515//protein binding;GO:0032559	GO:0044267//cellular protein metabolic process;GO:0050896//response to stimulus	gi|414589795|tpg|DAA40366.1|/1.47628e-33/TPA: putative heat shock protein 90 family protein [Zea mays]
Unigene98559_S2_3	483	9	44	4.23384	21.628	2.35286	Up	3.23198e-07	5.65643e-06	K01551|1|5e-55|211|vvi:100266785|arsenite-transporting ATPase [EC:3.6.3.16]	GO:0009532//plastid stroma	GO:0019829//cation-transporting ATPase activity;GO:0032559	GO:0006811//ion transport;GO:0030003//cellular cation homeostasis	gi|449449294|ref|XP_004142400.1|/1.02834e-55/PREDICTED: putative arsenical pump-driving ATPase-like [Cucumis sativus]
CL1973.Contig1_S2_1	883	50	244	12.8662	65.6056	2.35024	Up	6.22898e-34	5.25739e-32	K06966|1|6e-97|352|rcu:RCOM_1600480|	GO:0044444//cytoplasmic part;GO:0043231//intracellular membrane-bounded organelle	GO:0003824//catalytic activity	-	gi|359492329|ref|XP_002285924.2|/1.32555e-97/PREDICTED: cytokinin riboside 5'-monophosphate phosphoribohydrolase LOG5-like isoform 2 [Vitis vinifera]
Unigene49039_S2_3	386	8	39	4.70914	23.9877	2.34876	Up	1.60273e-06	2.54315e-05	K15200|1|5e-13|70.9|vvi:100852537|general transcription factor 3C polypeptide 2	-	-	-	gi|297736229|emb|CBI24867.3|/1.27997e-13/unnamed protein product [Vitis vinifera]
Unigene28178_S2_1	557	35	170	14.2775	72.4612	2.34346	Up	5.05556e-24	2.93716e-22	K03671|1|6e-22|101|vvi:100246832|thioredoxin 1	-	-	-	gi|255555063|ref|XP_002518569.1|/4.11029e-37/Thioredoxin H-type, putative [Ricinus communis]
CL5767.Contig2_S2_1	1301	69	335	12.0507	61.1335	2.34285	Up	7.94002e-46	9.29223e-44	K14564|1|5e-142|502|pop:POPTR_773159|nucleolar protein 56	-	-	-	gi|224121958|ref|XP_002318715.1|/5.88081e-141/predicted protein [Populus trichocarpa]
Unigene25443_S2_3	599	19	92	7.20719	36.4647	2.33899	Up	1.28014e-13	4.20179e-12	K01183|1|2e-68|256|vvi:100263797|chitinase [EC:3.2.1.14]	-	GO:0004553//hydrolase activity, hydrolyzing O-glycosyl compounds;GO:0043167//ion binding	GO:0006026	gi|151558784|emb|CAO78600.1|/1.18733e-75/endochitinase and N-acetylglucosamine-binding hemagglutinin precursor [Parkia platycephala]
Unigene97870_S2_3	681	6	29	2.00191	10.1103	2.33637	Up	4.03594e-05	0.000502339	K01090|1|5e-36|149|osa:4341433|protein phosphatase [EC:3.1.3.16];K04345|5|5e-07|52.8|ppp:PHYPADRAFT_185240|protein kinase A [EC:2.7.11.11]	GO:0043234//protein complex	GO:0004721//phosphoprotein phosphatase activity;GO:0043169//cation binding	GO:0006464//cellular protein modification process	gi|255583492|ref|XP_002532504.1|/1.67405e-53/protein phosphatase 2c, putative [Ricinus communis]
Unigene8741_S2_1	158	6	29	8.62846	43.5765	2.33637	Up	4.03594e-05	0.000502425	K00799|1|2e-08|55.5|vvi:100265903|glutathione S-transferase [EC:2.5.1.18]	-	-	-	gi|75756064|gb|ABA27083.1|/2.31913e-10/TO115-2rc [Taraxacum officinale]
Unigene83118_S2_1	185	6	29	7.36918	37.2167	2.33637	Up	4.03594e-05	0.00050251	-	-	-	-	-
CL6604.Contig1_S2_3	665	17	82	5.80854	29.2755	2.33345	Up	2.97052e-12	8.72238e-11	-	-	GO:0017111//nucleoside-triphosphatase activity;GO:0000166//nucleotide binding	-	gi|225436522|ref|XP_002273792.1|/8.59067e-84/PREDICTED: ABC transporter G family member 3 [Vitis vinifera]
CL7884.Contig1_S2_3	477	17	82	8.09785	40.8138	2.33345	Up	2.97052e-12	8.71888e-11	-	-	-	-	-
Unigene61186_S2_1	197	10	48	11.5338	57.8478	2.32639	Up	1.12187e-07	2.07969e-06	-	-	-	-	-
Unigene84624_S2_3	1072	165	792	34.9726	175.405	2.32639	Up	3.9274e-105	1.14632e-102	-	GO:0009534//chloroplast thylakoid;GO:0009706//chloroplast inner membrane	-	GO:0009414//response to water deprivation;GO:0009725//response to hormone stimulus;GO:0009409//response to cold	gi|462407846|gb|EMJ13180.1|/2.06313e-61/hypothetical protein PRUPE_ppa010914mg [Prunus persica]
CL12252.Contig2_S2_3	1081	109	522	22.9108	114.645	2.32308	Up	8.96122e-70	1.58577e-67	K14823|1|1e-80|298|gmx:100782432|rRNA-processing protein EBP2	-	-	-	gi|449488602|ref|XP_004158107.1|/1.53259e-80/PREDICTED: probable rRNA-processing protein EBP2 homolog [Cucumis sativus]
Unigene55153_S2_1	502	9	43	4.0736	20.3365	2.3197	Up	5.53392e-07	9.36522e-06	-	GO:0043231//intracellular membrane-bounded organelle	-	-	gi|462415242|gb|EMJ19979.1|/6.85171e-24/hypothetical protein PRUPE_ppa009656mg [Prunus persica]
Unigene6145_S2_3	462	13	62	6.39353	31.8611	2.31711	Up	1.63533e-09	3.76157e-08	K14498|1|6e-51|197|vvi:100249013|serine/threonine-protein kinase SRK2 [EC:2.7.11.1]	-	GO:0004672//protein kinase activity;GO:0032559	GO:0006464//cellular protein modification process	gi|470127934|ref|XP_004299913.1|/3.88781e-51/PREDICTED: serine/threonine-protein kinase SRK2B-like [Fragaria vesca subsp. vesca]
CL4638.Contig3_S2_3	1769	347	1651	44.5698	221.58	2.31369	Up	1.08493e-215	6.67927e-213	K13076|1|0.0|737|vvi:100265385|delta8-fatty-acid desaturase [EC:1.14.19.4]	-	GO:0005506//iron ion binding;GO:0016705//oxidoreductase activity, acting on paired donors, with incorporation or reduction of molecular oxygen	GO:0006631//fatty acid metabolic process	gi|302028361|gb|ADK91077.1|/0/delta-8 sphingolipid desaturase [Helianthus annuus]
Unigene36456_S2_1	152	16	76	23.9175	118.708	2.31128	Up	2.44116e-11	6.65582e-10	-	-	-	-	-
CL11050.Contig1_S2_3	650	91	432	31.8103	157.791	2.31045	Up	1.15344e-57	1.70367e-55	K09872|1|2e-78|290|ath:AT2G45960|aquaporin PIP	GO:0031224//intrinsic to membrane	-	GO:0006810//transport	gi|335954641|gb|AEH76327.1|/2.22365e-81/plasma membrane intrinsic protein 1 [Jatropha curcas]
CL1160.Contig20_S2_3	172	59	279	77.9405	385.112	2.30483	Up	1.03589e-37	9.72957e-36	K07374|1|2e-28|122|pop:POPTR_831020|tubulin alpha	GO:0032991//macromolecular complex;GO:0015630//microtubule cytoskeleton	GO:0017111//nucleoside-triphosphatase activity;GO:0032561//guanyl ribonucleotide binding	GO:0043623//cellular protein complex assembly;GO:0009207;GO:0007017//microtubule-based process	gi|224073154|ref|XP_002303998.1|/2.6873e-27/tubulin alpha-2 chain [Populus trichocarpa]
CL312.Contig14_S2_1	904	11	52	2.7648	13.6567	2.30436	Up	3.89814e-08	7.6914e-07	-	-	-	-	gi|125580730|gb|EAZ21661.1|/3.48723e-08/hypothetical protein OsJ_05294 [Oryza sativa Japonica Group]
CL1843.Contig4_S2_3	374	7	33	4.25271	20.9485	2.3004	Up	1.37236e-05	0.000185363	-	-	-	-	-
CL4488.Contig1_S2_3	257	7	33	6.18877	30.4854	2.3004	Up	1.37236e-05	0.000185329	-	-	-	-	-
Unigene74148_S2_1	466	49	231	23.8918	117.689	2.3004	Up	2.01522e-31	1.58749e-29	-	GO:0031410//cytoplasmic vesicle	-	-	gi|462403051|gb|EMJ08608.1|/9.27256e-16/hypothetical protein PRUPE_ppa014548mg [Prunus persica]
Unigene93575_S2_3	618	10	47	3.67664	18.056	2.29602	Up	1.91391e-07	3.43243e-06	K00218|1|2e-73|273|rcu:RCOM_0252880|protochlorophyllide reductase [EC:1.3.1.33]	GO:0009536//plastid	GO:0016628//oxidoreductase activity, acting on the CH-CH group of donors, NAD or NADP as acceptor	GO:0006779//porphyrin-containing compound biosynthetic process	gi|356517168|ref|XP_003527261.1|/1.18889e-73/PREDICTED: protochlorophyllide reductase, chloroplastic-like [Glycine max]
Unigene80458_S2_1	1060	56	263	12.0039	58.9063	2.29492	Up	1.84462e-35	1.64203e-33	K07059|1|2e-07|54.7|olu:OSTLU_26597|	GO:0031224//intrinsic to membrane;GO:0043231//intracellular membrane-bounded organelle	GO:0004175//endopeptidase activity	-	gi|462400965|gb|EMJ06522.1|/5.35836e-147/hypothetical protein PRUPE_ppa006931mg [Prunus persica]
Unigene73473_S2_1	1144	107	501	21.2519	103.974	2.29056	Up	6.37118e-66	1.08046e-63	K09286|1|7e-32|136|aly:ARALYDRAFT_487335|EREBP-like factor	-	-	-	gi|46241282|gb|AAS82861.1|/8.38248e-56/DREB2 transcription factor [Helianthus annuus]
Unigene68517_S2_3	498	6	28	2.73754	13.3487	2.28575	Up	6.92496e-05	0.000819993	K10523|1|3e-06|49.3|sbi:SORBI_07g006510|speckle-type POZ protein	-	-	-	gi|460396918|ref|XP_004244017.1|/1.45414e-55/PREDICTED: BTB/POZ domain-containing protein At1g55760-like [Solanum lycopersicum]
Unigene31995_S2_1	279	9	42	7.32956	35.7402	2.28575	Up	9.44178e-07	1.54815e-05	K01534|1|1e-35|145|vvi:100243678|Cd2+/Zn2+-exporting ATPase [EC:3.6.3.3 3.6.3.5]	GO:0031224//intrinsic to membrane	GO:0043169//cation binding;GO:0043682//copper-transporting ATPase activity;GO:0032559	GO:0035434//copper ion transmembrane transport;GO:0010038//response to metal ion;GO:0006829//zinc ion transport;GO:0009206;GO:0015691//cadmium ion transport;GO:0072507//divalent inorganic cation homeostasis	gi|359484975|ref|XP_002266565.2|/1.7435e-34/PREDICTED: cadmium/zinc-transporting ATPase 3-like [Vitis vinifera]
Unigene27800_S2_3	657	6	28	2.07503	10.1182	2.28575	Up	6.92496e-05	0.000820258	-	GO:0005618//cell wall	GO:0070011//peptidase activity, acting on L-amino acid peptides	GO:0008152//metabolic process	gi|462399794|gb|EMJ05462.1|/5.70084e-48/hypothetical protein PRUPE_ppa001798mg [Prunus persica]
Unigene46446_S2_1	817	9	42	2.50299	12.205	2.28575	Up	9.44178e-07	1.5485e-05	K08244|1|5e-78|288|vvi:100246568|alpha-glucan, water dikinase [EC:2.7.9.4]	GO:0009526//plastid envelope;GO:0009532//plastid stroma	GO:0016301//kinase activity;GO:0000166//nucleotide binding	GO:0009409//response to cold;GO:0009608//response to symbiont;GO:0008152//metabolic process	gi|225425619|ref|XP_002270485.1|/6.65477e-77/PREDICTED: alpha-glucan water dikinase, chloroplastic [Vitis vinifera]
Unigene73004_S2_3	728	6	28	1.87266	9.13142	2.28575	Up	6.92496e-05	0.000820125	-	-	-	-	-
Unigene45575_S2_3	421	23	107	12.4132	60.3411	2.28126	Up	3.4022e-15	1.24128e-13	K12135|1|7e-09|57.4|aly:ARALYDRAFT_488429|zinc finger protein CONSTANS	GO:0044464//cell part	GO:0046914//transition metal ion binding	-	gi|460373951|ref|XP_004232775.1|/1.10647e-28/PREDICTED: uncharacterized protein LOC101246984 [Solanum lycopersicum]
Unigene13902_S2_1	1461	316	1469	49.1446	238.717	2.28019	Up	9.23828e-189	4.63566e-186	K04345|1|7e-28|123|ath:AT2G20050|protein kinase A [EC:2.7.11.11]	-	GO:0003824//catalytic activity	-	gi|359477168|ref|XP_002272978.2|/4.79148e-110/PREDICTED: probable protein phosphatase 2C 73-like [Vitis vinifera]
CL8878.Contig2_S2_1	1630	48	223	6.69103	32.481	2.27929	Up	4.58976e-30	3.45226e-28	-	GO:0044464//cell part	GO:0008375//acetylglucosaminyltransferase activity	-	gi|460402170|ref|XP_004246587.1|/0/PREDICTED: probable glycosyltransferase At5g03795-like [Solanum lycopersicum]
Unigene92592_S2_3	704	14	65	4.5185	21.9206	2.27837	Up	9.71726e-10	2.28245e-08	K11294|1|6e-43|172|gmx:100817668|nucleolin	-	GO:0003676//nucleic acid binding	-	gi|358248652|ref|NP_001240173.1|/2.08486e-46/uncharacterized protein LOC100814693 [Glycine max]
CL957.Contig1_S2_1	252	141	654	127.133	616.153	2.27695	Up	6.5053e-85	1.46641e-82	-	-	-	-	gi|388514905|gb|AFK45514.1|/8.05157e-24/unknown [Medicago truncatula]
Unigene28242_S2_1	532	199	923	84.9925	411.909	2.27692	Up	4.27082e-119	1.44186e-116	-	-	-	-	gi|19073439|gb|AAL84816.1|AF477033_1/4.69359e-24/tuber agglutinin [Helianthus tuberosus]
CL7703.Contig3_S2_1	682	11	51	3.66478	17.754	2.27635	Up	6.62962e-08	1.26846e-06	-	-	-	-	gi|470112187|ref|XP_004292319.1|/1.25307e-16/PREDICTED: RING-H2 finger protein ATL18-like [Fragaria vesca subsp. vesca]
Unigene1729_S2_1	1175	486	2251	93.9805	454.83	2.27489	Up	2.27704e-287	1.91745e-284	K12135|1|1e-62|238|aly:ARALYDRAFT_488429|zinc finger protein CONSTANS	-	-	-	gi|422898331|dbj|BAM67031.1|/0/constans-like 1 [Chrysanthemum seticuspe f. boreale]
Unigene80238_S2_1	749	19	88	5.76383	27.8941	2.27486	Up	1.06319e-12	3.23867e-11	-	GO:0009536//plastid	GO:0015291//secondary active transmembrane transporter activity	GO:0015893//drug transport	gi|255571463|ref|XP_002526679.1|/8.03962e-39/DNA-damage-inducible protein f, putative [Ricinus communis]
CL5131.Contig1_S2_3	1414	8	37	1.28552	6.21246	2.27281	Up	4.68518e-06	6.87858e-05	K12898|1|1e-91|335|rcu:RCOM_1578070|heterogeneous nuclear ribonucleoprotein F/H	-	GO:0005488//binding	-	gi|460411075|ref|XP_004250940.1|/3.41238e-121/PREDICTED: heterogeneous nuclear ribonucleoprotein F-like [Solanum lycopersicum]
CL672.Contig1_S2_3	1050	8	37	1.73117	8.36612	2.27281	Up	4.68518e-06	6.87996e-05	K00224|1|2e-110|397|ath:AT4G13660|[EC:1.3.1.-];K13081|5|3e-55|213|vvi:100233112|leucoanthocyanidin reductase [EC:1.17.1.3]	-	GO:0016628//oxidoreductase activity, acting on the CH-CH group of donors, NAD or NADP as acceptor	GO:0008152//metabolic process	gi|225440211|ref|XP_002283648.1|/8.73528e-142/PREDICTED: isoflavone reductase homolog [Vitis vinifera]
Unigene80149_S2_1	647	36	166	12.6426	60.9138	2.26847	Up	1.21745e-22	6.65115e-21	K06268|1|1e-71|266|mtr:MTR_5g096420|protein phosphatase 3, regulatory subunit	GO:0000325//plant-type vacuole;GO:0005840//ribosome	GO:0046872//metal ion binding	GO:0019932//second-messenger-mediated signaling	gi|462401483|gb|EMJ07040.1|/2.8806e-73/hypothetical protein PRUPE_ppa011040mg [Prunus persica]
Unigene85859_S2_3	747	47	216	14.2961	68.6507	2.26366	Up	6.16124e-29	4.40799e-27	-	-	-	-	gi|460403904|ref|XP_004247426.1|/8.15903e-76/PREDICTED: nucleolar protein 16-like [Solanum lycopersicum]
Unigene75051_S2_1	268	32	147	27.1303	130.225	2.26303	Up	3.66982e-20	1.78167e-18	-	-	-	-	-
Unigene6176_S2_3	1713	34	156	4.50984	21.6211	2.2613	Up	2.74146e-21	1.40253e-19	K14776|1|3e-164|576|pop:POPTR_571554|ATP-dependent RNA helicase DDX10/DBP4 [EC:3.6.4.13]	GO:0031981//nuclear lumen	GO:0042623//ATPase activity, coupled;GO:0032559	-	gi|460397138|ref|XP_004244125.1|/3.5104e-163/PREDICTED: DEAD-box ATP-dependent RNA helicase 32-like [Solanum lycopersicum]
CL4257.Contig4_S2_1	1714	34	156	4.50721	21.6085	2.2613	Up	2.74146e-21	1.40351e-19	K12812|1|0.0|760|vvi:100268003|ATP-dependent RNA helicase UAP56/SUB2 [EC:3.6.4.13]	GO:0031981//nuclear lumen	GO:0042623//ATPase activity, coupled;GO:0032559	GO:0010038//response to metal ion	gi|225430261|ref|XP_002285072.1|/0/PREDICTED: DEAD-box ATP-dependent RNA helicase 56-like [Vitis vinifera]
Unigene11876_S2_1	772	38	174	11.1842	53.5111	2.25837	Up	1.53684e-23	8.79614e-22	K05864|1|1e-63|241|rcu:RCOM_0774220|peptidyl-prolyl isomerase D [EC:5.2.1.8]	GO:0044424//intracellular part	GO:0016859//cis-trans isomerase activity	GO:0003006//developmental process involved in reproduction;GO:0009791//post-embryonic development;GO:0044267//cellular protein metabolic process	gi|470107971|ref|XP_004290309.1|/3.78133e-63/PREDICTED: peptidyl-prolyl cis-trans isomerase CYP40-like [Fragaria vesca subsp. vesca]
Unigene54182_S2_1	467	14	64	6.81162	32.5368	2.256	Up	1.64524e-09	3.78318e-08	K10808|1|1e-36|150|rcu:RCOM_0678140|ribonucleoside-diphosphate reductase subunit M2 [EC:1.17.4.1]	GO:0043234//protein complex	GO:0046872//metal ion binding;GO:0016728	GO:0006259//DNA metabolic process;GO:0032501//multicellular organismal process;GO:0007049//cell cycle;GO:0009132//nucleoside diphosphate metabolic process	gi|470121816|ref|XP_004296953.1|/7.29615e-37/PREDICTED: LOW QUALITY PROTEIN: ribonucleoside-diphosphate reductase small chain A-like [Fragaria vesca subsp. vesca]
CL9458.Contig2_S2_3	252	14	64	12.6231	60.2963	2.256	Up	1.64524e-09	3.782e-08	-	-	-	GO:0006970//response to osmotic stress	gi|460388212|ref|XP_004239763.1|/1.79523e-31/PREDICTED: ankyrin repeat-containing protein At3g12360-like [Solanum lycopersicum]
CL12562.Contig2_S2_3	1417	51	233	8.17786	39.0389	2.25512	Up	5.8932e-31	4.57839e-29	K15443|1|2e-144|510|vvi:100855304|tRNA (guanine-N(7)-)-methyltransferase subunit TRM82	-	-	-	gi|359479631|ref|XP_003632308.1|/3.15864e-143/PREDICTED: tRNA (guanine-N(7)-)-methyltransferase subunit WDR4-like [Vitis vinifera]
Unigene27073_S2_3	1354	288	1312	48.3296	230.052	2.25098	Up	3.71596e-166	1.65997e-163	K00924|1|1e-12|72.8|ath:AT5G22850|[EC:2.7.1.-]	GO:0005618//cell wall	-	-	gi|225465837|ref|XP_002264626.1|/9.57848e-142/PREDICTED: aspartic proteinase nepenthesin-1-like isoform 1 [Vitis vinifera]
Unigene2275_S2_3	604	9	41	3.38567	16.116	2.25098	Up	1.60499e-06	2.54563e-05	K07007|1|3e-86|315|vvi:100264605|	-	-	-	gi|460376273|ref|XP_004233923.1|/3.71305e-85/PREDICTED: uncharacterized protein YtfP-like [Solanum lycopersicum]
CL10250.Contig2_S2_3	972	27	123	6.31156	30.0435	2.25098	Up	5.309e-17	2.1572e-15	-	-	-	-	-
Unigene14215_S2_1	1226	67	304	12.4172	58.8701	2.24519	Up	1.05891e-39	1.05547e-37	K12135|1|5e-15|80.5|ath:AT5G15840|zinc finger protein CONSTANS	GO:0016604//nuclear body	GO:0005488//binding	GO:0009813//flavonoid biosynthetic process;GO:0009640//photomorphogenesis;GO:0009657//plastid organization;GO:0006779//porphyrin-containing compound biosynthetic process;GO:0006351//transcription, DNA-dependent	gi|460397478|ref|XP_004244294.1|/3.02009e-99/PREDICTED: probable salt tolerance-like protein At1g78600-like [Solanum lycopersicum]
CL8194.Contig2_S2_1	930	43	195	10.5057	49.781	2.24442	Up	5.17472e-26	3.26815e-24	-	-	-	-	-
Unigene76686_S2_3	265	15	68	12.8613	60.9221	2.24393	Up	5.73908e-10	1.38534e-08	-	-	-	-	-
CL1559.Contig7_S2_3	1879	124	562	14.9946	71.0103	2.24359	Up	6.35832e-72	1.17039e-69	K01568|1|0.0|1000|pop:POPTR_1094038|pyruvate decarboxylase [EC:4.1.1.1]	-	GO:0046872//metal ion binding;GO:0016831//carboxy-lyase activity;GO:0019842//vitamin binding	-	gi|224116936|ref|XP_002317431.1|/0/predicted protein [Populus trichocarpa]
Unigene13974_S2_3	1604	135	611	19.1236	90.4375	2.24157	Up	5.88212e-78	1.20372e-75	K14826|1|6e-96|349|rcu:RCOM_1499110|FK506-binding nuclear protein [EC:5.2.1.8]	GO:0031981//nuclear lumen	GO:0005515//protein binding	GO:0034728//nucleosome organization	gi|460376760|ref|XP_004234165.1|/1.12592e-107/PREDICTED: peptidyl-prolyl cis-trans isomerase FKBP53-like [Solanum lycopersicum]
CL1633.Contig1_S2_3	866	21	95	5.50986	26.0446	2.24089	Up	2.21992e-13	7.12056e-12	-	-	-	-	gi|449434835|ref|XP_004135201.1|/1.71874e-33/PREDICTED: uncharacterized protein LOC101204677 [Cucumis sativus]
Unigene76902_S2_3	1486	123	554	18.8073	88.5121	2.23458	Up	1.40299e-70	2.51922e-68	K00010|1|2e-13|75.9|cme:CMR475C|myo-inositol 2-dehydrogenase [EC:1.1.1.18]	-	GO:0004033//aldo-keto reductase (NADP) activity	GO:0008152//metabolic process	gi|356514368|ref|XP_003525878.1|/1.03806e-176/PREDICTED: uncharacterized oxidoreductase yrbE-like [Glycine max]
Unigene28394_S2_1	423	85	381	45.6581	213.844	2.22761	Up	6.97772e-49	8.87491e-47	-	-	-	-	-
Unigene15648_S2_3	365	25	112	15.5628	72.8512	2.22686	Up	2.02736e-15	7.49376e-14	-	-	GO:0016787//hydrolase activity	-	gi|225438375|ref|XP_002274622.1|/9.38459e-20/PREDICTED: ABC transporter G family member 5 isoform 1 [Vitis vinifera]
CL4232.Contig3_S2_3	817	30	134	8.34331	38.9399	2.22256	Up	3.93648e-18	1.72379e-16	K11290|1|2e-78|290|gmx:100808081|template-activating factor I	GO:0043231//intracellular membrane-bounded organelle	GO:0003676//nucleic acid binding;GO:0005515//protein binding	GO:0010102//lateral root morphogenesis;GO:0048869//cellular developmental process;GO:0051707//response to other organism;GO:0010038//response to metal ion;GO:0009755//hormone-mediated signaling pathway;GO:0034728//nucleosome organization;GO:0006950//response to stress	gi|356508564|ref|XP_003523025.1|/2.98719e-77/PREDICTED: protein SET-like [Glycine max]
Unigene68188_S2_3	511	28	125	12.4502	58.0765	2.22179	Up	5.29682e-17	2.15344e-15	-	-	-	-	-
Unigene92996_S2_3	303	13	58	9.74855	45.4461	2.2209	Up	1.34811e-08	2.8154e-07	-	-	-	-	gi|356537837|ref|XP_003537431.1|/1.55464e-14/PREDICTED: uncharacterized protein LOC100809133 [Glycine max]
Unigene63367_S2_1	300	13	58	9.84604	45.9006	2.2209	Up	1.34811e-08	2.8146e-07	K00924|1|1e-19|92.4|aly:ARALYDRAFT_476729|[EC:2.7.1.-]	GO:0031224//intrinsic to membrane	GO:0016491//oxidoreductase activity;GO:0005102//receptor binding;GO:0004702//receptor signaling protein serine/threonine kinase activity	GO:0048869//cellular developmental process;GO:0009933//meristem structural organization;GO:0007169//transmembrane receptor protein tyrosine kinase signaling pathway;GO:0008152//metabolic process	gi|462422292|gb|EMJ26555.1|/1.45173e-20/hypothetical protein PRUPE_ppa000916mg [Prunus persica]
Unigene35695_S2_1	1152	52	232	10.2563	47.8131	2.2209	Up	2.78832e-30	2.1081e-28	K01963|1|1e-161|567|rcu:RCOM_ORF00052|acetyl-CoA carboxylase carboxyl transferase subunit beta [EC:6.4.1.2]	GO:0043234//protein complex;GO:0009532//plastid stroma	GO:0043169//cation binding;GO:0016421//CoA carboxylase activity;GO:0032559	GO:0006631//fatty acid metabolic process	gi|452849060|ref|YP_007474738.1|/0/acetyl-CoA carboxylase beta subunit (chloroplast) [Chrysanthemum indicum]
Unigene83130_S2_1	894	46	205	11.6912	54.4412	2.21927	Up	6.52002e-27	4.28397e-25	K02945|1|9e-88|321|rcu:RCOM_0296330|small subunit ribosomal protein S1	GO:0043231//intracellular membrane-bounded organelle	GO:0003676//nucleic acid binding	-	gi|359495207|ref|XP_002263508.2|/5.86489e-93/PREDICTED: uncharacterized protein LOC100240915 [Vitis vinifera]
Unigene14201_S2_3	916	196	871	48.6183	225.753	2.21518	Up	8.86744e-109	2.69559e-106	K02937|1|1e-90|331|vvi:100267028|large subunit ribosomal protein L7e	GO:0015934//large ribosomal subunit;GO:0031981//nuclear lumen	GO:0005198//structural molecule activity	GO:0010467//gene expression	gi|460380373|ref|XP_004235931.1|/1.19476e-96/PREDICTED: 60S ribosomal protein L7-1-like [Solanum lycopersicum]
Unigene83188_S2_1	763	30	133	8.9338	41.3846	2.21175	Up	6.59882e-18	2.8555e-16	K14416|1|4e-75|279|pop:POPTR_737500|elongation factor 1 alpha-like protein	GO:0044464//cell part	GO:0017111//nucleoside-triphosphatase activity;GO:0046914//transition metal ion binding;GO:0008135//translation factor activity, nucleic acid binding;GO:0004779//sulfate adenylyltransferase activity;GO:0032561//guanyl ribonucleotide binding	GO:0006412//translation;GO:0009207	gi|449519476|ref|XP_004166761.1|/3.59116e-74/PREDICTED: LOW QUALITY PROTEIN: HBS1-like protein-like [Cucumis sativus]
CL5348.Contig8_S2_1	363	7	31	4.38158	20.2753	2.2102	Up	3.97796e-05	0.000496219	-	GO:0043231//intracellular membrane-bounded organelle	-	GO:0010035//response to inorganic substance;GO:0006950//response to stress;GO:0009987//cellular process;GO:0042126//nitrate metabolic process	gi|224072246|ref|XP_002303671.1|/3.22938e-28/predicted protein [Populus trichocarpa]
CL5002.Contig1_S2_3	321	7	31	4.95487	22.9281	2.2102	Up	3.97796e-05	0.000496303	K11131|1|6e-56|213|vvi:100258019|H/ACA ribonucleoprotein complex subunit 4 [EC:5.4.99.-]	-	GO:0003676//nucleic acid binding;GO:0016866//intramolecular transferase activity	GO:0010467//gene expression;GO:0009451//RNA modification	gi|462419000|gb|EMJ23263.1|/5.15878e-55/hypothetical protein PRUPE_ppa003227mg [Prunus persica]
CL8653.Contig4_S2_3	1577	14	62	2.01714	9.33408	2.2102	Up	4.6798e-09	1.02312e-07	K04424|1|7e-47|186|aly:ARALYDRAFT_909157|sterile alpha motif and leucine zipper containing kinase AZK [EC:2.7.11.25];K14510|3|6e-43|173|pop:POPTR_589567|serine/threonine-protein kinase CTR1 [EC:2.7.11.1];K00870|4|1e-42|172|cme:CMA103C|protein kinase [EC:2.7.1.37]	-	GO:0004702//receptor signaling protein serine/threonine kinase activity;GO:0032559	GO:0006464//cellular protein modification process	gi|460396214|ref|XP_004243673.1|/0/PREDICTED: serine/threonine-protein kinase HT1-like [Solanum lycopersicum]
Unigene82065_S2_1	250	7	31	6.36205	29.4397	2.2102	Up	3.97796e-05	0.000495965	-	-	-	-	-
CL6014.Contig1_S2_1	424	7	31	3.75121	17.3583	2.2102	Up	3.97796e-05	0.00049605	-	-	-	-	-
Unigene73051_S2_3	507	7	31	3.13711	14.5166	2.2102	Up	3.97796e-05	0.000496134	-	GO:0009526//plastid envelope	-	-	gi|462420361|gb|EMJ24624.1|/5.2769e-56/hypothetical protein PRUPE_ppa011384mg [Prunus persica]
Unigene28499_S2_1	320	36	159	25.5618	117.966	2.20631	Up	4.5873e-21	2.31773e-19	-	-	-	-	-
Unigene12924_S2_3	344	12	53	7.92615	36.5788	2.20631	Up	6.55776e-08	1.25504e-06	K14833|1|7e-45|176|pop:POPTR_178110|nucleolar complex protein 2	-	GO:0005506//iron ion binding;GO:0003824//catalytic activity;GO:0016209//antioxidant activity	GO:0008152//metabolic process;GO:0006950//response to stress	gi|224053008|ref|XP_002297661.1|/1.2054e-43/predicted protein [Populus trichocarpa]
CL7590.Contig1_S2_3	1511	88	388	13.233	60.9647	2.20384	Up	4.12616e-49	5.28473e-47	K15277|1|8e-160|561|vvi:100242001|solute carrier family 35 (adenosine 3'-phospho 5'-phosphosulfate transporter), member B3	GO:0031224//intrinsic to membrane	-	GO:0006810//transport	gi|464895880|gb|AGH25532.1|/8.15963e-161/UDP-galactose transporter [Prunus persica]
CL6685.Contig1_S2_3	714	25	110	7.95575	36.5768	2.20086	Up	5.70118e-15	2.04943e-13	-	-	-	GO:0009267//cellular response to starvation	gi|359806636|ref|NP_001241021.1|/9.89566e-60/uncharacterized protein LOC100792209 [Glycine max]
Unigene71731_S2_1	442	10	44	5.14064	23.6343	2.20086	Up	9.31074e-07	1.52769e-05	K06617|1|2e-80|295|vvi:100242394|raffinose synthase [EC:2.4.1.82]	GO:0009536//plastid	GO:0004672//protein kinase activity;GO:0008378//galactosyltransferase activity;GO:0032559	GO:0009725//response to hormone stimulus;GO:0009312//oligosaccharide biosynthetic process;GO:0005985//sucrose metabolic process;GO:0019406;GO:0023052//signaling;GO:0006950//response to stress;GO:0006464//cellular protein modification process	gi|460373017|ref|XP_004232319.1|/3.52871e-80/PREDICTED: probable galactinol--sucrose galactosyltransferase 5-like [Solanum lycopersicum]
CL2104.Contig1_S2_1	309	23	101	16.9125	77.6023	2.19801	Up	7.7267e-14	2.56836e-12	K14684|1|7e-32|133|pop:POPTR_576964|solute carrier family 25 (mitochondrial phosphate transporter), member 23/24/25/41	GO:0031224//intrinsic to membrane;GO:0019866//organelle inner membrane;GO:0009526//plastid envelope;GO:0034357	GO:0000295//adenine nucleotide transmembrane transporter activity	GO:0015868//purine ribonucleotide transport;GO:0009416//response to light stimulus;GO:0009765//photosynthesis, light harvesting	gi|224140413|ref|XP_002323577.1|/1.17696e-30/predicted protein [Populus trichocarpa]
Unigene13745_S2_1	469	46	202	22.2856	102.256	2.19801	Up	3.04926e-26	1.95102e-24	-	-	-	-	-
Unigene37732_S2_1	459	13	57	6.43532	29.4831	2.19581	Up	2.26848e-08	4.61899e-07	K12135|1|3e-15|79.0|ath:AT5G15840|zinc finger protein CONSTANS	GO:0044464//cell part	GO:0046914//transition metal ion binding	-	gi|462422760|gb|EMJ27023.1|/1.25555e-49/hypothetical protein PRUPE_ppa011525mg [Prunus persica]
Unigene27288_S2_3	210	68	298	73.5748	336.906	2.19506	Up	6.48822e-38	6.12543e-36	-	-	-	-	-
Unigene19629_S2_1	362	8	35	5.02135	22.9547	2.19264	Up	1.347e-05	0.000182172	-	-	GO:0008194//UDP-glycosyltransferase activity	-	gi|255547073|ref|XP_002514594.1|/4.99378e-21/UDP-glucosyltransferase, putative [Ricinus communis]
Unigene6906_S2_1	234	8	35	7.76808	35.5111	2.19264	Up	1.347e-05	0.000182206	-	-	-	-	-
Unigene11790_S2_1	909	22	96	5.49918	25.0737	2.18889	Up	3.68492e-13	1.16262e-11	-	-	-	-	gi|462423916|gb|EMJ28179.1|/7.64089e-104/hypothetical protein PRUPE_ppa002249mg [Prunus persica]
Unigene97804_S2_3	192	22	96	26.0352	118.708	2.18889	Up	3.68492e-13	1.16312e-11	-	-	-	-	-
CL7621.Contig2_S2_3	2029	20	87	2.23969	10.18	2.18437	Up	5.02324e-12	1.45171e-10	-	-	-	-	gi|358344028|ref|XP_003636096.1|/1.03213e-23/hypothetical protein MTR_027s0011 [Medicago truncatula]
CL5836.Contig1_S2_1	995	123	535	28.088	127.656	2.18424	Up	2.38418e-66	4.10017e-64	-	-	-	-	gi|255546113|ref|XP_002514116.1|/9.95601e-07/conserved hypothetical protein [Ricinus communis]
Unigene63185_S2_1	401	46	200	26.0647	118.412	2.18365	Up	8.48972e-26	5.29332e-24	-	-	-	-	-
Unigene86648_S2_3	944	38	165	9.14642	41.4976	2.18175	Up	1.60018e-21	8.26732e-20	K10257|1|4e-156|548|rcu:RCOM_0186970|omega-3 fatty acid desaturase (delta-15 desaturase) [EC:1.14.19.-]	GO:0009941//chloroplast envelope	GO:0016705//oxidoreductase activity, acting on paired donors, with incorporation or reduction of molecular oxygen	GO:0006631//fatty acid metabolic process	gi|32306982|gb|AAP78965.1|/3.82702e-162/omega-3 fatty acid desaturase [Helianthus annuus]
CL1644.Contig1_S2_3	512	27	117	11.9821	54.2535	2.17883	Up	1.17928e-15	4.40793e-14	-	-	-	-	gi|462418111|gb|EMJ22598.1|/5.45181e-08/hypothetical protein PRUPE_ppa021053mg, partial [Prunus persica]
CL12861.Contig1_S2_3	834	21	91	5.72127	25.9052	2.17883	Up	1.75832e-12	5.26425e-11	K15015|1|6e-61|232|vvi:100265815|solute carrier family 32 (vesicular inhibitory amino acid transporter)	GO:0031090//organelle membrane	-	-	gi|359482241|ref|XP_002266914.2|/7.63997e-60/PREDICTED: vacuolar amino acid transporter 1-like [Vitis vinifera]
Unigene42577_S2_1	590	15	65	5.77668	26.1561	2.17883	Up	2.72834e-09	6.12005e-08	-	-	-	-	gi|470116928|ref|XP_004294624.1|/2.50748e-14/PREDICTED: E3 UFM1-protein ligase 1 homolog [Fragaria vesca subsp. vesca]
Unigene69415_S2_3	501	12	52	5.4423	24.6421	2.17883	Up	1.10222e-07	2.04585e-06	-	-	-	-	-
Unigene69292_S2_3	1116	30	130	6.10796	27.6561	2.17883	Up	3.08362e-17	1.27344e-15	K14855|1|1e-169|593|vvi:100262007|ribosome assembly protein 4	-	-	-	gi|225450034|ref|XP_002276009.1|/1.57734e-168/PREDICTED: notchless protein homolog [Vitis vinifera]
Unigene47935_S2_3	1113	12	52	2.44977	11.0923	2.17883	Up	1.10222e-07	2.04533e-06	-	-	GO:0043169//cation binding;GO:0016791//phosphatase activity	-	gi|460404777|ref|XP_004247857.1|/0/PREDICTED: purple acid phosphatase 15-like [Solanum lycopersicum]
Unigene77377_S2_3	1531	55	238	8.16257	36.9074	2.17681	Up	2.70182e-30	2.04481e-28	-	GO:0043231//intracellular membrane-bounded organelle;GO:0016020//membrane	GO:0005488//binding;GO:0001071//nucleic acid binding transcription factor activity	GO:0009409//response to cold;GO:0002376//immune system process;GO:0010467//gene expression;GO:0009743//response to carbohydrate stimulus;GO:0051707//response to other organism	gi|21358787|gb|AAM47025.1|/1.40185e-75/nam-like protein 1 [Petunia x hybrida]
Unigene7543_S2_3	370	13	56	7.98327	35.9334	2.17027	Up	3.8059e-08	7.52562e-07	-	-	-	-	gi|225453929|ref|XP_002279679.1|/2.55252e-09/PREDICTED: probable calcium-binding protein CML10 isoform 2 [Vitis vinifera]
Unigene1927_S2_3	621	57	245	20.8556	93.6669	2.1671	Up	5.65356e-31	4.39687e-29	K01534|1|2e-11|67.0|aly:ARALYDRAFT_657042|Cd2+/Zn2+-exporting ATPase [EC:3.6.3.3 3.6.3.5]	-	-	-	gi|470120796|ref|XP_004296475.1|/8.9613e-13/PREDICTED: cadmium/zinc-transporting ATPase HMA2-like [Fragaria vesca subsp. vesca]
CL7503.Contig1_S2_3	1346	17	73	2.86974	12.8762	2.16572	Up	3.30012e-10	8.13219e-09	-	-	-	-	gi|449452965|ref|XP_004144229.1|/0/PREDICTED: uncharacterized protein LOC101214256 [Cucumis sativus]
Unigene50945_S2_3	623	7	30	2.55299	11.4326	2.16289	Up	6.7228e-05	0.000798248	K05285|1|6e-94|341|vvi:100254323|phosphatidylinositol glycan, class N [EC:2.7.-.-]	GO:0031090//organelle membrane;GO:0043231//intracellular membrane-bounded organelle	GO:0016788//hydrolase activity, acting on ester bonds	GO:0006497//protein lipidation	gi|359488864|ref|XP_003633835.1|/6.78118e-93/PREDICTED: GPI ethanolamine phosphate transferase 1-like [Vitis vinifera]
Unigene60523_S2_3	619	14	60	5.13898	23.0129	2.16289	Up	1.31677e-08	2.7523e-07	-	-	-	-	gi|255562966|ref|XP_002522488.1|/5.34908e-66/conserved hypothetical protein [Ricinus communis]
Unigene20016_S2_3	638	7	30	2.49297	11.1638	2.16289	Up	6.7228e-05	0.000798507	-	-	-	-	gi|255578831|ref|XP_002530270.1|/4.87436e-41/conserved hypothetical protein [Ricinus communis]
Unigene93115_S2_3	641	7	30	2.4813	11.1116	2.16289	Up	6.7228e-05	0.000798377	-	-	-	-	-
CL7443.Contig2_S2_1	1830	183	784	22.7216	101.713	2.16237	Up	3.25288e-95	8.24599e-93	-	GO:0031225//anchored to membrane	GO:0043167//ion binding;GO:0008422//beta-glucosidase activity	GO:0044238//primary metabolic process	gi|255568950|ref|XP_002525445.1|/0/Glucan endo-1,3-beta-glucosidase precursor, putative [Ricinus communis]
CL7916.Contig2_S2_3	1003	11	47	2.4919	11.1252	2.15851	Up	5.3701e-07	9.10692e-06	K00469|1|1e-151|534|ath:AT1G14520|inositol oxygenase [EC:1.13.99.1]	GO:0044424//intracellular part	GO:0046914//transition metal ion binding;GO:0016701//oxidoreductase activity, acting on single donors with incorporation of molecular oxygen	GO:0006020//inositol metabolic process	gi|238478480|ref|NP_001154337.1|/1.26529e-150/inositol oxygenase 1 [Arabidopsis thaliana]
Unigene74180_S2_3	246	11	47	10.1601	45.3601	2.15851	Up	5.3701e-07	9.10903e-06	-	-	-	-	-
Unigene54081_S2_1	1225	15	64	2.78224	12.4038	2.15647	Up	4.56382e-09	1.00045e-07	K13179|1|3e-30|130|gmx:100797375|ATP-dependent RNA helicase DDX18/HAS1 [EC:3.6.4.13]	GO:0044464//cell part	GO:0032559;GO:0042623//ATPase activity, coupled	-	gi|462415379|gb|EMJ20116.1|/5.52949e-85/hypothetical protein PRUPE_ppa001456mg [Prunus persica]
CL11284.Contig1_S2_3	1738	49	209	6.40598	28.5501	2.15601	Up	1.73655e-26	1.12387e-24	K12124|1|0.0|723|rcu:RCOM_0961910|GIGANTEA	-	-	-	gi|422898329|dbj|BAM67030.1|/0/gigantea-like [Chrysanthemum seticuspe f. boreale]
Unigene92502_S2_3	754	12	51	3.61617	16.0587	2.15082	Up	1.84661e-07	3.32394e-06	-	GO:0044464//cell part	-	-	gi|460404020|ref|XP_004247483.1|/1.37689e-78/PREDICTED: uncharacterized protein LOC101266159 [Solanum lycopersicum]
CL9834.Contig2_S2_1	874	33	140	8.5791	38.0302	2.14825	Up	3.7373e-18	1.64345e-16	K11684|1|4e-13|73.6|sbi:SORBI_03g001920|bromodomain-containing factor 1	-	-	-	gi|224098028|ref|XP_002311109.1|/9.4189e-64/global transcription factor group [Populus trichocarpa]
Unigene6102_S2_1	676	63	267	21.1755	93.7726	2.14677	Up	3.09774e-33	2.5528e-31	-	-	-	-	-
Unigene62821_S2_1	443	47	199	24.1065	106.65	2.14539	Up	3.82188e-25	2.3121e-23	-	-	-	-	gi|359473025|ref|XP_003631233.1|/6.06576e-40/PREDICTED: uncharacterized protein LOC100266416 [Vitis vinifera]
CL1785.Contig2_S2_3	667	43	182	14.6481	64.7824	2.14489	Up	4.05902e-23	2.27868e-21	K14844|1|3e-07|53.5|vvi:100255113|pumilio homology domain family member 6	-	GO:0003723//RNA binding	-	gi|470116987|ref|XP_004294652.1|/4.88089e-111/PREDICTED: pumilio homolog 2-like [Fragaria vesca subsp. vesca]
Unigene19584_S2_3	376	43	182	25.9848	114.92	2.14489	Up	4.05902e-23	2.27694e-21	-	-	-	-	gi|351723999|ref|NP_001238322.1|/2.78554e-16/uncharacterized protein LOC100305636 [Glycine max]
Unigene82417_S2_1	671	13	55	4.4021	19.4604	2.14428	Up	6.36594e-08	1.2212e-06	K14416|1|4e-29|125|aly:ARALYDRAFT_325603|elongation factor 1 alpha-like protein	-	-	-	gi|462422876|gb|EMJ27139.1|/1.15754e-43/hypothetical protein PRUPE_ppa013728mg [Prunus persica]
CL12424.Contig1_S2_3	1038	33	139	7.22364	31.7928	2.1379	Up	6.20518e-18	2.68993e-16	-	-	-	-	gi|24745927|dbj|BAC23045.1|/2.84862e-76/monooxygenase [Solanum tuberosum]
Unigene83376_S2_1	802	33	139	9.3493	41.1483	2.1379	Up	6.20518e-18	2.68834e-16	-	GO:0009526//plastid envelope	-	-	gi|255553454|ref|XP_002517768.1|/8.99519e-71/conserved hypothetical protein [Ricinus communis]
Unigene55214_S2_1	378	10	42	6.01101	26.3796	2.13375	Up	2.62456e-06	4.02171e-05	K00750|1|3e-67|250|rcu:RCOM_0138290|glycogenin glucosyltransferase [EC:2.4.1.186]	-	GO:0035251//UDP-glucosyltransferase activity	GO:0008152//metabolic process	gi|460384067|ref|XP_004237736.1|/2.40096e-68/PREDICTED: putative UDP-glucuronate:xylan alpha-glucuronosyltransferase 3-like [Solanum lycopersicum]
Unigene45052_S2_3	630	10	42	3.60661	15.8278	2.13375	Up	2.62456e-06	4.02087e-05	K14550|1|9e-71|264|vvi:100256070|U3 small nucleolar RNA-associated protein 10	GO:0009536//plastid	GO:0005488//binding	-	gi|359490151|ref|XP_002264777.2|/1.07743e-69/PREDICTED: uncharacterized protein At3g06530-like [Vitis vinifera]
Unigene14690_S2_3	603	15	63	5.65215	24.8047	2.13375	Up	7.61344e-09	1.63042e-07	-	GO:0031090//organelle membrane	-	GO:0006879//cellular iron ion homeostasis;GO:0006826//iron ion transport	gi|224108249|ref|XP_002314775.1|/1.56725e-67/predicted protein [Populus trichocarpa]
Unigene13537_S2_3	804	36	151	10.1739	44.5895	2.13184	Up	2.71354e-19	1.27027e-17	-	GO:0030312//external encapsulating structure	GO:0004553//hydrolase activity, hydrolyzing O-glycosyl compounds	GO:0008152//metabolic process	gi|13548679|dbj|BAB40807.1|/1.18571e-62/endo-1,3-beta-glucanase-like protein [Pyrus pyrifolia]
CL12383.Contig1_S2_3	1335	65	272	11.063	48.3726	2.12845	Up	1.76792e-33	1.46848e-31	-	-	-	-	gi|462399986|gb|EMJ05654.1|/5.96146e-112/hypothetical protein PRUPE_ppa026104mg [Prunus persica]
Unigene80418_S2_1	487	11	46	5.13219	22.4254	2.12749	Up	8.98144e-07	1.47697e-05	K03801|1|3e-60|228|vvi:100251835|lipoyl(octanoyl) transferase [EC:2.3.1.181]	GO:0043231//intracellular membrane-bounded organelle	GO:0004518//nuclease activity	GO:0006633//fatty acid biosynthetic process;GO:0006790//sulfur compound metabolic process;GO:0018065//protein-cofactor linkage;GO:0006399//tRNA metabolic process	gi|462401459|gb|EMJ07016.1|/3.35897e-62/hypothetical protein PRUPE_ppa010819mg [Prunus persica]
Unigene11666_S2_1	316	11	46	7.90943	34.5607	2.12749	Up	8.98144e-07	1.47664e-05	K01534|1|1e-17|86.3|vvi:100243678|Cd2+/Zn2+-exporting ATPase [EC:3.6.3.3 3.6.3.5]	GO:0031224//intrinsic to membrane	GO:0005385//zinc ion transmembrane transporter activity;GO:0043169//cation binding;GO:0043682//copper-transporting ATPase activity;GO:0032559	GO:0035434//copper ion transmembrane transport;GO:0009206	gi|470120796|ref|XP_004296475.1|/7.33199e-17/PREDICTED: cadmium/zinc-transporting ATPase HMA2-like [Fragaria vesca subsp. vesca]
Unigene48134_S2_3	498	11	46	5.01883	21.9301	2.12749	Up	8.98144e-07	1.4773e-05	K15414|1|3e-36|149|pop:POPTR_829340|complement component 1 Q subcomponent-binding protein, mitochondrial	GO:0044429//mitochondrial part	-	-	gi|460380369|ref|XP_004235929.1|/4.24073e-47/PREDICTED: uncharacterized protein At2g39795, mitochondrial-like [Solanum lycopersicum]
CL1198.Contig3_S2_3	1911	263	1098	31.2705	136.412	2.1251	Up	9.50296e-130	3.49847e-127	K14538|1|5e-174|609|vvi:100242583|nuclear GTP-binding protein	-	GO:0000166//nucleotide binding	-	gi|350540086|ref|NP_001234382.1|/8.89687e-179/nuclear GTPase-like [Solanum lycopersicum]
Unigene13343_S2_3	484	43	179	20.1866	87.805	2.12091	Up	1.84556e-22	9.99316e-21	-	GO:0043231//intracellular membrane-bounded organelle	-	-	gi|297842775|ref|XP_002889269.1|/1.22128e-24/predicted protein [Arabidopsis lyrata subsp. lyrata]
Unigene28369_S2_1	865	44	182	11.5578	49.9536	2.11172	Up	1.07714e-22	5.8978e-21	K07025|1|6e-101|365|rcu:RCOM_0677770|putative hydrolase of the HAD superfamily	-	GO:0003824//catalytic activity	-	gi|460403780|ref|XP_004247365.1|/8.09131e-100/PREDICTED: uncharacterized protein C24B11.05-like isoform 1 [Solanum lycopersicum]
Unigene77274_S2_3	1506	22	91	3.31923	14.3459	2.11172	Up	4.71594e-12	1.36505e-10	K14841|1|2e-141|396|gmx:100816020|ribosome biogenesis protein NSA1	-	-	-	gi|356560339|ref|XP_003548450.1|/1.98457e-140/PREDICTED: WD repeat-containing protein 74-like [Glycine max]
CL8737.Contig1_S2_1	838	147	607	39.8577	171.971	2.10924	Up	7.36034e-72	1.35144e-69	K10573|1|2e-77|287|aly:ARALYDRAFT_484183|ubiquitin-conjugating enzyme E2 A [EC:6.3.2.19]	-	GO:0019787//small conjugating protein ligase activity;GO:0032559	GO:0009411//response to UV;GO:0016574//histone ubiquitination;GO:0019941//modification-dependent protein catabolic process;GO:0009908//flower development;GO:0009887//organ morphogenesis	gi|323482812|gb|ADX86829.1|/1.18846e-76/ubiquitin-conjugating enzyme [Nicotiana tabacum]
CL2929.Contig1_S2_3	647	31	128	10.8867	46.9696	2.10916	Up	2.27866e-16	8.86548e-15	K02469|1|2e-27|120|vvi:100250492|DNA gyrase subunit A [EC:5.99.1.3]	GO:0009536//plastid;GO:0043232	GO:0001071//nucleic acid binding transcription factor activity;GO:0003916//DNA topoisomerase activity;GO:0032559	GO:0006259//DNA metabolic process;GO:0006351//transcription, DNA-dependent	gi|359487079|ref|XP_002271674.2|/2.02283e-26/PREDICTED: DNA gyrase subunit A, chloroplastic/mitochondrial-like [Vitis vinifera]
Unigene27272_S2_3	776	819	3379	239.807	1033.8	2.10802	Up	0	0	-	GO:0016020//membrane	-	-	gi|75102455|sp|Q41050.1|OEP16_PEA/1.73071e-47/RecName: Full=Outer envelope pore protein 16, chloroplastic; AltName: Full=Chloroplastic outer envelope pore protein of 16 kDa
CL2393.Contig1_S2_1	438	8	33	4.15007	17.8876	2.10775	Up	3.80266e-05	0.000476135	-	-	-	-	-
CL10750.Contig1_S2_3	917	16	66	3.96451	17.0878	2.10775	Up	4.3876e-09	9.63549e-08	-	-	-	-	gi|462414432|gb|EMJ19169.1|/7.83453e-56/hypothetical protein PRUPE_ppa005338mg [Prunus persica]
Unigene13564_S2_3	620	8	33	2.93182	12.6367	2.10775	Up	3.80266e-05	0.000476217	K01710|1|1e-15|81.3|cme:CME136C|dTDP-glucose 4,6-dehydratase [EC:4.2.1.46]	-	GO:0003824//catalytic activity	-	gi|224131118|ref|XP_002321005.1|/2.41786e-42/predicted protein [Populus trichocarpa]
CL1402.Contig5_S2_3	1694	90	371	12.0717	51.9963	2.10678	Up	1.63056e-44	1.86069e-42	K00166|1|2e-174|610|zma:100191513|2-oxoisovalerate dehydrogenase E1 component, alpha subunit [EC:1.2.4.4]	GO:0043231//intracellular membrane-bounded organelle	GO:0016903//oxidoreductase activity, acting on the aldehyde or oxo group of donors	-	gi|212275011|ref|NP_001130417.1|/2.82597e-173/uncharacterized protein LOC100191513 [Zea mays]
Unigene920_S2_3	577	25	103	9.84472	42.3812	2.106	Up	2.01902e-13	6.50178e-12	-	-	-	-	-
Unigene37866_S2_1	747	52	214	15.8169	68.015	2.10438	Up	2.61696e-26	1.68029e-24	K08193|1|1e-64|244|cre:CHLREDRAFT_130070|MFS transporter, ACS family, solute carrier family 17 (sodium-dependent inorganic phosphate cotransporter), other;K12303|4|3e-41|166|cre:CHLREDRAFT_78631|MFS transporter, ACS family, solute carrier family 17 (sodium-dependent inorganic phosphate cotransporter), member 9	GO:0009534//chloroplast thylakoid	GO:0015291//secondary active transmembrane transporter activity;GO:0015103//inorganic anion transmembrane transporter activity	GO:0015698//inorganic anion transport;GO:0009314//response to radiation;GO:0051707//response to other organism	gi|449515105|ref|XP_004164590.1|/2.18613e-129/PREDICTED: sodium-dependent phosphate transport protein 1, chloroplastic-like [Cucumis sativus]
CL7452.Contig2_S2_3	1748	26	107	3.37965	14.533	2.10438	Up	7.07328e-14	2.3533e-12	K03715|1|0.0|746|vvi:100248939|1,2-diacylglycerol 3-beta-galactosyltransferase [EC:2.4.1.46]	GO:0009527//plastid outer membrane	GO:0005488//binding;GO:0035250//UDP-galactosyltransferase activity	GO:0009267//cellular response to starvation;GO:0032787//monocarboxylic acid metabolic process;GO:0030258//lipid modification;GO:0009247//glycolipid biosynthetic process	gi|460394288|ref|XP_004242736.1|/0/PREDICTED: monogalactosyldiacylglycerol synthase 2, chloroplastic-like [Solanum lycopersicum]
Unigene17274_S2_3	263	9	37	7.77546	33.4008	2.10288	Up	1.2874e-05	0.00017479	-	-	-	-	-
Unigene42978_S2_1	496	10	41	4.58097	19.6252	2.09898	Up	4.38038e-06	6.4752e-05	-	-	GO:0016772//transferase activity, transferring phosphorus-containing groups	-	gi|357453577|ref|XP_003597066.1|/5.95876e-25/Cysteine-rich receptor-like protein kinase [Medicago truncatula]
Unigene15555_S2_3	425	10	41	5.34626	22.9037	2.09898	Up	4.38038e-06	6.47651e-05	K03027|1|2e-38|155|rcu:RCOM_0523110|DNA-directed RNA polymerases I and III subunit RPAC1	-	GO:0003676//nucleic acid binding;GO:0005515//protein binding;GO:0034062//RNA polymerase activity	GO:0010467//gene expression	gi|255563568|ref|XP_002522786.1|/2.20758e-37/DNA-directed RNA polymerase I/III subunits, putative [Ricinus communis]
Unigene62958_S2_1	727	43	176	13.4392	57.4764	2.09652	Up	8.31276e-22	4.37815e-20	-	-	-	-	-
Unigene20412_S2_3	436	12	49	6.25366	26.6822	2.0931	Up	5.13076e-07	8.7192e-06	-	-	-	-	gi|350540824|gb|AEQ29025.1|/3.8614e-26/WRKY35 [Panax quinquefolius]
Unigene43099_S2_3	624	12	49	4.36954	18.6433	2.0931	Up	5.13076e-07	8.71718e-06	-	-	GO:0001071//nucleic acid binding transcription factor activity	GO:0032501//multicellular organismal process	gi|21105757|gb|AAM34777.1|AF509877_1/1.53186e-44/nam-like protein 14, partial [Petunia x hybrida]
Unigene14330_S2_3	1485	97	396	14.8417	63.3112	2.0928	Up	5.17048e-47	6.26107e-45	-	-	-	-	gi|460372945|ref|XP_004232283.1|/3.28596e-106/PREDICTED: auxin-induced protein 5NG4-like [Solanum lycopersicum]
Unigene68472_S2_3	618	39	159	14.3389	61.083	2.09084	Up	8.86144e-20	4.23206e-18	-	-	-	-	-
Unigene24402_S2_3	629	13	53	4.69604	20.0049	2.09084	Up	1.76418e-07	3.18181e-06	-	GO:0005840//ribosome;GO:0031224//intrinsic to membrane	-	-	gi|460395235|ref|XP_004243190.1|/9.18471e-45/PREDICTED: probable sugar phosphate/phosphate translocator At3g14410-like [Solanum lycopersicum]
CL1724.Contig1_S2_3	1194	66	269	12.5597	53.4884	2.09042	Up	2.0838e-32	1.6906e-30	-	-	-	GO:0048229//gametophyte development	gi|21105736|gb|AAM34767.1|AF509867_1/2.43954e-122/nam-like protein 4 [Petunia x hybrida]
CL11010.Contig1_S2_3	993	14	57	3.20345	13.6282	2.08889	Up	6.08138e-08	1.17029e-06	K06670|1|2e-15|81.3|smo:SELMODRAFT_122410|cohesin complex subunit SCC1	-	-	-	gi|460375599|ref|XP_004233592.1|/1.85555e-29/PREDICTED: sister chromatid cohesion 1 protein 2-like [Solanum lycopersicum]
CL906.Contig1_S2_1	2772	214	871	17.5412	74.5996	2.08842	Up	4.62748e-101	1.26971e-98	K05349|1|0.0|1102|vvi:100252178|beta-glucosidase [EC:3.2.1.21]	-	GO:0015926//glucosidase activity	GO:0044238//primary metabolic process	gi|157041199|dbj|BAF79669.1|/0/beta-D-xylosidase [Pyrus pyrifolia]
Unigene27274_S2_3	1462	1005	4088	156.192	663.858	2.08756	Up	0	0	K00924|1|1e-20|99.4|ath:AT5G22850|[EC:2.7.1.-]	GO:0005618//cell wall	GO:0004175//endopeptidase activity	GO:0019538//protein metabolic process	gi|225465837|ref|XP_002264626.1|/5.59742e-159/PREDICTED: aspartic proteinase nepenthesin-1-like isoform 1 [Vitis vinifera]
CL6084.Contig2_S2_1	1020	134	542	29.85	126.157	2.07942	Up	3.26674e-63	5.33017e-61	K01507|1|6e-112|402|vvi:100258490|inorganic pyrophosphatase [EC:3.6.1.1]	GO:0044424//intracellular part	GO:0046872//metal ion binding;GO:0016462//pyrophosphatase activity	GO:0006793//phosphorus metabolic process	gi|225439878|ref|XP_002278867.1|/7.7198e-111/PREDICTED: soluble inorganic pyrophosphatase [Vitis vinifera]
Unigene25267_S2_1	1016	24	97	5.36731	22.6668	2.07831	Up	1.57433e-12	4.73081e-11	K11422|1|2e-12|71.6|smo:SELMODRAFT_438147|histone-lysine N-methyltransferase SETD1 [EC:2.1.1.43];K11294|2|2e-08|58.5|gmx:100817668|nucleolin	-	GO:0005488//binding	-	gi|470146548|ref|XP_004308886.1|/1.28722e-41/PREDICTED: uncharacterized protein LOC101304724 [Fragaria vesca subsp. vesca]
CL322.Contig1_S2_1	2060	1058	4268	116.696	491.891	2.07558	Up	0	0	K01953|1|0.0|1035|vvi:100241610|asparagine synthase (glutamine-hydrolysing) [EC:6.3.5.4]	-	GO:0016884//carbon-nitrogen ligase activity, with glutamine as amido-N-donor;GO:0032559	GO:0009064//glutamine family amino acid metabolic process;GO:0006528//asparagine metabolic process	gi|6049841|gb|AAF02775.1|AF190728_1/0/asparagine synthetase [Helianthus annuus]
Unigene97899_S2_3	575	30	121	11.8548	49.9608	2.07533	Up	2.91476e-15	1.06983e-13	-	-	-	-	gi|224054286|ref|XP_002298184.1|/3.5954e-39/predicted protein [Populus trichocarpa]
CL2535.Contig1_S2_3	1345	218	874	36.8276	154.277	2.06666	Up	4.61954e-100	1.25811e-97	K14857|1|1e-74|278|gmx:100784758|AdoMet-dependent rRNA methyltransferase SPB1 [EC:2.1.1.-]	-	-	-	gi|356544480|ref|XP_003540678.1|/1.89253e-73/PREDICTED: adoMet-dependent rRNA methyltransferase spb1-like [Glycine max]
Unigene97950_S2_3	736	13	52	4.01333	16.774	2.06336	Up	2.92234e-07	5.13537e-06	-	-	-	-	-
CL11323.Contig3_S2_3	1683	21	84	2.83514	11.8497	2.06336	Up	6.09454e-11	1.60782e-09	-	-	-	-	gi|460372943|ref|XP_004232282.1|/3.25019e-12/PREDICTED: auxin-induced protein 5NG4-like [Solanum lycopersicum]
Unigene24138_S2_3	443	11	44	5.64194	23.5809	2.06336	Up	2.48412e-06	3.8233e-05	-	GO:0009536//plastid	-	-	gi|388522663|gb|AFK49393.1|/9.75176e-14/unknown [Lotus japonicus]
CL1306.Contig1_S2_1	2416	47	188	4.42018	18.4745	2.06336	Up	9.44066e-23	5.19243e-21	-	-	-	-	-
Unigene8959_S2_3	262	8	32	6.9379	28.9975	2.06336	Up	6.34204e-05	0.000756347	-	-	-	-	-
Unigene59235_S2_3	389	9	36	5.25693	21.9717	2.06336	Up	2.14306e-05	0.000280112	K14833|1|8e-19|90.1|sbi:SORBI_05g002340|nucleolar complex protein 2	-	-	GO:0003006//developmental process involved in reproduction	gi|296086056|emb|CBI31497.3|/2.55778e-30/unnamed protein product [Vitis vinifera]
Unigene13010_S2_1	458	15	60	7.44158	31.1026	2.06336	Up	3.47488e-08	6.90649e-07	-	-	-	-	gi|224060715|ref|XP_002300258.1|/1.07991e-21/predicted protein [Populus trichocarpa]
Unigene60575_S2_3	229	23	92	22.8208	95.3814	2.06336	Up	7.42218e-12	2.11496e-10	-	-	-	-	-
CL11288.Contig1_S2_3	1806	32	128	4.02598	16.8269	2.06336	Up	5.91336e-16	2.25166e-14	K05715|1|1e-166|584|ath:AT3G45090|2-phosphoglycerate kinase [EC:2.7.2.-]	-	-	GO:0032958//inositol phosphate biosynthetic process	gi|224104683|ref|XP_002313526.1|/0/predicted protein [Populus trichocarpa]
Unigene25071_S2_3	386	10	40	5.88643	24.6028	2.06336	Up	7.28038e-06	0.000103587	K15414|1|2e-18|88.6|rcu:RCOM_0470990|complement component 1 Q subcomponent-binding protein, mitochondrial	GO:0044429//mitochondrial part	-	-	gi|255572765|ref|XP_002527315.1|/3.25495e-17/conserved hypothetical protein [Ricinus communis]
CL11199.Contig2_S2_3	994	22	88	5.02893	21.0188	2.06336	Up	2.12582e-11	5.82422e-10	-	GO:0044464//cell part	-	-	gi|460384277|ref|XP_004237839.1|/5.90163e-84/PREDICTED: uncharacterized protein LOC101257656 [Solanum lycopersicum]
CL8151.Contig2_S2_1	284	9	36	7.20051	30.0951	2.06336	Up	2.14306e-05	0.000280162	-	-	-	-	-
CL421.Contig6_S2_1	1477	683	2723	105.07	437.702	2.0586	Up	2e-306	1.80891e-303	K07374|1|0.0|822|vvi:100260286|tubulin alpha	GO:0043234//protein complex;GO:0015630//microtubule cytoskeleton;GO:0030312//external encapsulating structure;GO:0044444//cytoplasmic part	GO:0017111//nucleoside-triphosphatase activity;GO:0032561//guanyl ribonucleotide binding	GO:0010038//response to metal ion;GO:0043623//cellular protein complex assembly;GO:0009207;GO:0007017//microtubule-based process	gi|225435758|ref|XP_002285721.1|/0/PREDICTED: tubulin alpha-1 chain [Vitis vinifera]
CL4916.Contig6_S2_3	1817	58	230	7.25291	30.0528	2.05087	Up	2.72078e-27	1.81206e-25	K00873|1|0.0|874|rcu:RCOM_0342830|pyruvate kinase [EC:2.7.1.40]	GO:0044424//intracellular part	GO:0031420;GO:0016301//kinase activity;GO:0032559	GO:0006796//phosphate-containing compound metabolic process;GO:0006007//glucose catabolic process	gi|460366177|ref|XP_004228967.1|/0/PREDICTED: pyruvate kinase, cytosolic isozyme-like [Solanum lycopersicum]
Unigene13334_S2_1	1465	685	2715	106.241	439.991	2.05013	Up	1.2e-303	1.0592e-300	K13473|1|5e-52|203|osa:4331523|chitin elicitor-binding protein;K13429|3|1e-08|59.7|ppp:PHYPADRAFT_1279|chitin elicitor receptor kinase 1	GO:0031225//anchored to membrane	-	-	gi|225428159|ref|XP_002278742.1|/8.54468e-91/PREDICTED: lysM domain-containing GPI-anchored protein 2 [Vitis vinifera]
CL9482.Contig1_S2_3	335	27	107	18.313	75.8316	2.04994	Up	1.82744e-13	5.91344e-12	-	-	-	-	-
CL6078.Contig1_S2_1	1278	102	404	18.1346	75.052	2.04914	Up	1.10349e-46	1.31666e-44	-	-	-	-	gi|225424128|ref|XP_002280178.1|/9.55924e-112/PREDICTED: cyclin-D1-binding protein 1 homolog [Vitis vinifera]
Unigene70950_S2_1	790	39	154	11.217	46.2813	2.04474	Up	1.06143e-18	4.81794e-17	K05283|1|3e-16|83.6|aly:ARALYDRAFT_354960|phosphatidylinositol glycan, class W [EC:2.3.-.-];K11982|2|2e-12|71.2|sbi:SORBI_03g011120|E3 ubiquitin-protein ligase RNF115/126 [EC:6.3.2.19]	-	-	-	gi|462414867|gb|EMJ19604.1|/4.14623e-36/hypothetical protein PRUPE_ppa011446mg [Prunus persica]
CL10898.Contig2_S2_3	902	15	59	3.77854	15.5295	2.03911	Up	5.72986e-08	1.10438e-06	K03327|1|2e-94|343|vvi:100255994|multidrug resistance protein, MATE family	-	GO:0022857//transmembrane transporter activity	GO:0006810//transport	gi|470126077|ref|XP_004299020.1|/2.8615e-95/PREDICTED: MATE efflux family protein 9-like [Fragaria vesca subsp. vesca]
CL1657.Contig2_S2_1	1286	71	279	12.5446	51.508	2.03773	Up	1.63005e-32	1.32688e-30	K05275|1|8e-38|156|zma:100272747|pyridoxine 4-dehydrogenase [EC:1.1.1.65];K00064|2|5e-11|67.4|vcn:VOLCADRAFT_93987|D-threo-aldose 1-dehydrogenase [EC:1.1.1.122]	-	GO:0004033//aldo-keto reductase (NADP) activity	GO:0008152//metabolic process	gi|151301848|gb|ABR92332.1|/6.3954e-140/putative aldo/keto reductase 2 [Salvia miltiorrhiza]
Unigene2509_S2_1	355	14	55	8.96064	36.7829	2.03736	Up	1.6606e-07	3.0076e-06	-	-	-	-	-
CL4232.Contig1_S2_3	1153	55	216	10.8386	44.4771	2.03688	Up	1.64708e-25	1.00892e-23	K11290|1|2e-96|350|gmx:100793432|template-activating factor I	GO:0043231//intracellular membrane-bounded organelle	GO:0003676//nucleic acid binding;GO:0005515//protein binding	GO:0010102//lateral root morphogenesis;GO:0048869//cellular developmental process;GO:0051707//response to other organism;GO:0010038//response to metal ion;GO:0009755//hormone-mediated signaling pathway;GO:0034728//nucleosome organization;GO:0006950//response to stress	gi|470126814|ref|XP_004299377.1|/1.85274e-95/PREDICTED: protein SET-like [Fragaria vesca subsp. vesca]
Unigene8557_S2_1	442	13	51	6.68283	27.3943	2.03534	Up	4.82416e-07	8.22679e-06	-	-	-	-	-
Unigene36041_S2_1	659	49	192	16.8947	69.1715	2.03361	Up	8.46512e-23	4.67342e-21	K14555|1|3e-16|83.2|smo:SELMODRAFT_80645|U3 small nucleolar RNA-associated protein 13	GO:0031234//extrinsic to internal side of plasma membrane	GO:0016740//transferase activity	-	gi|147773984|emb|CAN76269.1|/5.83142e-85/hypothetical protein VITISV_004097 [Vitis vinifera]
CL3128.Contig1_S2_1	1666	107	419	14.5931	59.7105	2.0327	Up	7.23352e-48	9.02785e-46	-	GO:0000325//plant-type vacuole;GO:0016020//membrane	GO:0022891//substrate-specific transmembrane transporter activity	GO:0006810//transport;GO:0051707//response to other organism;GO:0010038//response to metal ion;GO:0009628//response to abiotic stimulus;GO:0072507//divalent inorganic cation homeostasis	gi|224097490|ref|XP_002310957.1|/4.26927e-166/predicted protein [Populus trichocarpa]
Unigene24177_S2_1	997	47	184	10.7113	43.8161	2.03233	Up	6.79124e-22	3.5923e-20	K13420|1|8e-96|348|pop:POPTR_1075175|LRR receptor-like serine/threonine-protein kinase FLS2 [EC:2.7.11.1]	GO:0016020//membrane	GO:0005488//binding;GO:0016301//kinase activity	GO:0051179//localization;GO:0006952//defense response;GO:0050794//regulation of cellular process;GO:0051716//cellular response to stimulus	gi|224078972|ref|XP_002305701.1|/9.75234e-95/predicted protein [Populus trichocarpa]
Unigene91800_S2_3	207	11	43	12.0743	49.3185	2.03019	Up	4.1069e-06	6.0906e-05	-	-	-	-	-
CL11924.Contig1_S2_3	436	11	43	5.73252	23.415	2.03019	Up	4.1069e-06	6.09307e-05	K14833|1|4e-17|85.1|sbi:SORBI_05g002340|nucleolar complex protein 2	-	-	GO:0003006//developmental process involved in reproduction	gi|462416665|gb|EMJ21402.1|/1.11919e-25/hypothetical protein PRUPE_ppa002981mg [Prunus persica]
CL10538.Contig1_S2_3	446	11	43	5.60399	22.89	2.03019	Up	4.1069e-06	6.0943e-05	-	-	-	-	-
Unigene14950_S2_3	390	11	43	6.40866	26.1767	2.03019	Up	4.1069e-06	6.09183e-05	-	-	-	GO:0050896//response to stimulus	gi|388517515|gb|AFK46819.1|/1.07712e-20/unknown [Medicago truncatula]
CL2950.Contig2_S2_3	1555	64	250	9.35166	38.1699	2.02914	Up	3.81226e-29	2.75706e-27	K13162|1|8e-115|412|pop:POPTR_729865|poly(rC)-binding protein 2/3/4	-	-	-	gi|460403737|ref|XP_004247344.1|/1.11616e-136/PREDICTED: KH domain-containing protein At4g18375-like [Solanum lycopersicum]
Unigene27743_S2_3	866	126	492	33.0592	134.883	2.02859	Up	9.0395e-56	1.29852e-53	-	GO:0031225//anchored to membrane	-	-	gi|460367112|ref|XP_004229419.1|/9.34393e-64/PREDICTED: uncharacterized GPI-anchored protein At5g19250-like [Solanum lycopersicum]
Unigene44572_S2_3	337	10	39	6.74232	27.4755	2.02683	Up	1.20478e-05	0.000164333	K12259|1|2e-30|128|gmx:100778778|spermine oxidase [EC:1.5.3.16]	-	-	-	gi|462397464|gb|EMJ03132.1|/6.26974e-32/hypothetical protein PRUPE_ppa003540mg [Prunus persica]
Unigene62884_S2_1	318	10	39	7.14516	29.1172	2.02683	Up	1.20478e-05	0.000164364	K11842|1|3e-16|81.6|bdi:100839657|ubiquitin carboxyl-terminal hydrolase 12/46 [EC:3.1.2.15]	-	GO:0016790//thiolester hydrolase activity;GO:0070011//peptidase activity, acting on L-amino acid peptides	GO:0019941//modification-dependent protein catabolic process	gi|414586949|tpg|DAA37520.1|/4.00961e-15/TPA: putative ubiquitin carboxyl-terminal hydrolase superfamily protein [Zea mays]
CL9177.Contig1_S2_1	1321	10	39	1.72003	7.00928	2.02683	Up	1.20478e-05	0.000164302	-	-	-	-	gi|359483975|ref|XP_002270298.2|/7.67406e-96/PREDICTED: uncharacterized protein LOC100263216 [Vitis vinifera]
CL11986.Contig2_S2_3	863	72	280	18.9566	77.0298	2.02271	Up	2.50988e-32	2.03178e-30	K13496|1|1e-37|155|ath:AT2G36750|UDP-glucosyl transferase 73C [EC:2.4.1.-]	-	GO:0016757//transferase activity, transferring glycosyl groups	-	gi|171906260|gb|ACB56927.1|/5.72352e-122/glycosyltransferase UGT95A1 [Hieracium pilosella]
Unigene97610_S2_3	753	9	35	2.71573	11.0353	2.02271	Up	3.55042e-05	0.000446997	K15716|1|2e-08|57.8|cre:CHLREDRAFT_176821|E3 ubiquitin-protein ligase ZSWIM2 [EC:6.3.2.19]	-	GO:0005488//binding	-	gi|225429924|ref|XP_002281202.1|/1.16195e-61/PREDICTED: uncharacterized protein LOC100266212 [Vitis vinifera]
Unigene51845_S2_1	573	9	35	3.56884	14.5019	2.02271	Up	3.55042e-05	0.000446843	K11426|1|6e-74|274|rcu:RCOM_1032380|SET and MYND domain-containing protein	-	GO:0046914//transition metal ion binding	-	gi|255545512|ref|XP_002513816.1|/6.40293e-73/protein with unknown function [Ricinus communis]
CL2343.Contig1_S2_1	323	9	35	6.3311	25.7263	2.02271	Up	3.55042e-05	0.00044692	-	-	-	-	-
Unigene1607_S2_3	1093	40	155	8.31532	33.6684	2.01755	Up	1.63421e-18	7.35406e-17	K01193|1|6e-115|412|pop:POPTR_561648|beta-fructofuranosidase [EC:3.2.1.26]	-	GO:0016798//hydrolase activity, acting on glycosyl bonds	GO:0008152//metabolic process	gi|11967654|emb|CAC19366.1|/8.41263e-151/fructan 1-exohydrolase I [Cichorium intybus]
CL1751.Contig6_S2_3	608	15	58	5.60566	22.6483	2.01445	Up	9.41882e-08	1.76434e-06	-	GO:0043231//intracellular membrane-bounded organelle;GO:0030312//external encapsulating structure	-	-	gi|224120414|ref|XP_002331042.1|/1.20063e-107/predicted protein [Populus trichocarpa]
Unigene75066_S2_1	1084	15	58	3.14414	12.7031	2.01445	Up	9.41882e-08	1.76389e-06	-	GO:0044464//cell part	-	-	gi|460372774|ref|XP_004232200.1|/7.04828e-142/PREDICTED: uncharacterized membrane protein YLR241W-like [Solanum lycopersicum]
CL8157.Contig2_S2_3	1947	1091	4217	127.32	514.22	2.01392	Up	0	0	K04077|1|5e-143|506|smo:SELMODRAFT_165043|chaperonin GroEL	GO:0009526//plastid envelope;GO:0005840//ribosome;GO:0009532//plastid stroma;GO:0005576//extracellular region	GO:0005515//protein binding;GO:0032559	GO:0006457//protein folding;GO:0007275//multicellular organismal development;GO:0009657//plastid organization	gi|224132004|ref|XP_002328161.1|/0/predicted protein [Populus trichocarpa]
Unigene24730_S2_1	493	20	77	9.2177	37.0813	2.00821	Up	7.7424e-10	1.83863e-08	-	-	-	-	gi|359497194|ref|XP_003635450.1|/1.55421e-30/PREDICTED: uncharacterized protein LOC100853798 [Vitis vinifera]
CL8113.Contig1_S2_3	926	26	100	6.37972	25.639	2.00677	Up	2.29146e-12	6.78556e-11	K00873|1|2e-116|416|gmx:100780644|pyruvate kinase [EC:2.7.1.40]	-	GO:0031420;GO:0016301//kinase activity	GO:0006796//phosphate-containing compound metabolic process;GO:0006007//glucose catabolic process	gi|356575751|ref|XP_003556000.1|/2.60257e-115/PREDICTED: pyruvate kinase isozyme A, chloroplastic-like [Glycine max]
CL3724.Contig5_S2_3	827	58	223	15.9354	64.0193	2.00628	Up	8.4046e-26	5.24919e-24	-	-	GO:0004553//hydrolase activity, hydrolyzing O-glycosyl compounds	GO:0008152//metabolic process	gi|225449529|ref|XP_002283647.1|/1.6838e-51/PREDICTED: glucan endo-1,3-beta-glucosidase isoform 1 [Vitis vinifera]
Unigene28069_S2_1	565	280	1074	112.603	451.302	2.00285	Up	1.10503e-117	3.67979e-115	-	GO:0031225//anchored to membrane;GO:0005576//extracellular region;GO:0009536//plastid	GO:0046914//transition metal ion binding	-	gi|462407389|gb|EMJ12723.1|/2.91861e-38/hypothetical protein PRUPE_ppa008113mg [Prunus persica]
CL8624.Contig2_S2_1	389	12	46	7.00924	28.075	2.00196	Up	2.31258e-06	3.57355e-05	K15283|1|1e-51|199|rcu:RCOM_1510440|solute carrier family 35, member E1	GO:0031224//intrinsic to membrane;GO:0043231//intracellular membrane-bounded organelle	-	GO:0051234//establishment of localization	gi|255540643|ref|XP_002511386.1|/1.70377e-50/Triose phosphate/phosphate translocator, non-green plastid, chloroplast precursor, putative [Ricinus communis]
Unigene24772_S2_1	485	23	88	10.7752	43.0777	1.99923	Up	5.3618e-11	1.41963e-09	K06617|1|4e-59|224|vvi:100242394|raffinose synthase [EC:2.4.1.82]	GO:0009536//plastid	GO:0004672//protein kinase activity;GO:0008378//galactosyltransferase activity	GO:0009725//response to hormone stimulus;GO:0009312//oligosaccharide biosynthetic process;GO:0005985//sucrose metabolic process;GO:0019406;GO:0006950//response to stress	gi|225452378|ref|XP_002275628.1|/3.76139e-58/PREDICTED: galactinol--sucrose galactosyltransferase [Vitis vinifera]
CL5424.Contig2_S2_1	603	11	42	4.14491	16.5365	1.99624	Up	6.76162e-06	9.68073e-05	-	-	-	-	gi|460375940|ref|XP_004233760.1|/9.81637e-21/PREDICTED: MORC family CW-type zinc finger protein 3-like [Solanum lycopersicum]
CL6736.Contig2_S2_1	676	11	42	3.69731	14.7508	1.99624	Up	6.76162e-06	9.68262e-05	-	-	-	-	gi|460384624|ref|XP_004238010.1|/1.92205e-54/PREDICTED: uncharacterized protein LOC101259041 [Solanum lycopersicum]
Unigene77270_S2_3	886	11	42	2.82097	11.2545	1.99624	Up	6.76162e-06	9.67884e-05	-	-	-	GO:0000902//cell morphogenesis;GO:0009827//plant-type cell wall modification;GO:0000003//reproduction	gi|225466785|ref|XP_002273896.1|/5.0371e-97/PREDICTED: expansin-like B1 [Vitis vinifera]
Unigene43294_S2_1	312	33	126	24.0325	95.8799	1.99624	Up	3.9835e-15	1.44473e-13	-	-	-	-	-
Unigene97239_S2_3	527	11	42	4.74265	18.9213	1.99624	Up	6.76162e-06	9.68452e-05	-	-	-	-	gi|462399446|gb|EMJ05114.1|/3.15846e-09/hypothetical protein PRUPE_ppa016884mg [Prunus persica]
CL1659.Contig1_S2_3	943	93	355	22.4084	89.3775	1.99587	Up	7.04074e-40	7.09507e-38	K14848|1|4e-99|359|vvi:100243951|ribosome assembly protein RRB1	GO:0031461//cullin-RING ubiquitin ligase complex	GO:0004468//lysine N-acetyltransferase activity	-	gi|356525166|ref|XP_003531198.1|/1.74083e-98/PREDICTED: LOW QUALITY PROTEIN: glutamate-rich WD repeat-containing protein 1-like [Glycine max]
Unigene378_S2_3	440	16	61	8.26241	32.9146	1.99409	Up	5.33434e-08	1.03249e-06	-	-	-	-	gi|460400441|ref|XP_004245743.1|/6.34541e-13/PREDICTED: uncharacterized protein LOC101248807 [Solanum lycopersicum]
CL10900.Contig1_S2_3	1329	16	61	2.73549	10.8972	1.99409	Up	5.33434e-08	1.03222e-06	-	-	-	-	gi|224077396|ref|XP_002305244.1|/3.35598e-115/predicted protein [Populus trichocarpa]
Unigene59455_S2_3	723	20	76	6.28537	24.9567	1.98936	Up	1.26505e-09	2.93938e-08	K13148|1|2e-85|313|rcu:RCOM_0598050|integrator complex subunit 11 [EC:3.1.27.-]	GO:0043231//intracellular membrane-bounded organelle	GO:0046872//metal ion binding	GO:0000741//karyogamy	gi|255570075|ref|XP_002526000.1|/2.67524e-84/cleavage and polyadenylation specificity factor, putative [Ricinus communis]
Unigene2974_S2_1	244	10	38	9.31214	36.9748	1.98936	Up	1.98468e-05	0.000261182	-	-	-	-	-
Unigene92649_S2_3	460	20	76	9.87897	39.2254	1.98936	Up	1.26505e-09	2.94031e-08	K06965|1|4e-60|228|vvi:100256390|protein pelota	GO:0044464//cell part	-	GO:0022403;GO:0006412//translation	gi|460382145|ref|XP_004236800.1|/1.74792e-59/PREDICTED: protein pelota homolog [Solanum lycopersicum]
Unigene36568_S2_1	665	10	38	3.41679	13.5667	1.98936	Up	1.98468e-05	0.000261135	-	-	-	-	gi|462414507|gb|EMJ19244.1|/2.059e-61/hypothetical protein PRUPE_ppa006124mg [Prunus persica]
Unigene27301_S2_3	221	103	391	105.897	420.045	1.98788	Up	1.55684e-43	1.7203e-41	-	-	-	-	-
Unigene16828_S2_1	535	19	72	8.06936	31.9514	1.98535	Up	3.63654e-09	8.04155e-08	K13420|1|4e-44|175|pop:POPTR_1075175|LRR receptor-like serine/threonine-protein kinase FLS2 [EC:2.7.11.1]	-	-	-	gi|462409583|gb|EMJ14917.1|/1.65126e-45/hypothetical protein PRUPE_ppa000470mg [Prunus persica]
Unigene68694_S2_3	1360	89	337	14.8693	58.8305	1.98423	Up	1.16603e-37	1.09378e-35	-	GO:0043231//intracellular membrane-bounded organelle	-	GO:0051707//response to other organism	gi|255570858|ref|XP_002526381.1|/1.64018e-149/conserved hypothetical protein [Ricinus communis]
CL6534.Contig1_S2_1	2201	42	159	4.33579	17.151	1.98392	Up	1.42633e-18	6.4304e-17	K08873|1|5e-77|216|mtr:MTR_4g068580|PI-3-kinase-related kinase SMG-1	GO:0043231//intracellular membrane-bounded organelle	-	-	gi|225447496|ref|XP_002265233.1|/2.75696e-86/PREDICTED: uncharacterized protein LOC100256200 [Vitis vinifera]
Unigene84345_S2_3	657	14	53	4.84175	19.1523	1.98392	Up	4.47464e-07	7.67181e-06	K00695|1|1e-108|390|vvi:100266759|sucrose synthase [EC:2.4.1.13]	-	GO:0035251//UDP-glucosyltransferase activity	GO:0005984//disaccharide metabolic process	gi|460373740|ref|XP_004232672.1|/1.15506e-109/PREDICTED: sucrose synthase 7-like [Solanum lycopersicum]
CL8103.Contig2_S2_1	639	18	68	6.40046	25.265	1.98089	Up	1.04676e-08	2.21637e-07	-	GO:0016020//membrane;GO:0015629//actin cytoskeleton	GO:0000166//nucleotide binding	GO:0030029//actin filament-based process	gi|225461317|ref|XP_002281748.1|/3.99735e-11/PREDICTED: myosin-J heavy chain-like [Vitis vinifera]
Unigene1546_S2_3	772	22	83	6.47507	25.5254	1.97896	Up	2.50466e-10	6.2733e-09	-	GO:0009528//plastid inner membrane	GO:0019899//enzyme binding	GO:0009658//chloroplast organization	gi|460386804|ref|XP_004239086.1|/4.64607e-69/PREDICTED: cell division topological specificity factor homolog, chloroplastic-like [Solanum lycopersicum]
Unigene69469_S2_3	2177	176	663	18.3693	72.3047	1.97679	Up	4.11658e-72	7.61578e-70	K09667|1|2e-10|66.2|aly:ARALYDRAFT_896453|polypeptide N-acetylglucosaminyltransferase [EC:2.4.1.-]	-	-	-	gi|359491584|ref|XP_002279663.2|/0/PREDICTED: uncharacterized protein LOC100255253 [Vitis vinifera]
CL7874.Contig3_S2_3	196	17	64	19.7075	77.5239	1.97589	Up	3.01748e-08	6.04164e-07	-	-	-	-	-
Unigene12_S2_3	1055	84	316	18.0912	71.1125	1.97482	Up	3.34926e-35	2.95983e-33	K02945|1|2e-104|377|gmx:100820145|small subunit ribosomal protein S1	-	GO:0003676//nucleic acid binding	-	gi|359495207|ref|XP_002263508.2|/5.05132e-105/PREDICTED: uncharacterized protein LOC100240915 [Vitis vinifera]
Unigene13328_S2_3	1849	350	1315	43.0101	168.85	1.97299	Up	7.11244e-141	2.77162e-138	-	-	-	-	gi|356576690|ref|XP_003556463.1|/1.83192e-80/PREDICTED: trihelix transcription factor GTL2-like [Glycine max]
Unigene36128_S2_1	954	28	105	6.66882	26.1308	1.97025	Up	1.21438e-12	3.68393e-11	-	-	-	-	gi|225430582|ref|XP_002264384.1|/3.8716e-29/PREDICTED: cadmium-induced protein AS8 [Vitis vinifera]
Unigene85627_S2_3	379	28	105	16.7864	65.7751	1.97025	Up	1.21438e-12	3.68241e-11	K13210|1|1e-07|53.1|aly:ARALYDRAFT_481452|far upstream element-binding protein	-	GO:0003676//nucleic acid binding;GO:0046914//transition metal ion binding	-	gi|225450321|ref|XP_002273052.1|/2.33333e-39/PREDICTED: zinc finger CCCH domain-containing protein 14 [Vitis vinifera]
Unigene9643_S2_1	645	12	45	4.22728	16.564	1.97025	Up	3.79054e-06	5.66039e-05	K11159|1|2e-24|110|ppp:PHYPADRAFT_58869|carotenoid cleavage dioxygenase	-	-	-	gi|255550896|ref|XP_002516496.1|/2.85689e-65/9-cis-epoxycarotenoid dioxygenase, putative [Ricinus communis]
CL6369.Contig2_S2_1	1531	32	120	4.74913	18.6088	1.97025	Up	2.99548e-14	1.02213e-12	K00599|1|0.0|659|ath:AT3G27180|[EC:2.1.1.-]	GO:0009536//plastid	GO:0016741	GO:0000154//rRNA modification	gi|225451414|ref|XP_002273563.1|/0/PREDICTED: uncharacterized RNA methyltransferase pc1998 [Vitis vinifera]
Unigene20158_S2_1	499	16	60	7.28549	28.5471	1.97025	Up	8.71288e-08	1.6388e-06	-	GO:0009528//plastid inner membrane	-	GO:0009658//chloroplast organization	gi|449455623|ref|XP_004145552.1|/2.38454e-29/PREDICTED: uncharacterized protein LOC101205591 [Cucumis sativus]
Unigene9767_S2_3	514	16	60	7.07288	27.714	1.97025	Up	8.71288e-08	1.63923e-06	-	-	-	-	-
Unigene93611_S2_3	790	16	60	4.60185	18.0317	1.97025	Up	8.71288e-08	1.63838e-06	K14556|1|7e-110|394|rcu:RCOM_1353350|U3 small nucleolar RNA-associated protein 12	GO:0031981//nuclear lumen	-	-	gi|255556832|ref|XP_002519449.1|/8.18179e-109/WD-repeat protein, putative [Ricinus communis]
Unigene3_S2_1	583	16	60	6.23578	24.434	1.97025	Up	8.71288e-08	1.63965e-06	-	-	-	-	-
CL2836.Contig1_S2_3	804	39	146	11.0217	43.113	1.96778	Up	5.27826e-17	2.14709e-15	K05236|1|6e-40|162|sbi:SORBI_01g010390|coatomer protein complex, subunit alpha (xenin)	GO:0030117//membrane coat	-	-	gi|255574556|ref|XP_002528189.1|/2.44953e-92/coatomer beta subunit, putative [Ricinus communis]
CL4604.Contig1_S2_3	1006	23	86	5.1948	20.2961	1.96606	Up	1.42247e-10	3.62349e-09	K02685|1|2e-84|310|aly:ARALYDRAFT_315746|DNA primase large subunit [EC:2.7.7.-];K02350|4|6e-06|50.1|rcu:RCOM_1431670|DNA polymerase zeta subunit [EC:2.7.7.7]	GO:0044464//cell part	GO:0046914//transition metal ion binding	-	gi|297738462|emb|CBI27663.3|/6.12474e-121/unnamed protein product [Vitis vinifera]
CL2562.Contig1_S2_3	1149	61	228	12.0628	47.1114	1.96551	Up	1.10389e-25	6.81889e-24	K14791|1|2e-134|477|vvi:100257466|periodic tryptophan protein 1	-	GO:0004468//lysine N-acetyltransferase activity	-	gi|225431285|ref|XP_002275719.1|/2.24793e-133/PREDICTED: uncharacterized WD repeat-containing protein C17D11.16-like [Vitis vinifera]
Unigene5778_S2_1	308	26	97	19.1806	74.7709	1.96283	Up	9.88748e-12	2.79247e-10	K02893|1|4e-17|84.3|gmx:100785534|large subunit ribosomal protein L23Ae	GO:0030312//external encapsulating structure;GO:0031981//nuclear lumen;GO:0015934//large ribosomal subunit	GO:0003723//RNA binding;GO:0005198//structural molecule activity	GO:0009642//response to light intensity;GO:0022613//ribonucleoprotein complex biogenesis;GO:0010467//gene expression;GO:0006950//response to stress	gi|470143808|ref|XP_004307560.1|/6.26981e-16/PREDICTED: 60S ribosomal protein L23a-like [Fragaria vesca subsp. vesca]
CL11872.Contig1_S2_3	1232	37	138	6.82386	26.5938	1.96243	Up	4.25e-16	1.63015e-14	K12135|1|6e-51|199|aly:ARALYDRAFT_488429|zinc finger protein CONSTANS;K12127|4|9e-10|63.2|smo:SELMODRAFT_438647|pseudo-response regulator 1;K12128|5|4e-09|60.8|aly:ARALYDRAFT_483843|pseudo-response regulator 9	-	-	-	gi|225446176|ref|XP_002277953.1|/4.70339e-92/PREDICTED: zinc finger protein CONSTANS-LIKE 5-like [Vitis vinifera]
Unigene9660_S2_3	433	11	41	5.77224	22.4806	1.96148	Up	1.10844e-05	0.000152585	K15200|1|1e-29|126|ota:Ot18g01630|general transcription factor 3C polypeptide 2	GO:0044464//cell part	GO:0022890//inorganic cation transmembrane transporter activity	GO:0009235//cobalamin metabolic process;GO:0000041//transition metal ion transport	gi|449471844|ref|XP_004153425.1|/1.41022e-60/PREDICTED: protein ABCI12, chloroplastic-like [Cucumis sativus]
Unigene42663_S2_3	1339	73	272	12.3874	48.2281	1.96099	Up	2.9766e-30	2.24813e-28	K14840|1|7e-96|349|vvi:100250159|nucleolar protein 53	-	-	-	gi|449491715|ref|XP_004158982.1|/2.6969e-96/PREDICTED: uncharacterized protein At2g40430-like [Cucumis sativus]
Unigene27781_S2_3	1285	39	145	6.89606	26.7902	1.95786	Up	8.54936e-17	3.41886e-15	K07297|1|7e-95|345|vvi:100262689|adiponectin receptor	GO:0044464//cell part	-	GO:0006970//response to osmotic stress;GO:0009719;GO:0034285	gi|225446239|ref|XP_002263728.1|/9.0491e-94/PREDICTED: ADIPOR-like receptor CG5315-like [Vitis vinifera]
Unigene82360_S2_1	549	14	52	5.79422	22.4876	1.95644	Up	7.3068e-07	1.21715e-05	-	-	-	-	-
CL4277.Contig10_S2_3	1944	118	438	13.7919	53.4921	1.9555	Up	1.47868e-47	1.8268e-45	K15404|1|0.0|883|vvi:100250668|aldehyde decarbonylase [EC:4.1.99.5]	GO:0031224//intrinsic to membrane	GO:0046914//transition metal ion binding;GO:0003824//catalytic activity	GO:0006631//fatty acid metabolic process	gi|359489252|ref|XP_002263787.2|/0/PREDICTED: protein WAX2-like [Vitis vinifera]
Unigene93133_S2_3	1557	260	962	37.9423	146.689	1.95088	Up	4.80178e-102	1.33758e-99	K00924|1|1e-170|597|osa:4342410|[EC:2.7.1.-];K07198|3|5e-74|276|pop:POPTR_818055|5'-AMP-activated protein kinase, catalytic alpha subunit [EC:2.7.11.11]	-	GO:0004672//protein kinase activity;GO:0032559	GO:0009267//cellular response to starvation;GO:0009743//response to carbohydrate stimulus;GO:0006813//potassium ion transport;GO:0023052//signaling;GO:0006970//response to osmotic stress;GO:0006464//cellular protein modification process	gi|296088995|emb|CBI38698.3|/0/unnamed protein product [Vitis vinifera]
CL7289.Contig2_S2_1	1503	261	964	39.4567	152.275	1.94834	Up	4.44522e-102	1.24298e-99	K07300|1|2e-06|52.4|bdi:100825299|Ca2+:H+ antiporter	GO:0005773//vacuole;GO:0031090//organelle membrane	GO:0046872//metal ion binding	-	gi|460412997|ref|XP_004251882.1|/1.05224e-176/PREDICTED: uncharacterized protein LOC101257045 [Solanum lycopersicum]
Unigene12421_S2_1	931	26	96	6.34546	24.4812	1.94788	Up	1.6032e-11	4.44052e-10	K15336|1|3e-29|127|vvi:100259391|tRNA (cytosine38-C5)-methyltransferase [EC:2.1.1.204]	GO:0009536//plastid	-	-	gi|225439731|ref|XP_002272943.1|/3.29483e-126/PREDICTED: pentatricopeptide repeat-containing protein At3g53700, chloroplastic [Vitis vinifera]
Unigene42370_S2_3	832	31	114	8.46599	32.5307	1.94205	Up	2.23618e-13	7.16957e-12	K12590|1|2e-104|376|vvi:100262803|exosome complex component RRP46	-	GO:0003676//nucleic acid binding;GO:0008408//3'-5' exonuclease activity	GO:0010467//gene expression	gi|462420716|gb|EMJ24979.1|/1.92044e-103/hypothetical protein PRUPE_ppa010603mg [Prunus persica]
Unigene6747_S2_3	2870	64	235	5.06684	19.4401	1.93987	Up	5.39764e-26	3.406e-24	K14572|1|0.0|843|vvi:100244657|midasin	GO:0043231//intracellular membrane-bounded organelle	GO:0005488//binding	-	gi|359482729|ref|XP_002274489.2|/0/PREDICTED: LOW QUALITY PROTEIN: midasin-like [Vitis vinifera]
Unigene24454_S2_3	468	12	44	5.82606	22.3212	1.93783	Up	6.18748e-06	8.92676e-05	-	-	-	-	-
Unigene98567_S2_3	594	24	88	9.18045	35.1729	1.93783	Up	1.30782e-10	3.33724e-09	-	-	-	-	gi|356540690|ref|XP_003538819.1|/5.65769e-14/PREDICTED: uncharacterized protein LOC100814669 [Glycine max]
Unigene24817_S2_3	793	12	44	3.43833	13.1732	1.93783	Up	6.18748e-06	8.92852e-05	-	-	GO:0003676//nucleic acid binding	GO:0007275//multicellular organismal development	gi|356546116|ref|XP_003541477.1|/2.33263e-63/PREDICTED: uncharacterized protein LOC100800468 [Glycine max]
Unigene49158_S2_3	1153	15	55	2.95598	11.3252	1.93783	Up	4.10242e-07	7.08003e-06	-	-	-	-	gi|460404020|ref|XP_004247483.1|/2.02483e-134/PREDICTED: uncharacterized protein LOC101266159 [Solanum lycopersicum]
Unigene14319_S2_3	654	109	399	37.8694	144.846	1.93542	Up	6.7414e-43	7.30594e-41	K12625|1|2e-40|163|mtr:MTR_4g080300|U6 snRNA-associated Sm-like protein LSm6	GO:0032991//macromolecular complex	GO:0005488//binding	-	gi|357474665|ref|XP_003607617.1|/2.77857e-39/U6 snRNA-associated Sm-like protein LSm6 [Medicago truncatula]
Unigene27796_S2_1	426	117	428	62.4045	238.531	1.93446	Up	7.25734e-46	8.53419e-44	-	-	-	-	gi|27463662|gb|AAO15899.1|/1.17873e-14/secreted glycoprotein [Linum usitatissimum]
CL5002.Contig3_S2_3	2043	218	797	24.2453	92.6193	1.93361	Up	7.15332e-84	1.59289e-81	K11131|1|0.0|707|vvi:100258019|H/ACA ribonucleoprotein complex subunit 4 [EC:5.4.99.-]	GO:0044444//cytoplasmic part;GO:0031981//nuclear lumen	GO:0016866//intramolecular transferase activity;GO:0003676//nucleic acid binding	GO:0010467//gene expression;GO:0009451//RNA modification	gi|225440338|ref|XP_002270073.1|/0/PREDICTED: H/ACA ribonucleoprotein complex subunit 4 [Vitis vinifera]
Unigene13549_S2_3	2327	101	369	9.86199	37.648	1.93262	Up	1.01003e-39	1.00949e-37	K01897|1|0.0|1051|vvi:100252885|long-chain acyl-CoA synthetase [EC:6.2.1.3]	GO:0043231//intracellular membrane-bounded organelle	GO:0015645//fatty acid ligase activity	GO:0006631//fatty acid metabolic process	gi|317373793|gb|ADV16379.1|/0/long-chain acyl-CoA synthetase 2 [Helianthus annuus]
Unigene5772_S2_3	908	72	263	18.0171	68.7672	1.93235	Up	9.14968e-29	6.46398e-27	-	-	-	-	gi|225425286|ref|XP_002272015.1|/1.78448e-36/PREDICTED: uncharacterized protein LOC100264392 isoform 1 [Vitis vinifera]
Unigene27172_S2_3	2296	69	252	6.82836	26.0579	1.93211	Up	1.26948e-27	8.57173e-26	K14018|1|0.0|914|pop:POPTR_722113|phospholipase A-2-activating protein	-	-	-	gi|460370038|ref|XP_004230862.1|/0/PREDICTED: phospholipase A-2-activating protein-like [Solanum lycopersicum]
Unigene27903_S2_3	466	60	219	29.2553	111.576	1.93125	Up	3.4108e-24	1.99424e-22	K13195|1|1e-37|153|pop:POPTR_712972|cold-inducible RNA-binding protein;K02965|2|1e-14|77.0|ath:AT5G47320|small subunit ribosomal protein S19;K11294|3|1e-14|76.6|smo:SELMODRAFT_15428|nucleolin;K14411|5|1e-13|73.9|zma:100280293|RNA-binding protein Musashi	GO:0043231//intracellular membrane-bounded organelle	GO:0003676//nucleic acid binding	-	gi|6911144|gb|AAF31403.1|AF200322_1/7.79527e-39/putative glycine-rich RNA binding protein 3 [Catharanthus roseus]
Unigene37045_S2_1	157	20	73	28.9447	110.391	1.93125	Up	5.43374e-09	1.17845e-07	-	-	-	-	-
CL7130.Contig2_S2_3	1105	17	62	3.49563	13.3211	1.93009	Up	7.97934e-08	1.5078e-06	-	-	-	-	gi|225428969|ref|XP_002264153.1|/9.59011e-102/PREDICTED: BTB/POZ domain-containing protein NPY2 [Vitis vinifera]
Unigene37656_S2_1	454	17	62	8.5081	32.4226	1.93009	Up	7.97934e-08	1.50741e-06	-	-	-	-	-
Unigene20569_S2_1	396	31	113	17.7871	67.7477	1.92934	Up	3.6122e-13	1.14214e-11	-	-	-	-	gi|359476882|ref|XP_003631904.1|/1.30917e-13/PREDICTED: uncharacterized protein LOC100254788 [Vitis vinifera]
CL11103.Contig4_S2_3	323	117	426	82.3043	313.126	1.9277	Up	1.87559e-45	2.18108e-43	K02984|1|2e-30|128|vvi:100232969|small subunit ribosomal protein S3Ae	GO:0030529//ribonucleoprotein complex	GO:0005198//structural molecule activity	GO:0010467//gene expression	gi|298204890|emb|CBI34197.3|/3.72285e-29/unnamed protein product [Vitis vinifera]
Unigene36211_S2_1	884	25	91	6.4258	24.44	1.92729	Up	7.4031e-11	1.93977e-09	K11228|1|2e-34|144|ota:Ot13g01170|mitogen-activated protein kinase kinase kinase [EC:2.7.11.1];K13414|2|7e-29|125|aly:ARALYDRAFT_489755|mitogen-activated protein kinase kinase kinase 1, plant [EC:2.7.11.25];K08269|3|2e-28|124|rcu:RCOM_1157200|unc51-like kinase [EC:2.7.11.1]	-	GO:0042578//phosphoric ester hydrolase activity;GO:0004674//protein serine/threonine kinase activity;GO:0000166//nucleotide binding	GO:0009987//cellular process;GO:0044238//primary metabolic process	gi|460372409|ref|XP_004232023.1|/4.72553e-87/PREDICTED: mitogen-activated protein kinase kinase kinase 3-like [Solanum lycopersicum]
CL9848.Contig2_S2_3	466	11	40	5.36347	20.3791	1.92585	Up	1.80894e-05	0.000239388	K14563|1|5e-61|231|ath:AT4G25630|rRNA 2'-O-methyltransferase fibrillarin [EC:2.1.1.-]	GO:0031981//nuclear lumen	GO:0003723//RNA binding;GO:0016741	GO:0006399//tRNA metabolic process;GO:0042254//ribosome biogenesis;GO:0006730//one-carbon metabolic process;GO:0009451//RNA modification	gi|218347123|emb|CAR92137.1|/1.86022e-61/fibrillarin 2 [Nicotiana benthamiana]
CL8035.Contig1_S2_1	512	19	69	8.43185	31.9956	1.92395	Up	1.56035e-08	3.23465e-07	-	-	-	-	-
Unigene5320_S2_1	504	62	225	27.9512	105.99	1.92294	Up	1.11123e-24	6.60796e-23	K14545|1|6e-49|191|vvi:100265155|ribosomal RNA-processing protein 7	-	-	-	gi|449481267|ref|XP_004156132.1|/2.33857e-48/PREDICTED: ribosomal RNA-processing protein 7 homolog A-like isoform 2 [Cucumis sativus]
Unigene39157_S2_1	170	16	58	21.3851	81.001	1.92134	Up	2.30218e-07	4.09866e-06	-	-	-	-	-
CL2452.Contig1_S2_1	621	32	116	11.7084	44.3484	1.92134	Up	2.04986e-13	6.5924e-12	-	-	-	-	gi|255571533|ref|XP_002526713.1|/2.19703e-27/conserved hypothetical protein [Ricinus communis]
CL1325.Contig4_S2_1	941	21	76	5.07071	19.175	1.91897	Up	3.06468e-09	6.84934e-08	K02355|1|2e-21|101|vvi:100257414|elongation factor G;K01051|2|1e-17|89.0|rcu:RCOM_0417480|pectinesterase [EC:3.1.1.11]	-	-	-	gi|225466065|ref|XP_002264028.1|/7.657e-54/PREDICTED: 21 kDa protein [Vitis vinifera]
Unigene6399_S2_1	634	34	123	12.1851	46.0604	1.91841	Up	4.09682e-14	1.3876e-12	-	-	-	-	gi|460374610|ref|XP_004233103.1|/4.98993e-38/PREDICTED: uncharacterized protein LOC101266786 [Solanum lycopersicum]
Unigene73691_S2_1	906	86	311	21.568	81.4974	1.91786	Up	2.10094e-33	1.74311e-31	K11294|1|3e-20|97.1|smo:SELMODRAFT_15428|nucleolin;K14411|3|3e-15|80.5|sbi:SORBI_05g025410|RNA-binding protein Musashi;K13126|4|6e-14|76.3|ath:AT4G34110|polyadenylate-binding protein	GO:0009526//plastid envelope;GO:0009532//plastid stroma	GO:0003676//nucleic acid binding	-	gi|449518978|ref|XP_004166512.1|/2.22396e-63/PREDICTED: 28 kDa ribonucleoprotein, chloroplastic-like [Cucumis sativus]
Unigene14379_S2_3	634	13	47	4.65901	17.6003	1.91751	Up	3.45306e-06	5.1871e-05	-	-	-	-	gi|225448623|ref|XP_002274295.1|/2.95264e-06/PREDICTED: uncharacterized protein LOC100245000 [Vitis vinifera]
Unigene45204_S2_3	740	13	47	3.99164	15.0792	1.91751	Up	3.45306e-06	5.18497e-05	-	-	-	GO:0003006//developmental process involved in reproduction	gi|460368263|ref|XP_004229987.1|/6.19376e-92/PREDICTED: uncharacterized protein LOC101253533 [Solanum lycopersicum]
Unigene36399_S2_1	429	13	47	6.88534	26.0107	1.91751	Up	3.45306e-06	5.18391e-05	K09548|1|1e-20|96.7|rcu:RCOM_1237470|prefoldin subunit 1	GO:0043234//protein complex	GO:0005515//protein binding	GO:0044267//cellular protein metabolic process	gi|284433766|gb|ADB85089.1|/1.8704e-20/prefoldin-related KE2-like protein [Jatropha curcas]
Unigene6902_S2_1	508	13	47	5.81459	21.9657	1.91751	Up	3.45306e-06	5.18603e-05	K14550|1|3e-24|108|rcu:RCOM_1501550|U3 small nucleolar RNA-associated protein 10	GO:0009536//plastid	GO:0005488//binding	-	gi|297745033|emb|CBI38625.3|/5.32609e-24/unnamed protein product [Vitis vinifera]
Unigene92561_S2_3	369	23	83	14.1625	53.4027	1.91483	Up	6.04146e-10	1.45402e-08	-	-	-	-	-
CL1198.Contig1_S2_3	576	23	83	9.07287	34.2111	1.91483	Up	6.04146e-10	1.45306e-08	K14538|1|7e-91|330|aly:ARALYDRAFT_478024|nuclear GTP-binding protein	GO:0044464//cell part	GO:0032561//guanyl ribonucleotide binding	-	gi|350540086|ref|NP_001234382.1|/1.25818e-92/nuclear GTPase-like [Solanum lycopersicum]
Unigene86189_S2_3	947	23	83	5.51845	20.8084	1.91483	Up	6.04146e-10	1.45354e-08	-	-	-	-	gi|225457353|ref|XP_002281793.1|/9.32838e-100/PREDICTED: uncharacterized protein LOC100265514 [Vitis vinifera]
CL12096.Contig2_S2_3	1597	43	155	6.11791	23.043	1.91322	Up	2.34116e-17	9.76741e-16	-	-	-	-	gi|462419528|gb|EMJ23791.1|/3.87748e-84/hypothetical protein PRUPE_ppa004165mg [Prunus persica]
Unigene24053_S2_3	641	10	36	3.54472	13.3339	1.91135	Up	5.30896e-05	0.000644367	-	-	-	-	-
Unigene19611_S2_3	768	10	36	2.95854	11.1289	1.91135	Up	5.30896e-05	0.00064458	-	-	GO:0005488//binding	-	gi|462400355|gb|EMJ06023.1|/3.10771e-49/hypothetical protein PRUPE_ppa003211mg [Prunus persica]
Unigene85986_S2_3	249	10	36	9.12515	34.3253	1.91135	Up	5.30896e-05	0.00064426	-	-	-	-	-
Unigene15702_S2_1	630	10	36	3.60661	13.5667	1.91135	Up	5.30896e-05	0.000644473	K15688|1|5e-61|231|rcu:RCOM_0652450|E3 ubiquitin-protein ligase MUL1 [EC:6.3.2.19]	-	GO:0016879//ligase activity, forming carbon-nitrogen bonds;GO:0046914//transition metal ion binding	-	gi|255560625|ref|XP_002521326.1|/5.99164e-60/ubiquitin-protein ligase, putative [Ricinus communis]
CL2989.Contig4_S2_1	1092	811	2919	168.748	634.633	1.91106	Up	2.16622e-297	1.86705e-294	-	GO:0044464//cell part	-	-	gi|115455579|ref|NP_001051390.1|/2.41622e-65/Os03g0767800 [Oryza sativa Japonica Group]
Unigene5864_S2_3	1210	42	151	7.88684	29.6281	1.90944	Up	6.62036e-17	2.66053e-15	K13288|1|1e-83|308|vvi:100251263|oligoribonuclease [EC:3.1.-.-]	GO:0044464//cell part	GO:0004518//nuclease activity;GO:0005488//binding	-	gi|470110947|ref|XP_004291719.1|/1.13245e-82/PREDICTED: oligoribonuclease-like [Fragaria vesca subsp. vesca]
Unigene16355_S2_1	661	17	61	5.84369	21.9099	1.90663	Up	1.29149e-07	2.37371e-06	-	-	-	-	gi|296082654|emb|CBI21659.3|/9.39679e-51/unnamed protein product [Vitis vinifera]
Unigene85517_S2_3	403	99	355	55.8174	209.139	1.90568	Up	1.36236e-37	1.27468e-35	-	-	-	-	-
Unigene92509_S2_3	793	24	86	6.87666	25.7476	1.90466	Up	3.40956e-10	8.39341e-09	-	-	-	-	gi|460375974|ref|XP_004233777.1|/1.19259e-99/PREDICTED: uncharacterized protein LOC101252458 [Solanum lycopersicum]
Unigene97509_S2_3	595	12	43	4.58251	17.1579	1.90466	Up	1.00571e-05	0.000139491	K15115|1|2e-64|243|rcu:RCOM_0533450|solute carrier family 25 (mitochondrial folate transporter), member 32	GO:0019866//organelle inner membrane;GO:0009526//plastid envelope;GO:0031224//intrinsic to membrane	GO:0051183//vitamin transporter activity	GO:0006865//amino acid transport	gi|255560994|ref|XP_002521509.1|/2.29393e-63/folate carrier protein, putative [Ricinus communis]
Unigene79430_S2_1	704	55	197	17.7513	66.4362	1.90405	Up	1.56873e-21	8.11057e-20	-	-	-	-	gi|460377171|ref|XP_004234368.1|/6.43605e-72/PREDICTED: inactive rhomboid protein 1-like [Solanum lycopersicum]
Unigene74874_S2_1	515	31	111	13.6771	51.1714	1.90358	Up	9.3744e-13	2.87115e-11	-	-	-	-	gi|359482026|ref|XP_002275955.2|/1.78626e-06/PREDICTED: B3 domain-containing protein At2g36080-like [Vitis vinifera]
Unigene14988_S2_3	374	31	111	18.8334	70.4633	1.90358	Up	9.3744e-13	2.87235e-11	-	-	GO:0005488//binding;GO:0003824//catalytic activity	GO:0010468//regulation of gene expression;GO:0009725//response to hormone stimulus;GO:0019941//modification-dependent protein catabolic process	gi|297813231|ref|XP_002874499.1|/2.28691e-18/F-box family protein [Arabidopsis lyrata subsp. lyrata]
Unigene93442_S2_3	1022	33	118	7.33673	27.4121	1.90161	Up	1.87015e-13	6.04631e-12	K00799|1|9e-15|79.3|ath:AT1G02920|glutathione S-transferase [EC:2.5.1.18]	-	-	-	gi|283136132|gb|ADB11385.1|/8.26705e-105/TCHQD class glutathione transferase TCHOD1 [Populus trichocarpa]
Unigene13755_S2_3	333	70	250	47.7632	178.241	1.89986	Up	7.73284e-27	5.04916e-25	-	-	-	-	-
Unigene15186_S2_3	1063	35	125	7.48125	27.9183	1.89986	Up	3.73684e-14	1.26919e-12	-	GO:0009536//plastid	-	-	gi|470113902|ref|XP_004293158.1|/5.08318e-129/PREDICTED: uncharacterized protein LOC101315024 [Fragaria vesca subsp. vesca]
Unigene80447_S2_1	272	16	57	13.3657	49.7528	1.89625	Up	3.72356e-07	6.46579e-06	K03676|1|2e-08|55.5|bdi:100821530|glutaredoxin 3	-	GO:0016491//oxidoreductase activity	-	gi|462422907|gb|EMJ27170.1|/8.50225e-13/hypothetical protein PRUPE_ppa013805mg [Prunus persica]
CL9726.Contig1_S2_3	1451	16	57	2.50549	9.32651	1.89625	Up	3.72356e-07	6.46732e-06	K01193|1|3e-138|490|mtr:MTR_1g015910|beta-fructofuranosidase [EC:3.2.1.26]	-	GO:0004553//hydrolase activity, hydrolyzing O-glycosyl compounds	GO:0008152//metabolic process	gi|4127660|emb|CAA72009.1|/7.42874e-180/invertase [Cichorium intybus]
Unigene85682_S2_3	379	25	89	14.9879	55.7522	1.89523	Up	1.92355e-10	4.85433e-09	-	-	-	-	-
CL10797.Contig1_S2_3	1536	52	185	7.69222	28.5951	1.8943	Up	3.51236e-20	1.70749e-18	K14793|1|7e-158|555|vvi:100248133|ribosomal RNA-processing protein 9	-	-	-	gi|462409785|gb|EMJ15119.1|/2.51592e-157/hypothetical protein PRUPE_ppa004203mg [Prunus persica]
Unigene75487_S2_1	1533	90	320	13.3395	49.5586	1.89343	Up	9.16852e-34	7.6941e-32	K14416|1|2e-128|457|vvi:100262342|elongation factor 1 alpha-like protein	-	GO:0005488//binding;GO:0016740//transferase activity	-	gi|225465785|ref|XP_002268387.1|/2.06649e-127/PREDICTED: HBS1-like protein-like [Vitis vinifera]
CL957.Contig4_S2_1	321	137	487	96.9739	360.193	1.8931	Up	1.62604e-50	2.16199e-48	-	-	GO:0030246//carbohydrate binding	-	gi|224114796|ref|XP_002316859.1|/2.34521e-23/predicted protein [Populus trichocarpa]
CL12873.Contig1_S2_3	2989	127	451	9.65422	35.823	1.89166	Up	7.37276e-47	8.89845e-45	K14573|1|0.0|673|vvi:100257200|nucleolar protein 4	-	GO:0005488//binding	-	gi|297744765|emb|CBI38027.3|/0/unnamed protein product [Vitis vinifera]
Unigene24456_S2_3	823	20	71	5.52166	20.4819	1.89118	Up	1.4166e-08	2.95086e-07	-	-	-	-	-
CL4834.Contig1_S2_3	999	11	39	2.50188	9.26853	1.88933	Up	2.93838e-05	0.000374902	-	-	-	-	gi|224122478|ref|XP_002330491.1|/1.44719e-114/predicted protein [Populus trichocarpa]
Unigene6651_S2_3	448	11	39	5.57897	20.668	1.88933	Up	2.93838e-05	0.000374967	K14498|1|2e-60|228|pop:POPTR_832255|serine/threonine-protein kinase SRK2 [EC:2.7.11.1]	-	GO:0004672//protein kinase activity;GO:0032559	GO:0006464//cellular protein modification process	gi|224093726|ref|XP_002309964.1|/2.05457e-59/predicted protein [Populus trichocarpa]
Unigene958_S2_1	711	24	85	7.66975	28.3832	1.88778	Up	5.48586e-10	1.3264e-08	-	-	-	-	gi|297847708|ref|XP_002891735.1|/2.73261e-09/hypothetical protein ARALYDRAFT_474441 [Arabidopsis lyrata subsp. lyrata]
CL3301.Contig11_S2_1	517	13	46	5.71337	21.1241	1.88648	Up	5.59276e-06	8.1312e-05	-	-	-	-	-
Unigene15805_S2_1	408	13	46	7.23973	26.7676	1.88648	Up	5.59276e-06	8.12959e-05	-	GO:0044421//extracellular region part	GO:0016791//phosphatase activity;GO:0046914//transition metal ion binding	-	gi|27597239|dbj|BAC55157.1|/4.55625e-35/purple acid phosphatase [Nicotiana tabacum]
CL8343.Contig1_S2_3	2389	13	46	1.23642	4.57144	1.88648	Up	5.59276e-06	8.13281e-05	-	-	-	-	gi|462406167|gb|EMJ11631.1|/1.12448e-165/hypothetical protein PRUPE_ppa000272mg [Prunus persica]
Unigene84657_S2_3	964	45	159	10.6066	39.159	1.88439	Up	1.94278e-17	8.14711e-16	-	-	-	-	gi|224102077|ref|XP_002312536.1|/2.22245e-40/predicted protein [Populus trichocarpa]
CL1732.Contig7_S2_3	1351	30	106	5.04551	18.6278	1.88439	Up	4.27536e-12	1.23997e-10	-	GO:0043231//intracellular membrane-bounded organelle	-	-	gi|460373754|ref|XP_004232679.1|/3.60621e-173/PREDICTED: uncharacterized protein LOC101268827 [Solanum lycopersicum]
Unigene6706_S2_3	803	15	53	4.24439	15.6701	1.88439	Up	1.07533e-06	1.74755e-05	K01246|1|8e-55|211|vvi:100256507|DNA-3-methyladenine glycosylase I [EC:3.2.2.20]	-	GO:0003905//alkylbase DNA N-glycosylase activity	GO:0006281//DNA repair	gi|225424952|ref|XP_002263612.1|/9.99159e-54/PREDICTED: uncharacterized protein LOC100256507 [Vitis vinifera]
Unigene59158_S2_3	374	15	53	9.11295	33.6446	1.88439	Up	1.07533e-06	1.74794e-05	K15015|1|4e-31|130|vvi:100265815|solute carrier family 32 (vesicular inhibitory amino acid transporter)	GO:0031224//intrinsic to membrane;GO:0031090//organelle membrane	GO:0005275//amine transmembrane transporter activity	-	gi|359482241|ref|XP_002266914.2|/5.80212e-30/PREDICTED: vacuolar amino acid transporter 1-like [Vitis vinifera]
Unigene1598_S2_3	2106	218	770	23.52	86.8048	1.88389	Up	2.36656e-78	4.92547e-76	K12130|1|1e-112|405|pop:POPTR_806314|pseudo-response regulator 5	-	-	GO:0009987//cellular process;GO:0009639//response to red or far red light	gi|302143985|emb|CBI23090.3|/1.41245e-132/unnamed protein product [Vitis vinifera]
CL3740.Contig2_S2_3	1288	17	60	2.99897	11.0598	1.88278	Up	2.08358e-07	3.72396e-06	K15332|1|2e-127|410|rcu:RCOM_0154700|tRNA (uracil-5-)-methyltransferase	-	GO:0046872//metal ion binding;GO:0008168//methyltransferase activity	GO:0006730//one-carbon metabolic process;GO:0016070//RNA metabolic process	gi|359478697|ref|XP_002282314.2|/1.67673e-131/PREDICTED: zinc finger CCCH domain-containing protein 24-like [Vitis vinifera]
Unigene62365_S2_1	1687	91	321	12.2565	45.1753	1.88199	Up	1.33425e-33	1.11204e-31	K15336|1|5e-37|154|vvi:100259391|tRNA (cytosine38-C5)-methyltransferase [EC:2.1.1.204]	-	-	-	gi|225423724|ref|XP_002276864.1|/0/PREDICTED: pentatricopeptide repeat-containing protein At2g35130-like [Vitis vinifera]
Unigene48720_S2_3	542	19	67	7.96514	29.3486	1.88152	Up	4.06192e-08	7.99517e-07	K09531|1|8e-38|154|vvi:100259128|DnaJ homolog subfamily C member 11	-	GO:0005515//protein binding	GO:0044267//cellular protein metabolic process	gi|225426989|ref|XP_002270066.1|/8.48348e-37/PREDICTED: chaperone protein dnaJ 13 [Vitis vinifera]
Unigene15521_S2_1	416	23	81	12.5624	46.2278	1.87964	Up	1.56543e-09	3.60872e-08	K04564|1|1e-30|129|pop:POPTR_253123|superoxide dismutase, Fe-Mn family [EC:1.15.1.1]	-	GO:0003824//catalytic activity;GO:0016209//antioxidant activity;GO:0043169//cation binding	GO:0072593//reactive oxygen species metabolic process	gi|381283812|gb|AFG19618.1|/1.22695e-32/iron superoxide dismutase 2, partial [Litchi chinensis]
CL1659.Contig1_S2_1	199	23	81	26.2612	96.637	1.87964	Up	1.56543e-09	3.60986e-08	K02731|1|5e-27|117|vvi:100257349|20S proteasome subunit alpha 4 [EC:3.4.25.1]	GO:0005839//proteasome core complex;GO:0043231//intracellular membrane-bounded organelle	GO:0004175//endopeptidase activity	GO:0019941//modification-dependent protein catabolic process	gi|225428005|ref|XP_002278162.1|/8.75399e-26/PREDICTED: proteasome subunit alpha type-7 [Vitis vinifera]
CL5550.Contig1_S2_3	1438	108	380	17.0649	62.7388	1.87832	Up	2.22344e-39	2.18353e-37	-	-	-	-	gi|255576298|ref|XP_002529042.1|/1.7892e-101/conserved hypothetical protein [Ricinus communis]
Unigene15265_S2_1	399	31	109	17.6534	64.8582	1.87734	Up	2.41482e-12	7.14508e-11	-	-	-	-	-
CL7632.Contig4_S2_3	3274	317	1114	21.9999	80.7826	1.87655	Up	5.91058e-112	1.88267e-109	K12619|1|0.0|1377|rcu:RCOM_1597380|5'-3' exoribonuclease 2 [EC:3.1.13.-]	GO:0043231//intracellular membrane-bounded organelle	GO:0046914//transition metal ion binding;GO:0008409//5'-3' exonuclease activity	GO:0034641//cellular nitrogen compound metabolic process	gi|359492219|ref|XP_002280236.2|/0/PREDICTED: 5'-3' exoribonuclease 3-like [Vitis vinifera]
Unigene92850_S2_3	914	79	277	19.639	71.9524	1.87332	Up	4.85356e-29	3.49633e-27	-	-	-	-	gi|225434251|ref|XP_002276208.1|/6.9334e-113/PREDICTED: uncharacterized protein LOC100257808 [Vitis vinifera]
CL7301.Contig1_S2_1	742	22	77	6.73687	24.6376	1.87071	Up	4.46982e-09	9.8043e-08	K01534|1|6e-91|331|aly:ARALYDRAFT_480822|Cd2+/Zn2+-exporting ATPase [EC:3.6.3.3 3.6.3.5]	GO:0031224//intrinsic to membrane	GO:0043169//cation binding;GO:0043682//copper-transporting ATPase activity;GO:0032559	GO:0035434//copper ion transmembrane transport;GO:0010038//response to metal ion;GO:0006829//zinc ion transport;GO:0009206;GO:0015691//cadmium ion transport;GO:0072507//divalent inorganic cation homeostasis	gi|460394505|ref|XP_004242843.1|/4.56434e-95/PREDICTED: cadmium/zinc-transporting ATPase HMA2-like [Solanum lycopersicum]
CL7311.Contig1_S2_3	681	26	91	8.67492	31.7253	1.87071	Up	1.74018e-10	4.4098e-09	K11096|1|3e-55|213|pop:POPTR_709823|small nuclear ribonucleoprotein D2	GO:0030529//ribonucleoprotein complex;GO:0031981//nuclear lumen	GO:0005488//binding	-	gi|224068340|ref|XP_002302713.1|/3.3731e-54/predicted protein [Populus trichocarpa]
Unigene873_S2_3	691	12	42	3.94587	14.4305	1.87071	Up	1.62744e-05	0.000217927	-	-	-	-	gi|356497732|ref|XP_003517713.1|/1.14992e-17/PREDICTED: uncharacterized protein LOC100798784 [Glycine max]
Unigene1911_S2_3	1635	14	49	1.94558	7.11524	1.87071	Up	3.11118e-06	4.71121e-05	-	GO:0015630//microtubule cytoskeleton;GO:0044444//cytoplasmic part	GO:0015631//tubulin binding	GO:0000919//cell plate assembly	gi|460374069|ref|XP_004232834.1|/1.8176e-36/PREDICTED: protein MOR1-like [Solanum lycopersicum]
Unigene1253_S2_3	449	20	70	10.121	37.0138	1.87071	Up	2.27764e-08	4.63506e-07	K12135|1|2e-07|53.1|aly:ARALYDRAFT_488429|zinc finger protein CONSTANS	GO:0044464//cell part	GO:0046914//transition metal ion binding	-	gi|359495714|ref|XP_003635069.1|/2.53494e-25/PREDICTED: uncharacterized protein LOC100854750 [Vitis vinifera]
Unigene15303_S2_1	409	22	77	12.2219	44.6971	1.87071	Up	4.46982e-09	9.80723e-08	K14490|1|3e-45|178|rcu:RCOM_0801590|histidine-containing phosphotransfer peotein	-	GO:0016628//oxidoreductase activity, acting on the CH-CH group of donors, NAD or NADP as acceptor;GO:0060089	GO:0008152//metabolic process;GO:0007165//signal transduction	gi|359475915|ref|XP_002277778.2|/3.35084e-46/PREDICTED: histidine-containing phosphotransfer protein 4-like [Vitis vinifera]
CL8211.Contig1_S2_3	729	14	49	4.36355	15.9581	1.87071	Up	3.11118e-06	4.71218e-05	-	GO:0016020//membrane	-	-	gi|297742309|emb|CBI34458.3|/3.01411e-75/unnamed protein product [Vitis vinifera]
Unigene84610_S2_3	1625	115	402	16.0799	58.7333	1.86892	Up	2.71452e-41	2.82484e-39	K13289|1|9e-178|621|vvi:100257982|cathepsin A (carboxypeptidase C) [EC:3.4.16.5]	GO:0005618//cell wall;GO:0043231//intracellular membrane-bounded organelle;GO:0031410//cytoplasmic vesicle	GO:0004180//carboxypeptidase activity	GO:0019538//protein metabolic process	gi|449436345|ref|XP_004135953.1|/2.11557e-178/PREDICTED: serine carboxypeptidase-like 34-like [Cucumis sativus]
Unigene5886_S2_1	1622	221	772	30.9586	113	1.86791	Up	1.14623e-77	2.3391e-75	-	-	-	-	gi|309256315|gb|ADO60985.1|/1.57971e-141/cycling DOF factor-like 1 [Helianthus annuus]
Unigene82226_S2_1	843	27	94	7.27739	26.4735	1.86306	Up	9.79854e-11	2.53478e-09	K13420|1|4e-69|259|pop:POPTR_1075175|LRR receptor-like serine/threonine-protein kinase FLS2 [EC:2.7.11.1]	-	-	-	gi|462409583|gb|EMJ14917.1|/1.84957e-69/hypothetical protein PRUPE_ppa000470mg [Prunus persica]
Unigene12611_S2_1	643	25	87	8.83422	32.1233	1.86244	Up	4.95222e-10	1.20373e-08	-	-	GO:0005488//binding	GO:0006915//apoptotic process	gi|224122484|ref|XP_002318848.1|/1.42115e-56/predicted protein [Populus trichocarpa]
Unigene532_S2_1	502	19	66	8.59982	31.2142	1.85982	Up	6.52442e-08	1.24996e-06	K03439|1|4e-36|148|vvi:100266146|tRNA (guanine-N7-)-methyltransferase [EC:2.1.1.33]	-	GO:0016423//tRNA (guanine) methyltransferase activity	GO:0008033//tRNA processing	gi|359489048|ref|XP_002271467.2|/3.87263e-35/PREDICTED: tRNA (guanine-N(7)-)-methyltransferase [Vitis vinifera]
Unigene15334_S2_1	535	19	66	8.06936	29.2888	1.85982	Up	6.52442e-08	1.25029e-06	K14556|1|8e-61|230|rcu:RCOM_1353350|U3 small nucleolar RNA-associated protein 12	GO:0031234//extrinsic to internal side of plasma membrane;GO:0031981//nuclear lumen	GO:0004683//calmodulin-dependent protein kinase activity	-	gi|255556832|ref|XP_002519449.1|/9.0545e-60/WD-repeat protein, putative [Ricinus communis]
Unigene19327_S2_3	752	55	191	16.6182	60.3014	1.85943	Up	2.6202e-20	1.28314e-18	K02218|1|1e-73|274|vvi:100261234|casein kinase 1 [EC:2.7.11.1]	-	GO:0016301//kinase activity	-	gi|359484471|ref|XP_002281345.2|/1.46306e-72/PREDICTED: casein kinase I isoform delta-like [Vitis vinifera]
CL2344.Contig10_S2_3	470	55	191	26.5891	96.4822	1.85943	Up	2.6202e-20	1.28229e-18	K00134|1|8e-59|223|aly:ARALYDRAFT_471499|glyceraldehyde 3-phosphate dehydrogenase [EC:1.2.1.12]	GO:0030312//external encapsulating structure;GO:0031981//nuclear lumen;GO:0009536//plastid;GO:0016020//membrane	GO:0046914//transition metal ion binding;GO:0000166//nucleotide binding	GO:0006007//glucose catabolic process;GO:0006952//defense response;GO:0010038//response to metal ion	gi|306922318|dbj|BAJ17660.1|/3.01341e-62/glyceraldehyde 3-phosphate dehydrogenase [Gynura bicolor]
CL77.Contig2_S2_1	295	17	59	13.0938	47.4834	1.85854	Up	3.3503e-07	5.85372e-06	K01754|1|4e-19|90.9|aly:ARALYDRAFT_897181|threonine dehydratase [EC:4.3.1.19]	-	GO:0016841//ammonia-lyase activity	GO:0006549//isoleucine metabolic process;GO:0009066//aspartate family amino acid metabolic process	gi|27311835|gb|AAO00883.1|/6.54768e-18/threonine dehydratase/deaminase (OMR1) [Arabidopsis thaliana]
Unigene24874_S2_3	272	17	59	14.201	51.4985	1.85854	Up	3.3503e-07	5.85232e-06	-	-	-	-	-
CL2602.Contig1_S2_3	612	107	371	39.7257	143.924	1.85716	Up	6.37576e-38	6.02703e-36	-	-	-	-	-
Unigene98578_S2_3	303	11	38	8.24877	29.7751	1.85185	Up	4.7498e-05	0.000581801	-	-	-	-	-
Unigene13096_S2_1	580	11	38	4.30927	15.5549	1.85185	Up	4.7498e-05	0.000581704	K13496|1|2e-35|146|aly:ARALYDRAFT_902799|UDP-glucosyl transferase 73C [EC:2.4.1.-]	-	GO:0035251//UDP-glucosyltransferase activity	-	gi|225455734|ref|XP_002268089.1|/2.35146e-54/PREDICTED: UDP-glycosyltransferase 89B1-like [Vitis vinifera]
CL7306.Contig1_S2_3	1265	42	145	7.54394	27.2138	1.85095	Up	1.11132e-15	4.16028e-14	K00472|1|1e-121|434|vvi:100252286|prolyl 4-hydroxylase [EC:1.14.11.2]	-	GO:0046914//transition metal ion binding;GO:0019842//vitamin binding;GO:0019798	GO:0019471	gi|225468574|ref|XP_002263060.1|/1.45761e-120/PREDICTED: prolyl 4-hydroxylase subunit alpha-1 [Vitis vinifera]
Unigene93482_S2_3	1737	82	283	10.7264	38.681	1.85046	Up	3.59672e-29	2.6089e-27	K14763|1|2e-60|232|pop:POPTR_783913|H/ACA ribonucleoprotein complex non-core subunit NAF1	-	-	-	gi|460396487|ref|XP_004243804.1|/1.14509e-60/PREDICTED: uncharacterized protein LOC101262131 [Solanum lycopersicum]
Unigene48629_S2_3	492	29	100	13.3928	48.2555	1.84923	Up	3.10564e-11	8.38637e-10	-	-	-	-	gi|462412053|gb|EMJ17102.1|/1.41226e-15/hypothetical protein PRUPE_ppa010763mg [Prunus persica]
CL929.Contig6_S2_3	2316	18	62	1.76593	6.35572	1.84763	Up	1.87066e-07	3.3631e-06	K15305|1|0.0|1095|rcu:RCOM_0598020|vacuole morphology and inheritance protein 14	GO:0031090//organelle membrane	-	-	gi|255570069|ref|XP_002525997.1|/0/conserved hypothetical protein [Ricinus communis]
Unigene97918_S2_3	955	64	220	15.2271	54.6929	1.84472	Up	6.25848e-23	3.47614e-21	-	-	-	-	gi|462404925|gb|EMJ10389.1|/3.22473e-84/hypothetical protein PRUPE_ppa006417mg [Prunus persica]
CL4546.Contig2_S2_3	2401	16	55	1.51414	5.43854	1.84472	Up	9.63914e-07	1.57839e-05	-	GO:0016020//membrane;GO:0009536//plastid	GO:0016778	GO:0006163//purine nucleotide metabolic process	gi|462413167|gb|EMJ18216.1|/0/hypothetical protein PRUPE_ppa002102mg [Prunus persica]
Unigene74320_S2_1	486	194	666	90.6995	325.349	1.84282	Up	4.77526e-66	8.17384e-64	K02943|1|2e-21|99.8|rcu:RCOM_0792560|large subunit ribosomal protein LP2	GO:0030529//ribonucleoprotein complex	GO:0005198//structural molecule activity	GO:0006412//translation	gi|255576341|ref|XP_002529063.1|/1.86463e-20/60S acidic ribosomal protein P2, putative [Ricinus communis]
Unigene73936_S2_1	682	37	127	12.327	44.2111	1.84259	Up	7.81164e-14	2.59424e-12	-	-	-	-	gi|359491145|ref|XP_002284739.2|/5.52077e-49/PREDICTED: uncharacterized protein LOC100243857 [Vitis vinifera]
Unigene68571_S2_3	466	14	48	6.82624	24.455	1.84096	Up	5.00312e-06	7.32481e-05	-	GO:0044464//cell part	-	-	gi|462411933|gb|EMJ16982.1|/2.04189e-55/hypothetical protein PRUPE_ppa009766mg [Prunus persica]
CL7183.Contig4_S2_3	2022	47	161	5.28149	18.9041	1.83968	Up	4.03368e-17	1.6546e-15	K03260|1|0.0|762|gmx:100781275|translation initiation factor 4G	-	-	-	gi|356562557|ref|XP_003549536.1|/0/PREDICTED: eukaryotic initiation factor iso-4F subunit p82-34-like isoform 2 [Glycine max]
CL9546.Contig1_S2_3	745	38	130	11.5896	41.4284	1.8378	Up	4.40758e-14	1.4853e-12	-	GO:0043231//intracellular membrane-bounded organelle;GO:0030312//external encapsulating structure	-	-	gi|460407677|ref|XP_004249277.1|/1.85928e-112/PREDICTED: uncharacterized protein LOC101260588 [Solanum lycopersicum]
CL5592.Contig3_S2_3	1861	12	41	1.46512	5.23057	1.83595	Up	2.62142e-05	0.000337518	K00164|1|0.0|1141|pop:POPTR_724772|2-oxoglutarate dehydrogenase E1 component [EC:1.2.4.2]	GO:0043231//intracellular membrane-bounded organelle	GO:0046914//transition metal ion binding;GO:0016624//oxidoreductase activity, acting on the aldehyde or oxo group of donors, disulfide as acceptor;GO:0019842//vitamin binding	GO:0010038//response to metal ion;GO:0006007//glucose catabolic process	gi|224109580|ref|XP_002315242.1|/0/predicted protein [Populus trichocarpa]
Unigene82660_S2_1	340	12	41	8.0194	28.6297	1.83595	Up	2.62142e-05	0.000337756	-	-	GO:0016491//oxidoreductase activity;GO:0005506//iron ion binding;GO:0050662//coenzyme binding	GO:0008152//metabolic process	gi|359491515|ref|XP_002278822.2|/1.33735e-42/PREDICTED: uncharacterized protein Cbei_0202-like [Vitis vinifera]
Unigene91567_S2_3	849	36	123	9.63461	34.3961	1.83595	Up	2.20424e-13	7.07646e-12	K06998|1|2e-78|290|mtr:MTR_1g072500|	-	-	GO:0008152//metabolic process	gi|255559496|ref|XP_002520768.1|/7.12951e-85/phenazine biosynthesis protein, putative [Ricinus communis]
CL3008.Contig1_S2_1	515	12	41	5.29436	18.9011	1.83595	Up	2.62142e-05	0.000337637	K14548|1|5e-67|251|vvi:100243694|U3 small nucleolar RNA-associated protein 4	-	GO:0048037//cofactor binding;GO:0016846//carbon-sulfur lyase activity	-	gi|359491950|ref|XP_003634345.1|/5.83709e-66/PREDICTED: cirhin-like [Vitis vinifera]
CL7470.Contig1_S2_1	621	12	41	4.39065	15.6749	1.83595	Up	2.62142e-05	0.000337696	-	-	GO:0003677//DNA binding	GO:0006351//transcription, DNA-dependent	gi|224111416|ref|XP_002315847.1|/3.14321e-58/predicted protein [Populus trichocarpa]
CL6001.Contig1_S2_3	772	12	41	3.53186	12.6089	1.83595	Up	2.62142e-05	0.000337578	-	GO:0044464//cell part	-	GO:0051234//establishment of localization	gi|225462023|ref|XP_002268040.1|/3.1878e-102/PREDICTED: uncharacterized protein LOC100263435 [Vitis vinifera]
Unigene14123_S2_1	1103	410	1399	84.4593	301.13	1.83406	Up	7.53046e-136	2.85849e-133	K08235|1|8e-140|494|mtr:MTR_143s0013|xyloglucan:xyloglucosyl transferase [EC:2.4.1.207]	GO:0005576//extracellular region;GO:0030312//external encapsulating structure	GO:0016798//hydrolase activity, acting on glycosyl bonds;GO:0016758//transferase activity, transferring hexosyl groups	GO:0044042//glucan metabolic process	gi|460365734|ref|XP_004228752.1|/1.78038e-140/PREDICTED: probable xyloglucan endotransglucosylase/hydrolase protein 28-like [Solanum lycopersicum]
Unigene48322_S2_3	773	17	58	4.99699	17.8139	1.83387	Up	5.36874e-07	9.10883e-06	K12196|1|2e-15|81.3|ppp:PHYPADRAFT_233323|vacuolar protein-sorting-associated protein 4;K13525|2|2e-15|80.9|vvi:100265402|transitional endoplasmic reticulum ATPase	GO:0043231//intracellular membrane-bounded organelle	GO:0046914//transition metal ion binding;GO:0042623//ATPase activity, coupled;GO:0032559	-	gi|460375453|ref|XP_004233520.1|/9.55378e-115/PREDICTED: ATPase family AAA domain-containing protein 3-like [Solanum lycopersicum]
Unigene5795_S2_3	872	61	208	15.8947	56.6315	1.83306	Up	1.37787e-21	7.14903e-20	-	-	-	-	gi|40287494|gb|AAR83861.1|/1.28412e-44/putative lesion-inducing protein [Capsicum annuum]
Unigene15174_S2_3	758	22	75	6.59467	23.4911	1.83274	Up	1.14411e-08	2.41274e-07	K02495|1|1e-66|251|vvi:100241088|oxygen-independent coproporphyrinogen III oxidase [EC:1.3.99.22]	GO:0009536//plastid	GO:0051540;GO:0016634	GO:0006778//porphyrin-containing compound metabolic process	gi|449440590|ref|XP_004138067.1|/9.32885e-67/PREDICTED: oxygen-independent coproporphyrinogen-III oxidase-like protein sll1917-like [Cucumis sativus]
CL5771.Contig2_S2_3	1238	22	75	4.03777	14.3831	1.83274	Up	1.14411e-08	2.41205e-07	K00995|1|5e-74|276|rcu:RCOM_0744550|CDP-diacylglycerol--glycerol-3-phosphate 3-phosphatidyltransferase [EC:2.7.8.5]	GO:0009526//plastid envelope;GO:0016020//membrane	GO:0017169//CDP-alcohol phosphatidyltransferase activity	GO:0046474//glycerophospholipid biosynthetic process	gi|460382171|ref|XP_004236813.1|/2.13606e-76/PREDICTED: CDP-diacylglycerol--glycerol-3-phosphate 3-phosphatidyltransferase-like [Solanum lycopersicum]
Unigene48457_S2_3	609	49	167	18.2818	65.1045	1.83235	Up	1.28924e-17	5.47543e-16	K15336|1|8e-21|98.2|vvi:100259391|tRNA (cytosine38-C5)-methyltransferase [EC:2.1.1.204]	GO:0044464//cell part	-	-	gi|302142099|emb|CBI19302.3|/1.25113e-80/unnamed protein product [Vitis vinifera]
Unigene79695_S2_1	992	87	296	19.9272	70.8421	1.82987	Up	5.33258e-30	4.00277e-28	K15336|1|1e-23|108|vvi:100259391|tRNA (cytosine38-C5)-methyltransferase [EC:2.1.1.204]	GO:0009536//plastid	-	-	gi|225439731|ref|XP_002272943.1|/2.62406e-100/PREDICTED: pentatricopeptide repeat-containing protein At3g53700, chloroplastic [Vitis vinifera]
Unigene9114_S2_3	696	15	51	4.8969	17.3969	1.82889	Up	2.777e-06	4.23669e-05	-	-	-	-	-
CL9999.Contig2_S2_3	1188	73	248	13.9619	49.5618	1.82773	Up	2.37934e-25	1.45019e-23	K06268|1|1e-113|407|mtr:MTR_5g096420|protein phosphatase 3, regulatory subunit	GO:0000325//plant-type vacuole;GO:0005840//ribosome;GO:0031012//extracellular matrix	GO:0046872//metal ion binding	GO:0019932//second-messenger-mediated signaling	gi|462401483|gb|EMJ07040.1|/5.79845e-116/hypothetical protein PRUPE_ppa011040mg [Prunus persica]
Unigene42058_S2_3	2680	216	733	18.313	64.9353	1.82614	Up	1.23152e-71	2.24433e-69	K01354|1|0.0|1161|gmx:100820540|oligopeptidase B [EC:3.4.21.83]	-	GO:0004175//endopeptidase activity	GO:0019538//protein metabolic process	gi|359484112|ref|XP_003633066.1|/0/PREDICTED: protease 2-like isoform 2 [Vitis vinifera]
Unigene87105_S2_3	514	28	95	12.3775	43.8805	1.82586	Up	1.40255e-10	3.57647e-09	K12657|1|2e-47|186|gmx:100809989|delta-1-pyrroline-5-carboxylate synthetase [EC:2.7.2.11 1.2.1.41]	GO:0044424//intracellular part	GO:0016620//oxidoreductase activity, acting on the aldehyde or oxo group of donors, NAD or NADP as acceptor;GO:0016774//phosphotransferase activity, carboxyl group as acceptor;GO:0032559	GO:0006560//proline metabolic process;GO:0006796//phosphate-containing compound metabolic process	gi|6225816|sp|O04015.1|P5CS_ACTDE/2.08572e-47/RecName: Full=Delta-1-pyrroline-5-carboxylate synthase; Short=P5CS; Includes: RecName: Full=Glutamate 5-kinase; Short=GK; AltName: Full=Gamma-glutamyl kinase; Includes: RecName: Full=Gamma-glutamyl phosphate reductase; Short=GPR; AltName: Full=Glutamate-5-semialdehyde dehydrogenase; AltName: Full=Glutamyl-gamma-semialdehyde dehydrogenase
CL311.Contig1_S2_1	948	46	156	11.0253	39.0686	1.8252	Up	1.80037e-16	7.06464e-15	-	GO:0005576//extracellular region	GO:0004553//hydrolase activity, hydrolyzing O-glycosyl compounds	GO:0008152//metabolic process	gi|3702409|emb|CAA09765.1|/1.48585e-105/beta-1,3-glucanase [Cichorium intybus x Cichorium endivia]
Unigene68229_S2_3	1902	54	183	6.45093	22.8429	1.82417	Up	4.69358e-19	2.17081e-17	K14792|1|0.0|632|vvi:100262322|rRNA biogenesis protein RRP5	GO:0016020//membrane;GO:0031981//nuclear lumen	GO:0003676//nucleic acid binding	GO:0006396//RNA processing	gi|359481849|ref|XP_002276633.2|/1.04471e-179/PREDICTED: protein RRP5 homolog [Vitis vinifera]
Unigene13573_S2_3	1746	228	772	29.6708	104.975	1.82292	Up	3.5646e-75	6.90863e-73	K06067|1|0.0|783|vvi:100241833|histone deacetylase 1/2 [EC:3.5.1.98]	GO:0043231//intracellular membrane-bounded organelle	GO:0005488//binding;GO:0017136//NAD-dependent histone deacetylase activity	GO:0006476//protein deacetylation;GO:0009292//genetic transfer;GO:0006355//regulation of transcription, DNA-dependent;GO:0009611//response to wounding;GO:0016570//histone modification;GO:0007275//multicellular organismal development	gi|460404712|ref|XP_004247825.1|/0/PREDICTED: histone deacetylase 19-like isoform 2 [Solanum lycopersicum]
Unigene1470_S2_1	184	13	44	16.0533	56.7736	1.82235	Up	1.44846e-05	0.000194958	-	-	-	-	-
Unigene75196_S2_1	864	13	44	3.41876	12.0907	1.82235	Up	1.44846e-05	0.000194994	K09286|1|1e-28|124|aly:ARALYDRAFT_476975|EREBP-like factor	-	-	GO:0006351//transcription, DNA-dependent;GO:0009743//response to carbohydrate stimulus	gi|255537769|ref|XP_002509951.1|/2.82646e-44/DNA binding protein, putative [Ricinus communis]
Unigene68342_S2_1	185	13	44	15.9665	56.4667	1.82235	Up	1.44846e-05	0.00019503	-	-	-	-	-
Unigene71191_S2_1	1492	13	44	1.97977	7.00157	1.82235	Up	1.44846e-05	0.000194922	K03595|1|3e-162|570|vvi:100265087|GTP-binding protein Era	GO:0009536//plastid;GO:0016020//membrane	GO:0017111//nucleoside-triphosphatase activity;GO:0019843//rRNA binding;GO:0032561//guanyl ribonucleotide binding	GO:0009207;GO:0042254//ribosome biogenesis	gi|225430700|ref|XP_002264259.1|/3.60393e-161/PREDICTED: GTPase Era-like [Vitis vinifera]
Unigene42341_S2_3	1300	26	88	4.54432	16.0713	1.82235	Up	7.0829e-10	1.68858e-08	K14830|1|2e-126|450|vvi:100257947|protein MAK11	GO:0031234//extrinsic to internal side of plasma membrane;GO:0031461//cullin-RING ubiquitin ligase complex;GO:0031981//nuclear lumen	GO:0005488//binding	-	gi|225440382|ref|XP_002267244.1|/2.65205e-125/PREDICTED: p21-activated protein kinase-interacting protein 1-like [Vitis vinifera]
Unigene42960_S2_3	365	21	71	13.0727	46.1825	1.82079	Up	3.26128e-08	6.50489e-07	-	-	-	-	-
Unigene13687_S2_3	1369	113	382	18.7549	66.2478	1.82061	Up	5.40094e-38	5.13868e-36	-	GO:0031981//nuclear lumen	-	-	gi|449453624|ref|XP_004144556.1|/4.34162e-57/PREDICTED: uncharacterized protein LOC101216086 [Cucumis sativus]
Unigene334_S2_3	2610	165	557	14.3642	50.6671	1.81857	Up	1.49645e-54	2.12464e-52	K14824|1|0.0|902|rcu:RCOM_1374490|ribosome biogenesis protein ERB1	GO:0043231//intracellular membrane-bounded organelle	-	GO:0042254//ribosome biogenesis	gi|460369224|ref|XP_004230463.1|/0/PREDICTED: ribosome biogenesis protein BOP1 homolog [Solanum lycopersicum]
Unigene6768_S2_3	480	40	135	18.9347	66.7735	1.81824	Up	2.22644e-14	7.65421e-13	-	GO:0016020//membrane	-	-	gi|70609694|gb|AAZ05072.1|/1.0483e-28/hypoxia-responsive family protein [Citrus sinensis]
CL10073.Contig2_S2_1	393	251	847	145.118	511.685	1.81803	Up	5.25974e-82	1.14004e-79	K02975|1|2e-33|138|gmx:100786842|small subunit ribosomal protein S25e	GO:0030529//ribonucleoprotein complex	-	-	gi|470106618|ref|XP_004289660.1|/3.32593e-33/PREDICTED: 40S ribosomal protein S25-4-like [Fragaria vesca subsp. vesca]
CL2737.Contig9_S2_1	614	62	209	22.9437	80.8145	1.81652	Up	1.95787e-21	1.00798e-19	-	-	-	-	-
Unigene82172_S2_1	741	41	138	12.572	44.2153	1.81433	Up	1.25505e-14	4.39304e-13	K13420|1|2e-78|290|vvi:100253808|LRR receptor-like serine/threonine-protein kinase FLS2 [EC:2.7.11.1]	GO:0031224//intrinsic to membrane	GO:0004672//protein kinase activity;GO:0016628//oxidoreductase activity, acting on the CH-CH group of donors, NAD or NADP as acceptor;GO:0032559	GO:0006464//cellular protein modification process	gi|359483612|ref|XP_002272319.2|/2.52633e-77/PREDICTED: LRR receptor-like serine/threonine-protein kinase FLS2-like [Vitis vinifera]
Unigene5143_S2_3	240	11	37	10.4141	36.6018	1.81338	Up	7.63906e-05	0.000899028	-	-	-	-	-
Unigene45357_S2_3	414	22	74	12.0743	42.4368	1.81338	Up	1.82287e-08	3.75867e-07	-	GO:0031224//intrinsic to membrane;GO:0043231//intracellular membrane-bounded organelle	GO:0004175//endopeptidase activity	-	gi|255539517|ref|XP_002510823.1|/2.17896e-21/KOM, putative [Ricinus communis]
Unigene2932_S2_3	653	11	37	3.82753	13.4524	1.81338	Up	7.63906e-05	0.000898884	K02495|1|4e-86|315|pop:POPTR_891776|oxygen-independent coproporphyrinogen III oxidase [EC:1.3.99.22]	GO:0009536//plastid	GO:0051540;GO:0016634	GO:0006778//porphyrin-containing compound metabolic process	gi|224119576|ref|XP_002318108.1|/4.37476e-85/predicted protein [Populus trichocarpa]
CL7993.Contig2_S2_1	216	94	315	98.8811	346.233	1.80798	Up	2.50938e-31	1.97465e-29	-	-	-	-	-
CL6872.Contig2_S2_3	725	20	67	6.26803	21.9406	1.80752	Up	9.30026e-08	1.74391e-06	K14009|1|3e-52|202|gmx:100798727|B-cell receptor-associated protein 31	GO:0031090//organelle membrane;GO:0043231//intracellular membrane-bounded organelle;GO:0031224//intrinsic to membrane	-	GO:0015031//protein transport	gi|225447047|ref|XP_002270301.1|/2.13452e-57/PREDICTED: uncharacterized protein LOC100249972 [Vitis vinifera]
CL3974.Contig1_S2_1	1267	89	298	15.9607	55.8407	1.80679	Up	1.07136e-29	7.94422e-28	K11290|1|1e-65|248|rcu:RCOM_1514880|template-activating factor I	GO:0043231//intracellular membrane-bounded organelle	GO:0003676//nucleic acid binding;GO:0005515//protein binding	GO:0010102//lateral root morphogenesis;GO:0048869//cellular developmental process;GO:0051707//response to other organism;GO:0010038//response to metal ion;GO:0009755//hormone-mediated signaling pathway;GO:0034728//nucleosome organization;GO:0006950//response to stress	gi|255541007|ref|XP_002511568.1|/1.93486e-64/set, putative [Ricinus communis]
CL4129.Contig1_S2_1	2790	374	1251	30.4584	106.455	1.80533	Up	4.2436e-119	1.43931e-116	K13179|1|4e-69|261|gmx:100798885|ATP-dependent RNA helicase DDX18/HAS1 [EC:3.6.4.13]	GO:0044464//cell part	GO:0032559;GO:0042623//ATPase activity, coupled	-	gi|359489723|ref|XP_002277120.2|/0/PREDICTED: DEAD-box ATP-dependent RNA helicase 31-like [Vitis vinifera]
Unigene48943_S2_3	1080	136	454	28.6124	99.803	1.80244	Up	2.9929e-44	3.38892e-42	-	-	-	-	gi|460403465|ref|XP_004247211.1|/1.34262e-76/PREDICTED: protein OSB2, chloroplastic-like [Solanum lycopersicum]
Unigene68460_S2_3	2500	169	564	15.3598	53.5612	1.80203	Up	1.51968e-54	2.15345e-52	K02469|1|0.0|1176|vvi:100250492|DNA gyrase subunit A [EC:5.99.1.3]	GO:0009536//plastid;GO:0043232	GO:0001071//nucleic acid binding transcription factor activity;GO:0003916//DNA topoisomerase activity;GO:0032559	GO:0006259//DNA metabolic process;GO:0006351//transcription, DNA-dependent	gi|75252690|sp|Q5YLB5.1|GYRA_NICBE/0/RecName: Full=DNA gyrase subunit A, chloroplastic/mitochondrial; Flags: Precursor
CL10140.Contig2_S2_3	717	12	40	3.80278	13.245	1.80032	Up	4.20232e-05	0.000521896	-	GO:0031410//cytoplasmic vesicle	-	-	gi|449438230|ref|XP_004136892.1|/7.81548e-12/PREDICTED: periaxin-like [Cucumis sativus]
Unigene13720_S2_1	1009	108	360	24.3205	84.7077	1.80032	Up	2.2506e-35	1.99614e-33	-	-	-	-	gi|356562999|ref|XP_003549754.1|/8.53331e-46/PREDICTED: uncharacterized protein LOC100809777 [Glycine max]
CL12385.Contig1_S2_3	1137	39	130	7.7937	27.1453	1.80032	Up	9.914e-14	3.27905e-12	-	GO:0031090//organelle membrane;GO:0030964	-	GO:0050896//response to stimulus	gi|12751303|gb|AAK07610.1|AF319771_2/1.25162e-128/prohibitin 1-like protein [Brassica napus]
Unigene93537_S2_3	624	15	50	5.46193	19.0238	1.80032	Up	4.43648e-06	6.5502e-05	-	GO:0044464//cell part	GO:0008324//cation transmembrane transporter activity	GO:0006812//cation transport	gi|470114942|ref|XP_004293663.1|/8.10139e-94/PREDICTED: uncharacterized protein LOC101310294 [Fragaria vesca subsp. vesca]
Unigene42331_S2_3	645	36	120	12.6818	44.1706	1.80032	Up	8.80464e-13	2.70003e-11	-	-	-	-	gi|388504440|gb|AFK40286.1|/3.08793e-27/unknown [Lotus japonicus]
CL2743.Contig2_S2_1	1189	103	343	19.6832	68.4895	1.79892	Up	9.57236e-34	8.02381e-32	K09338|1|8e-85|312|ath:AT1G69780|homeobox-leucine zipper protein	-	GO:0003677//DNA binding	GO:0006351//transcription, DNA-dependent	gi|326581036|gb|ADZ96470.1|/1.11859e-151/HD-Zip subfamily I trancription factor [Helianthus annuus]
Unigene15875_S2_1	670	46	153	15.5999	54.2161	1.79718	Up	7.1424e-16	2.7e-14	-	-	-	GO:0006970//response to osmotic stress	gi|449464198|ref|XP_004149816.1|/5.7315e-51/PREDICTED: ankyrin repeat-containing protein At3g12360-like [Cucumis sativus]
Unigene86868_S2_3	1190	37	123	7.06471	24.5397	1.79642	Up	4.95202e-13	1.54576e-11	K00565|1|6e-130|462|vvi:100252253|mRNA (guanine-N7-)-methyltransferase [EC:2.1.1.56]	GO:0031410//cytoplasmic vesicle	-	GO:0006397//mRNA processing	gi|462414649|gb|EMJ19386.1|/9.84488e-132/hypothetical protein PRUPE_ppa007690mg [Prunus persica]
CL6130.Contig2_S2_3	912	31	103	7.72336	26.8135	1.79566	Up	3.93812e-11	1.05373e-09	-	-	-	-	-
CL3663.Contig2_S2_3	2214	992	3291	101.806	352.908	1.79347	Up	2e-307	1.83152e-304	-	GO:0044464//cell part	-	GO:0051234//establishment of localization	gi|255543761|ref|XP_002512943.1|/0/phosphatidylinositol transporter, putative [Ricinus communis]
CL4027.Contig1_S2_1	1735	98	325	12.8341	44.4729	1.79294	Up	6.42082e-32	5.12972e-30	K10601|1|6e-10|64.3|ath:AT1G65040|E3 ubiquitin-protein ligase synoviolin [EC:6.3.2.19]	GO:0044464//cell part	GO:0046914//transition metal ion binding	-	gi|460378921|ref|XP_004235215.1|/2.32752e-146/PREDICTED: RING finger and transmembrane domain-containing protein 2-like [Solanum lycopersicum]
CL3908.Contig1_S2_3	822	168	557	46.4384	160.877	1.79257	Up	1.6453e-53	2.27857e-51	K12502|1|6e-85|311|pop:POPTR_643239|MPBQ/MSBQ methyltransferase	-	GO:0016740//transferase activity	GO:0008152//metabolic process	gi|80971664|gb|ABB52804.1|/3.33157e-92/MPBQ/MSBQ methyltransferase 1 [Helianthus annuus]
CL632.Contig5_S2_3	1400	45	149	7.30338	25.2679	1.79067	Up	2.00126e-15	7.40103e-14	K01728|1|0.0|710|vvi:100251082|pectate lyase [EC:4.2.2.2]	-	GO:0016837	-	gi|225464210|ref|XP_002265100.1|/0/PREDICTED: probable pectate lyase 15 [Vitis vinifera]
Unigene12947_S2_1	544	13	43	5.4298	18.7664	1.78918	Up	2.31542e-05	0.000301457	K15084|1|4e-57|218|mtr:MTR_6g091800|solute carrier family 25 (mitochondrial carrier protein), member 16	GO:0016020//membrane	-	GO:0006810//transport	gi|460412550|ref|XP_004251661.1|/2.108e-59/PREDICTED: graves disease carrier protein-like [Solanum lycopersicum]
Unigene42214_S2_3	671	13	43	4.4021	15.2145	1.78918	Up	2.31542e-05	0.000301404	-	GO:0044464//cell part	GO:0001071//nucleic acid binding transcription factor activity;GO:0046914//transition metal ion binding	-	gi|225458001|ref|XP_002276294.1|/9.04499e-89/PREDICTED: uncharacterized protein LOC100250572 [Vitis vinifera]
Unigene80170_S2_1	1214	75	248	14.0372	48.5003	1.78873	Up	1.18383e-24	7.02257e-23	K12657|1|3e-149|526|pop:POPTR_833794|delta-1-pyrroline-5-carboxylate synthetase [EC:2.7.2.11 1.2.1.41]	GO:0044424//intracellular part	GO:0016620//oxidoreductase activity, acting on the aldehyde or oxo group of donors, NAD or NADP as acceptor;GO:0016774//phosphotransferase activity, carboxyl group as acceptor;GO:0032559	GO:0006560//proline metabolic process;GO:0006796//phosphate-containing compound metabolic process	gi|359486765|ref|XP_002282355.2|/2.17231e-150/PREDICTED: delta-1-pyrroline-5-carboxylate synthase [Vitis vinifera]
CL2012.Contig1_S2_3	1128	36	119	7.25158	25.0466	1.78825	Up	1.39196e-12	4.19829e-11	-	-	-	-	gi|462419503|gb|EMJ23766.1|/4.00363e-119/hypothetical protein PRUPE_ppa008394mg [Prunus persica]
CL2478.Contig1_S2_1	674	23	76	7.75367	26.771	1.78772	Up	1.61704e-08	3.34649e-07	K15305|1|8e-105|377|vvi:100243898|vacuole morphology and inheritance protein 14	GO:0031090//organelle membrane	-	-	gi|462422142|gb|EMJ26405.1|/3.12437e-105/hypothetical protein PRUPE_ppa002039mg [Prunus persica]
Unigene27239_S2_3	331	53	175	36.3821	125.523	1.78665	Up	8.20204e-18	3.53465e-16	-	-	-	-	-
Unigene38333_S2_1	371	17	56	10.4115	35.8365	1.78325	Up	1.36401e-06	2.18853e-05	K02987|1|5e-34|140|bdi:100846406|small subunit ribosomal protein S4e	GO:0030529//ribonucleoprotein complex	GO:0003723//RNA binding;GO:0005198//structural molecule activity	GO:0010467//gene expression	gi|462401370|gb|EMJ06927.1|/4.30836e-33/hypothetical protein PRUPE_ppa010072mg [Prunus persica]
Unigene25433_S2_1	698	17	56	5.53392	19.0478	1.78325	Up	1.36401e-06	2.18901e-05	-	GO:0044464//cell part	GO:0015075//ion transmembrane transporter activity	GO:0006811//ion transport	gi|460377967|ref|XP_004234757.1|/1.22245e-99/PREDICTED: metal tolerance protein 4-like [Solanum lycopersicum]
Unigene76658_S2_3	1271	296	974	52.9158	181.939	1.78168	Up	1.74692e-91	4.22379e-89	K03246|1|2e-171|600|rcu:RCOM_0776150|translation initiation factor 3 subunit I	GO:0031461//cullin-RING ubiquitin ligase complex	GO:0008135//translation factor activity, nucleic acid binding	GO:0006970//response to osmotic stress;GO:0006412//translation;GO:0010038//response to metal ion	gi|462419602|gb|EMJ23865.1|/1.82653e-171/hypothetical protein PRUPE_ppa008567mg [Prunus persica]
CL5711.Contig1_S2_1	842	122	401	32.9221	113.069	1.78008	Up	1.24152e-38	1.19677e-36	K11276|1|3e-22|103|gmx:100792094|nucleophosmin 1	-	-	-	gi|460408378|ref|XP_004249622.1|/1.02673e-27/PREDICTED: histone deacetylase HDT1-like [Solanum lycopersicum]
Unigene14280_S2_1	3551	539	1768	34.4887	118.207	1.77712	Up	6.11492e-164	2.68255e-161	K10581|1|0.0|802|gmx:100805463|ubiquitin-conjugating enzyme E2 O [EC:6.3.2.19]	-	GO:0016874//ligase activity	GO:0015698//inorganic anion transport;GO:0072506;GO:0009639//response to red or far red light;GO:0009267//cellular response to starvation	gi|359496174|ref|XP_002267490.2|/0/PREDICTED: probable ubiquitin-conjugating enzyme E2 24-like [Vitis vinifera]
Unigene15581_S2_3	779	25	82	7.29192	24.9912	1.77705	Up	5.04682e-09	1.09877e-07	K01534|1|1e-95|347|ath:AT4G30110|Cd2+/Zn2+-exporting ATPase [EC:3.6.3.3 3.6.3.5]	GO:0031224//intrinsic to membrane	GO:0043169//cation binding;GO:0043682//copper-transporting ATPase activity;GO:0032559	GO:0035434//copper ion transmembrane transport;GO:0010038//response to metal ion;GO:0006829//zinc ion transport;GO:0009206;GO:0015691//cadmium ion transport;GO:0072507//divalent inorganic cation homeostasis	gi|380039658|gb|AFD32367.1|/2.56326e-99/HMA2 transporter [Sedum alfredii]
Unigene97782_S2_3	904	36	118	9.04843	30.9903	1.77607	Up	2.19654e-12	6.51237e-11	-	GO:0009534//chloroplast thylakoid	GO:0070011//peptidase activity, acting on L-amino acid peptides	GO:0019538//protein metabolic process;GO:0007165//signal transduction	gi|470134436|ref|XP_004303058.1|/1.05184e-113/PREDICTED: carboxyl-terminal-processing protease-like [Fragaria vesca subsp. vesca]
CL2304.Contig1_S2_1	163	18	59	25.0914	85.9362	1.77607	Up	7.57272e-07	1.25887e-05	-	-	-	-	-
Unigene44213_S2_3	650	18	59	6.29214	21.5501	1.77607	Up	7.57272e-07	1.25859e-05	-	-	-	-	-
Unigene6822_S2_3	1204	109	357	20.5702	70.3969	1.77495	Up	1.93115e-34	1.65859e-32	-	GO:0043231//intracellular membrane-bounded organelle;GO:0016020//membrane	-	-	gi|224124124|ref|XP_002319251.1|/2.03465e-108/predicted protein [Populus trichocarpa]
CL9813.Contig2_S2_3	1523	121	396	18.052	61.7315	1.77385	Up	5.40478e-38	5.13566e-36	K15030|1|9e-166|581|vvi:100251424|translation initiation factor 3 subunit M	GO:0043234//protein complex	-	-	gi|225451754|ref|XP_002280247.1|/1.22948e-164/PREDICTED: eukaryotic translation initiation factor 3 subunit M [Vitis vinifera]
Unigene42980_S2_3	2039	44	144	4.90315	16.7671	1.77385	Up	8.8317e-15	3.1257e-13	K13525|1|3e-13|75.5|vcn:VOLCADRAFT_78972|transitional endoplasmic reticulum ATPase	GO:0005618//cell wall	GO:0046914//transition metal ion binding;GO:0016887//ATPase activity;GO:0032559	-	gi|225454791|ref|XP_002274077.1|/0/PREDICTED: ATPase family AAA domain-containing protein 3-B [Vitis vinifera]
Unigene27360_S2_3	1396	15	49	2.44144	8.3334	1.77118	Up	7.0587e-06	0.000100726	-	-	-	-	-
CL9355.Contig1_S2_3	943	15	49	3.61426	12.3366	1.77118	Up	7.0587e-06	0.000100706	K01166|1|2e-80|296|pop:POPTR_820480|ribonuclease T2 [EC:3.1.27.1]	-	GO:0004519//endonuclease activity	-	gi|642956|gb|AAC49325.1|/3.75872e-109/ribonuclease [Zinnia violacea]
Unigene13580_S2_3	911	19	62	4.73887	16.1579	1.76963	Up	4.20744e-07	7.24762e-06	-	-	-	-	gi|460384624|ref|XP_004238010.1|/5.03374e-47/PREDICTED: uncharacterized protein LOC101259041 [Solanum lycopersicum]
Unigene48895_S2_3	247	23	75	21.1578	72.0901	1.76861	Up	2.55842e-08	5.16627e-07	-	-	-	-	-
Unigene16322_S2_1	669	23	75	7.81162	26.6162	1.76861	Up	2.55842e-08	5.16485e-07	-	-	-	-	gi|449453778|ref|XP_004144633.1|/1.39801e-49/PREDICTED: uncharacterized protein LOC101216012 [Cucumis sativus]
CL1609.Contig2_S2_1	430	27	88	14.2671	48.5876	1.7679	Up	1.5773e-09	3.63378e-08	K04079|1|2e-74|275|gmx:100807416|molecular chaperone HtpG	GO:0044424//intracellular part	GO:0005515//protein binding;GO:0032559	GO:0044267//cellular protein metabolic process;GO:0050896//response to stimulus	gi|402746927|gb|AFQ94045.1|/1.55197e-75/heat shock protein 90 [Lactuca sativa]
Unigene86909_S2_3	1557	59	192	8.60999	29.2768	1.76568	Up	4.14894e-19	1.92255e-17	-	-	GO:0016740//transferase activity	-	gi|255579400|ref|XP_002530544.1|/1.83127e-155/S-adenosylmethionine-dependent methyltransferase, putative [Ricinus communis]
CL9972.Contig2_S2_1	675	209	680	70.3529	239.175	1.76539	Up	1.29582e-63	2.12854e-61	-	-	-	-	gi|449456675|ref|XP_004146074.1|/1.31682e-10/PREDICTED: uncharacterized protein LOC101219186 [Cucumis sativus]
Unigene69023_S2_3	533	12	39	5.11556	17.372	1.7638	Up	6.70316e-05	0.000796303	K09286|1|5e-12|68.6|rcu:RCOM_0295580|EREBP-like factor	-	GO:0001071//nucleic acid binding transcription factor activity;GO:0003677//DNA binding	GO:0000160//two-component signal transduction system (phosphorelay);GO:0006633//fatty acid biosynthetic process;GO:0006351//transcription, DNA-dependent;GO:0006950//response to stress	gi|357466247|ref|XP_003603408.1|/9.71888e-46/Ethylene-responsive transcription factor SHINE [Medicago truncatula]
Unigene36308_S2_3	166	16	52	21.9004	74.3715	1.7638	Up	3.90454e-06	5.81758e-05	-	-	-	-	-
CL3986.Contig1_S2_1	604	16	52	6.01897	20.4399	1.7638	Up	3.90454e-06	5.8164e-05	K14709|1|1e-13|74.3|mtr:MTR_3g082050|solute carrier family 39 (zinc transporter), member 1/2/3	GO:0044464//cell part	-	GO:0006810//transport	gi|462400925|gb|EMJ06482.1|/5.71129e-54/hypothetical protein PRUPE_ppa006584mg [Prunus persica]
Unigene24353_S2_1	485	16	52	7.49579	25.455	1.7638	Up	3.90454e-06	5.81877e-05	-	-	-	-	gi|460374610|ref|XP_004233103.1|/3.66014e-37/PREDICTED: uncharacterized protein LOC101266786 [Solanum lycopersicum]
Unigene93198_S2_3	829	32	104	8.77071	29.7845	1.7638	Up	5.50446e-11	1.45635e-09	-	-	-	-	gi|225426556|ref|XP_002272423.1|/1.81083e-53/PREDICTED: uncharacterized protein LOC100246209 [Vitis vinifera]
CL4675.Contig2_S2_3	1187	309	1003	59.149	200.614	1.762	Up	9.82838e-93	2.4408e-90	-	GO:0031224//intrinsic to membrane	-	GO:0032502//developmental process	gi|225435207|ref|XP_002284871.1|/2.19522e-115/PREDICTED: uncharacterized protein LOC100260311 isoform 1 [Vitis vinifera]
Unigene93545_S2_3	1375	53	172	8.75815	29.6987	1.7617	Up	3.19278e-17	1.3163e-15	-	GO:0043231//intracellular membrane-bounded organelle	GO:0008252//nucleotidase activity;GO:0043169//cation binding	-	gi|255559120|ref|XP_002520582.1|/1.14805e-166/cytosolic purine 5-nucleotidase, putative [Ricinus communis]
Unigene85048_S2_3	1144	53	172	10.5266	35.6955	1.7617	Up	3.19278e-17	1.31704e-15	K15223|1|4e-75|280|rcu:RCOM_0669570|upstream activation factor subunit UAF30	-	-	-	gi|255559072|ref|XP_002520558.1|/5.22615e-74/brg-1 associated factor, putative [Ricinus communis]
Unigene6000_S2_3	885	78	253	20.0258	67.8717	1.76095	Up	1.30134e-24	7.69471e-23	K14848|1|2e-81|300|vvi:100243951|ribosome assembly protein RRB1	GO:0031461//cullin-RING ubiquitin ligase complex	-	-	gi|225444932|ref|XP_002282252.1|/1.923e-80/PREDICTED: glutamate-rich WD repeat-containing protein 1 [Vitis vinifera]
Unigene68688_S2_3	942	21	68	5.06533	17.1384	1.7585	Up	1.30154e-07	2.39158e-06	K09841|1|7e-62|235|bdi:100827045|xanthoxin dehydrogenase [EC:1.1.1.288];K13070|5|2e-57|221|osa:4335093|momilactone-A synthase [EC:1.1.1.295]	-	GO:0004312//fatty acid synthase activity;GO:0016616//oxidoreductase activity, acting on the CH-OH group of donors, NAD or NADP as acceptor	GO:0008152//metabolic process	gi|118484640|gb|ABK94192.1|/9.20932e-108/unknown [Populus trichocarpa]
Unigene13303_S2_3	734	97	314	30.0272	101.565	1.75806	Up	4.19882e-30	3.16146e-28	K09286|1|9e-18|88.6|ath:AT5G44210|EREBP-like factor;K03021|5|2e-15|80.9|smo:SELMODRAFT_443461|DNA-directed RNA polymerase III subunit RPC2 [EC:2.7.7.6]	-	-	GO:0009987//cellular process	gi|255536751|ref|XP_002509442.1|/4.45986e-18/Ethylene-responsive transcription factor, putative [Ricinus communis]
CL5841.Contig1_S2_1	1215	135	437	25.2462	85.3919	1.75803	Up	2.93602e-41	3.04668e-39	K14765|1|1e-106|385|vvi:100243158|U3 small nucleolar ribonucleoprotein protein LCP5	-	-	-	gi|297745286|emb|CBI40366.3|/1.2479e-105/unnamed protein product [Vitis vinifera]
Unigene74537_S2_1	1018	140	453	31.2478	105.648	1.75744	Up	1.08965e-42	1.17568e-40	K03978|1|4e-107|385|pop:POPTR_867910|GTP-binding protein	GO:0009536//plastid	GO:0032561//guanyl ribonucleotide binding	GO:0032506	gi|462424649|gb|EMJ28912.1|/4.66166e-108/hypothetical protein PRUPE_ppa009961mg [Prunus persica]
Unigene85200_S2_3	1024	34	110	7.54429	25.5038	1.75725	Up	1.72956e-11	4.77427e-10	-	GO:0043231//intracellular membrane-bounded organelle	GO:0004486//methylenetetrahydrofolate dehydrogenase [NAD(P)+] activity;GO:0019238//cyclohydrolase activity	GO:0006760//folic acid-containing compound metabolic process	gi|462414644|gb|EMJ19381.1|/3.71954e-113/hypothetical protein PRUPE_ppa007647mg [Prunus persica]
Unigene85097_S2_3	961	245	792	57.9271	195.665	1.75608	Up	2.86552e-73	5.39668e-71	K14847|1|7e-131|464|vvi:100252891|ribosome production factor 2	GO:0031981//nuclear lumen	-	-	gi|225440986|ref|XP_002283513.1|/8.75063e-130/PREDICTED: ribosome production factor 2 homolog [Vitis vinifera]
CL9327.Contig1_S2_3	1143	13	42	2.58426	8.72398	1.75523	Up	3.68394e-05	0.000462218	K14963|1|9e-09|59.7|gmx:100794027|COMPASS component SWD3;K14555|2|1e-08|59.3|ota:Ot08g01390|U3 small nucleolar RNA-associated protein 13;K12662|3|1e-08|59.3|rcu:RCOM_0255520|U4/U6 small nuclear ribonucleoprotein PRP4	GO:0031461//cullin-RING ubiquitin ligase complex	-	-	gi|255569287|ref|XP_002525611.1|/1.06302e-143/WD-repeat protein, putative [Ricinus communis]
CL284.Contig8_S2_3	1681	13	42	1.75717	5.93189	1.75523	Up	3.68394e-05	0.000462139	K15638|1|1e-120|431|ath:AT1G17060|cytochrome P450, family 72, subfamily C, polypeptide 1;K15639|3|1e-112|405|aly:ARALYDRAFT_901457|cytochrome P450, family 734, subfamily A, polypeptide 1 (PHYB activation tagged suppressor 1) [EC:1.14.-.-];K10717|5|2e-87|322|gmx:100812567|cytokinin trans-hydroxylase	-	-	-	gi|397771300|gb|AFO64616.1|/0/cytochrome P450 mono-oxygenase [Artemisia annua]
Unigene37761_S2_1	422	13	42	6.99955	23.6292	1.75523	Up	3.68394e-05	0.000462297	-	-	-	-	gi|462405630|gb|EMJ11094.1|/4.48572e-22/hypothetical protein PRUPE_ppa004075mg [Prunus persica]
Unigene27625_S2_3	837	79	255	21.4457	72.3313	1.75393	Up	1.15124e-24	6.84028e-23	-	-	GO:0046914//transition metal ion binding	-	gi|462408002|gb|EMJ13336.1|/8.56119e-35/hypothetical protein PRUPE_ppa012192mg [Prunus persica]
CL12631.Contig2_S2_3	826	22	71	6.05176	20.4075	1.75367	Up	7.24588e-08	1.37523e-06	K15272|1|2e-15|81.3|vcn:VOLCADRAFT_107400|solute carrier family 35 (UDP-sugar transporter), member A1/2/3	GO:0012505//endomembrane system;GO:0031224//intrinsic to membrane	GO:0005402//cation:sugar symporter activity	GO:0008643//carbohydrate transport	gi|462419718|gb|EMJ23981.1|/6.54502e-88/hypothetical protein PRUPE_ppa006613mg [Prunus persica]
Unigene44596_S2_3	706	36	116	11.5861	39.009	1.75141	Up	5.43888e-12	1.56935e-10	-	-	-	-	-
CL2607.Contig1_S2_1	985	18	58	4.15217	13.9799	1.75141	Up	1.19847e-06	1.9395e-05	K14768|1|5e-130|462|vvi:100241077|U3 small nucleolar RNA-associated protein 7	GO:0031461//cullin-RING ubiquitin ligase complex	GO:0005488//binding	-	gi|359486916|ref|XP_002269978.2|/5.93512e-129/PREDICTED: probable U3 small nucleolar RNA-associated protein 7 [Vitis vinifera]
CL7899.Contig2_S2_3	1689	357	1149	48.0262	161.511	1.74974	Up	5.97564e-105	1.72355e-102	K11090|1|5e-102|370|gmx:100792984|lupus La protein	GO:0030312//external encapsulating structure;GO:0031981//nuclear lumen	GO:0003676//nucleic acid binding	-	gi|470109857|ref|XP_004291204.1|/7.55858e-110/PREDICTED: lupus La protein homolog A-like [Fragaria vesca subsp. vesca]
Unigene15969_S2_3	666	23	74	7.84681	26.3796	1.74925	Up	4.03624e-08	7.94676e-07	K06269|1|4e-92|335|osa:4332369|protein phosphatase 1, catalytic subunit [EC:3.1.3.16]	GO:0043234//protein complex	GO:0004721//phosphoprotein phosphatase activity;GO:0043169//cation binding	GO:0006464//cellular protein modification process	gi|11133833|sp|O04857.1|PP12_TOBAC/5.23902e-97/RecName: Full=Serine/threonine-protein phosphatase PP1 isozyme 2
Unigene68908_S2_3	821	51	164	14.1145	47.4255	1.74848	Up	2.47808e-16	9.62091e-15	K08681|1|8e-93|338|vvi:100267348|glutamine amidotransferase [EC:2.6.-.-]	GO:0044444//cytoplasmic part	GO:0016811//hydrolase activity, acting on carbon-nitrogen (but not peptide) bonds, in linear amides;GO:0046983//protein dimerization activity	GO:0006541//glutamine metabolic process;GO:0042364;GO:0003006//developmental process involved in reproduction	gi|46399273|gb|AAS92257.1|/6.66843e-93/putative pyridoxine biosynthesis protein [Nicotiana tabacum]
CL8742.Contig1_S2_3	703	14	45	4.52493	15.1974	1.74785	Up	2.02818e-05	0.000266523	-	-	-	-	gi|449449729|ref|XP_004142617.1|/1.40169e-34/PREDICTED: uncharacterized protein LOC101216487 [Cucumis sativus]
CL5630.Contig14_S2_3	1557	61	196	8.90186	29.8868	1.74733	Up	3.24056e-19	1.50639e-17	K13525|1|0.0|801|pop:POPTR_836228|transitional endoplasmic reticulum ATPase	-	GO:0032559;GO:0042623//ATPase activity, coupled	-	gi|460408099|ref|XP_004249485.1|/0/PREDICTED: cell division cycle protein 48 homolog [Solanum lycopersicum]
CL9876.Contig1_S2_3	1590	249	800	35.5829	119.455	1.74721	Up	1.75926e-73	3.32177e-71	K00797|1|5e-149|526|rcu:RCOM_0285840|spermidine synthase [EC:2.5.1.16]	-	GO:0008757//S-adenosylmethionine-dependent methyltransferase activity;GO:0016765//transferase activity, transferring alkyl or aryl (other than methyl) groups	GO:0006596//polyamine biosynthetic process;GO:0006730//one-carbon metabolic process	gi|255587587|ref|XP_002534321.1|/6.46009e-148/spermidine synthase 1, putative [Ricinus communis]
CL9774.Contig2_S2_1	997	33	106	7.5207	25.2419	1.74688	Up	4.8498e-11	1.28732e-09	K14824|1|5e-66|249|vvi:100251720|ribosome biogenesis protein ERB1	-	-	GO:0042254//ribosome biogenesis	gi|359495935|ref|XP_003635118.1|/6.16541e-65/PREDICTED: ribosome biogenesis protein BOP1 homolog [Vitis vinifera]
CL3908.Contig8_S2_3	536	109	350	46.2063	155.03	1.74638	Up	4.46646e-33	3.66836e-31	K12502|1|1e-54|210|rcu:RCOM_0990980|MPBQ/MSBQ methyltransferase	-	GO:0016741	GO:0006730//one-carbon metabolic process	gi|80971668|gb|ABB52806.1|/1.88055e-57/MPBQ/MSBQ methyltransferase 1 [Helianthus annuus]
Unigene12226_S2_3	644	19	61	6.70358	22.4882	1.74617	Up	6.64914e-07	1.11291e-05	K03233|1|4e-94|342|rcu:RCOM_0758170|elongation factor 1-gamma	GO:0043234//protein complex	GO:0008135//translation factor activity, nucleic acid binding	GO:0006412//translation	gi|359493457|ref|XP_002278756.2|/2.24275e-94/PREDICTED: elongation factor 1-gamma-like [Vitis vinifera]
Unigene27089_S2_3	743	24	77	7.33942	24.6044	1.74518	Up	2.24956e-08	4.58556e-07	-	GO:0031224//intrinsic to membrane	GO:0046914//transition metal ion binding	-	gi|351725837|ref|NP_001237874.1|/2.01227e-42/uncharacterized protein LOC100305865 precursor [Glycine max]
CL4607.Contig1_S2_3	599	15	48	5.68989	19.0251	1.74143	Up	1.11834e-05	0.00015389	K13150|1|4e-15|79.3|rcu:RCOM_0794230|coilin	-	-	-	gi|255578367|ref|XP_002530050.1|/4.44161e-14/conserved hypothetical protein [Ricinus communis]
Unigene24932_S2_1	1520	30	96	4.48453	14.9947	1.74143	Up	4.34194e-10	1.06102e-08	K03509|1|0.0|691|vvi:100266192|DNA polymerase eta subunit [EC:2.7.7.7]	GO:0044464//cell part	GO:0003677//DNA binding;GO:0034061	GO:0019985//translesion synthesis;GO:0009411//response to UV	gi|462409350|gb|EMJ14684.1|/0/hypothetical protein PRUPE_ppa022694mg [Prunus persica]
Unigene97971_S2_3	1193	15	48	2.85687	9.5524	1.74143	Up	1.11834e-05	0.000153861	-	-	-	-	gi|147811098|emb|CAN70168.1|/1.19465e-52/hypothetical protein VITISV_006870 [Vitis vinifera]
Unigene49162_S2_3	473	25	80	12.0093	40.1551	1.74143	Up	1.25442e-08	2.62948e-07	K14852|1|1e-32|136|vvi:100252416|regulator of ribosome biosynthesis	GO:0043231//intracellular membrane-bounded organelle	-	GO:0022613//ribonucleoprotein complex biogenesis	gi|460412354|ref|XP_004251566.1|/4.19882e-35/PREDICTED: ribosome biogenesis regulatory protein homolog [Solanum lycopersicum]
Unigene24876_S2_3	731	15	48	4.66244	15.5896	1.74143	Up	1.11834e-05	0.000153832	K15015|1|2e-80|296|gmx:100794374|solute carrier family 32 (vesicular inhibitory amino acid transporter)	GO:0031224//intrinsic to membrane	-	-	gi|225452805|ref|XP_002283468.1|/6.25571e-89/PREDICTED: vacuolar amino acid transporter 1 [Vitis vinifera]
Unigene6494_S2_3	798	51	163	14.5213	48.4949	1.73966	Up	3.88042e-16	1.49074e-14	K09286|1|4e-31|133|rcu:RCOM_1589590|EREBP-like factor	-	-	-	gi|358008882|gb|AET99100.1|/6.53281e-37/dehydration-responsive element-binding protein DREB3 [Solanum tuberosum]
Unigene5833_S2_1	658	42	134	14.5032	48.3493	1.73713	Up	1.6988e-13	5.51421e-12	K13993|1|9e-19|91.7|ath:AT5G20970|HSP20 family protein	-	-	-	gi|460402426|ref|XP_004246713.1|/3.59571e-26/PREDICTED: uncharacterized protein LOC101262846 [Solanum lycopersicum]
CL10757.Contig1_S2_3	482	16	51	7.54245	25.1209	1.73578	Up	6.17526e-06	8.91616e-05	-	-	-	-	-
Unigene92378_S2_3	428	16	51	8.49406	28.2903	1.73578	Up	6.17526e-06	8.9144e-05	-	-	-	-	-
Unigene1195_S2_1	1678	75	239	10.1557	33.8156	1.7354	Up	6.7893e-23	3.76811e-21	-	-	-	-	gi|297745181|emb|CBI39173.3|/8.01962e-104/unnamed protein product [Vitis vinifera]
CL9682.Contig1_S2_1	616	38	121	14.0166	46.6355	1.73429	Up	2.68272e-12	7.909e-11	-	-	-	-	gi|224141087|ref|XP_002323906.1|/3.14332e-18/predicted protein [Populus trichocarpa]
CL43.Contig1_S2_1	2263	185	589	18.5749	61.7934	1.7341	Up	5.23988e-54	7.33994e-52	-	GO:0009536//plastid	GO:0005488//binding;GO:0016301//kinase activity	-	gi|302144036|emb|CBI23141.3|/0/unnamed protein product [Vitis vinifera]
Unigene13840_S2_3	3007	500	1591	37.7812	125.617	1.73329	Up	1.03784e-142	4.06595e-140	K14963|1|4e-14|79.0|bdi:100832822|COMPASS component SWD3;K12662|3|6e-13|75.1|ota:Ot14g00400|U4/U6 small nuclear ribonucleoprotein PRP4	GO:0031461//cullin-RING ubiquitin ligase complex;GO:0031234//extrinsic to internal side of plasma membrane	-	-	gi|460384385|ref|XP_004237892.1|/1.1242e-141/PREDICTED: uncharacterized WD repeat-containing protein C2A9.03-like [Solanum lycopersicum]
Unigene27980_S2_3	750	55	175	16.6625	55.3973	1.73321	Up	3.88878e-17	1.59606e-15	-	-	-	-	-
CL2583.Contig2_S2_3	1728	44	140	5.7856	19.2352	1.73321	Up	5.357e-14	1.79615e-12	-	-	GO:0005488//binding	-	gi|460396210|ref|XP_004243671.1|/5.09383e-69/PREDICTED: uncharacterized protein LOC101264949 [Solanum lycopersicum]
CL4140.Contig2_S2_1	749	88	280	26.6956	88.754	1.73321	Up	1.63663e-26	1.06014e-24	-	-	-	-	-
Unigene98633_S2_3	772	39	124	11.4785	38.1343	1.73215	Up	1.50461e-12	4.5306e-11	-	-	-	-	gi|470145243|ref|XP_004308251.1|/9.53683e-06/PREDICTED: uncharacterized protein At4g26485-like [Fragaria vesca subsp. vesca]
Unigene14824_S2_3	760	17	54	5.08247	16.8691	1.73078	Up	3.41416e-06	5.13392e-05	K00231|1|1e-101|367|vvi:100254398|oxygen-dependent protoporphyrinogen oxidase [EC:1.3.3.4]	GO:0009528//plastid inner membrane	GO:0016634	GO:0006779//porphyrin-containing compound biosynthetic process;GO:0003006//developmental process involved in reproduction	gi|386276657|gb|AFJ04119.1|/1.29362e-116/mitochondrial protoporphyrinogen IX oxidase, partial [Ambrosia artemisiifolia]
Unigene48421_S2_3	970	17	54	3.98214	13.217	1.73078	Up	3.41416e-06	5.13287e-05	K14572|1|3e-45|180|rcu:RCOM_0654710|midasin	GO:0005622//intracellular	-	-	gi|297743033|emb|CBI35900.3|/8.53553e-56/unnamed protein product [Vitis vinifera]
CL3259.Contig1_S2_1	968	86	273	20.1866	66.9574	1.72985	Up	8.01506e-26	5.01016e-24	K09250|1|2e-21|101|sbi:SORBI_04g001720|cellular nucleic acid-binding protein	-	GO:0046872//metal ion binding;GO:0003676//nucleic acid binding	-	gi|115474635|ref|NP_001060914.1|/7.25627e-23/Os08g0129200 [Oryza sativa Japonica Group]
Unigene86400_S2_3	1177	30	95	5.79141	19.1628	1.72632	Up	6.80908e-10	1.62754e-08	K09753|1|1e-25|115|pop:POPTR_828723|cinnamoyl-CoA reductase [EC:1.2.1.44]	-	GO:0016491//oxidoreductase activity	GO:0008152//metabolic process	gi|224060047|ref|XP_002300033.1|/1.27847e-99/predicted protein [Populus trichocarpa]
Unigene76753_S2_3	829	90	285	24.6676	81.621	1.72632	Up	8.12902e-27	5.29369e-25	K07565|1|2e-88|323|vvi:100247303|60S ribosome subunit biogenesis protein NIP7	GO:0043231//intracellular membrane-bounded organelle	GO:0003676//nucleic acid binding	GO:0042254//ribosome biogenesis	gi|225434205|ref|XP_002279785.1|/2.50347e-87/PREDICTED: 60S ribosome subunit biogenesis protein NIP7 homolog [Vitis vinifera]
Unigene77298_S2_3	991	128	404	29.3478	96.7875	1.72157	Up	3.31118e-37	3.07453e-35	-	-	-	-	gi|147814975|emb|CAN74743.1|/1.80881e-117/hypothetical protein VITISV_025585 [Vitis vinifera]
CL12983.Contig1_S2_3	1079	64	202	13.4771	44.4469	1.72157	Up	2.20818e-19	1.04034e-17	-	-	-	-	gi|460391182|ref|XP_004241202.1|/1.72221e-23/PREDICTED: uncharacterized protein LOC101266832 [Solanum lycopersicum]
Unigene42895_S2_3	1698	97	306	12.98	42.7854	1.72083	Up	1.48327e-28	1.03887e-26	K14570|1|3e-131|467|gmx:100785565|RNA exonuclease 1 [EC:3.1.-.-]	-	GO:0004527//exonuclease activity	GO:0010586//miRNA metabolic process	gi|460408112|ref|XP_004249491.1|/3.2634e-145/PREDICTED: small RNA degrading nuclease 3-like [Solanum lycopersicum]
Unigene42576_S2_3	280	13	41	10.5493	34.7646	1.72047	Up	5.83274e-05	0.000700168	K08341|1|8e-23|103|rcu:RCOM_0541040|GABA(A) receptor-associated protein (autophagy-related protein 8)	-	GO:0004871//signal transducer activity	-	gi|470125306|ref|XP_004298644.1|/5.81751e-22/PREDICTED: autophagy-related protein 8f-like isoform 1 [Fragaria vesca subsp. vesca]
Unigene938_S2_1	708	13	41	4.17205	13.7487	1.72047	Up	5.83274e-05	0.000700053	K15111|1|3e-93|339|pop:POPTR_716002|solute carrier family 25 (mitochondrial S-adenosylmethionine transporter), member 26	GO:0019866//organelle inner membrane;GO:0031224//intrinsic to membrane	-	GO:0046907//intracellular transport	gi|460383531|ref|XP_004237475.1|/1.94143e-92/PREDICTED: uncharacterized mitochondrial carrier C12B10.09-like [Solanum lycopersicum]
Unigene6953_S2_3	761	13	41	3.88149	12.7912	1.72047	Up	5.83274e-05	0.000699824	K03495|1|4e-122|435|gmx:100791841|tRNA uridine 5-carboxymethylaminomethyl modification enzyme	GO:0009536//plastid	GO:0050662//coenzyme binding	GO:0002097	gi|359477001|ref|XP_002264011.2|/1.86366e-123/PREDICTED: tRNA uridine 5-carboxymethylaminomethyl modification enzyme MnmG-like [Vitis vinifera]
CL1694.Contig1_S2_3	581	13	41	5.08401	16.754	1.72047	Up	5.83274e-05	0.000700282	K09422|1|2e-40|163|vvi:100262866|myb proto-oncogene protein, plant	GO:0043231//intracellular membrane-bounded organelle	-	-	gi|224055661|ref|XP_002298590.1|/3.68535e-47/predicted protein [Populus trichocarpa]
Unigene16810_S2_1	532	13	41	5.55228	18.2972	1.72047	Up	5.83274e-05	0.000699938	K03327|1|1e-51|200|gmx:100800053|multidrug resistance protein, MATE family	-	GO:0022857//transmembrane transporter activity	GO:0006810//transport	gi|460386372|ref|XP_004238872.1|/4.81226e-53/PREDICTED: MATE efflux family protein 7-like [Solanum lycopersicum]
CL11941.Contig1_S2_3	1103	53	167	10.9179	35.9462	1.71914	Up	2.99498e-16	1.15848e-14	-	-	GO:0046872//metal ion binding	-	gi|224088416|ref|XP_002308447.1|/3.97243e-102/predicted protein [Populus trichocarpa]
Unigene69294_S2_3	1841	156	491	19.2535	63.3198	1.71753	Up	1.01824e-44	1.16377e-42	-	-	GO:0046872//metal ion binding;GO:0008092//cytoskeletal protein binding	-	gi|255572648|ref|XP_002527257.1|/0/fimbrin, putative [Ricinus communis]
Unigene62890_S2_1	2304	68	214	6.70603	22.0517	1.71736	Up	2.222e-20	1.09106e-18	-	GO:0031410//cytoplasmic vesicle	GO:0004175//endopeptidase activity;GO:0005515//protein binding	GO:0019538//protein metabolic process;GO:0044092//negative regulation of molecular function	gi|460374772|ref|XP_004233183.1|/0/PREDICTED: subtilisin-like protease-like [Solanum lycopersicum]
Unigene36580_S2_1	312	76	239	55.3475	181.867	1.7163	Up	1.45053e-22	7.90091e-21	-	-	-	-	-
CL1609.Contig12_S2_1	1246	35	110	6.38248	20.9598	1.71543	Up	3.73014e-11	9.99538e-10	K04079|1|2e-156|550|aly:ARALYDRAFT_495683|molecular chaperone HtpG	GO:0031981//nuclear lumen;GO:0016020//membrane;GO:0030312//external encapsulating structure;GO:0044444//cytoplasmic part	GO:0005515//protein binding;GO:0017111//nucleoside-triphosphatase activity;GO:0032559	GO:0031647//regulation of protein stability;GO:0048827//phyllome development;GO:0051592//response to calcium ion;GO:0009791//post-embryonic development;GO:0044267//cellular protein metabolic process;GO:0042742//defense response to bacterium;GO:0009207;GO:0006970//response to osmotic stress;GO:0009408//response to heat	gi|315307968|gb|ADU04387.1|/3.59751e-156/heat shock protein 90-2 [Nicotiana attenuata]
Unigene5552_S2_1	576	21	66	8.28393	27.204	1.71543	Up	3.22368e-07	5.64595e-06	-	-	-	-	gi|462410276|gb|EMJ15610.1|/1.28174e-28/hypothetical protein PRUPE_ppa026352mg [Prunus persica]
Unigene45909_S2_3	624	14	44	5.0978	16.7409	1.71543	Up	3.20488e-05	0.000405304	-	-	-	-	-
Unigene15824_S2_1	620	21	66	7.69603	25.2734	1.71543	Up	3.22368e-07	5.6446e-06	-	GO:0009536//plastid	-	GO:0009416//response to light stimulus	gi|449451787|ref|XP_004143642.1|/7.26311e-47/PREDICTED: uncharacterized protein ycf20-like [Cucumis sativus]
CL3346.Contig1_S2_3	1970	35	110	4.03684	13.2568	1.71543	Up	3.73014e-11	9.99904e-10	-	-	-	-	gi|224128350|ref|XP_002329140.1|/4.42794e-72/predicted protein [Populus trichocarpa]
Unigene92807_S2_3	435	14	44	7.31271	24.0146	1.71543	Up	3.20488e-05	0.000405234	K12456|1|1e-21|99.8|vvi:100267427|anaphase-promoting complex subunit 13	GO:0000152//nuclear ubiquitin ligase complex	-	GO:0048856//anatomical structure development;GO:0009791//post-embryonic development	gi|225447868|ref|XP_002272289.1|/1.42123e-20/PREDICTED: uncharacterized protein LOC100267427 isoform 2 [Vitis vinifera]
CL1491.Contig2_S2_3	2138	412	1292	43.7854	143.472	1.71225	Up	2.70166e-114	8.7578e-112	K06694|1|7e-13|74.3|pop:POPTR_659236|26S proteasome non-ATPase regulatory subunit 10	-	-	-	gi|460376440|ref|XP_004234006.1|/0/PREDICTED: ankyrin-3-like [Solanum lycopersicum]
CL677.Contig2_S2_3	1334	15	47	2.55491	8.36476	1.71105	Up	1.76412e-05	0.000233879	K00001|1|2e-13|75.5|gmx:100787307|alcohol dehydrogenase [EC:1.1.1.1]	-	-	-	gi|297612178|ref|NP_001068267.2|/2.9034e-50/Os11g0613900 [Oryza sativa Japonica Group]
Unigene42679_S2_1	526	30	94	12.9591	42.4281	1.71105	Up	1.06529e-09	2.49184e-08	-	-	GO:0046872//metal ion binding	GO:0009628//response to abiotic stimulus	gi|224122942|ref|XP_002330402.1|/5.54941e-22/predicted protein [Populus trichocarpa]
CL243.Contig5_S2_1	443	104	325	53.342	174.177	1.70721	Up	6.5445e-30	4.90744e-28	K02951|1|7e-53|203|vvi:100265590|small subunit ribosomal protein S12e	GO:0043231//intracellular membrane-bounded organelle;GO:0030529//ribonucleoprotein complex	GO:0005198//structural molecule activity	GO:0010467//gene expression	gi|297743635|emb|CBI36518.3|/6.90801e-52/unnamed protein product [Vitis vinifera]
CL573.Contig5_S2_3	1644	48	150	6.63405	21.6621	1.70721	Up	1.2979e-14	4.53651e-13	K02358|1|0.0|728|rcu:RCOM_0648170|elongation factor Tu	GO:0043231//intracellular membrane-bounded organelle;GO:0030312//external encapsulating structure	GO:0016772//transferase activity, transferring phosphorus-containing groups;GO:0017111//nucleoside-triphosphatase activity;GO:0046914//transition metal ion binding;GO:0008135//translation factor activity, nucleic acid binding;GO:0032561//guanyl ribonucleotide binding;GO:0032559	GO:0006412//translation;GO:0010038//response to metal ion;GO:0009207	gi|460404036|ref|XP_004247491.1|/0/PREDICTED: elongation factor Tu, mitochondrial-like [Solanum lycopersicum]
CL2029.Contig2_S2_3	940	16	50	3.86751	12.6286	1.70721	Up	9.72608e-06	0.000135259	K08960|1|3e-71|266|pop:POPTR_725863|casein kinase 1, epsilon [EC:2.7.11.1]	-	GO:0004672//protein kinase activity;GO:0000166//nucleotide binding	-	gi|460404543|ref|XP_004247741.1|/4.76279e-80/PREDICTED: casein kinase I isoform delta-like [Solanum lycopersicum]
Unigene36322_S2_1	781	24	75	6.98232	22.7993	1.70721	Up	5.53948e-08	1.06994e-06	-	-	-	-	gi|224132864|ref|XP_002327899.1|/1.21055e-64/predicted protein [Populus trichocarpa]
CL9383.Contig3_S2_1	169	24	75	32.2674	105.363	1.70721	Up	5.53948e-08	1.06966e-06	K03238|1|3e-25|111|ppp:PHYPADRAFT_199773|translation initiation factor 2 subunit 2	-	GO:0043169//cation binding;GO:0008135//translation factor activity, nucleic acid binding	GO:0006412//translation	gi|168064098|ref|XP_001784002.1|/4.75749e-24/predicted protein [Physcomitrella patens subsp. patens]
Unigene15685_S2_3	587	17	53	6.58037	21.4363	1.70381	Up	5.36988e-06	7.82268e-05	K13493|1|2e-33|140|ath:AT5G05870|cytokinin-N-glucosyltransferase [EC:2.4.1.-];K13228|3|4e-23|105|zma:100274317|UDP-glucosyltransferase BX9 [EC:2.4.1.202];K13691|4|4e-22|102|sbi:SORBI_01g021110|pathogen-inducible salicylic acid glucosyltransferase [EC:2.4.1.-]	-	GO:0016758//transferase activity, transferring hexosyl groups	-	gi|470146601|ref|XP_004308911.1|/8.4486e-39/PREDICTED: UDP-glycosyltransferase 76F1-like [Fragaria vesca subsp. vesca]
Unigene42710_S2_1	564	17	53	6.84872	22.3104	1.70381	Up	5.36988e-06	7.82424e-05	-	-	-	GO:0009314//response to radiation;GO:0009719	gi|462413161|gb|EMJ18210.1|/2.71279e-60/hypothetical protein PRUPE_ppa002110mg [Prunus persica]
Unigene13098_S2_1	436	17	53	8.85935	28.8603	1.70381	Up	5.36988e-06	7.82113e-05	-	-	GO:0004672//protein kinase activity;GO:0032559	GO:0006464//cellular protein modification process	gi|225442323|ref|XP_002280107.1|/4.62454e-16/PREDICTED: inactive protein kinase SELMODRAFT_444075 isoform 2 [Vitis vinifera]
Unigene20161_S2_1	1533	179	558	26.5308	86.4179	1.70366	Up	4.94516e-50	6.46942e-48	K14413|1|6e-09|60.8|pop:POPTR_567039|beta-1,3-galactosyltransferase [EC:2.4.1.-]	GO:0043231//intracellular membrane-bounded organelle;GO:0031224//intrinsic to membrane	GO:0016758//transferase activity, transferring hexosyl groups	GO:0006464//cellular protein modification process	gi|225447013|ref|XP_002268282.1|/0/PREDICTED: probable beta-1,3-galactosyltransferase 2 [Vitis vinifera]
Unigene73661_S2_1	2597	273	850	23.8853	77.7067	1.70192	Up	3.42304e-75	6.65187e-73	K14856|1|0.0|849|vvi:100252440|protein SDA1	-	-	-	gi|296081398|emb|CBI16831.3|/0/unnamed protein product [Vitis vinifera]
Unigene19867_S2_1	263	18	56	15.5509	50.5526	1.70079	Up	2.96858e-06	4.50832e-05	-	-	-	-	gi|115488992|ref|NP_001066983.1|/3.59641e-08/Os12g0552500 [Oryza sativa Japonica Group]
Unigene60438_S2_3	587	27	84	10.4512	33.9745	1.70079	Up	9.57438e-09	2.03431e-07	-	GO:0009526//plastid envelope	GO:0008517//folic acid transporter activity	GO:0051181//cofactor transport;GO:0006865//amino acid transport	gi|470121382|ref|XP_004296750.1|/2.90374e-39/PREDICTED: folate-biopterin transporter 1, chloroplastic-like [Fragaria vesca subsp. vesca]
CL5677.Contig1_S2_3	2458	75	233	6.93296	22.5053	1.69872	Up	9.66776e-22	5.06993e-20	K12129|1|5e-103|374|ath:AT5G02810|pseudo-response regulator 7	GO:0043231//intracellular membrane-bounded organelle	-	GO:0009628//response to abiotic stimulus;GO:0007165//signal transduction	gi|356536913|ref|XP_003536977.1|/3.33253e-104/PREDICTED: two-component response regulator-like APRR7-like [Glycine max]
Unigene80158_S2_1	233	19	59	18.5284	60.1184	1.69807	Up	1.64301e-06	2.60087e-05	-	-	-	-	-
Unigene6751_S2_3	1168	38	118	7.39231	23.9856	1.69807	Up	1.02125e-11	2.87539e-10	K14546|1|2e-77|287|vvi:100265278|U3 small nucleolar RNA-associated protein 5	-	-	-	gi|297743397|emb|CBI36264.3|/2.56464e-76/unnamed protein product [Vitis vinifera]
CL9848.Contig3_S2_3	1184	259	803	49.7036	161.018	1.6958	Up	8.835e-71	1.59032e-68	K14563|1|7e-128|455|mtr:MTR_053s1051|rRNA 2'-O-methyltransferase fibrillarin [EC:2.1.1.-]	GO:0031981//nuclear lumen	GO:0003723//RNA binding;GO:0016741	GO:0006399//tRNA metabolic process;GO:0042254//ribosome biogenesis;GO:0006730//one-carbon metabolic process	gi|218347123|emb|CAR92137.1|/1.41103e-130/fibrillarin 2 [Nicotiana benthamiana]
CL9479.Contig1_S2_3	417	20	62	10.8977	35.2994	1.69562	Up	9.10304e-07	1.49562e-05	K10143|1|1e-51|199|ppp:PHYPADRAFT_126406|E3 ubiquitin-protein ligase RFWD2 [EC:6.3.2.19]	GO:0043231//intracellular membrane-bounded organelle;GO:0031234//extrinsic to internal side of plasma membrane;GO:0031461//cullin-RING ubiquitin ligase complex	GO:0016628//oxidoreductase activity, acting on the CH-CH group of donors, NAD or NADP as acceptor;GO:0005515//protein binding;GO:0016301//kinase activity;GO:0032559	GO:0048573//photoperiodism, flowering;GO:0048572;GO:0009640//photomorphogenesis;GO:0007602//phototransduction;GO:0006464//cellular protein modification process	gi|255537717|ref|XP_002509925.1|/5.81285e-62/ubiquitin ligase protein cop1, putative [Ricinus communis]
Unigene68702_S2_3	429	20	62	10.5928	34.312	1.69562	Up	9.10304e-07	1.49529e-05	K15414|1|2e-10|62.4|pop:POPTR_567874|complement component 1 Q subcomponent-binding protein, mitochondrial	GO:0043231//intracellular membrane-bounded organelle	-	-	gi|460409009|ref|XP_004249933.1|/4.46221e-14/PREDICTED: uncharacterized protein LOC101257423 [Solanum lycopersicum]
CL7769.Contig2_S2_3	2024	51	158	5.72531	18.5335	1.69471	Up	3.57626e-15	1.30219e-13	-	-	-	GO:0043066//negative regulation of apoptotic process	gi|359483518|ref|XP_002272702.2|/0/PREDICTED: apoptosis inhibitor 5-like [Vitis vinifera]
Unigene36816_S2_1	578	73	226	28.6969	92.8308	1.69371	Up	4.72808e-21	2.38721e-19	K03238|1|2e-37|153|pop:POPTR_834674|translation initiation factor 2 subunit 2	-	GO:0008135//translation factor activity, nucleic acid binding	GO:0006412//translation	gi|460393759|ref|XP_004242476.1|/4.02963e-38/PREDICTED: eukaryotic translation initiation factor 2 subunit beta-like [Solanum lycopersicum]
Unigene20477_S2_1	672	21	65	7.10051	22.9644	1.69341	Up	5.04838e-07	8.58916e-06	-	GO:0044464//cell part	GO:0015075//ion transmembrane transporter activity	GO:0006811//ion transport	gi|462399714|gb|EMJ05382.1|/4.73418e-53/hypothetical protein PRUPE_ppa015291mg [Prunus persica]
Unigene42183_S2_3	600	32	99	12.1182	39.1738	1.69271	Up	5.18684e-10	1.25784e-08	-	-	-	-	gi|224136213|ref|XP_002322273.1|/4.00796e-23/hypothetical protein POPTRDRAFT_733659 [Populus trichocarpa]
CL11859.Contig2_S2_3	1859	258	797	31.534	101.787	1.69057	Up	5.78232e-70	1.0282e-67	K14798|1|8e-106|382|gmx:100793853|protein LTV1	-	-	-	gi|462419419|gb|EMJ23682.1|/4.81704e-105/hypothetical protein PRUPE_ppa004085mg [Prunus persica]
Unigene964_S2_1	1625	61	188	8.52935	27.4673	1.68721	Up	1.12547e-17	4.78543e-16	K14553|1|0.0|711|vvi:100263672|U3 small nucleolar RNA-associated protein 18	GO:0031461//cullin-RING ubiquitin ligase complex	-	-	gi|225470260|ref|XP_002264285.1|/0/PREDICTED: U3 small nucleolar RNA-associated protein 18 homolog [Vitis vinifera]
Unigene19811_S2_1	906	25	77	6.26976	20.1778	1.68629	Up	4.8147e-08	9.3886e-07	K14774|1|1e-132|470|vvi:100254023|U3 small nucleolar RNA-associated protein 25	GO:0031981//nuclear lumen	-	GO:0006351//transcription, DNA-dependent;GO:0048229//gametophyte development	gi|225446285|ref|XP_002267174.1|/1.46093e-131/PREDICTED: digestive organ expansion factor homolog [Vitis vinifera]
Unigene27005_S2_3	612	101	311	37.4981	120.648	1.68592	Up	3.26236e-28	2.25051e-26	K11099|1|5e-36|148|pop:POPTR_717040|small nuclear ribonucleoprotein G	GO:0030529//ribonucleoprotein complex;GO:0031981//nuclear lumen	GO:0005488//binding	-	gi|462398292|gb|EMJ03960.1|/4.26431e-36/hypothetical protein PRUPE_ppa013424mg [Prunus persica]
Unigene337_S2_3	1892	237	729	28.4621	91.4783	1.68439	Up	8.01902e-64	1.32316e-61	K13367|1|9e-172|602|aly:ARALYDRAFT_486367|non-specific polyamine oxidase [EC:1.5.3.17];K11450|3|4e-55|214|smo:SELMODRAFT_449015|lysine-specific histone demethylase 1 [EC:1.-.-.-]	-	GO:0003824//catalytic activity	GO:0008152//metabolic process	gi|224079714|ref|XP_002305924.1|/0/predicted protein [Populus trichocarpa]
CL8572.Contig2_S2_3	798	147	452	41.8556	134.477	1.68386	Up	3.33506e-40	3.37939e-38	-	GO:0016020//membrane	GO:0043168	GO:0007154//cell communication	gi|255541538|ref|XP_002511833.1|/1.10659e-36/Remorin, putative [Ricinus communis]
Unigene16327_S2_3	980	14	43	3.24595	10.4173	1.68227	Up	5.04016e-05	0.000614286	-	-	-	-	gi|225445923|ref|XP_002263414.1|/6.51249e-120/PREDICTED: uncharacterized protein LOC100253058 [Vitis vinifera]
Unigene76156_S2_3	362	14	43	8.78737	28.2014	1.68227	Up	5.04016e-05	0.000614388	K14521|1|6e-10|60.5|vvi:100259524|N-acetyltransferase 10 [EC:2.3.1.-]	-	-	-	gi|449515819|ref|XP_004164945.1|/1.50708e-09/PREDICTED: LOW QUALITY PROTEIN: UPF0202 protein At1g10490-like [Cucumis sativus]
Unigene86107_S2_3	710	86	264	27.522	88.2789	1.68149	Up	4.21976e-24	2.45742e-22	-	-	GO:0016772//transferase activity, transferring phosphorus-containing groups	GO:0006796//phosphate-containing compound metabolic process	gi|224139750|ref|XP_002323259.1|/3.05672e-53/predicted protein [Populus trichocarpa]
CL8341.Contig1_S2_3	1110	74	227	15.1477	48.5528	1.68045	Up	6.3912e-21	3.21363e-19	K15263|1|2e-71|268|vvi:100252615|cell growth-regulating nucleolar protein	-	-	-	gi|225444834|ref|XP_002280767.1|/1.95841e-70/PREDICTED: uncharacterized protein LOC100252615 [Vitis vinifera]
Unigene14143_S2_3	935	89	273	21.6281	69.3206	1.68038	Up	7.55568e-25	4.52606e-23	K04488|1|2e-59|227|ath:AT4G04080|nitrogen fixation protein NifU and related proteins	GO:0043231//intracellular membrane-bounded organelle	GO:0046914//transition metal ion binding;GO:0051540	GO:0031163	gi|460380941|ref|XP_004236211.1|/8.90781e-71/PREDICTED: iron-sulfur cluster assembly protein 1-like [Solanum lycopersicum]
CL4996.Contig1_S2_3	603	15	46	5.65215	18.1114	1.68003	Up	2.77026e-05	0.000354687	K14772|1|2e-65|246|gmx:100811612|U3 small nucleolar RNA-associated protein 20	GO:0043231//intracellular membrane-bounded organelle	-	-	gi|356569238|ref|XP_003552811.1|/2.09237e-64/PREDICTED: U3 small nucleolar RNA-associated protein 20-like [Glycine max]
Unigene20254_S2_1	569	15	46	5.98988	19.1936	1.68003	Up	2.77026e-05	0.000354625	-	GO:0032991//macromolecular complex;GO:0031966//mitochondrial membrane	-	GO:0042743//hydrogen peroxide metabolic process;GO:0009247//glycolipid biosynthetic process	gi|359479309|ref|XP_003632255.1|/1.32574e-46/PREDICTED: uncharacterized protein LOC100242629 [Vitis vinifera]
Unigene36407_S2_1	1756	215	659	27.8198	89.0989	1.6793	Up	1.27517e-57	1.87591e-55	K12827|1|0.0|662|gmx:100815393|splicing factor 3A subunit 3	GO:0044444//cytoplasmic part	GO:0005488//binding	GO:0045595//regulation of cell differentiation	gi|359490792|ref|XP_002268036.2|/0/PREDICTED: splicing factor 3A subunit 3-like [Vitis vinifera]
Unigene27929_S2_3	438	264	809	136.952	438.517	1.67896	Up	2.57554e-70	4.59092e-68	K02923|1|6e-33|137|vvi:100268138|large subunit ribosomal protein L38e	GO:0015934//large ribosomal subunit	GO:0005198//structural molecule activity	GO:0010467//gene expression;GO:0022613//ribonucleoprotein complex biogenesis	gi|297735234|emb|CBI17596.3|/1.23454e-32/unnamed protein product [Vitis vinifera]
Unigene97419_S2_3	551	16	49	6.59793	21.1133	1.67807	Up	1.52531e-05	0.000204776	K03168|1|1e-30|130|olu:OSTLU_41359|DNA topoisomerase I [EC:5.99.1.2]	GO:0043231//intracellular membrane-bounded organelle	GO:0003916//DNA topoisomerase activity	GO:0006261//DNA-dependent DNA replication	gi|359476014|ref|XP_002280960.2|/2.65123e-65/PREDICTED: DNA topoisomerase 1-like [Vitis vinifera]
CL9775.Contig1_S2_3	909	32	98	7.99881	25.5961	1.67807	Up	8.06862e-10	1.91361e-08	K14861|1|2e-13|74.7|gmx:100777901|nucleolar pre-ribosomal-associated protein 1	-	GO:0016787//hydrolase activity	-	gi|462397479|gb|EMJ03147.1|/9.77153e-118/hypothetical protein PRUPE_ppa004524mg [Prunus persica]
Unigene68351_S2_3	660	16	49	5.50827	17.6264	1.67807	Up	1.52531e-05	0.000204813	K02331|1|2e-26|117|gmx:100787296|DNA polymerase phi subunit [EC:2.7.7.7]	-	GO:0003676//nucleic acid binding;GO:0034061	GO:0006259//DNA metabolic process	gi|460369351|ref|XP_004230526.1|/1.45984e-27/PREDICTED: DNA polymerase V-like [Solanum lycopersicum]
Unigene87025_S2_3	337	17	52	11.4619	36.6341	1.67633	Up	8.4116e-06	0.000118258	K09272|1|1e-09|59.3|sbi:SORBI_09g005650|structure-specific recognition protein 1	GO:0000790//nuclear chromatin;GO:0008023//transcription elongation factor complex	GO:0003676//nucleic acid binding;GO:0016628//oxidoreductase activity, acting on the CH-CH group of donors, NAD or NADP as acceptor	GO:0006259//DNA metabolic process;GO:0033554//cellular response to stress;GO:0003006//developmental process involved in reproduction	gi|2495256|sp|Q39601.1|SSRP1_CATRO/1.65574e-08/RecName: Full=FACT complex subunit SSRP1; AltName: Full=Facilitates chromatin transcription complex subunit SSRP1; AltName: Full=Recombination signal sequence recognition protein 1
CL2022.Contig2_S2_1	919	51	156	12.6094	40.3014	1.67633	Up	8.60596e-15	3.05022e-13	K00696|1|1e-104|377|vvi:100241955|sucrose-phosphate synthase [EC:2.4.1.14]	-	GO:0035251//UDP-glucosyltransferase activity	GO:0005984//disaccharide metabolic process	gi|2754746|gb|AAC39433.1|/1.15823e-107/sucrose-phosphate synthase [Actinidia deliciosa]
Unigene42161_S2_3	551	35	107	14.433	46.1045	1.67554	Up	1.40829e-10	3.58861e-09	K02917|1|3e-48|189|pop:POPTR_833785|large subunit ribosomal protein L35Ae	GO:0015934//large ribosomal subunit	GO:0005198//structural molecule activity	GO:0010467//gene expression;GO:0022613//ribonucleoprotein complex biogenesis	gi|449531591|ref|XP_004172769.1|/5.02325e-48/PREDICTED: 60S ribosomal protein L35a-1-like [Cucumis sativus]
Unigene74488_S2_1	428	72	220	38.2233	122.037	1.67479	Up	3.11918e-20	1.52241e-18	-	GO:0005773//vacuole;GO:0031224//intrinsic to membrane;GO:0031090//organelle membrane	GO:0046872//metal ion binding	GO:0006810//transport	gi|449456593|ref|XP_004146033.1|/1.2546e-16/PREDICTED: uncharacterized protein LOC101209298 isoform 2 [Cucumis sativus]
Unigene27109_S2_3	790	109	333	31.3501	100.076	1.67455	Up	7.99702e-30	5.96609e-28	-	GO:0031225//anchored to membrane	-	GO:0051234//establishment of localization;GO:0010876//lipid localization	gi|460387074|ref|XP_004239214.1|/5.56405e-33/PREDICTED: uncharacterized GPI-anchored protein At1g27950-like [Solanum lycopersicum]
Unigene27672_S2_3	338	57	174	38.3175	122.221	1.67341	Up	2.70328e-16	1.0473e-14	-	-	-	-	-
Unigene87119_S2_3	939	40	122	9.67907	30.8465	1.67217	Up	7.72892e-12	2.20065e-10	K03004|1|2e-13|74.7|cre:CHLREDRAFT_166368|DNA-directed RNA polymerase I subunit RPA43	-	-	-	gi|225458034|ref|XP_002277373.1|/2.62558e-62/PREDICTED: uncharacterized protein LOC100264366 [Vitis vinifera]
Unigene27480_S2_3	1210	299	911	56.1468	178.749	1.67066	Up	2.06688e-78	4.32633e-76	K02732|1|6e-107|385|gmx:100810291|20S proteasome subunit beta 6 [EC:3.4.25.1]	GO:0000502//proteasome complex;GO:0016020//membrane;GO:0009536//plastid	GO:0004175//endopeptidase activity	GO:0019941//modification-dependent protein catabolic process;GO:0050832//defense response to fungus	gi|17380185|sp|O82531.1|PSB1_PETHY/8.61077e-107/RecName: Full=Proteasome subunit beta type-1; AltName: Full=20S proteasome alpha subunit F; AltName: Full=20S proteasome subunit beta-6
CL9963.Contig1_S2_3	740	43	131	13.2031	42.0292	1.67051	Up	1.35908e-12	4.10419e-11	K00215|1|6e-107|384|gmx:100819889|dihydrodipicolinate reductase [EC:1.3.1.26]	GO:0009536//plastid	GO:0016628//oxidoreductase activity, acting on the CH-CH group of donors, NAD or NADP as acceptor	GO:0009089//lysine biosynthetic process via diaminopimelate	gi|356520326|ref|XP_003528814.1|/7.53632e-106/PREDICTED: dihydrodipicolinate reductase 2, chloroplastic-like [Glycine max]
CL2040.Contig2_S2_3	1426	22	67	3.50544	11.1549	1.67001	Up	4.37028e-07	7.51399e-06	K14857|1|2e-162|570|vvi:100255646|AdoMet-dependent rRNA methyltransferase SPB1 [EC:2.1.1.-]	GO:0044424//intracellular part	GO:0008168//methyltransferase activity	GO:0006730//one-carbon metabolic process;GO:0006364//rRNA processing	gi|460409997|ref|XP_004250419.1|/1.79673e-162/PREDICTED: adoMet-dependent rRNA methyltransferase spb1-like [Solanum lycopersicum]
Unigene97390_S2_3	471	24	73	11.5779	36.7971	1.66822	Up	1.34799e-07	2.46887e-06	-	-	-	-	gi|460371580|ref|XP_004231613.1|/5.15658e-17/PREDICTED: tyrosyl-DNA phosphodiesterase 2-like [Solanum lycopersicum]
CL9007.Contig1_S2_1	1108	25	76	5.12672	16.2849	1.66743	Up	7.49498e-08	1.4192e-06	K11446|1|7e-34|142|gmx:100819576|histone demethylase JARID1 [EC:1.14.11.-]	-	-	-	gi|359480020|ref|XP_002272766.2|/1.21534e-104/PREDICTED: probable lysine-specific demethylase JMJ14-like [Vitis vinifera]
CL3256.Contig1_S2_1	2331	331	1005	32.2645	102.361	1.66565	Up	5.94946e-86	1.34942e-83	K14491|1|0.0|641|rcu:RCOM_0999330|two-component response regulator ARR-B family	-	-	GO:0009987//cellular process	gi|470117957|ref|XP_004295112.1|/0/PREDICTED: two-component response regulator ARR1-like [Fragaria vesca subsp. vesca]
CL3944.Contig1_S2_1	594	29	88	11.093	35.1729	1.66481	Up	7.2093e-09	1.54614e-07	-	-	-	-	-
Unigene36507_S2_1	963	62	188	14.6287	46.3493	1.66375	Up	2.3449e-17	9.77745e-16	K01802|1|3e-15|80.9|ath:AT2G43560|peptidylprolyl isomerase [EC:5.2.1.8];K09571|3|6e-12|69.7|gmx:100810243|FK506-binding protein 4/5 [EC:5.2.1.8];K09569|4|1e-11|68.6|vcn:VOLCADRAFT_47514|FK506-binding protein 2 [EC:5.2.1.8]	GO:0044436;GO:0009534//chloroplast thylakoid	GO:0016859//cis-trans isomerase activity;GO:0005527//macrolide binding	GO:0044267//cellular protein metabolic process;GO:0019684//photosynthesis, light reaction	gi|225453422|ref|XP_002274957.1|/9.79272e-105/PREDICTED: FKBP-type peptidyl-prolyl cis-trans isomerase 6, chloroplastic [Vitis vinifera]
Unigene68210_S2_3	747	32	97	9.73349	30.8292	1.66327	Up	1.2522e-09	2.91231e-08	-	GO:0016020//membrane;GO:0031410//cytoplasmic vesicle	GO:0005488//binding	-	gi|460386420|ref|XP_004238896.1|/1.65704e-76/PREDICTED: uncharacterized protein LOC101245056 [Solanum lycopersicum]
Unigene70986_S2_1	615	68	206	25.1231	79.525	1.66239	Up	7.42216e-19	3.40699e-17	-	-	-	-	gi|460400733|ref|XP_004245887.1|/1.504e-28/PREDICTED: uncharacterized protein LOC101266359 [Solanum lycopersicum]
Unigene27841_S2_1	805	1589	4812	448.505	1419.19	1.66187	Up	0	0	K01051|1|8e-18|89.0|rcu:RCOM_0417480|pectinesterase [EC:3.1.1.11];K02355|5|2e-15|80.9|vvi:100257414|elongation factor G	-	GO:0004857//enzyme inhibitor activity	-	gi|112717|sp|P17407.1|21KD_DAUCA/6.73289e-58/RecName: Full=21 kDa protein; AltName: Full=1.2 protein; Flags: Precursor
Unigene68425_S2_3	1253	76	230	13.7817	43.5801	1.66092	Up	7.47232e-21	3.75209e-19	-	GO:0043231//intracellular membrane-bounded organelle;GO:0031224//intrinsic to membrane	GO:0005451//monovalent cation:hydrogen antiporter activity;GO:0015142//tricarboxylic acid transmembrane transporter activity	GO:0006842//tricarboxylic acid transport;GO:0030001//metal ion transport	gi|340743999|dbj|BAK53228.1|/5.07828e-142/sodium:hydrogen antiporter 1 [Flaveria bidentis]
CL3154.Contig1_S2_3	2373	308	932	29.4912	93.2459	1.66076	Up	1.63367e-79	3.46911e-77	-	-	-	-	gi|255543721|ref|XP_002512923.1|/4.66249e-63/hypothetical protein RCOM_1447500 [Ricinus communis]
Unigene20457_S2_1	728	39	118	12.1723	38.4824	1.6606	Up	2.13784e-11	5.85278e-10	-	GO:0043231//intracellular membrane-bounded organelle	-	-	gi|225425859|ref|XP_002266055.1|/5.32597e-40/PREDICTED: uncharacterized protein LOC100249470 [Vitis vinifera]
Unigene86173_S2_3	893	42	127	10.6865	33.7648	1.65972	Up	3.75382e-12	1.09653e-10	K11982|1|2e-08|57.8|mtr:MTR_6g079660|E3 ubiquitin-protein ligase RNF115/126 [EC:6.3.2.19];K15692|2|1e-07|55.5|smo:SELMODRAFT_67002|E3 ubiquitin-protein ligase RNF13 [EC:6.3.2.19];K14297|5|1e-06|52.0|mtr:MTR_1g066430|nuclear pore complex protein Nup98-Nup96	-	-	-	gi|462409699|gb|EMJ15033.1|/1.14993e-72/hypothetical protein PRUPE_ppa010371mg [Prunus persica]
Unigene85233_S2_3	927	94	284	23.0403	72.7361	1.65851	Up	2.44142e-25	1.48679e-23	K03139|1|9e-112|401|vvi:100267659|transcription initiation factor TFIIF subunit beta [EC:3.6.4.12]	GO:0005667//transcription factor complex	GO:0008135//translation factor activity, nucleic acid binding;GO:0003824//catalytic activity;GO:0032559	GO:0006412//translation;GO:0006352//DNA-dependent transcription, initiation	gi|302142579|emb|CBI19782.3|/1.13153e-110/unnamed protein product [Vitis vinifera]
Unigene24373_S2_3	1169	54	163	10.4959	33.1043	1.6572	Up	3.64258e-15	1.32502e-13	K13427|1|4e-24|110|vvi:100265605|nitric-oxide synthase, plant [EC:1.14.13.39]	GO:0009536//plastid	GO:0032561//guanyl ribonucleotide binding	GO:0043401//steroid hormone mediated signaling pathway	gi|224090037|ref|XP_002308915.1|/1.46566e-164/predicted protein [Populus trichocarpa]
Unigene97329_S2_3	1182	55	166	10.5727	33.3428	1.65704	Up	2.04568e-15	7.55767e-14	-	-	-	-	gi|255568530|ref|XP_002525239.1|/5.03024e-120/catalytic, putative [Ricinus communis]
CL2197.Contig3_S2_1	594	66	199	25.2462	79.5386	1.65559	Up	3.61844e-18	1.59309e-16	K13076|1|1e-93|340|pop:POPTR_644538|delta8-fatty-acid desaturase [EC:1.14.19.4]	-	GO:0005506//iron ion binding;GO:0016705//oxidoreductase activity, acting on paired donors, with incorporation or reduction of molecular oxygen	GO:0006631//fatty acid metabolic process	gi|76803801|gb|ABA55805.1|/1.26851e-106/delta-8 sphingolipid desaturase [Crepis alpina]
Unigene42013_S2_3	1218	116	349	21.6396	68.0283	1.65246	Up	1.26562e-30	9.70893e-29	K14485|1|1e-91|335|ath:AT3G62980|transport inhibitor response 1	-	GO:0043178//alcohol binding	GO:0009755//hormone-mediated signaling pathway	gi|224114089|ref|XP_002316664.1|/2.78068e-129/f-box family protein [Populus trichocarpa]
Unigene74574_S2_1	2688	268	806	22.654	71.1897	1.6519	Up	1.70876e-68	3.00206e-66	K14799|1|0.0|1098|vvi:100259903|pre-rRNA-processing protein TSR1	GO:0043231//intracellular membrane-bounded organelle	-	GO:0022613//ribonucleoprotein complex biogenesis	gi|460385459|ref|XP_004238421.1|/0/PREDICTED: pre-rRNA-processing protein TSR1 homolog [Solanum lycopersicum]
Unigene71159_S2_1	2582	171	514	15.048	47.2627	1.65113	Up	2.81132e-44	3.18824e-42	K10143|1|0.0|762|vvi:100248310|E3 ubiquitin-protein ligase RFWD2 [EC:6.3.2.19]	GO:0043231//intracellular membrane-bounded organelle;GO:0031461//cullin-RING ubiquitin ligase complex	GO:0046914//transition metal ion binding;GO:0016491//oxidoreductase activity;GO:0005515//protein binding;GO:0019787//small conjugating protein ligase activity	GO:0009646//response to absence of light;GO:0009648//photoperiodism;GO:0010118//stomatal movement;GO:0006259//DNA metabolic process;GO:0032446//protein modification by small protein conjugation;GO:0009812//flavonoid metabolic process;GO:0009639//response to red or far red light	gi|350537659|ref|NP_001234047.1|/0/COP1 homolog [Solanum lycopersicum]
Unigene13172_S2_1	355	25	75	16.0011	50.1585	1.64832	Up	1.16325e-07	2.1515e-06	-	-	-	-	-
Unigene38018_S2_1	547	17	51	7.06156	22.1358	1.64832	Up	1.3121e-05	0.000177944	K04082|1|3e-51|199|gmx:100798830|molecular chaperone HscB	GO:0043231//intracellular membrane-bounded organelle	GO:0005515//protein binding	GO:0044267//cellular protein metabolic process	gi|356500569|ref|XP_003519104.1|/3.66037e-51/PREDICTED: iron-sulfur cluster co-chaperone protein HscB, mitochondrial-like [Glycine max]
Unigene92704_S2_3	291	21	63	16.397	51.3995	1.64832	Up	1.2254e-06	1.97871e-05	-	-	-	-	-
Unigene93378_S2_3	966	23	69	5.40991	16.9583	1.64832	Up	3.76912e-07	6.53561e-06	-	-	-	-	gi|7770339|gb|AAF69709.1|AC016041_14/2.31808e-45/F27J15.26 [Arabidopsis thaliana]
Unigene92714_S2_3	704	19	57	6.13226	19.2227	1.64832	Up	4.00004e-06	5.95019e-05	K00083|1|8e-50|194|pop:POPTR_667694|cinnamyl-alcohol dehydrogenase [EC:1.1.1.195]	-	GO:0005488//binding	-	gi|460409485|ref|XP_004250169.1|/1.49065e-52/PREDICTED: geraniol dehydrogenase 1-like [Solanum lycopersicum]
Unigene1011_S2_1	265	37	111	31.7245	99.4463	1.64832	Up	1.05582e-10	2.72266e-09	-	-	-	-	gi|449464426|ref|XP_004149930.1|/2.31417e-34/PREDICTED: wound-induced protein 1-like [Cucumis sativus]
CL469.Contig8_S2_1	487	15	45	6.99845	21.9379	1.64832	Up	4.32992e-05	0.000536107	-	-	-	-	-
Unigene38036_S2_1	200	16	48	18.1773	56.98	1.64832	Up	2.38154e-05	0.000309406	-	GO:0044424//intracellular part	GO:0005319//lipid transporter activity;GO:0008289//lipid binding	GO:0006869//lipid transport	gi|460413676|ref|XP_004252208.1|/5.88548e-14/PREDICTED: glycolipid transfer protein domain-containing protein 1-like [Solanum lycopersicum]
CL7479.Contig1_S2_3	1912	70	210	8.31859	26.0761	1.64832	Up	5.58302e-19	2.57568e-17	K14565|1|0.0|708|vvi:100248675|nucleolar protein 58	-	-	-	gi|359487861|ref|XP_002273273.2|/0/PREDICTED: probable nucleolar protein 5-2-like [Vitis vinifera]
CL8375.Contig2_S2_1	469	30	90	14.5341	45.5597	1.64832	Up	6.22838e-09	1.34442e-07	K14684|1|2e-65|245|vvi:100245861|solute carrier family 25 (mitochondrial phosphate transporter), member 23/24/25/41	GO:0031224//intrinsic to membrane;GO:0019866//organelle inner membrane;GO:0009526//plastid envelope;GO:0034357	GO:0000295//adenine nucleotide transmembrane transporter activity	GO:0015868//purine ribonucleotide transport;GO:0009416//response to light stimulus;GO:0009765//photosynthesis, light harvesting	gi|470138770|ref|XP_004305127.1|/2.22961e-65/PREDICTED: probable envelope ADP,ATP carrier protein, chloroplastic-like [Fragaria vesca subsp. vesca]
CL10322.Contig1_S2_3	591	22	66	8.45813	26.5136	1.64832	Up	6.79298e-07	1.13517e-05	-	GO:0043231//intracellular membrane-bounded organelle	-	GO:0006351//transcription, DNA-dependent	gi|350539599|ref|NP_001233956.1|/2.11288e-29/TCP transcription factor 20 [Solanum lycopersicum]
Unigene13761_S2_3	1356	40	120	6.70254	21.0103	1.64832	Up	1.8496e-11	5.0922e-10	-	GO:0031981//nuclear lumen	-	-	gi|470126846|ref|XP_004299393.1|/2.4776e-97/PREDICTED: uncharacterized protein LOC101314950 [Fragaria vesca subsp. vesca]
Unigene15276_S2_3	633	66	198	23.6908	74.2631	1.64832	Up	5.57582e-18	2.42284e-16	-	GO:0009536//plastid	-	-	gi|460367743|ref|XP_004229730.1|/1.82386e-56/PREDICTED: pentatricopeptide repeat-containing protein At1g02150-like [Solanum lycopersicum]
CL601.Contig2_S2_3	688	19	57	6.27487	19.6697	1.64832	Up	4.00004e-06	5.94898e-05	K08150|1|6e-72|268|aly:ARALYDRAFT_322009|MFS transporter, SP family, solute carrier family 2 (myo-inositol transporter), member 13	GO:0000325//plant-type vacuole;GO:0016020//membrane	GO:0005365//myo-inositol transmembrane transporter activity	GO:0015791//polyol transport	gi|460391575|ref|XP_004241396.1|/7.02165e-76/PREDICTED: inositol transporter 1-like [Solanum lycopersicum]
Unigene97567_S2_3	732	35	105	10.8642	34.0557	1.64832	Up	3.378e-10	8.32131e-09	K15200|1|8e-17|85.5|ota:Ot18g01630|general transcription factor 3C polypeptide 2	GO:0044464//cell part	-	-	gi|359477471|ref|XP_002277396.2|/8.33326e-49/PREDICTED: protein ABCI12, chloroplastic-like [Vitis vinifera]
Unigene35995_S2_1	827	18	54	4.94546	15.5024	1.64832	Up	7.23976e-06	0.000103069	K12192|1|7e-06|49.3|gmx:100499888|charged multivesicular body protein 2B	GO:0010008//endosome membrane	-	-	gi|449434208|ref|XP_004134888.1|/5.12893e-08/PREDICTED: vacuolar protein sorting-associated protein 2 homolog 2-like [Cucumis sativus]
CL8226.Contig1_S2_1	287	14	42	11.0837	34.7439	1.64832	Up	7.88722e-05	0.000925558	-	-	-	-	-
CL9672.Contig1_S2_3	1271	41	123	7.32956	22.9758	1.64832	Up	1.03554e-11	2.91452e-10	-	-	-	-	gi|359491823|ref|XP_002268753.2|/5.39179e-06/PREDICTED: uncharacterized protein LOC100261419 [Vitis vinifera]
Unigene7520_S2_1	406	20	60	11.1929	35.0862	1.64832	Up	2.21274e-06	3.43157e-05	-	-	-	-	-
Unigene74933_S2_1	375	17	51	10.3005	32.2887	1.64832	Up	1.3121e-05	0.000177977	K13993|1|2e-11|65.5|ath:AT5G20970|HSP20 family protein	-	-	-	gi|357493537|ref|XP_003617057.1|/5.63286e-17/22.7 kDa class IV heat shock protein [Medicago truncatula]
Unigene27432_S2_3	554	405	1214	166.106	520.26	1.64713	Up	7.93252e-102	2.2013e-99	K02921|1|2e-48|189|vvi:100254103|large subunit ribosomal protein L37Ae	GO:0030529//ribonucleoprotein complex	GO:0043169//cation binding;GO:0005198//structural molecule activity	GO:0010467//gene expression	gi|462405499|gb|EMJ10963.1|/1.93775e-47/hypothetical protein PRUPE_ppa013350mg [Prunus persica]
CL2115.Contig1_S2_1	904	602	1799	151.31	472.47	1.64272	Up	2.0939e-149	8.61805e-147	-	-	-	-	-
Unigene27929_S2_1	1187	155	463	29.6702	92.6066	1.6421	Up	9.48194e-40	9.50282e-38	K12116|1|4e-153|539|pop:POPTR_822050|flavin-binding kelch repeat F-box protein 1	-	GO:0005488//binding;GO:0060089	GO:0009416//response to light stimulus;GO:0019941//modification-dependent protein catabolic process;GO:0009908//flower development;GO:0048511//rhythmic process;GO:0023052//signaling;GO:0006351//transcription, DNA-dependent	gi|309256357|gb|ADO61006.1|/1.26917e-163/flavin-binding kelch repeat F-box 1 [Helianthus annuus]
CL3895.Contig1_S2_3	2855	187	558	14.8825	46.4023	1.64058	Up	1.68542e-47	2.07872e-45	-	GO:0030312//external encapsulating structure	GO:0004175//endopeptidase activity;GO:0005515//protein binding	GO:0019538//protein metabolic process;GO:0044092//negative regulation of molecular function	gi|462409512|gb|EMJ14846.1|/0/hypothetical protein PRUPE_ppa001469mg [Prunus persica]
Unigene82828_S2_1	1051	59	176	12.7552	39.7577	1.64014	Up	4.83794e-16	1.85082e-14	K15336|1|7e-21|99.8|vvi:100259391|tRNA (cytosine38-C5)-methyltransferase [EC:2.1.1.204]	GO:0009532//plastid stroma	-	GO:0006396//RNA processing	gi|225439751|ref|XP_002273172.1|/4.97089e-145/PREDICTED: pentatricopeptide repeat-containing protein At3g09650, chloroplastic-like [Vitis vinifera]
Unigene36001_S2_1	1279	117	349	20.7852	64.7838	1.64007	Up	2.5915e-30	1.96538e-28	K14859|1|6e-142|502|vvi:100252111|ribosome biogenesis protein SSF1/2	-	-	-	gi|462395759|gb|EMJ01558.1|/4.68462e-143/hypothetical protein PRUPE_ppa008200mg [Prunus persica]
CL1609.Contig26_S2_1	499	54	161	24.5885	76.6014	1.63939	Up	8.6541e-15	3.0658e-13	K04079|1|3e-59|225|rcu:RCOM_0104810|molecular chaperone HtpG	GO:0043231//intracellular membrane-bounded organelle;GO:0030312//external encapsulating structure;GO:0044444//cytoplasmic part	GO:0005515//protein binding;GO:0032559	GO:0048827//phyllome development;GO:0044267//cellular protein metabolic process;GO:0009408//response to heat;GO:0031647//regulation of protein stability;GO:0006970//response to osmotic stress;GO:0009791//post-embryonic development	gi|470117509|ref|XP_004294900.1|/6.43375e-59/PREDICTED: heat shock cognate protein 80-like [Fragaria vesca subsp. vesca]
Unigene6036_S2_1	974	52	155	12.1306	37.7819	1.63904	Up	2.7462e-14	9.38821e-13	K09602|1|4e-74|276|rcu:RCOM_2004830|ubiquitin thioesterase protein OTUB1 [EC:3.4.-.-]	-	GO:0008238//exopeptidase activity	GO:0043170	gi|462420232|gb|EMJ24495.1|/1.27302e-75/hypothetical protein PRUPE_ppa007269mg [Prunus persica]
CL6343.Contig3_S2_1	282	37	110	29.8121	92.6094	1.63526	Up	1.62923e-10	4.13724e-09	-	-	-	-	-
CL3561.Contig2_S2_1	948	36	107	8.62846	26.797	1.6349	Up	2.91414e-10	7.23214e-09	K01246|1|9e-99|358|vvi:100256507|DNA-3-methyladenine glycosylase I [EC:3.2.2.20]	-	GO:0003905//alkylbase DNA N-glycosylase activity	GO:0006281//DNA repair	gi|224072406|ref|XP_002303720.1|/1.03137e-98/predicted protein [Populus trichocarpa]
CL4998.Contig3_S2_3	1791	59	175	7.48507	23.1982	1.63192	Up	7.43874e-16	2.81057e-14	-	GO:0044464//cell part	-	-	gi|460404020|ref|XP_004247483.1|/0/PREDICTED: uncharacterized protein LOC101266159 [Solanum lycopersicum]
Unigene69255_S2_3	516	27	80	11.8892	36.8088	1.6304	Up	5.56764e-08	1.07481e-06	K09602|1|5e-74|274|pop:POPTR_843967|ubiquitin thioesterase protein OTUB1 [EC:3.4.-.-]	-	GO:0008238//exopeptidase activity	GO:0043170	gi|470149225|ref|XP_004310140.1|/3.84336e-73/PREDICTED: ubiquitin thioesterase otubain-like [Fragaria vesca subsp. vesca]
Unigene70601_S2_1	677	52	154	17.4524	54.0062	1.6297	Up	4.22388e-14	1.42667e-12	K11129|1|2e-68|256|vvi:100266210|H/ACA ribonucleoprotein complex subunit 2	GO:0032991//macromolecular complex;GO:0031981//nuclear lumen	GO:0003676//nucleic acid binding	-	gi|470126580|ref|XP_004299261.1|/1.99885e-67/PREDICTED: H/ACA ribonucleoprotein complex subunit 2-like protein-like [Fragaria vesca subsp. vesca]
CL1198.Contig2_S2_3	348	24	71	15.6701	48.4385	1.62814	Up	3.23976e-07	5.66869e-06	K14538|1|4e-53|203|pop:POPTR_645400|nuclear GTP-binding protein	GO:0044464//cell part	GO:0032561//guanyl ribonucleotide binding	-	gi|224069758|ref|XP_002303032.1|/7.00137e-52/predicted protein [Populus trichocarpa]
Unigene74223_S2_1	257	24	71	21.2186	65.5899	1.62814	Up	3.23976e-07	5.66734e-06	-	-	-	-	-
CL4645.Contig2_S2_3	409	23	68	12.7774	39.4727	1.62726	Up	5.83614e-07	9.84031e-06	K02731|1|2e-47|185|gmx:100790481|20S proteasome subunit alpha 4 [EC:3.4.25.1]	GO:0005839//proteasome core complex;GO:0043231//intracellular membrane-bounded organelle	GO:0004175//endopeptidase activity	GO:0019941//modification-dependent protein catabolic process	gi|82621184|gb|ABB86280.1|/1.96445e-46/proteasome-like protein alpha subunit-like [Solanum tuberosum]
CL7424.Contig4_S2_1	166	45	133	61.5948	190.22	1.62679	Up	2.41986e-12	7.1571e-11	K02866|1|7e-25|110|vvi:100262228|large subunit ribosomal protein L10e	GO:0030529//ribonucleoprotein complex	GO:0005198//structural molecule activity	GO:0010467//gene expression	gi|428230856|gb|AFY99050.1|/4.77144e-24/ribosomal protein 10, partial [Clermontia fauriei]
Unigene74327_S2_1	1078	108	319	22.7638	70.256	1.62588	Up	1.61612e-27	1.08722e-25	-	GO:0009536//plastid;GO:0005657//replication fork;GO:0030529//ribonucleoprotein complex	GO:0017111//nucleoside-triphosphatase activity;GO:0003723//RNA binding;GO:0003677//DNA binding;GO:0005198//structural molecule activity;GO:0032559	GO:0006952//defense response;GO:0022613//ribonucleoprotein complex biogenesis;GO:0010467//gene expression	gi|460366306|ref|XP_004229029.1|/7.62384e-72/PREDICTED: uncharacterized protein LOC101245198 [Solanum lycopersicum]
Unigene20321_S2_3	1038	42	124	9.19372	28.3619	1.62524	Up	1.37636e-11	3.83252e-10	K02836|1|5e-146|424|vvi:100265078|peptide chain release factor 2	GO:0009536//plastid	GO:0003747//translation release factor activity	GO:0006412//translation;GO:0006996//organelle organization	gi|225430898|ref|XP_002276037.1|/6.30356e-145/PREDICTED: peptide chain release factor 2 [Vitis vinifera]
CL8530.Contig1_S2_1	1666	21	62	2.86407	8.83544	1.62524	Up	1.89901e-06	2.97462e-05	-	-	GO:0003824//catalytic activity	-	gi|449446654|ref|XP_004141086.1|/0/PREDICTED: protein SAMHD1 homolog [Cucumis sativus]
CL3458.Contig2_S2_1	574	21	62	8.31279	25.6443	1.62524	Up	1.89901e-06	2.97399e-05	-	-	-	-	gi|449530089|ref|XP_004172029.1|/1.13797e-93/PREDICTED: uncharacterized LOC101220068, partial [Cucumis sativus]
CL9136.Contig1_S2_1	1333	462	1363	78.7501	242.76	1.62418	Up	7.55314e-112	2.39546e-109	-	GO:0044464//cell part	-	-	gi|115465785|ref|NP_001056492.1|/8.79813e-140/Os05g0591900 [Oryza sativa Japonica Group]
Unigene44222_S2_3	350	20	59	12.9838	40.0217	1.62407	Up	3.43074e-06	5.15674e-05	K11979|1|7e-08|53.5|pop:POPTR_817413|E3 ubiquitin-protein ligase UBR7 [EC:6.3.2.19]	-	GO:0046914//transition metal ion binding;GO:0019787//small conjugating protein ligase activity	GO:0032446//protein modification by small protein conjugation	gi|449452234|ref|XP_004143865.1|/2.78532e-08/PREDICTED: putative E3 ubiquitin-protein ligase UBR7-like [Cucumis sativus]
Unigene48815_S2_3	311	19	56	13.8814	42.7503	1.62278	Up	6.20506e-06	8.9486e-05	-	-	-	-	-
Unigene75165_S2_1	441	57	168	29.3681	90.4445	1.62278	Up	3.61924e-15	1.31718e-13	-	GO:0009536//plastid	-	GO:0006351//transcription, DNA-dependent;GO:0006605//protein targeting	gi|296090276|emb|CBI40095.3|/6.54111e-10/unnamed protein product [Vitis vinifera]
CL11980.Contig2_S2_3	1417	169	498	27.0992	83.4394	1.62248	Up	6.3215e-42	6.63495e-40	K11434|1|4e-169|592|vvi:100262845|protein arginine N-methyltransferase 1 [EC:2.1.1.-]	GO:0044424//intracellular part	GO:0016274//protein-arginine N-methyltransferase activity	GO:0016571//histone methylation;GO:0003006//developmental process involved in reproduction;GO:0035247//peptidyl-arginine omega-N-methylation	gi|225445416|ref|XP_002285026.1|/4.85938e-168/PREDICTED: probable protein arginine N-methyltransferase 4.2 [Vitis vinifera]
CL514.Contig6_S2_1	205	55	162	60.9605	187.617	1.62185	Up	1.14752e-14	4.03401e-13	-	-	-	-	-
Unigene62587_S2_1	682	54	159	17.9907	55.3508	1.62135	Up	2.0438e-14	7.03953e-13	-	-	-	-	gi|217793895|gb|ACK56113.1|/1.09013e-36/ELF4-like protein [Hedyotis terminalis]
CL2209.Contig1_S2_1	1015	18	53	4.02945	12.3971	1.62135	Up	1.12371e-05	0.000154454	K14510|1|6e-31|96.7|sbi:SORBI_02g011690|serine/threonine-protein kinase CTR1 [EC:2.7.11.1];K04424|3|8e-31|96.3|aly:ARALYDRAFT_909157|sterile alpha motif and leucine zipper containing kinase AZK [EC:2.7.11.25]	-	GO:0004672//protein kinase activity;GO:0032559	GO:0006464//cellular protein modification process;GO:0007165//signal transduction	gi|356499380|ref|XP_003518519.1|/7.38599e-120/PREDICTED: dual specificity protein kinase pyk1-like [Glycine max]
Unigene38416_S2_1	297	68	200	52.0226	159.877	1.61975	Up	9.82264e-18	4.20091e-16	-	-	-	-	-
Unigene20240_S2_3	659	17	50	5.86142	18.0134	1.61975	Up	2.03786e-05	0.000267699	K11968|1|5e-48|188|vvi:100257215|ariadne-1	-	-	-	gi|462395169|gb|EMJ00968.1|/7.44552e-48/hypothetical protein PRUPE_ppa003200mg [Prunus persica]
Unigene6157_S2_1	1125	34	100	6.86698	21.1037	1.61975	Up	1.43763e-09	3.32773e-08	-	-	GO:0005488//binding	-	gi|462405962|gb|EMJ11426.1|/1.7469e-74/hypothetical protein PRUPE_ppa015648mg [Prunus persica]
Unigene77333_S2_3	774	34	100	9.98107	30.674	1.61975	Up	1.43763e-09	3.32878e-08	-	-	-	-	gi|460366616|ref|XP_004229177.1|/8.82329e-44/PREDICTED: uncharacterized protein LOC101259480 [Solanum lycopersicum]
Unigene86250_S2_3	641	17	50	6.02602	18.5193	1.61975	Up	2.03786e-05	0.000267747	K14432|1|2e-25|114|mtr:MTR_3g101780|ABA responsive element binding factor	-	GO:0003676//nucleic acid binding	GO:0006970//response to osmotic stress;GO:0009755//hormone-mediated signaling pathway;GO:0006351//transcription, DNA-dependent	gi|449438396|ref|XP_004136974.1|/1.06555e-27/PREDICTED: ABSCISIC ACID-INSENSITIVE 5-like protein 6-like [Cucumis sativus]
CL2068.Contig2_S2_3	658	16	47	5.52501	16.9583	1.61795	Up	3.70146e-05	0.000464257	-	GO:0016020//membrane	-	-	gi|255558294|ref|XP_002520174.1|/1.22158e-66/conserved hypothetical protein [Ricinus communis]
Unigene1005_S2_1	1305	157	461	27.3356	83.8691	1.61736	Up	9.15402e-39	8.8474e-37	K06883|1|6e-134|475|pop:POPTR_566858|	GO:0015630//microtubule cytoskeleton	GO:0032559	GO:0007275//multicellular organismal development;GO:0009987//cellular process	gi|460400119|ref|XP_004245583.1|/1.78227e-137/PREDICTED: GPN-loop GTPase 1 homolog [Solanum lycopersicum]
CL7678.Contig1_S2_1	819	62	182	17.2007	52.7593	1.61695	Up	3.10816e-16	1.20099e-14	K01365|1|1e-136|483|mtr:MTR_3g116080|cathepsin L [EC:3.4.22.15];K15272|2|4e-128|455|vvi:100248746|solute carrier family 35 (UDP-sugar transporter), member A1/2/3;K01376|3|2e-121|433|ath:AT4G35350|[EC:3.4.22.-]	-	GO:0016628//oxidoreductase activity, acting on the CH-CH group of donors, NAD or NADP as acceptor;GO:0004175//endopeptidase activity	GO:0019538//protein metabolic process	gi|30141025|dbj|BAC75926.1|/1.15813e-145/cysteine protease-4 [Helianthus annuus]
Unigene6030_S2_1	253	15	44	13.4713	41.2899	1.6159	Up	6.73502e-05	0.000799569	-	GO:0043231//intracellular membrane-bounded organelle	GO:0003676//nucleic acid binding;GO:0004468//lysine N-acetyltransferase activity;GO:0046914//transition metal ion binding;GO:0005515//protein binding;GO:0000166//nucleotide binding	GO:0009648//photoperiodism;GO:0010346;GO:0006351//transcription, DNA-dependent;GO:0016573//histone acetylation	gi|359488845|ref|XP_002274643.2|/2.11884e-24/PREDICTED: methyl-CpG-binding domain-containing protein 9-like [Vitis vinifera]
Unigene75691_S2_1	529	58	170	24.9122	76.2965	1.61477	Up	3.11726e-15	1.13959e-13	K14538|1|2e-19|93.2|vvi:100242583|nuclear GTP-binding protein	-	-	-	gi|225464244|ref|XP_002267566.1|/2.21923e-18/PREDICTED: guanine nucleotide-binding protein-like 3 homolog [Vitis vinifera]
Unigene13169_S2_1	1358	174	510	29.1131	89.1624	1.61477	Up	1.29907e-42	1.38936e-40	-	-	-	GO:0009743//response to carbohydrate stimulus	gi|5821138|dbj|BAA83711.1|/1.97377e-86/heat shock factor [Nicotiana tabacum]
Unigene14012_S2_3	1084	1828	5356	383.165	1173.07	1.61425	Up	0	0	-	-	-	-	gi|460372634|ref|XP_004232133.1|/4.37801e-43/PREDICTED: uncharacterized protein LOC101250465 [Solanum lycopersicum]
CL10346.Contig1_S2_1	1443	27	79	4.25145	12.9979	1.61225	Up	8.58462e-08	1.61717e-06	K14376|1|5e-146|516|rcu:RCOM_1001380|poly(A) polymerase [EC:2.7.7.19]	GO:0044424//intracellular part	GO:0005488//binding;GO:0016779//nucleotidyltransferase activity	GO:0031123//RNA 3'-end processing	gi|255556450|ref|XP_002519259.1|/5.89066e-145/poly(A) polymerase, putative [Ricinus communis]
Unigene27910_S2_3	1075	1012	2960	213.9	653.725	1.61174	Up	5.85212e-238	4.08316e-235	K08235|1|4e-136|482|pop:POPTR_915608|xyloglucan:xyloglucosyl transferase [EC:2.4.1.207]	GO:0005576//extracellular region;GO:0030312//external encapsulating structure	GO:0016798//hydrolase activity, acting on glycosyl bonds;GO:0016758//transferase activity, transferring hexosyl groups	GO:0044042//glucan metabolic process	gi|224146658|ref|XP_002326087.1|/4.80915e-135/predicted protein [Populus trichocarpa]
CL2225.Contig10_S2_1	1563	53	155	7.70471	23.5442	1.61156	Up	5.58214e-14	1.86822e-12	-	-	-	-	-
Unigene80759_S2_1	238	26	76	24.8219	75.8138	1.61084	Up	1.54327e-07	2.80342e-06	-	-	-	-	-
Unigene86588_S2_3	1008	39	114	8.7911	26.8507	1.61084	Up	1.20565e-10	3.08945e-09	K03869|1|4e-141|499|pop:POPTR_566300|cullin 3	GO:0031461//cullin-RING ubiquitin ligase complex	GO:0019899//enzyme binding	GO:0009416//response to light stimulus;GO:0019941//modification-dependent protein catabolic process;GO:0009908//flower development	gi|224111260|ref|XP_002315795.1|/4.53228e-140/predicted protein [Populus trichocarpa]
Unigene24491_S2_3	2256	103	301	10.3738	31.6766	1.61048	Up	1.01442e-25	6.29807e-24	K14513|1|7e-157|552|pop:POPTR_836224|ethylene-insensitive protein 2	-	GO:0005488//binding	GO:0048764;GO:0010260//organ senescence;GO:0051707//response to other organism;GO:0010118//stomatal movement;GO:0010039//response to iron ion;GO:0006970//response to osmotic stress;GO:0009738//abscisic acid mediated signaling pathway;GO:0001738//morphogenesis of a polarized epithelium;GO:0052482;GO:0060918//auxin transport;GO:0000160//two-component signal transduction system (phosphorelay)	gi|224068729|ref|XP_002326185.1|/9.83324e-156/EIN2 -like protein, nramp transporter [Populus trichocarpa]
Unigene19633_S2_1	756	77	225	23.1424	70.6598	1.61035	Up	1.30245e-19	6.188e-18	-	-	-	-	gi|359472548|ref|XP_002273674.2|/1.64926e-31/PREDICTED: probable fructokinase-1-like [Vitis vinifera]
Unigene62745_S2_1	933	75	219	18.265	55.7281	1.60932	Up	4.11014e-19	1.90578e-17	-	GO:0043231//intracellular membrane-bounded organelle	-	-	gi|462401575|gb|EMJ07132.1|/1.52187e-46/hypothetical protein PRUPE_ppa011692mg [Prunus persica]
Unigene92320_S2_3	315	25	73	18.033	55.0204	1.60932	Up	2.77632e-07	4.89285e-06	-	-	-	-	-
Unigene70529_S2_1	524	311	908	134.855	411.402	1.60913	Up	3.80166e-74	7.21537e-72	-	-	-	-	gi|351721079|ref|NP_001235150.1|/1.13751e-19/uncharacterized protein LOC100499981 [Glycine max]
Unigene71137_S2_1	737	49	143	15.1066	46.066	1.60852	Up	5.63082e-13	1.74279e-11	-	-	-	-	gi|462397266|gb|EMJ03065.1|/8.44007e-33/hypothetical protein PRUPE_ppa012997mg [Prunus persica]
Unigene77068_S2_3	697	72	210	23.4714	71.5316	1.60768	Up	2.30558e-18	1.02618e-16	-	-	-	-	-
CL8817.Contig1_S2_1	428	36	105	19.1116	58.2448	1.60768	Up	6.89512e-10	1.64649e-08	-	-	-	-	-
CL6506.Contig3_S2_1	1581	132	385	18.9706	57.815	1.60768	Up	2.24002e-32	1.81533e-30	-	-	-	-	gi|357466475|ref|XP_003603522.1|/7.9275e-98/Protein lunapark [Medicago truncatula]
Unigene33358_S2_3	409	23	67	12.7774	38.8922	1.60588	Up	9.00626e-07	1.48039e-05	K08869|1|6e-69|256|rcu:RCOM_1020460|aarF domain-containing kinase	GO:0009536//plastid	GO:0016301//kinase activity;GO:0032559	GO:0006464//cellular protein modification process	gi|18404075|ref|NP_566745.1|/6.96438e-68/aarF domain-containing kinase [Arabidopsis thaliana]
Unigene93360_S2_3	388	22	64	12.8834	39.1615	1.60392	Up	1.62424e-06	2.57449e-05	K12822|1|8e-06|47.0|sbi:SORBI_07g020335|RNA-binding protein 25	-	-	GO:0006351//transcription, DNA-dependent;GO:0006970//response to osmotic stress;GO:0007049//cell cycle	gi|359485199|ref|XP_002279618.2|/1.00815e-18/PREDICTED: cyclin-L1-1 [Vitis vinifera]
Unigene25057_S2_1	208	22	64	24.0325	73.0513	1.60392	Up	1.62424e-06	2.57394e-05	-	-	-	-	-
Unigene76477_S2_3	270	21	61	17.6724	53.6386	1.60178	Up	2.9321e-06	4.45939e-05	K02951|1|4e-11|64.3|vvi:100255187|small subunit ribosomal protein S12e	GO:0030529//ribonucleoprotein complex	-	-	gi|297745090|emb|CBI38929.3|/6.73674e-10/unnamed protein product [Vitis vinifera]
CL131.Contig4_S2_1	351	20	58	12.9468	39.2313	1.59941	Up	5.29872e-06	7.7267e-05	-	-	-	-	-
Unigene6626_S2_3	939	30	87	7.2593	21.9971	1.59941	Up	2.27958e-08	4.63772e-07	K10750|1|2e-07|54.7|ppp:PHYPADRAFT_97731|chromatin assembly factor 1 subunit A;K11548|2|1e-06|52.0|olu:OSTLU_86701|kinetochore protein Nuf2;K03243|3|2e-06|51.6|vcn:VOLCADRAFT_121350|translation initiation factor 5B;K09522|4|2e-06|51.2|ppp:PHYPADRAFT_59175|DnaJ homolog subfamily C member 2;K13173|5|5e-06|50.1|bdi:100840931|arginine and glutamate-rich protein 1	-	GO:0046914//transition metal ion binding;GO:0032559;GO:0042623//ATPase activity, coupled	-	gi|297735144|emb|CBI17506.3|/4.51483e-131/unnamed protein product [Vitis vinifera]
Unigene19804_S2_1	423	20	58	10.7431	32.5536	1.59941	Up	5.29872e-06	7.72824e-05	K14684|1|1e-24|109|gmx:100796878|solute carrier family 25 (mitochondrial phosphate transporter), member 23/24/25/41	GO:0009526//plastid envelope;GO:0034357	GO:0000295//adenine nucleotide transmembrane transporter activity	GO:0015868//purine ribonucleotide transport;GO:0009416//response to light stimulus;GO:0009765//photosynthesis, light harvesting	gi|356503519|ref|XP_003520555.1|/1.39443e-23/PREDICTED: probable envelope ADP,ATP carrier protein, chloroplastic-like [Glycine max]
CL4056.Contig2_S2_1	1338	30	87	5.09453	15.4374	1.59941	Up	2.27958e-08	4.63643e-07	-	-	-	-	gi|359473149|ref|XP_002282407.2|/5.68588e-171/PREDICTED: uncharacterized protein LOC100243914 [Vitis vinifera]
Unigene19478_S2_1	223	20	58	20.3781	61.7497	1.59941	Up	5.29872e-06	7.72978e-05	K02358|1|8e-12|66.6|rcu:RCOM_0648170|elongation factor Tu	GO:0043231//intracellular membrane-bounded organelle;GO:0030312//external encapsulating structure	GO:0046914//transition metal ion binding;GO:0003824//catalytic activity;GO:0032559	GO:0010038//response to metal ion	gi|460404036|ref|XP_004247491.1|/1.61489e-16/PREDICTED: elongation factor Tu, mitochondrial-like [Solanum lycopersicum]
Unigene69275_S2_3	1578	49	142	7.05551	21.3645	1.59839	Up	8.61858e-13	2.64408e-11	K09122|1|7e-178|622|vvi:100255486|hypothetical protein	GO:0044464//cell part	GO:0005488//binding;GO:0004527//exonuclease activity	-	gi|359490814|ref|XP_002271858.2|/5.02066e-177/PREDICTED: probable exonuclease mut-7 homolog [Vitis vinifera]
Unigene6929_S2_3	727	29	84	9.06365	27.4319	1.59769	Up	4.0908e-08	8.04769e-07	K12736|1|1e-104|377|rcu:RCOM_0792840|peptidylprolyl isomerase domain and WD repeat-containing protein 1 [EC:5.2.1.8]	GO:0043231//intracellular membrane-bounded organelle;GO:0031461//cullin-RING ubiquitin ligase complex	GO:0016859//cis-trans isomerase activity;GO:0005515//protein binding	GO:0048507//meristem development;GO:0048449//floral organ formation;GO:0009965//leaf morphogenesis;GO:0010051//xylem and phloem pattern formation;GO:0010015//root morphogenesis;GO:0016571//histone methylation	gi|255576357|ref|XP_002529071.1|/1.15507e-103/WD-repeat protein, putative [Ricinus communis]
Unigene2513_S2_1	611	19	55	7.06564	21.3714	1.59679	Up	9.58682e-06	0.000133398	K14772|1|8e-48|187|vvi:100255444|U3 small nucleolar RNA-associated protein 20	GO:0043231//intracellular membrane-bounded organelle	-	-	gi|460405000|ref|XP_004247966.1|/5.73672e-49/PREDICTED: small subunit processome component 20 homolog [Solanum lycopersicum]
Unigene27118_S2_1	293	18	52	13.9587	42.1354	1.59387	Up	1.73677e-05	0.000230796	K12135|1|1e-09|59.3|aly:ARALYDRAFT_488429|zinc finger protein CONSTANS	GO:0044464//cell part	GO:0046914//transition metal ion binding	-	gi|359476640|ref|XP_003631872.1|/2.57137e-30/PREDICTED: probable salt tolerance-like protein At1g78600-like [Vitis vinifera]
Unigene91896_S2_3	998	18	52	4.09809	12.3704	1.59387	Up	1.73677e-05	0.000230838	K14544|1|2e-131|466|vvi:100242719|U3 small nucleolar RNA-associated protein 22	-	-	-	gi|225430750|ref|XP_002266705.1|/2.45711e-130/PREDICTED: nucleolar protein 6-like [Vitis vinifera]
Unigene98608_S2_3	563	18	52	7.26446	21.9284	1.59387	Up	1.73677e-05	0.000230879	K01090|1|3e-57|219|rcu:RCOM_1053570|protein phosphatase [EC:3.1.3.16];K14497|5|2e-08|57.0|ppp:PHYPADRAFT_13662|protein phosphatase 2C [EC:3.1.3.16]	GO:0043234//protein complex	GO:0043169//cation binding;GO:0004721//phosphoprotein phosphatase activity	GO:0002697;GO:0006464//cellular protein modification process	gi|225430169|ref|XP_002284801.1|/1.26514e-57/PREDICTED: probable protein phosphatase 2C 22 [Vitis vinifera]
CL8093.Contig1_S2_3	1700	210	606	28.0679	84.6321	1.59228	Up	2.45326e-49	3.16423e-47	K13044|1|2e-20|99.4|zma:100382653|heterogeneous nuclear ribonucleoprotein A/B/D;K14411|2|2e-18|92.8|vvi:100246008|RNA-binding protein Musashi	-	GO:0005488//binding	-	gi|296083996|emb|CBI24384.3|/7.66551e-104/unnamed protein product [Vitis vinifera]
CL1843.Contig2_S2_3	972	17	49	3.97395	11.9685	1.5906	Up	3.15092e-05	0.000399238	-	-	-	-	-
Unigene14132_S2_1	193	17	49	20.0139	60.2768	1.5906	Up	3.15092e-05	0.000399307	-	-	-	-	-
Unigene84633_S2_3	1008	59	170	13.2994	40.0405	1.5901	Up	6.25964e-15	2.24248e-13	-	-	GO:0016740//transferase activity	-	gi|171906260|gb|ACB56927.1|/2.89872e-70/glycosyltransferase UGT95A1 [Hieracium pilosella]
Unigene85867_S2_3	805	25	72	7.0564	21.2348	1.58943	Up	4.2688e-07	7.34986e-06	K03595|1|2e-10|64.3|cre:CHLREDRAFT_195534|GTP-binding protein Era	GO:0005622//intracellular	-	-	gi|460373677|ref|XP_004232641.1|/7.93519e-43/PREDICTED: GTP-binding protein ERG-like [Solanum lycopersicum]
CL203.Contig25_S2_1	285	248	714	197.718	594.792	1.58894	Up	1.19332e-57	1.75903e-55	K08770|1|8e-31|129|bdi:100831055|ubiquitin C	-	-	-	gi|1076678|pir||S42643/1.98182e-30/ubiquitin / ribosomal protein S27a - potato (fragment)
Unigene73913_S2_1	1157	132	380	25.9227	77.9761	1.58882	Up	1.83962e-31	1.45073e-29	K06268|1|4e-113|406|mtr:MTR_5g096420|protein phosphatase 3, regulatory subunit	GO:0000325//plant-type vacuole;GO:0005840//ribosome;GO:0031012//extracellular matrix	GO:0046872//metal ion binding	GO:0019932//second-messenger-mediated signaling	gi|462401483|gb|EMJ07040.1|/1.3698e-114/hypothetical protein PRUPE_ppa011040mg [Prunus persica]
CL8896.Contig2_S2_3	403	280	806	157.867	474.834	1.58871	Up	7.74082e-65	1.29771e-62	K02912|1|3e-40|161|pop:POPTR_665064|large subunit ribosomal protein L32e	GO:0030529//ribonucleoprotein complex	GO:0005198//structural molecule activity	GO:0010467//gene expression	gi|224116704|ref|XP_002331857.1|/3.99703e-39/predicted protein [Populus trichocarpa]
Unigene43109_S2_1	1491	49	141	7.4672	22.4519	1.5882	Up	1.3169e-12	3.98173e-11	-	-	-	-	gi|225457188|ref|XP_002280600.1|/1.43706e-109/PREDICTED: microtubule-associated protein TORTIFOLIA1-like [Vitis vinifera]
Unigene62332_S2_1	427	49	141	26.074	78.3976	1.5882	Up	1.3169e-12	3.98009e-11	K14496|1|2e-12|69.3|pop:POPTR_907261|abscisic acid receptor PYR/PYL family	-	GO:0004871//signal transducer activity;GO:0005488//binding	GO:0009755//hormone-mediated signaling pathway	gi|460390986|ref|XP_004241105.1|/7.61137e-14/PREDICTED: abscisic acid receptor PYL6-like [Solanum lycopersicum]
CL12094.Contig4_S2_3	1332	121	348	20.6405	62.0278	1.58744	Up	6.5095e-29	4.64807e-27	K03237|1|1e-132|471|vvi:100250061|translation initiation factor 2 subunit 1	GO:0043234//protein complex	GO:0008135//translation factor activity, nucleic acid binding	GO:0006412//translation	gi|460378959|ref|XP_004235234.1|/3.56896e-133/PREDICTED: eukaryotic translation initiation factor 2 subunit alpha-like [Solanum lycopersicum]
Unigene49089_S2_3	1153	16	46	3.15304	9.47196	1.58692	Up	5.72578e-05	0.000688682	K15075|1|9e-81|298|rcu:RCOM_1489430|DNA repair/transcription protein MET18/MMS19	-	-	-	gi|297743190|emb|CBI36057.3|/4.13707e-87/unnamed protein product [Vitis vinifera]
CL5361.Contig4_S2_3	664	16	46	5.47509	16.4476	1.58692	Up	5.72578e-05	0.000688569	K02896|1|1e-57|220|mtr:MTR_1g061670|large subunit ribosomal protein L24e	GO:0031981//nuclear lumen;GO:0009536//plastid;GO:0015934//large ribosomal subunit;GO:0016020//membrane	GO:0005198//structural molecule activity	GO:0022613//ribonucleoprotein complex biogenesis;GO:0009755//hormone-mediated signaling pathway;GO:0048438//floral whorl development;GO:0010467//gene expression	gi|357440245|ref|XP_003590400.1|/1.51186e-56/60S ribosomal protein L24 [Medicago truncatula]
Unigene91312_S2_3	907	16	46	4.00822	12.041	1.58692	Up	5.72578e-05	0.000688795	K08869|1|1e-78|291|vvi:100244438|aarF domain-containing kinase	-	-	-	gi|225466255|ref|XP_002268353.1|/1.22154e-77/PREDICTED: uncharacterized aarF domain-containing protein kinase 1-like [Vitis vinifera]
CL4242.Contig1_S2_1	1024	95	273	21.0796	63.2957	1.58626	Up	5.36834e-23	2.98853e-21	-	GO:0043231//intracellular membrane-bounded organelle	-	GO:0006915//apoptotic process	gi|460400255|ref|XP_004245651.1|/2.13672e-68/PREDICTED: BAG family molecular chaperone regulator 3-like [Solanum lycopersicum]
CL7825.Contig1_S2_3	651	23	66	8.02761	24.0699	1.58419	Up	1.38504e-06	2.22082e-05	K13210|1|6e-60|228|vvi:100253453|far upstream element-binding protein	-	-	-	gi|359495228|ref|XP_002277528.2|/2.85544e-60/PREDICTED: uncharacterized protein LOC100253453 [Vitis vinifera]
Unigene42506_S2_3	2372	204	585	19.5414	58.5535	1.58322	Up	2.63248e-47	3.22505e-45	K00924|1|3e-168|590|ath:AT2G01450|[EC:2.7.1.-];K14512|2|3e-89|328|pop:POPTR_718188|mitogen-activated protein kinase 6 [EC:2.7.11.24];K04371|3|9e-89|326|ppp:PHYPADRAFT_217865|extracellular signal-regulated kinase 1/2 [EC:2.7.11.24]	-	GO:0004674//protein serine/threonine kinase activity;GO:0000166//nucleotide binding	-	gi|224056591|ref|XP_002298926.1|/0/predicted protein [Populus trichocarpa]
Unigene97493_S2_3	826	30	86	8.25241	24.7189	1.58273	Up	3.49414e-08	6.93912e-07	-	-	-	GO:0009987//cellular process;GO:0065007//biological regulation;GO:0010467//gene expression	gi|225452777|ref|XP_002283284.1|/5.76243e-44/PREDICTED: transcription factor bHLH47-like isoform 1 [Vitis vinifera]
Unigene27499_S2_3	211	96	275	103.378	309.43	1.58168	Up	4.60468e-23	2.57318e-21	K02893|1|1e-12|69.3|gmx:100785534|large subunit ribosomal protein L23Ae	GO:0030529//ribonucleoprotein complex	GO:0003676//nucleic acid binding	-	gi|460408177|ref|XP_004249523.1|/9.28311e-12/PREDICTED: 60S ribosomal protein L23a-like [Solanum lycopersicum]
Unigene76530_S2_3	505	49	140	22.0467	65.8185	1.57793	Up	2.0087e-12	5.98209e-11	-	-	-	-	gi|356517644|ref|XP_003527497.1|/3.84977e-06/PREDICTED: uncharacterized protein LOC100795374 isoform 1 [Glycine max]
Unigene39616_S2_1	530	28	80	12.0039	35.8365	1.57793	Up	1.12584e-07	2.08546e-06	-	-	GO:0016798//hydrolase activity, acting on glycosyl bonds;GO:0043167//ion binding	GO:0044238//primary metabolic process	gi|359359690|gb|AEV41413.1|/1.28305e-66/beta-1,3-glucanase [Hevea brasiliensis]
Unigene1878_S2_3	979	27	77	6.26643	18.6732	1.57526	Up	2.0227e-07	3.61868e-06	K06943|1|3e-136|482|rcu:RCOM_0658890|nucleolar GTP-binding protein	GO:0031224//intrinsic to membrane	GO:0032561//guanyl ribonucleotide binding;GO:0005381//iron ion transmembrane transporter activity	GO:0006826//iron ion transport	gi|460404572|ref|XP_004247755.1|/1.30312e-144/PREDICTED: nucleolar GTP-binding protein 1-like [Solanum lycopersicum]
Unigene14989_S2_1	586	20	57	7.75482	23.0934	1.57432	Up	8.1515e-06	0.000115087	-	-	-	-	gi|357454231|ref|XP_003597396.1|/9.36271e-30/Pumilio-like protein [Medicago truncatula]
Unigene329_S2_1	719	72	205	22.7532	67.6919	1.57291	Up	1.89781e-17	7.96763e-16	-	GO:0043231//intracellular membrane-bounded organelle;GO:0044427//chromosomal part	GO:0003676//nucleic acid binding	GO:0019725//cellular homeostasis	gi|225429797|ref|XP_002282811.1|/3.05203e-32/PREDICTED: uncharacterized protein LOC100261165 [Vitis vinifera]
Unigene38539_S2_1	1318	65	185	11.2057	33.3248	1.57237	Up	6.98426e-16	2.64568e-14	-	GO:0009536//plastid	GO:0016787//hydrolase activity	-	gi|255554308|ref|XP_002518194.1|/1.24632e-138/triacylglycerol lipase, putative [Ricinus communis]
Unigene36094_S2_1	1203	78	222	14.7322	43.8126	1.57237	Up	9.19658e-19	4.18999e-17	-	GO:0044464//cell part	-	-	gi|460392527|ref|XP_004241867.1|/3.79668e-131/PREDICTED: patellin-5-like [Solanum lycopersicum]
Unigene19600_S2_3	218	19	54	19.8032	58.8097	1.57032	Up	1.47503e-05	0.000198243	-	-	-	-	-
CL2950.Contig3_S2_3	1015	82	233	18.3564	54.5006	1.56999	Up	1.40724e-19	6.66853e-18	K13162|1|4e-56|216|pop:POPTR_729865|poly(rC)-binding protein 2/3/4;K12886|2|3e-06|51.2|zma:100193713|heterogeneous nuclear ribonucleoprotein K	-	-	-	gi|460393512|ref|XP_004242353.1|/1.56261e-63/PREDICTED: KH domain-containing protein At4g18375-like [Solanum lycopersicum]
Unigene26920_S2_3	470	132	375	63.8139	189.428	1.56971	Up	1.48586e-30	1.13509e-28	K02885|1|2e-30|129|vvi:100267158|large subunit ribosomal protein L19e	GO:0030529//ribonucleoprotein complex	GO:0005198//structural molecule activity	GO:0010467//gene expression	gi|388493644|gb|AFK34888.1|/1.97144e-29/unknown [Medicago truncatula]
Unigene13631_S2_3	916	138	392	34.2313	101.602	1.56954	Up	7.32326e-32	5.83797e-30	K13195|1|3e-24|110|pop:POPTR_712972|cold-inducible RNA-binding protein;K11294|2|5e-14|76.6|smo:SELMODRAFT_15428|nucleolin;K13044|4|1e-13|75.5|zma:100382653|heterogeneous nuclear ribonucleoprotein A/B/D;K14411|5|2e-13|74.3|pop:POPTR_552695|RNA-binding protein Musashi	-	GO:0005488//binding	GO:0009409//response to cold	gi|460369528|ref|XP_004230614.1|/2.2901e-39/PREDICTED: uncharacterized protein LOC101263853 isoform 1 [Solanum lycopersicum]
Unigene13255_S2_3	578	25	71	9.82769	29.1637	1.56925	Up	6.54218e-07	1.09651e-05	K02135|1|1e-31|134|rcu:RCOM_1460050|F-type H+-transporting ATPase subunit epsilon [EC:3.6.3.14]	GO:0005753//mitochondrial proton-transporting ATP synthase complex;GO:0033178//proton-transporting two-sector ATPase complex, catalytic domain	GO:0015078//hydrogen ion transmembrane transporter activity;GO:0019829//cation-transporting ATPase activity	GO:0006818//hydrogen transport;GO:0006754//ATP biosynthetic process	gi|242129052|gb|ACS83605.1|/1.63981e-31/ATP synthase epsilon subunit 1 [Gossypium hirsutum]
CL12630.Contig1_S2_3	700	25	71	8.11487	24.0809	1.56925	Up	6.54218e-07	1.09677e-05	K10842|1|1e-43|174|vvi:100246771|CDK-activating kinase assembly factor MAT1	-	-	-	gi|449457867|ref|XP_004146669.1|/4.87449e-48/PREDICTED: uncharacterized protein LOC101207027 [Cucumis sativus]
CL1238.Contig2_S2_3	1123	273	775	55.236	163.845	1.56865	Up	2.67966e-61	4.27701e-59	-	-	-	-	gi|225457835|ref|XP_002267135.1|/1.26065e-48/PREDICTED: uncharacterized protein LOC100243726 [Vitis vinifera]
CL743.Contig3_S2_1	1382	43	122	7.06968	20.9587	1.56783	Up	6.46552e-11	1.70263e-09	-	-	-	GO:0043066//negative regulation of apoptotic process	gi|359483518|ref|XP_002272702.2|/0/PREDICTED: apoptosis inhibitor 5-like [Vitis vinifera]
Unigene27245_S2_3	1715	61	173	8.08174	23.9493	1.56725	Up	6.98038e-15	2.49337e-13	-	GO:0043231//intracellular membrane-bounded organelle	-	GO:0009987//cellular process	gi|255566213|ref|XP_002524094.1|/9.60371e-153/conserved hypothetical protein [Ricinus communis]
Unigene85303_S2_3	1207	79	224	14.8717	44.0608	1.56693	Up	7.86664e-19	3.60199e-17	-	GO:0031224//intrinsic to membrane;GO:0009527//plastid outer membrane	GO:0017111//nucleoside-triphosphatase activity;GO:0008320//protein transmembrane transporter activity;GO:0032561//guanyl ribonucleotide binding	GO:0006605//protein targeting;GO:0009207;GO:0051644	gi|225463249|ref|XP_002274573.1|/4.23829e-122/PREDICTED: translocase of chloroplast 34, chloroplastic [Vitis vinifera]
Unigene76482_S2_3	1202	85	241	16.0677	47.6019	1.56685	Up	3.82338e-20	1.85377e-18	K03265|1|2e-61|234|gmx:100813343|peptide chain release factor subunit 1	-	GO:0008079//translation termination factor activity	GO:0006412//translation	gi|356559518|ref|XP_003548046.1|/2.05564e-60/PREDICTED: eukaryotic peptide chain release factor subunit 1-3-like [Glycine max]
CL869.Contig2_S2_1	2565	206	584	18.2482	54.0551	1.56668	Up	1.55158e-46	1.8453e-44	K13181|1|0.0|874|vvi:100255871|ATP-dependent RNA helicase DDX27 [EC:3.6.4.13]	-	GO:0000166//nucleotide binding;GO:0042623//ATPase activity, coupled	-	gi|460385354|ref|XP_004238369.1|/0/PREDICTED: DEAD-box ATP-dependent RNA helicase 28-like [Solanum lycopersicum]
CL1696.Contig1_S2_1	777	18	51	5.2637	15.5833	1.56586	Up	2.6726e-05	0.000343745	K00924|1|4e-104|375|ath:AT5G22850|[EC:2.7.1.-];K01379|3|4e-07|53.5|cme:CMN194C|cathepsin D [EC:3.4.23.5]	GO:0044464//cell part	GO:0004175//endopeptidase activity	GO:0019538//protein metabolic process	gi|460411188|ref|XP_004250996.1|/4.05303e-105/PREDICTED: aspartic proteinase-like protein 2-like [Solanum lycopersicum]
Unigene15475_S2_1	584	42	119	16.3409	48.3777	1.56586	Up	1.15408e-10	2.96663e-09	K06287|1|2e-58|223|pop:POPTR_869041|septum formation protein	GO:0009536//plastid	-	-	gi|460373194|ref|XP_004232406.1|/1.56174e-61/PREDICTED: maf-like protein DDB_G0281937-like [Solanum lycopersicum]
Unigene93163_S2_3	1130	30	85	6.03229	17.8588	1.56586	Up	5.34094e-08	1.03323e-06	-	-	GO:0016741	GO:0010467//gene expression;GO:0006730//one-carbon metabolic process	gi|460399904|ref|XP_004245476.1|/5.18062e-151/PREDICTED: 37S ribosomal protein S22, mitochondrial-like [Solanum lycopersicum]
CL6533.Contig1_S2_1	1000	60	170	13.633	40.3609	1.56586	Up	1.24148e-14	4.34761e-13	K00026|1|2e-113|407|rcu:RCOM_1471880|malate dehydrogenase [EC:1.1.1.37]	-	GO:0016615//malate dehydrogenase activity	GO:0044238//primary metabolic process;GO:0043648//dicarboxylic acid metabolic process	gi|255547385|ref|XP_002514750.1|/2.32164e-112/malate dehydrogenase, putative [Ricinus communis]
Unigene13683_S2_3	865	123	348	32.3094	95.5157	1.56379	Up	2.53846e-28	1.76442e-26	K14498|1|2e-77|287|osa:4333017|serine/threonine-protein kinase SRK2 [EC:2.7.11.1]	-	GO:0004672//protein kinase activity;GO:0032559	GO:0006464//cellular protein modification process	gi|115453347|ref|NP_001050274.1|/2.14416e-76/Os03g0390200 [Oryza sativa Japonica Group]
Unigene74495_S2_1	1156	355	1004	69.7766	206.199	1.56322	Up	1.715e-78	3.60008e-76	K00011|1|5e-137|485|ath:AT2G37790|aldehyde reductase [EC:1.1.1.21];K00002|2|2e-129|460|osa:4338987|alcohol dehydrogenase (NADP+) [EC:1.1.1.2];K08243|3|2e-62|238|gmx:547911|6'-deoxychalcone synthase [EC:2.3.1.170]	GO:0043231//intracellular membrane-bounded organelle;GO:0044444//cytoplasmic part	GO:0050661//NADP binding;GO:0004033//aldo-keto reductase (NADP) activity	GO:0006970//response to osmotic stress;GO:0008152//metabolic process	gi|388520373|gb|AFK48248.1|/2.64865e-142/unknown [Lotus japonicus]
Unigene6102_S2_3	1300	58	164	10.1373	29.951	1.56293	Up	3.9284e-14	1.33178e-12	K04733|1|9e-55|212|smo:SELMODRAFT_159261|interleukin-1 receptor-associated kinase 4 [EC:2.7.11.1];K13430|2|4e-53|207|sbi:SORBI_04g020990|serine/threonine-protein kinase PBS1 [EC:2.7.11.1]	-	GO:0004672//protein kinase activity;GO:0032559	GO:0006464//cellular protein modification process	gi|460372341|ref|XP_004231989.1|/4.47155e-165/PREDICTED: proline-rich receptor-like protein kinase PERK2-like [Solanum lycopersicum]
CL370.Contig3_S2_3	941	420	1187	101.414	299.483	1.56222	Up	2.2275e-92	5.47614e-90	K02997|1|1e-96|350|rcu:RCOM_0855200|small subunit ribosomal protein S9e	GO:0030529//ribonucleoprotein complex	GO:0003723//RNA binding;GO:0005198//structural molecule activity	GO:0010467//gene expression	gi|146403788|gb|ABQ32300.1|/1.92472e-97/putative 40S ribosomal protein S9 [Artemisia annua]
Unigene19577_S2_3	539	23	65	9.69568	28.631	1.56216	Up	2.12246e-06	3.29995e-05	-	-	GO:0005488//binding	-	gi|225456942|ref|XP_002281490.1|/5.39901e-44/PREDICTED: FKBP12-interacting protein of 37 kDa [Vitis vinifera]
CL8345.Contig1_S2_3	511	46	130	20.4539	60.3996	1.56216	Up	1.73267e-11	4.78107e-10	-	-	-	-	gi|470120943|ref|XP_004296545.1|/7.07091e-32/PREDICTED: uncharacterized protein LOC101311560 isoform 1 [Fragaria vesca subsp. vesca]
CL2774.Contig1_S2_1	1016	51	144	11.4055	33.6496	1.56086	Up	1.46475e-12	4.41238e-11	K00100|1|6e-32|136|olu:OSTLU_36252|[EC:1.1.1.-];K00218|2|1e-26|118|ppp:PHYPADRAFT_217750|protochlorophyllide reductase [EC:1.3.1.33]	GO:0009536//plastid	GO:0016628//oxidoreductase activity, acting on the CH-CH group of donors, NAD or NADP as acceptor	GO:0008152//metabolic process	gi|225426446|ref|XP_002274932.1|/3.43303e-111/PREDICTED: short-chain dehydrogenase TIC 32, chloroplastic isoform 1 [Vitis vinifera]
Unigene80631_S2_1	474	17	48	8.14911	24.0422	1.56086	Up	4.84952e-05	0.000592826	K00001|1|6e-56|214|vvi:100232854|alcohol dehydrogenase [EC:1.1.1.1]	GO:0044424//intracellular part	GO:0046914//transition metal ion binding;GO:0016616//oxidoreductase activity, acting on the CH-OH group of donors, NAD or NADP as acceptor	GO:0008152//metabolic process	gi|1401037|dbj|BAA07911.1|/1.7926e-57/alcohol dehydrogenases homologous [Lactuca sativa]
Unigene39696_S2_1	590	17	48	6.54691	19.3153	1.56086	Up	4.84952e-05	0.000592727	K07056|1|1e-68|167|vvi:100262613|16S rRNA (cytidine1402-2'-O)-methyltransferase [EC:2.1.1.198]	GO:0043231//intracellular membrane-bounded organelle	GO:0008171//O-methyltransferase activity	GO:0000451//rRNA 2'-O-methylation	gi|302142558|emb|CBI19761.3|/1.62381e-67/unnamed protein product [Vitis vinifera]
Unigene82505_S2_1	538	17	48	7.1797	21.1822	1.56086	Up	4.84952e-05	0.000592925	-	-	GO:0016787//hydrolase activity	GO:0044238//primary metabolic process	gi|462406599|gb|EMJ12063.1|/9.27362e-20/hypothetical protein PRUPE_ppa015053mg [Prunus persica]
Unigene68250_S2_3	1624	111	313	15.5302	45.7583	1.55896	Up	1.59379e-25	9.7791e-24	K14782|1|2e-129|461|vvi:100249550|protein AATF/BFR2	GO:0043231//intracellular membrane-bounded organelle	-	-	gi|359489285|ref|XP_002272856.2|/1.25458e-130/PREDICTED: uncharacterized protein LOC100249550 [Vitis vinifera]
Unigene320_S2_3	856	66	186	17.519	51.5882	1.55812	Up	9.05976e-16	3.41072e-14	K11094|1|3e-75|280|aly:ARALYDRAFT_320780|U2 small nuclear ribonucleoprotein B''	GO:0016604//nuclear body	GO:0003676//nucleic acid binding	GO:0000245//spliceosomal complex assembly	gi|169589|gb|AAA33847.1|/3.81285e-78/spliceosomal protein [Solanum tuberosum]
Unigene13225_S2_1	1095	174	490	36.1056	106.241	1.55705	Up	5.60006e-39	5.47021e-37	K12116|1|6e-129|458|vvi:100255972|flavin-binding kelch repeat F-box protein 1	-	GO:0005488//binding;GO:0060089	GO:0009416//response to light stimulus;GO:0019941//modification-dependent protein catabolic process;GO:0009908//flower development;GO:0048511//rhythmic process;GO:0023052//signaling;GO:0006351//transcription, DNA-dependent	gi|309256357|gb|ADO61006.1|/2.22415e-135/flavin-binding kelch repeat F-box 1 [Helianthus annuus]
Unigene26928_S2_3	891	59	166	15.0457	44.2325	1.55575	Up	3.35166e-14	1.14154e-12	-	-	-	-	gi|460382935|ref|XP_004237191.1|/1.32334e-28/PREDICTED: miraculin-like [Solanum lycopersicum]
Unigene26849_S2_3	712	492	1384	157.009	461.496	1.55547	Up	9.86262e-107	2.93718e-104	K02900|1|2e-74|276|vvi:100250874|large subunit ribosomal protein L27Ae	GO:0030529//ribonucleoprotein complex	GO:0005198//structural molecule activity	GO:0010467//gene expression	gi|224107783|ref|XP_002314599.1|/2.05382e-73/predicted protein [Populus trichocarpa]
CL149.Contig3_S2_3	1541	53	149	7.8147	22.9559	1.5546	Up	7.01278e-13	2.16321e-11	-	-	-	-	gi|460411493|ref|XP_004251145.1|/3.50355e-175/PREDICTED: uncharacterized protein LOC101261883 [Solanum lycopersicum]
CL202.Contig3_S2_1	168	37	104	50.0417	146.972	1.55434	Up	2.09992e-09	4.77623e-08	-	-	-	-	-
Unigene27750_S2_1	813	904	2540	252.649	741.745	1.55379	Up	5.95148e-194	3.0705e-191	-	GO:0043231//intracellular membrane-bounded organelle	GO:0005515//protein binding	GO:0044267//cellular protein metabolic process	gi|359484668|ref|XP_003633142.1|/1.75979e-37/PREDICTED: uncharacterized protein LOC100855207 [Vitis vinifera]
Unigene84475_S2_3	607	183	514	68.5018	201.042	1.55328	Up	1.14704e-40	1.17694e-38	-	-	-	-	gi|462415049|gb|EMJ19786.1|/1.14155e-09/hypothetical protein PRUPE_ppa013270mg [Prunus persica]
CL5733.Contig1_S2_3	1041	146	410	31.867	93.5071	1.55301	Up	9.1645e-33	7.48495e-31	K13989|1|2e-120|430|gmx:100791885|Derlin-2/3	GO:0031224//intrinsic to membrane;GO:0031090//organelle membrane;GO:0043231//intracellular membrane-bounded organelle	-	GO:0019538//protein metabolic process;GO:0050896//response to stimulus	gi|460373844|ref|XP_004232723.1|/2.92028e-121/PREDICTED: derlin-2.2-like isoform 1 [Solanum lycopersicum]
CL4046.Contig2_S2_1	667	230	645	78.3504	229.586	1.55102	Up	1.70592e-50	2.2559e-48	-	GO:0000325//plant-type vacuole;GO:0031090//organelle membrane	-	GO:0009850//auxin metabolic process;GO:0000902//cell morphogenesis;GO:0006568//tryptophan metabolic process;GO:0009832//plant-type cell wall biogenesis	gi|460385238|ref|XP_004238311.1|/7.81055e-101/PREDICTED: auxin-induced protein 5NG4-like [Solanum lycopersicum]
CL3666.Contig1_S2_3	1521	589	1651	87.9884	257.709	1.55036	Up	2.36538e-126	8.53646e-124	K01265|1|9e-89|325|olu:OSTLU_28526|methionyl aminopeptidase [EC:3.4.11.18]	-	GO:0008238//exopeptidase activity;GO:0008237//metallopeptidase activity	GO:0019538//protein metabolic process	gi|462400945|gb|EMJ06502.1|/1.95381e-178/hypothetical protein PRUPE_ppa006778mg [Prunus persica]
CL767.Contig2_S2_3	748	71	199	21.5673	63.163	1.55023	Up	1.17628e-16	4.67075e-15	K02218|1|2e-117|419|pop:POPTR_831950|casein kinase 1 [EC:2.7.11.1]	-	GO:0004672//protein kinase activity;GO:0032559	GO:0006464//cellular protein modification process	gi|224091248|ref|XP_002309212.1|/2.1392e-116/predicted protein [Populus trichocarpa]
Unigene85091_S2_3	1517	161	451	24.1146	70.5834	1.54942	Up	9.23008e-36	8.23636e-34	-	GO:0009528//plastid inner membrane	-	-	gi|462401175|gb|EMJ06732.1|/2.9861e-78/hypothetical protein PRUPE_ppa008522mg [Prunus persica]
Unigene20399_S2_3	880	45	126	11.619	33.9938	1.54878	Up	4.69274e-11	1.24744e-09	-	GO:0043231//intracellular membrane-bounded organelle	-	-	gi|225426615|ref|XP_002280751.1|/1.91364e-56/PREDICTED: uncharacterized protein LOC100266795 isoform 1 [Vitis vinifera]
Unigene76148_S2_3	409	95	266	52.7764	154.408	1.54878	Up	9.91812e-22	5.19379e-20	-	-	-	-	-
Unigene6431_S2_1	632	25	70	8.98798	26.2962	1.54878	Up	9.99284e-07	1.63266e-05	-	-	-	-	gi|462421722|gb|EMJ25985.1|/7.66785e-15/hypothetical protein PRUPE_ppa023884mg, partial [Prunus persica]
Unigene85427_S2_3	929	40	112	9.78326	28.6229	1.54878	Up	5.59386e-10	1.35073e-08	-	GO:0043231//intracellular membrane-bounded organelle	GO:0003676//nucleic acid binding	GO:0006259//DNA metabolic process;GO:0006351//transcription, DNA-dependent	gi|460410681|ref|XP_004250750.1|/1.71987e-66/PREDICTED: single-stranded DNA-bindig protein WHY2, mitochondrial-like isoform 2 [Solanum lycopersicum]
CL2737.Contig3_S2_1	350	25	70	16.2297	47.4834	1.54878	Up	9.99284e-07	1.6323e-05	-	-	-	-	-
CL12201.Contig1_S2_3	1501	50	140	7.56883	22.1441	1.54878	Up	3.95956e-12	1.1534e-10	-	-	-	-	gi|296090406|emb|CBI40225.3|/2.73758e-92/unnamed protein product [Vitis vinifera]
Unigene44736_S2_3	624	30	84	10.9239	31.96	1.54878	Up	8.1408e-08	1.53712e-06	K00948|1|6e-96|347|pop:POPTR_665011|ribose-phosphate pyrophosphokinase [EC:2.7.6.1]	GO:0009536//plastid	GO:0046872//metal ion binding;GO:0016778;GO:0032559	GO:0009124//nucleoside monophosphate biosynthetic process;GO:0006796//phosphate-containing compound metabolic process	gi|462414561|gb|EMJ19298.1|/5.54736e-95/hypothetical protein PRUPE_ppa006631mg [Prunus persica]
CL4369.Contig1_S2_3	2434	497	1390	46.3954	135.583	1.54712	Up	2.33522e-106	6.8707e-104	-	GO:0043231//intracellular membrane-bounded organelle	GO:0016741	GO:0006730//one-carbon metabolic process	gi|225427524|ref|XP_002265127.1|/0/PREDICTED: probable methyltransferase PMT20 [Vitis vinifera]
CL2733.Contig3_S2_1	1945	98	274	11.4484	33.4459	1.54668	Up	2.6948e-22	1.44845e-20	-	-	GO:0005548//phospholipid transporter activity	GO:0051234//establishment of localization;GO:0009791//post-embryonic development	gi|460406502|ref|XP_004248702.1|/4.82963e-180/PREDICTED: uncharacterized protein LOC101262154 [Solanum lycopersicum]
Unigene44083_S2_3	849	34	95	9.09935	26.5661	1.54575	Up	1.20186e-08	2.52581e-07	K15336|1|4e-42|169|vvi:100259391|tRNA (cytosine38-C5)-methyltransferase [EC:2.1.1.204]	GO:0009536//plastid	-	-	gi|456722993|gb|AGG38110.1|/7.01953e-117/maternal effect embryo arrest 40 protein [Dimocarpus longan]
Unigene1372_S2_1	1198	24	67	4.55191	13.2779	1.54448	Up	1.79883e-06	2.83163e-05	-	-	-	-	gi|255547167|ref|XP_002514641.1|/8.02432e-57/transcription factor, putative [Ricinus communis]
CL11012.Contig1_S2_3	579	24	67	9.41829	27.4731	1.54448	Up	1.79883e-06	2.83102e-05	K00868|1|4e-49|192|mtr:MTR_5g079730|pyridoxine kinase [EC:2.7.1.35]	-	GO:0016301//kinase activity	GO:0006972//hyperosmotic response;GO:0010053//root epidermal cell differentiation;GO:0006796//phosphate-containing compound metabolic process;GO:0008615//pyridoxine biosynthetic process	gi|388499584|gb|AFK37858.1|/1.14562e-48/unknown [Lotus japonicus]
Unigene13774_S2_1	1295	392	1094	68.779	200.567	1.54404	Up	7.27576e-84	1.61524e-81	-	GO:0009536//plastid	-	-	gi|81301568|ref|YP_398865.1|/1.35072e-12/hypothetical protein NitoCp030 [Nicotiana tomentosiformis]
Unigene19622_S2_1	585	19	53	7.37967	21.5096	1.54335	Up	2.2598e-05	0.00029453	K07447|1|1e-20|97.4|vvi:100266792|putative holliday junction resolvase [EC:3.1.-.-]	-	-	-	gi|449452328|ref|XP_004143911.1|/7.94442e-21/PREDICTED: putative Holliday junction resolvase-like isoform 2 [Cucumis sativus]
Unigene24925_S2_1	437	19	53	9.87897	28.7943	1.54335	Up	2.2598e-05	0.000294582	-	-	-	-	-
Unigene73576_S2_1	2322	696	1941	68.1062	198.461	1.543	Up	3.47368e-147	1.39827e-144	K06943|1|0.0|980|vvi:100254321|nucleolar GTP-binding protein	-	GO:0032561//guanyl ribonucleotide binding	-	gi|359487032|ref|XP_002265178.2|/0/PREDICTED: nucleolar GTP-binding protein 1-like [Vitis vinifera]
Unigene25523_S2_1	615	52	145	19.2118	55.9763	1.54283	Up	1.89227e-12	5.65374e-11	-	-	-	-	gi|302143740|emb|CBI22601.3|/6.24543e-27/unnamed protein product [Vitis vinifera]
Unigene27809_S2_3	1849	3320	9257	407.982	1188.63	1.54272	Up	0	0	K01611|1|7e-144|509|pop:POPTR_566714|S-adenosylmethionine decarboxylase [EC:4.1.1.50]	-	GO:0016831//carboxy-lyase activity	GO:0006596//polyamine biosynthetic process	gi|224108597|ref|XP_002314904.1|/9.8673e-143/predicted protein [Populus trichocarpa]
CL702.Contig1_S2_3	1065	181	504	38.6161	112.355	1.54079	Up	1.85703e-39	1.83106e-37	-	GO:0009536//plastid	-	-	gi|255571041|ref|XP_002526471.1|/1.64662e-103/pentatricopeptide repeat-containing protein, putative [Ricinus communis]
Unigene42727_S2_3	1707	51	142	6.78853	19.75	1.54068	Up	3.3687e-12	9.85207e-11	K00975|1|0.0|805|vvi:100241983|glucose-1-phosphate adenylyltransferase [EC:2.7.7.27]	GO:0009536//plastid	GO:0070566//adenylyltransferase activity;GO:0032559	GO:0005982//starch metabolic process;GO:0005977//glycogen metabolic process	gi|462419457|gb|EMJ23720.1|/0/hypothetical protein PRUPE_ppa004135mg [Prunus persica]
Unigene27190_S2_3	1544	443	1233	65.1922	189.595	1.54015	Up	6.0786e-94	1.5356e-91	-	-	-	GO:0048827//phyllome development;GO:0009987//cellular process;GO:0050789//regulation of biological process	gi|341657334|gb|ADN92994.2|/2.19121e-76/TCP family transcription factor TCP4 [Ipomoea nil]
CL3698.Contig2_S2_1	480	83	231	39.2895	114.257	1.54007	Up	6.31524e-19	2.90434e-17	K11099|1|7e-36|147|mtr:MTR_7g104930|small nuclear ribonucleoprotein G	GO:0030529//ribonucleoprotein complex;GO:0031981//nuclear lumen	GO:0005488//binding	-	gi|460388139|ref|XP_004239727.1|/2.32996e-36/PREDICTED: probable small nuclear ribonucleoprotein G-like isoform 1 [Solanum lycopersicum]
CL12002.Contig2_S2_3	981	23	64	5.32719	15.489	1.53979	Up	3.24072e-06	4.89724e-05	K15176|1|4e-09|60.5|smo:SELMODRAFT_161156|RNA polymerase-associated protein CTR9;K09667|3|1e-07|55.5|smo:SELMODRAFT_452925|polypeptide N-acetylglucosaminyltransferase [EC:2.4.1.-];K09553|5|4e-07|53.9|cme:CMR299C|stress-induced-phosphoprotein 1	GO:0005576//extracellular region	-	-	gi|460394923|ref|XP_004243039.1|/2.81184e-139/PREDICTED: tetratricopeptide repeat protein 27 homolog [Solanum lycopersicum]
CL12151.Contig1_S2_3	763	32	89	9.52938	27.6934	1.53909	Up	3.85284e-08	7.61638e-07	K03120|1|1e-101|367|osa:4333619|transcription initiation factor TFIID TATA-box-binding protein	GO:0043231//intracellular membrane-bounded organelle	GO:0003676//nucleic acid binding;GO:0001071//nucleic acid binding transcription factor activity;GO:0016628//oxidoreductase activity, acting on the CH-CH group of donors, NAD or NADP as acceptor	GO:0006352//DNA-dependent transcription, initiation	gi|115454423|ref|NP_001050812.1|/1.30955e-100/Os03g0657000 [Oryza sativa Japonica Group]
Unigene548_S2_1	768	41	114	12.13	35.2416	1.53869	Up	4.75308e-10	1.15725e-08	-	-	-	-	gi|359473903|ref|XP_002271391.2|/2.54091e-27/PREDICTED: protein SPA1-RELATED 2-like, partial [Vitis vinifera]
Unigene12286_S2_3	876	18	50	4.66883	13.5512	1.53729	Up	4.09416e-05	0.000509326	K11373|1|1e-112|404|vvi:100247912|elongator complex protein 1	-	-	GO:0009887//organ morphogenesis;GO:0003006//developmental process involved in reproduction;GO:0040007//growth;GO:0008033//tRNA processing	gi|460388241|ref|XP_004239777.1|/1.21315e-111/PREDICTED: elongator complex protein 1-like [Solanum lycopersicum]
Unigene20254_S2_3	811	18	50	5.04302	14.6373	1.53729	Up	4.09416e-05	0.000509413	K00750|1|8e-138|487|rcu:RCOM_0138290|glycogenin glucosyltransferase [EC:2.4.1.186]	-	GO:0035251//UDP-glucosyltransferase activity	-	gi|255570396|ref|XP_002526157.1|/9.63041e-137/glycogenin, putative [Ricinus communis]
Unigene92675_S2_3	377	54	150	32.5456	94.4629	1.53729	Up	9.04188e-13	2.77162e-11	-	-	-	-	-
Unigene76718_S2_3	883	45	125	11.5795	33.6094	1.53729	Up	7.11264e-11	1.86767e-09	K14834|1|1e-70|264|vvi:100263319|nucleolar complex protein 3	-	-	-	gi|297736168|emb|CBI24206.3|/1.52722e-69/unnamed protein product [Vitis vinifera]
CL8126.Contig1_S2_1	560	27	75	10.9551	31.7969	1.53729	Up	4.70732e-07	8.04439e-06	-	-	-	-	gi|460399679|ref|XP_004245364.1|/1.18358e-07/PREDICTED: uncharacterized protein LOC101259561 [Solanum lycopersicum]
Unigene42480_S2_3	2171	49	136	5.12833	14.8727	1.53611	Up	1.06811e-11	3.00157e-10	K03879|1|3e-65|248|rcu:RCOM_2033430|NADH-ubiquinone oxidoreductase chain 2 [EC:1.6.5.3]	GO:0043231//intracellular membrane-bounded organelle;GO:0044425//membrane part	GO:0050136//NADH dehydrogenase (quinone) activity	GO:0022904//respiratory electron transport chain	gi|357436153|ref|XP_003588352.1|/1.28521e-128/NADH dehydrogenase subunit [Medicago truncatula]
CL8689.Contig1_S2_3	1125	80	222	16.1576	46.8503	1.53584	Up	3.52094e-18	1.5511e-16	K14561|1|1e-133|474|vvi:100248284|U3 small nucleolar ribonucleoprotein protein IMP4	GO:0043231//intracellular membrane-bounded organelle;GO:0032991//macromolecular complex	GO:0016876//ligase activity, forming aminoacyl-tRNA and related compounds;GO:0032559	GO:0010467//gene expression	gi|225449863|ref|XP_002265279.1|/1.83634e-132/PREDICTED: U3 small nucleolar ribonucleoprotein protein IMP4 [Vitis vinifera]
Unigene13752_S2_3	526	84	233	36.2855	105.168	1.53523	Up	5.37708e-19	2.48223e-17	K13525|1|2e-51|199|pop:POPTR_836228|transitional endoplasmic reticulum ATPase	-	GO:0032559;GO:0042623//ATPase activity, coupled	-	gi|381145559|gb|AFF59215.1|/4.65448e-53/cell division cycle protein 48 [Camellia sinensis]
Unigene13598_S2_3	1251	127	352	23.0667	66.8031	1.5341	Up	7.01984e-28	4.80187e-26	-	-	-	-	gi|460372024|ref|XP_004231834.1|/2.25192e-57/PREDICTED: uncharacterized protein LOC101258805 [Solanum lycopersicum]
Unigene92377_S2_3	450	26	72	13.128	37.9867	1.53284	Up	8.45918e-07	1.39673e-05	K02913|1|3e-22|102|vvi:100244166|large subunit ribosomal protein L33	GO:0043231//intracellular membrane-bounded organelle;GO:0030529//ribonucleoprotein complex	GO:0005198//structural molecule activity	GO:0010467//gene expression	gi|297736934|emb|CBI26135.3|/2.98091e-21/unnamed protein product [Vitis vinifera]
Unigene1432_S2_3	1339	26	72	4.41197	12.7663	1.53284	Up	8.45918e-07	1.39641e-05	K04733|1|5e-44|177|smo:SELMODRAFT_159261|interleukin-1 receptor-associated kinase 4 [EC:2.7.11.1];K00924|3|1e-42|172|osa:4333912|[EC:2.7.1.-];K13415|4|1e-42|172|aly:ARALYDRAFT_912402|protein brassinosteroid insensitive 1 [EC:2.7.10.1 2.7.11.1]	GO:0031224//intrinsic to membrane;GO:0005618//cell wall;GO:0009532//plastid stroma;GO:0031410//cytoplasmic vesicle	GO:0004672//protein kinase activity;GO:0016628//oxidoreductase activity, acting on the CH-CH group of donors, NAD or NADP as acceptor;GO:0032559	GO:0007167//enzyme linked receptor protein signaling pathway;GO:0006464//cellular protein modification process	gi|225424079|ref|XP_002282768.1|/1.34908e-172/PREDICTED: probable inactive leucine-rich repeat receptor-like protein kinase At1g66830 [Vitis vinifera]
CL3653.Contig1_S2_3	2430	81	224	7.57387	21.8853	1.53086	Up	2.9957e-18	1.32369e-16	K01103|1|0.0|1113|vvi:100244966|6-phosphofructo-2-kinase / fructose-2,6-bisphosphatase [EC:2.7.1.105 3.1.3.46]	GO:0044444//cytoplasmic part;GO:0016020//membrane	GO:0008443//phosphofructokinase activity;GO:0019203//carbohydrate phosphatase activity;GO:0032559	GO:0006000//fructose metabolic process	gi|225434528|ref|XP_002276394.1|/0/PREDICTED: 6-phosphofructo-2-kinase/fructose-2,6-biphosphatase 3 [Vitis vinifera]
Unigene882_S2_1	358	17	47	10.7896	31.1693	1.53048	Up	7.42828e-05	0.000876193	-	-	-	-	-
Unigene84484_S2_3	200	17	47	19.3134	55.793	1.53048	Up	7.42828e-05	0.000876475	-	-	-	-	-
Unigene45593_S2_3	393	17	47	9.82869	28.3934	1.53048	Up	7.42828e-05	0.000876334	-	GO:0043231//intracellular membrane-bounded organelle	-	GO:0008152//metabolic process	gi|225463049|ref|XP_002268107.1|/1.22983e-11/PREDICTED: uncharacterized methyltransferase At2g41040, chloroplastic [Vitis vinifera]
Unigene80630_S2_1	619	59	163	21.6571	62.5185	1.52944	Up	1.16122e-13	3.81831e-12	-	GO:0009536//plastid	-	-	gi|460396125|ref|XP_004243629.1|/2.10835e-54/PREDICTED: pentatricopeptide repeat-containing protein At3g59040-like [Solanum lycopersicum]
CL12753.Contig1_S2_3	496	21	58	9.62004	27.7625	1.52902	Up	1.05469e-05	0.000145705	K15397|1|7e-35|144|aly:ARALYDRAFT_494971|3-ketoacyl-CoA synthase [EC:2.3.1.-]	GO:0044464//cell part	GO:0016747//transferase activity, transferring acyl groups other than amino-acyl groups	GO:0006629//lipid metabolic process;GO:0009314//response to radiation;GO:0006950//response to stress	gi|255571681|ref|XP_002526784.1|/3.23198e-63/acyltransferase, putative [Ricinus communis]
Unigene27922_S2_1	710	46	127	14.7211	42.4675	1.52848	Up	6.03764e-11	1.59338e-09	-	-	-	-	gi|449460363|ref|XP_004147915.1|/7.59913e-20/PREDICTED: uncharacterized protein LOC101215701 [Cucumis sativus]
CL6998.Contig2_S2_3	935	50	138	12.1506	35.0412	1.52802	Up	9.06946e-12	2.56936e-10	-	-	GO:0005488//binding	GO:0006605//protein targeting;GO:0009606//tropism	gi|359479329|ref|XP_002273250.2|/1.32187e-90/PREDICTED: vacuolar protein sorting-associated protein 41 homolog [Vitis vinifera]
CL12007.Contig2_S2_3	553	166	458	68.206	196.631	1.52752	Up	1.42398e-35	1.26912e-33	-	GO:0016020//membrane;GO:0005618//cell wall	GO:0004857//enzyme inhibitor activity	GO:0001906//cell killing;GO:0006952//defense response	gi|11387188|sp|P82659.1|DFSD2_HELAN/7.04195e-34/RecName: Full=Defensin SD2; AltName: Full=Flower-specific gamma-thionin; Flags: Precursor
Unigene84788_S2_3	1376	136	375	22.4574	64.703	1.52664	Up	2.1347e-29	1.5639e-27	-	-	-	-	gi|297851796|ref|XP_002893779.1|/2.7551e-35/hypothetical protein ARALYDRAFT_890952 [Arabidopsis lyrata subsp. lyrata]
Unigene14548_S2_1	643	37	102	13.0747	37.6618	1.52633	Up	4.83328e-09	1.0551e-07	-	-	-	-	gi|351723633|ref|NP_001236262.1|/1.49191e-45/guanylyl cyclase [Glycine max]
Unigene62912_S2_1	894	86	237	21.8575	62.9394	1.52583	Up	3.8905e-19	1.80508e-17	-	-	-	-	gi|224065162|ref|XP_002301695.1|/6.59053e-36/predicted protein [Populus trichocarpa]
Unigene24039_S2_3	318	20	55	14.2903	41.0627	1.52279	Up	1.90558e-05	0.000251358	K03696|1|2e-09|58.5|vvi:100250896|ATP-dependent Clp protease ATP-binding subunit ClpC	-	-	-	gi|462406120|gb|EMJ11584.1|/3.64728e-08/hypothetical protein PRUPE_ppa001062mg [Prunus persica]
CL1522.Contig5_S2_3	553	28	77	11.5046	33.058	1.52279	Up	3.981e-07	6.88183e-06	K01900|1|2e-57|219|vvi:100248061|succinyl-CoA synthetase beta subunit [EC:6.2.1.4 6.2.1.5]	GO:0043231//intracellular membrane-bounded organelle	GO:0046914//transition metal ion binding;GO:0004774//succinate-CoA ligase activity;GO:0032559	GO:0010038//response to metal ion	gi|225438067|ref|XP_002275953.1|/1.74856e-56/PREDICTED: succinyl-CoA ligase [ADP-forming] subunit beta, mitochondrial [Vitis vinifera]
Unigene17291_S2_3	332	64	176	43.8007	125.86	1.52279	Up	1.49374e-14	5.18885e-13	K14484|1|7e-09|57.0|aly:ARALYDRAFT_887587|auxin-responsive protein IAA	-	-	-	gi|462397247|gb|EMJ03046.1|/4.09685e-15/hypothetical protein PRUPE_ppa011843mg [Prunus persica]
CL2048.Contig1_S2_3	740	24	66	7.36918	21.175	1.52279	Up	2.73736e-06	4.18231e-05	K07910|1|2e-89|326|vvi:100267442|Ras-related protein Rab-18;K07976|3|3e-89|325|ath:AT5G03530|Rab family, other	GO:0043234//protein complex;GO:0042579//microbody	GO:0043169//cation binding;GO:0004620//phospholipase activity;GO:0032029;GO:0032561//guanyl ribonucleotide binding;GO:0004721//phosphoprotein phosphatase activity	GO:0006810//transport;GO:0035556//intracellular signal transduction;GO:0006351//transcription, DNA-dependent;GO:0006464//cellular protein modification process	gi|225441147|ref|XP_002267276.1|/2.43562e-88/PREDICTED: ras-related protein RABC2a [Vitis vinifera]
CL2122.Contig1_S2_1	829	28	77	7.67437	22.052	1.52279	Up	3.981e-07	6.88021e-06	K02965|1|1e-11|68.6|ath:AT5G47320|small subunit ribosomal protein S19;K14787|2|4e-10|63.5|smo:SELMODRAFT_182522|multiple RNA-binding domain-containing protein 1;K14411|3|4e-10|63.5|vvi:100257917|RNA-binding protein Musashi	-	GO:0003676//nucleic acid binding	-	gi|296087958|emb|CBI35241.3|/5.18385e-109/unnamed protein product [Vitis vinifera]
CL9496.Contig2_S2_3	620	20	55	7.32956	21.0612	1.52279	Up	1.90558e-05	0.000251313	K07213|1|1e-10|64.7|bdi:100823139|copper chaperone	GO:0016020//membrane	GO:0043169//cation binding	GO:0006812//cation transport;GO:0009408//response to heat	gi|462397226|gb|EMJ03025.1|/2.74084e-70/hypothetical protein PRUPE_ppa012801mg [Prunus persica]
[truncated: 2,678 more rows]
