# Supplementary material for: A transcriptomic analysis of Chrysanthemum nankingense provides insights into the basis of low temperature tolerance
Source: BMC Genomics. 2014 Oct 3;15(1):844. doi: 10.1186/1471-2164-15-844 (PMC4197275; doi:10.1186/1471-2164-15-844)
Supplement: Supplementary file 10 — Additional file 10: Table S7: Genes differentially transcribed in the comparison between libraries A and C1. The criteria applied for assigning significance were: P-value < 0.05, FDR ≤ 0.001, and estimated absolute |log2Ratio(C1/A)| ≥1. Genes listed in descending order of absolute |log2Ratio(C1/A)|. GeneIDs retrieved from the Chrysanthemum nankingense Reference Sequence Database. Annotation of unigene sequences performed using BlastX (E <10). The “GeneLength” column gives the length of exon sequence. A- and C1-expression: frequency of unigene transcripts in libraries A and C1, respectively. A- and C1-RPKM: reads per kb per million reads for each unigene in libraries A and C1, respectively. Log2Ratio(C1/A): the ratio between the RPKM in A and the RPKM in C1. Up-Down-Regulation (C1/A), P-value and FDR of each gene are also shown. KEGG: annotation according to the KEGG database by BLAST. Blast nr: identification of homologues in GenBank. GO Component, GO Function and Go Process: ontology information of Cellular Components, Molecular Function and Biological Processes of Gene-corresponding GO terms. “-”: no hit. (XLSX 53 KB) [file 12864_2014_6537_MOESM10_ESM.xlsx]

## Sheet: Additional file 10
GeneID	Gene_length	A-Expression	C1-Expression	A-RPKM	C1-RPKM	log2 Ratio(C1/A)	Up-Down-Regulation(C1/A)	P-value	FDR	KEGG Orthology	GO Component	GO Function	GO Process	Blast nr
Unigene24779_S2_1	261	0	23	0.01	20.0398	10.9687	Up	2.13728e-07	3.49695e-05	-	-	-	-	-
CL4444.Contig1_S2_1	221	0	19	0.01	19.5509	10.933	Up	3.10258e-06	0.000374499	-	-	-	-	gi|255076741|gb|ACU00267.1|/1.2835e-13/dehydration-responsive element-binding factor 1 [Chrysanthemum x morifolium]
CL9775.Contig1_S2_3	909	1	133	0.262806	33.2731	6.98422	Up	1.58679e-37	2.31014e-34	K14861|1|2e-13|74.7|gmx:100777901|nucleolar pre-ribosomal-associated protein 1	-	GO:0016787//hydrolase activity	-	gi|462397479|gb|EMJ03147.1|/9.77153e-118/hypothetical protein PRUPE_ppa004524mg [Prunus persica]
CL514.Contig2_S2_1	911	16	617	4.19566	154.018	5.19806	Up	1.76036e-153	1.25579e-149	-	-	GO:0003824//catalytic activity	-	gi|460381916|ref|XP_004236687.1|/7.74796e-56/PREDICTED: nudix hydrolase 18, mitochondrial-like [Solanum lycopersicum]
Unigene70837_S2_1	1046	2	68	0.456769	14.7837	5.0164	Up	1.10551e-17	6.06647e-15	K14861|1|3e-15|80.9|gmx:100777901|nucleolar pre-ribosomal-associated protein 1	-	GO:0016787//hydrolase activity	-	gi|462397479|gb|EMJ03147.1|/1.06303e-139/hypothetical protein PRUPE_ppa004524mg [Prunus persica]
Unigene46675_S2_1	313	1	28	0.763228	20.3432	4.73629	Up	1.14221e-07	1.98737e-05	-	-	-	-	-
CL514.Contig6_S2_1	205	5	137	5.82659	151.975	4.70504	Up	2.19242e-33	2.84365e-30	-	-	-	-	-
Unigene25410_S2_1	552	1	27	0.432772	11.1232	4.68382	Up	2.15772e-07	3.52232e-05	-	-	-	-	gi|211909307|gb|ACJ12926.1|/4.15721e-10/WRKY transcription factor 1 [Artemisia annua]
Unigene62338_S2_1	437	2	41	1.09332	21.3358	4.28649	Up	2.98444e-10	8.0038e-08	-	-	-	-	gi|462397479|gb|EMJ03147.1|/5.77472e-06/hypothetical protein PRUPE_ppa004524mg [Prunus persica]
Unigene24794_S2_1	320	2	38	1.49306	27.0047	4.17686	Up	1.93094e-09	4.59157e-07	-	-	-	GO:0009628//response to abiotic stimulus	gi|460385936|ref|XP_004238656.1|/5.06041e-18/PREDICTED: uncharacterized protein LOC101248673 [Solanum lycopersicum]
Unigene15877_S2_1	408	3	52	1.75655	28.9834	4.04441	Up	2.74886e-12	9.16334e-10	-	-	-	-	-
Unigene79273_S2_1	316	2	34	1.51196	24.4679	4.0164	Up	2.2899e-08	4.56298e-06	-	-	-	-	-
Unigene11804_S2_1	366	2	32	1.30541	19.8827	3.92893	Up	7.8212e-08	1.4197e-05	-	-	-	-	-
Unigene44592_S2_1	198	10	152	12.0652	174.576	3.85493	Up	1.62748e-32	1.93499e-29	-	-	-	-	gi|460379915|ref|XP_004235705.1|/2.03362e-06/PREDICTED: coatomer subunit beta'-2-like [Solanum lycopersicum]
Unigene24438_S2_1	216	2	27	2.21195	28.426	3.68382	Up	1.63748e-06	0.000217529	-	-	-	-	-
Unigene79648_S2_1	576	16	208	6.63584	82.1195	3.62937	Up	5.21472e-42	8.26672e-39	-	-	-	-	gi|224111558|ref|XP_002315899.1|/9.76853e-45/predicted protein [Populus trichocarpa]
Unigene24418_S2_1	348	2	26	1.37293	16.9903	3.62937	Up	2.99086e-06	0.000364094	-	-	-	-	-
Unigene8049_S2_1	362	2	25	1.31984	15.705	3.57279	Up	5.45038e-06	0.000616187	-	-	-	-	-
Unigene8989_S2_1	252	4	50	3.79191	45.1206	3.57279	Up	6.43342e-11	1.85057e-08	-	-	-	-	-
CL2836.Contig1_S2_3	804	94	1153	27.93	326.121	3.54552	Up	1.88544e-221	3.36254e-217	K05236|1|6e-40|162|sbi:SORBI_01g010390|coatomer protein complex, subunit alpha (xenin)	GO:0030117//membrane coat	-	-	gi|255574556|ref|XP_002528189.1|/2.44953e-92/coatomer beta subunit, putative [Ricinus communis]
Unigene75748_S2_1	275	4	49	3.47477	40.52	3.54364	Up	1.16635e-10	3.25015e-08	-	-	-	-	gi|211909307|gb|ACJ12926.1|/7.10812e-44/WRKY transcription factor 1 [Artemisia annua]
CL4024.Contig2_S2_1	1228	4	46	0.778144	8.51854	3.4525	Up	6.89094e-10	1.76193e-07	K05953|1|2e-115|414|pop:POPTR_581960|nicotianamine synthase [EC:2.5.1.43]	-	GO:0016765//transferase activity, transferring alkyl or aryl (other than methyl) groups	GO:0018130	gi|224123744|ref|XP_002330197.1|/1.95544e-114/predicted protein [Populus trichocarpa]
Unigene13905_S2_1	290	6	56	4.94256	43.9133	3.15133	Up	5.68032e-11	1.66073e-08	-	-	-	-	gi|359482285|ref|XP_003632749.1|/7.54112e-14/PREDICTED: uncharacterized protein LOC100267578 [Vitis vinifera]
CL4297.Contig1_S2_1	470	6	55	3.04966	26.6116	3.12533	Up	1.00521e-10	2.82318e-08	K01090|1|3e-54|208|sbi:SORBI_01g038410|protein phosphatase [EC:3.1.3.16];K14497|2|3e-29|125|pop:POPTR_1081359|protein phosphatase 2C [EC:3.1.3.16]	GO:0043234//protein complex	GO:0004721//phosphoprotein phosphatase activity;GO:0043169//cation binding	GO:0006464//cellular protein modification process	gi|2582800|emb|CAA72341.1|/2.08685e-63/protein phosphatase 2C [Medicago sativa]
Unigene74492_S2_1	322	6	53	4.45137	37.4305	3.07189	Up	3.13248e-10	8.36935e-08	-	-	-	-	gi|359474167|ref|XP_003631409.1|/5.24887e-07/PREDICTED: uncharacterized protein LOC100853997 [Vitis vinifera]
CL155.Contig2_S2_1	253	5	40	4.72115	35.9538	2.92893	Up	1.0613e-07	1.86478e-05	-	-	-	-	-
CL9703.Contig1_S2_1	733	8	63	2.60726	19.5453	2.90621	Up	2.25586e-11	6.84793e-09	K13426|1|5e-14|76.3|rcu:RCOM_1689100|WRKY transcription factor 29;K13425|2|6e-14|75.9|vvi:100256849|WRKY transcription factor 22	-	-	-	gi|211909307|gb|ACJ12926.1|/6.48145e-110/WRKY transcription factor 1 [Artemisia annua]
Unigene14533_S2_1	168	5	39	7.10983	52.7911	2.89241	Up	1.85244e-07	3.04488e-05	-	-	-	-	-
Unigene17102_S2_1	236	7	53	7.08573	51.0704	2.8495	Up	1.35969e-09	3.3218e-07	-	-	-	-	gi|460385936|ref|XP_004238656.1|/1.55458e-06/PREDICTED: uncharacterized protein LOC101248673 [Solanum lycopersicum]
CL7885.Contig1_S2_1	825	4	30	1.15826	8.26938	2.83583	Up	6.7119e-06	0.000744645	K09422|1|7e-68|255|pop:POPTR_643153|myb proto-oncogene protein, plant	-	-	-	gi|470107205|ref|XP_004289939.1|/6.75976e-69/PREDICTED: myb-related protein Myb4-like [Fragaria vesca subsp. vesca]
Unigene19927_S2_3	547	7	52	3.0571	21.6183	2.82202	Up	2.35584e-09	5.49211e-07	K00430|1|1e-78|290|vvi:100256842|peroxidase [EC:1.11.1.7]	-	GO:0005506//iron ion binding;GO:0003824//catalytic activity;GO:0016209//antioxidant activity	GO:0008152//metabolic process;GO:0006950//response to stress	gi|225439922|ref|XP_002275288.1|/1.31426e-77/PREDICTED: peroxidase 21 [Vitis vinifera]
Unigene14270_S2_1	842	41	280	11.6324	75.6226	2.70067	Up	1.28191e-42	2.07835e-39	-	-	-	-	gi|381140350|gb|AFF57513.1|/2.81404e-118/Cys2/His2-type zinc finger protein [Chrysanthemum x morifolium]
Unigene74056_S2_1	701	42	273	14.313	88.5626	2.62937	Up	1.95606e-40	2.90707e-37	-	-	-	-	gi|422001683|dbj|BAM66957.1|/4.04221e-34/Zinc finger protein [Chrysanthemum x morifolium]
CL8837.Contig1_S2_1	655	16	87	5.83549	30.2053	2.37188	Up	1.83437e-12	6.20182e-10	-	-	-	-	-
Unigene19519_S2_3	491	23	124	11.1904	57.4309	2.35957	Up	4.2828e-17	2.26313e-14	K05359|1|1e-31|133|vvi:100267022|arogenate/prephenate dehydratase [EC:4.2.1.91 4.2.1.51]	GO:0009536//plastid	GO:0016836//hydro-lyase activity	GO:0009628//response to abiotic stimulus;GO:0006558//L-phenylalanine metabolic process	gi|193290658|gb|ACF17637.1|/7.20285e-36/putative arogenate dehydratase [Capsicum annuum]
Unigene13261_S2_1	937	11	59	2.80448	14.3192	2.35215	Up	8.70702e-09	1.87088e-06	K13648|1|2e-22|104|gmx:100805886|alpha-1,4-galacturonosyltransferase [EC:2.4.1.43]	-	GO:0008194//UDP-glycosyltransferase activity	-	gi|460372895|ref|XP_004232258.1|/1.49497e-126/PREDICTED: probable galacturonosyltransferase-like 10-like [Solanum lycopersicum]
CL9068.Contig1_S2_1	602	20	106	7.93655	40.0419	2.33493	Up	1.20435e-14	5.23872e-12	K08900|1|9e-20|94.7|smo:SELMODRAFT_75451|mitochondrial chaperone BCS1	-	-	-	gi|56542467|gb|AAV92898.1|/4.09299e-52/Avr9/Cf-9 rapidly elicited protein 102, partial [Nicotiana tabacum]
Unigene71231_S2_1	584	20	106	8.18117	41.2761	2.33493	Up	1.20435e-14	5.27086e-12	-	-	-	-	gi|460384186|ref|XP_004237794.1|/4.10985e-62/PREDICTED: uncharacterized protein LOC101243886 [Solanum lycopersicum]
Unigene62456_S2_1	506	19	100	8.97019	44.9423	2.32486	Up	7.90224e-14	3.11449e-11	-	-	-	-	gi|255576505|ref|XP_002529144.1|/9.1631e-08/conserved hypothetical protein [Ricinus communis]
Unigene17138_S2_1	497	9	47	4.32598	21.5054	2.3136	Up	3.9463e-07	6.06718e-05	K07195|1|2e-49|192|vvi:100267121|exocyst complex component 7	-	-	-	gi|470116920|ref|XP_004294620.1|/2.48039e-55/PREDICTED: uncharacterized protein LOC101308554 [Fragaria vesca subsp. vesca]
Unigene42803_S2_1	613	19	98	7.40443	36.3556	2.29572	Up	2.1395e-13	8.07542e-11	K01090|1|2e-14|77.4|sbi:SORBI_01g038410|protein phosphatase [EC:3.1.3.16];K14497|2|8e-06|48.5|bdi:100838998|protein phosphatase 2C [EC:3.1.3.16]	-	GO:0016787//hydrolase activity	-	gi|225434544|ref|XP_002276936.1|/2.45025e-31/PREDICTED: probable protein phosphatase 2C 25 isoform 1 [Vitis vinifera]
CL4500.Contig1_S2_1	775	19	97	5.85667	28.4627	2.28092	Up	3.51224e-13	1.29151e-10	K00588|1|8e-108|387|vvi:100243978|caffeoyl-CoA O-methyltransferase [EC:2.1.1.104]	-	GO:0008171//O-methyltransferase activity;GO:0043169//cation binding	GO:0006730//one-carbon metabolic process;GO:0009699//phenylpropanoid biosynthetic process	gi|207059702|dbj|BAG71891.1|/3.78474e-111/caffeoyl CoA O-methyltransferase [Carthamus tinctorius]
Unigene73980_S2_1	542	10	51	4.40757	21.3982	2.27943	Up	1.59517e-07	2.67751e-05	-	-	-	-	gi|459354680|gb|AGG55716.1|/7.72656e-14/cyclin-dependent protein kinase inhibitor Siamese [Gossypium arboreum]
Unigene69121_S2_3	489	17	85	8.30498	39.529	2.25086	Up	1.5055e-11	4.73119e-09	-	-	-	-	gi|225435062|ref|XP_002284384.1|/1.95698e-41/PREDICTED: zinc finger protein ZAT11 [Vitis vinifera]
Unigene54414_S2_1	564	10	50	4.23564	20.1603	2.25086	Up	2.62308e-07	4.21447e-05	-	-	-	-	gi|284192688|gb|ADB82925.1|/6.87795e-88/Cys2/His2-type zinc finger protein [Chrysanthemum x morifolium]
Unigene2354_S2_1	293	9	44	7.33793	34.15	2.21844	Up	1.76026e-06	0.000231255	-	-	-	-	-
Unigene79127_S2_1	156	20	97	30.627	141.401	2.20692	Up	1.02387e-12	3.51152e-10	-	-	GO:0016757//transferase activity, transferring glycosyl groups	-	gi|302141978|emb|CBI19181.3|/2.83657e-16/unnamed protein product [Vitis vinifera]
CL94.Contig1_S2_1	865	20	97	5.52347	25.5012	2.20692	Up	1.02387e-12	3.52848e-10	-	-	-	-	gi|357521245|ref|XP_003630911.1|/5.68193e-53/hypothetical protein MTR_8g104890 [Medicago truncatula]
Unigene13597_S2_1	1012	16	76	3.77692	17.0781	2.17686	Up	4.25874e-10	1.12939e-07	K13229|1|1e-68|258|zma:541977|2,4-dihydroxy-1,4-benzoxazin-3-one-glucoside dioxygenase [EC:1.14.20.2];K00475|2|3e-42|170|mtr:MTR_8g075890|naringenin 3-dioxygenase [EC:1.14.11.9];K06892|5|6e-41|166|pop:POPTR_550478|	-	GO:0016491//oxidoreductase activity	-	gi|225437842|ref|XP_002263628.1|/1.69187e-118/PREDICTED: 1-aminocyclopropane-1-carboxylate oxidase homolog 1-like [Vitis vinifera]
Unigene28247_S2_1	1958	292	1291	35.6261	149.941	2.07338	Up	1.80423e-139	1.07257e-135	K15172|1|8e-27|120|vcn:VOLCADRAFT_106802|transcription elongation factor SPT5	-	-	-	gi|225448453|ref|XP_002269430.1|/7.0606e-163/PREDICTED: zinc finger CCCH domain-containing protein 29-like [Vitis vinifera]
Unigene73720_S2_1	1210	17	75	3.35631	14.0955	2.07029	Up	1.87409e-09	4.4713e-07	-	-	-	-	gi|225425322|ref|XP_002273940.1|/1.77161e-35/PREDICTED: uncharacterized protein LOC100255664 [Vitis vinifera]
Unigene27419_S2_1	211	11	48	12.454	51.7326	2.05447	Up	1.91841e-06	0.000248824	-	-	-	-	-
CL1019.Contig2_S2_1	829	28	122	8.06867	33.4666	2.05232	Up	2.11298e-14	8.91915e-12	K05359|1|1e-140|497|gmx:100781285|arogenate/prephenate dehydratase [EC:4.2.1.91 4.2.1.51]	GO:0009536//plastid	GO:0016836//hydro-lyase activity	GO:0009637//response to blue light;GO:0006558//L-phenylalanine metabolic process;GO:0006570//tyrosine metabolic process	gi|45935145|gb|AAS79603.1|/5.6785e-140/prephenate dehydratase [Ipomoea trifida]
CL3570.Contig1_S2_1	1184	38	165	7.66709	31.6911	2.04733	Up	6.31106e-19	3.81536e-16	K07213|1|1e-07|56.2|rcu:RCOM_0148180|copper chaperone	-	-	-	gi|224140221|ref|XP_002323483.1|/2.72985e-41/predicted protein [Populus trichocarpa]
Unigene49262_S2_3	342	12	52	8.38212	34.5767	2.04441	Up	7.60144e-07	0.000108021	K09872|1|9e-48|186|rcu:RCOM_1356060|aquaporin PIP	GO:0031224//intrinsic to membrane	-	GO:0006810//transport	gi|349891782|gb|AEQ20672.1|/1.47519e-49/PIP2;1 [Karelinia caspia]
Unigene36211_S2_1	884	22	93	5.94523	23.9241	2.00866	Up	4.99538e-11	1.47254e-08	K11228|1|2e-34|144|ota:Ot13g01170|mitogen-activated protein kinase kinase kinase [EC:2.7.11.1];K13414|2|7e-29|125|aly:ARALYDRAFT_489755|mitogen-activated protein kinase kinase kinase 1, plant [EC:2.7.11.25];K08269|3|2e-28|124|rcu:RCOM_1157200|unc51-like kinase [EC:2.7.11.1]	-	GO:0042578//phosphoric ester hydrolase activity;GO:0004674//protein serine/threonine kinase activity;GO:0000166//nucleotide binding	GO:0009987//cellular process;GO:0044238//primary metabolic process	gi|460372409|ref|XP_004232023.1|/4.72553e-87/PREDICTED: mitogen-activated protein kinase kinase kinase 3-like [Solanum lycopersicum]
CL167.Contig1_S2_1	666	132	558	47.3476	190.531	2.00866	Up	6.84728e-59	1.87871e-55	K13993|1|3e-50|196|rcu:RCOM_0977820|HSP20 family protein	-	-	-	gi|460369115|ref|XP_004230409.1|/2.06378e-53/PREDICTED: 22.7 kDa class IV heat shock protein-like [Solanum lycopersicum]
CL759.Contig1_S2_1	680	128	533	44.9676	178.248	1.98693	Up	1.48494e-55	3.53104e-52	K08488|1|4e-19|92.8|ath:AT1G32270|syntaxin 7	GO:0031090//organelle membrane	-	GO:0051707//response to other organism;GO:0006952//defense response;GO:0002252	gi|42557351|dbj|BAD11071.1|/5.14337e-63/hin1 like protein [Capsicum chinense]
Unigene63701_S2_1	358	14	58	9.34208	36.8426	1.97956	Up	3.04726e-07	4.85229e-05	-	-	-	-	-
CL1409.Contig1_S2_1	441	55	227	29.7936	117.056	1.97412	Up	2.24578e-24	1.88479e-21	-	-	-	GO:0009414//response to water deprivation;GO:0006979//response to oxidative stress	gi|2981167|gb|AAC06242.1|/2.41125e-12/late embryogenis abundant protein 5 [Nicotiana tabacum]
CL1793.Contig4_S2_3	481	45	184	22.3494	86.9918	1.96064	Up	7.14738e-20	4.59345e-17	-	-	-	-	-
CL1260.Contig2_S2_1	1643	17	69	2.47178	9.5503	1.95	Up	3.04618e-08	5.96993e-06	-	-	GO:0003824//catalytic activity	-	gi|224115242|ref|XP_002332196.1|/1.35698e-148/predicted protein [Populus trichocarpa]
Unigene13861_S2_1	958	124	501	30.9211	118.926	1.94341	Up	7.3533e-51	1.49875e-47	K12581|1|1e-79|294|gmx:100789409|CCR4-NOT transcription complex subunit 7/8	GO:0043231//intracellular membrane-bounded organelle	GO:0000175//3'-5'-exoribonuclease activity;GO:0005488//binding	GO:0006950//response to stress;GO:0016070//RNA metabolic process	gi|224131812|ref|XP_002328114.1|/2.46474e-108/predicted protein [Populus trichocarpa]
Unigene24621_S2_3	302	12	48	9.49233	36.1443	1.92893	Up	4.8823e-06	0.000556372	K13993|1|6e-16|80.5|rcu:RCOM_0977820|HSP20 family protein	-	-	-	gi|255560519|ref|XP_002521274.1|/9.11415e-15/heat-shock protein, putative [Ricinus communis]
Unigene85931_S2_3	824	72	284	20.8739	78.3785	1.90876	Up	7.2699e-29	7.62666e-26	K09286|1|2e-22|104|pop:POPTR_707534|EREBP-like factor	-	-	-	gi|383875204|gb|AFH56414.1|/5.99091e-25/ethylene response factor 7, partial [Diospyros kaki]
Unigene74958_S2_1	628	15	57	5.70598	20.6405	1.85493	Up	1.17332e-06	0.000159431	K13448|1|8e-16|81.6|ath:AT3G47480|calcium-binding protein CML	-	GO:0005488//binding	-	gi|462412132|gb|EMJ17181.1|/1.60324e-41/hypothetical protein PRUPE_ppa011701mg [Prunus persica]
Unigene80367_S2_1	553	19	72	8.2078	29.6083	1.85093	Up	4.61346e-08	8.75294e-06	K08900|1|6e-11|65.1|gmx:100777208|mitochondrial chaperone BCS1	-	GO:0017111//nucleoside-triphosphatase activity;GO:0000166//nucleotide binding	-	gi|460378481|ref|XP_004234999.1|/2.44559e-50/PREDICTED: mitochondrial chaperone BCS1-like [Solanum lycopersicum]
Unigene91439_S2_3	843	42	158	11.902	42.6221	1.8404	Up	5.50016e-16	2.66915e-13	-	GO:0016020//membrane	-	-	gi|460371144|ref|XP_004231405.1|/3.20652e-13/PREDICTED: uncharacterized protein LOC101262366 [Solanum lycopersicum]
Unigene13366_S2_1	775	19	71	5.85667	20.8335	1.83075	Up	7.17942e-08	1.31323e-05	K09286|1|8e-20|95.5|ath:AT5G44210|EREBP-like factor	-	-	-	gi|60459377|gb|AAX20034.1|/4.5863e-24/ethylene responsive element binding protein C1 [Capsicum annuum]
Unigene5821_S2_1	1019	17	62	3.98541	13.8364	1.79567	Up	6.9865e-07	9.96792e-05	K00517|1|6e-64|242|ath:AT5G24960|[EC:1.14.-.-];K11818|4|5e-61|233|ath:AT4G31500|cytochrome P450, family 83, subfamily B, polypeptide 1 [EC:1.14.-.-]	-	GO:0046872//metal ion binding;GO:0016491//oxidoreductase activity	-	gi|336462672|gb|AEI59777.1|/2.92666e-102/cytochrome P450 [Helianthus annuus]
Unigene15822_S2_3	361	20	72	13.2349	45.3556	1.77693	Up	1.06605e-07	1.86852e-05	-	-	GO:0016747//transferase activity, transferring acyl groups other than amino-acyl groups	GO:0009628//response to abiotic stimulus	gi|255571835|ref|XP_002526860.1|/2.47265e-28/Anthocyanin 5-aromatic acyltransferase, putative [Ricinus communis]
Unigene73595_S2_1	673	33	118	11.7138	39.8724	1.76718	Up	1.05343e-11	3.40038e-09	-	-	-	-	gi|357451843|ref|XP_003596198.1|/1.81997e-12/hypothetical protein MTR_2g069430 [Medicago truncatula]
Unigene73573_S2_1	800	31	110	9.257	31.2686	1.7561	Up	6.41976e-11	1.85412e-08	K09338|1|3e-27|120|ath:AT3G61890|homeobox-leucine zipper protein	-	GO:0003677//DNA binding	GO:0006351//transcription, DNA-dependent	gi|13447045|gb|AAA63768.2|/1.64977e-64/homeobox-leucine zipper protein HAHB-4 [Helianthus annuus]
Unigene38190_S2_1	277	15	53	12.9363	43.5113	1.74996	Up	6.80532e-06	0.000753837	-	-	-	-	-
Unigene46207_S2_1	564	17	59	7.20059	23.7891	1.72411	Up	2.55632e-06	0.000314414	-	-	-	-	gi|140064111|gb|ABO82530.1|/1.3153e-38/unknown [Helianthus annuus]
Unigene71695_S2_1	1147	17	58	3.54066	11.4993	1.69945	Up	3.91296e-06	0.00045911	K00514|1|2e-43|174|rcu:RCOM_1428040|zeta-carotene desaturase [EC:1.3.5.6];K01206|2|3e-27|120|ath:AT1G67830|alpha-L-fucosidase [EC:3.2.1.51]	GO:0031410//cytoplasmic vesicle	-	-	gi|460381151|ref|XP_004236316.1|/5.5538e-108/PREDICTED: GDSL esterase/lipase At3g48460-like [Solanum lycopersicum]
Unigene27711_S2_3	947	201	685	50.7043	164.493	1.69784	Up	1.47812e-57	3.90536e-54	K13448|1|1e-40|164|vvi:100264572|calcium-binding protein CML	GO:0016020//membrane;GO:0043231//intracellular membrane-bounded organelle	GO:0046872//metal ion binding	-	gi|460392121|ref|XP_004241666.1|/7.756e-46/PREDICTED: calcium-binding allergen Ole e 8-like [Solanum lycopersicum]
CL6428.Contig2_S2_3	731	20	68	6.53599	21.1542	1.69447	Up	5.89338e-07	8.68628e-05	-	-	-	-	gi|147768061|emb|CAN64915.1|/1.90551e-45/hypothetical protein VITISV_030073 [Vitis vinifera]
Unigene19633_S2_3	747	25	85	7.99499	25.8764	1.69447	Up	2.22876e-08	4.47868e-06	-	-	-	-	gi|460408362|ref|XP_004249614.1|/9.50995e-08/PREDICTED: uncharacterized protein LOC101259996 [Solanum lycopersicum]
CL7189.Contig1_S2_1	464	22	74	11.3267	36.2677	1.67896	Up	2.21838e-07	3.59665e-05	-	-	-	-	-
Unigene70523_S2_1	467	32	107	16.3694	52.1042	1.6704	Up	4.95498e-10	1.29005e-07	-	-	-	-	gi|255576503|ref|XP_002529143.1|/1.58533e-07/conserved hypothetical protein [Ricinus communis]
Unigene6048_S2_1	678	84	280	29.597	93.9148	1.6659	Up	7.1104e-24	5.83028e-21	K08488|1|4e-14|76.3|ath:AT1G32270|syntaxin 7	-	-	-	gi|7417006|gb|AAF62403.1|AF212183_1/2.2414e-50/harpin inducing protein [Nicotiana tabacum]
Unigene54095_S2_1	462	18	59	9.30741	29.0413	1.64165	Up	5.52948e-06	0.000623154	-	-	-	-	gi|225440562|ref|XP_002276542.1|/2.13668e-57/PREDICTED: uncharacterized protein LOC100246012 [Vitis vinifera]
Unigene24546_S2_3	1195	20	65	3.99816	12.3695	1.62937	Up	2.05868e-06	0.000262719	-	-	-	-	-
Unigene13098_S2_3	697	31	100	10.625	32.6267	1.61859	Up	4.15834e-09	9.35784e-07	-	-	-	-	gi|460384186|ref|XP_004237794.1|/3.46907e-70/PREDICTED: uncharacterized protein LOC101243886 [Solanum lycopersicum]
CL311.Contig1_S2_1	948	79	254	19.9075	60.93	1.61384	Up	6.68944e-21	4.45986e-18	-	GO:0005576//extracellular region	GO:0004553//hydrolase activity, hydrolyzing O-glycosyl compounds	GO:0008152//metabolic process	gi|3702409|emb|CAA09765.1|/1.48585e-105/beta-1,3-glucanase [Cichorium intybus x Cichorium endivia]
Unigene36748_S2_1	558	50	159	21.4059	64.799	1.59796	Up	1.86502e-13	7.15294e-11	-	-	-	-	-
CL311.Contig2_S2_1	375	25	77	15.926	46.6944	1.55187	Up	5.88514e-07	8.6921e-05	-	GO:0005576//extracellular region	GO:0004553//hydrolase activity, hydrolyzing O-glycosyl compounds	GO:0008152//metabolic process	gi|296142021|gb|ADG96009.1|/9.80553e-62/beta-1,3-glucanase PR2 [Chrysanthemum x morifolium]
CL4024.Contig1_S2_1	1023	142	434	33.1597	96.4761	1.54074	Up	1.82836e-32	2.1382e-29	K05953|1|2e-111|400|pop:POPTR_581960|nicotianamine synthase [EC:2.5.1.43]	-	GO:0016765//transferase activity, transferring alkyl or aryl (other than methyl) groups	GO:0018130	gi|224123744|ref|XP_002330197.1|/2.93352e-110/predicted protein [Populus trichocarpa]
Unigene27778_S2_1	1178	258	787	52.3206	151.927	1.53793	Up	2.30776e-57	5.8796e-54	K09286|1|4e-39|160|aly:ARALYDRAFT_897996|EREBP-like factor	GO:0044424//intracellular part	GO:0005488//binding	GO:0009987//cellular process;GO:0009725//response to hormone stimulus;GO:0010467//gene expression	gi|462419585|gb|EMJ23848.1|/2.61819e-44/hypothetical protein PRUPE_ppa008563mg [Prunus persica]
CL8421.Contig1_S2_1	1198	25	76	4.98519	14.4265	1.53301	Up	8.751e-07	0.000122166	K09874|1|1e-114|411|aly:ARALYDRAFT_911337|aquaporin NIP	GO:0044459//plasma membrane part;GO:0031224//intrinsic to membrane	GO:0015563;GO:0005372//water transmembrane transporter activity;GO:0015103//inorganic anion transmembrane transporter activity	GO:0015698//inorganic anion transport;GO:0010036//response to boron-containing substance	gi|255555875|ref|XP_002518973.1|/1.70195e-123/Nodulin-26, putative [Ricinus communis]
CL3284.Contig4_S2_3	702	48	145	16.3344	46.9717	1.52388	Up	1.15585e-11	3.71418e-09	-	-	-	-	gi|225426789|ref|XP_002282910.1|/1.2392e-83/PREDICTED: pathogenesis-related protein R major form [Vitis vinifera]
Unigene14600_S2_1	352	21	63	14.252	40.7009	1.5139	Up	9.41718e-06	0.000992309	K13120|1|1e-27|119|vvi:100263357|protein FAM32A;K08900|2|5e-27|117|pop:POPTR_271862|mitochondrial chaperone BCS1	-	GO:0032559;GO:0016462//pyrophosphatase activity	-	gi|255549244|ref|XP_002515676.1|/1.96618e-46/ATP binding protein, putative [Ricinus communis]
Unigene27524_S2_1	660	100	300	36.1955	103.367	1.5139	Up	2.21004e-22	1.60875e-19	-	-	-	-	-
Unigene74881_S2_1	794	89	266	26.7774	76.1845	1.50848	Up	6.3998e-20	4.18846e-17	-	GO:0044464//cell part	-	-	gi|460390294|ref|XP_004240770.1|/3.98854e-79/PREDICTED: auxin-induced protein 5NG4-like [Solanum lycopersicum]
Unigene71004_S2_1	1248	59	173	11.2937	31.5237	1.48092	Up	3.83546e-13	1.40313e-10	K13065|1|3e-20|97.8|sbi:SORBI_06g021640|shikimate O-hydroxycinnamoyltransferase [EC:2.3.1.133]	-	GO:0016747//transferase activity, transferring acyl groups other than amino-acyl groups	GO:0009628//response to abiotic stimulus	gi|225449204|ref|XP_002276050.1|/1.61111e-164/PREDICTED: uncharacterized acetyltransferase At3g50280-like [Vitis vinifera]
CL9797.Contig1_S2_1	1543	58	170	8.97967	25.0547	1.48034	Up	6.22102e-13	2.19697e-10	K14861|1|1e-19|96.3|gmx:100777901|nucleolar pre-ribosomal-associated protein 1	GO:0031090//organelle membrane;GO:0009536//plastid	GO:0016787//hydrolase activity	-	gi|460399084|ref|XP_004245073.1|/0/PREDICTED: uncharacterized protein LOC101251309 [Solanum lycopersicum]
Unigene38628_S2_1	350	23	67	15.6985	43.5324	1.47146	Up	7.60984e-06	0.000830066	-	-	-	-	gi|255566187|ref|XP_002524081.1|/3.37338e-38/conserved hypothetical protein [Ricinus communis]
Unigene80269_S2_1	750	148	429	47.141	130.077	1.46432	Up	6.65114e-30	7.41363e-27	K14638|1|9e-45|178|sbi:SORBI_01g009890|solute carrier family 15 (peptide/histidine transporter), member 3/4	GO:0016020//membrane	GO:0015103//inorganic anion transmembrane transporter activity	GO:0010035//response to inorganic substance;GO:0042126//nitrate metabolic process;GO:0015833//peptide transport;GO:0015698//inorganic anion transport	gi|356565426|ref|XP_003550941.1|/1.06909e-91/PREDICTED: nitrate transporter 1.5-like [Glycine max]
Unigene15994_S2_3	239	34	98	33.9844	93.2468	1.45618	Up	7.26216e-08	1.32496e-05	K14638|1|6e-16|80.5|ppp:PHYPADRAFT_134814|solute carrier family 15 (peptide/histidine transporter), member 3/4	GO:0044464//cell part	-	GO:0015833//peptide transport	gi|449461529|ref|XP_004148494.1|/1.30283e-29/PREDICTED: nitrate transporter 1.5-like [Cucumis sativus]
CL4140.Contig1_S2_1	782	102	290	31.1596	84.3329	1.43642	Up	3.5519e-20	2.34613e-17	-	-	-	-	-
CL3052.Contig1_S2_1	308	87	243	67.4788	179.416	1.4108	Up	9.88506e-17	5.03693e-14	K13228|1|7e-25|110|zma:100274317|UDP-glucosyltransferase BX9 [EC:2.4.1.202];K13493|2|2e-21|99.0|ath:AT5G05870|cytokinin-N-glucosyltransferase [EC:2.4.1.-];K13068|3|3e-21|98.2|aly:ARALYDRAFT_479675|sinapate 1-glucosyltransferase [EC:2.4.1.120]	-	GO:0035251//UDP-glucosyltransferase activity	-	gi|37993661|gb|AAR06916.1|/4.02645e-47/UDP-glycosyltransferase 85C2 [Stevia rebaudiana]
CL6706.Contig1_S2_1	1263	38	105	7.18751	18.9057	1.39525	Up	6.68884e-08	1.22664e-05	K01006|1|0.0|733|vvi:100247690|pyruvate,orthophosphate dikinase [EC:2.7.9.1]	GO:0009532//plastid stroma	GO:0043169//cation binding;GO:0032559;GO:0016781//phosphotransferase activity, paired acceptors	GO:0006796//phosphate-containing compound metabolic process	gi|3024423|sp|Q39734.1|PPDK_FLABR/0/RecName: Full=Pyruvate, phosphate dikinase, chloroplastic; AltName: Full=Cold-sensitive pyruvate, orthophosphate dikinase; AltName: Full=Pyruvate, orthophosphate dikinase; Flags: Precursor
CL8670.Contig1_S2_1	877	41	113	11.1682	29.3011	1.39156	Up	2.24504e-08	4.49872e-06	-	-	-	-	gi|396318181|gb|AFN85535.1|/3.22654e-96/PRp27-like protein [Olea europaea subsp. europaea]
CL2470.Contig1_S2_1	1610	189	520	28.0436	73.4485	1.38906	Up	2.71326e-33	3.39572e-30	K00924|1|9e-124|442|ath:AT1G30270|[EC:2.7.1.-];K07198|3|8e-67|253|aly:ARALYDRAFT_484683|5'-AMP-activated protein kinase, catalytic alpha subunit [EC:2.7.11.11]	-	GO:0004674//protein serine/threonine kinase activity;GO:0032559	GO:0006464//cellular protein modification process;GO:0023052//signaling	gi|449457907|ref|XP_004146689.1|/0/PREDICTED: CBL-interacting serine/threonine-protein kinase 6-like isoform 1 [Cucumis sativus]
Unigene82195_S2_1	639	94	258	35.1419	91.8173	1.38557	Up	3.07624e-17	1.65e-14	K14638|1|2e-40|163|smo:SELMODRAFT_97812|solute carrier family 15 (peptide/histidine transporter), member 3/4	GO:0016020//membrane	GO:0015103//inorganic anion transmembrane transporter activity	GO:0010035//response to inorganic substance;GO:0042126//nitrate metabolic process;GO:0015833//peptide transport;GO:0015698//inorganic anion transport	gi|8920621|gb|AAF81343.1|AC007767_23/8.48516e-86/Contains similarity to a peptide transport protein homolog F17L22.140 gi|7488004 from Arabidopsis thaliana BAC F17L22 gb|AL035527. It contains a POT family domain PF|00854. ESTs gb|BE038248, gb|T22680, gb|T04498, gb|R89961, gb|R30626, gb|R30389, gb|AA713063 and gb|AA585801 come from this gene [Arabidopsis thaliana]
Unigene27401_S2_1	729	258	706	84.5455	220.233	1.38123	Up	3.05718e-44	5.31927e-41	-	-	-	-	gi|297793625|ref|XP_002864697.1|/5.00813e-22/hypothetical protein ARALYDRAFT_496217 [Arabidopsis lyrata subsp. lyrata]
Unigene92499_S2_3	898	102	278	27.1345	70.4002	1.37545	Up	2.8479e-18	1.61239e-15	K00737|1|1e-116|417|rcu:RCOM_0793870|beta-1,4-mannosyl-glycoprotein beta-1,4-N-acetylglucosaminyltransferase [EC:2.4.1.144]	GO:0044464//cell part	GO:0008375//acetylglucosaminyltransferase activity	GO:0006486//protein glycosylation	gi|255578337|ref|XP_002530035.1|/1.88442e-115/acetylglucosaminyltransferase, putative [Ricinus communis]
CL11840.Contig1_S2_3	755	32	87	10.1252	26.2046	1.37188	Up	1.25144e-06	0.00016908	K15406|1|1e-37|154|aly:ARALYDRAFT_330267|wax-ester synthase / diacylglycerol O-acyltransferase [EC:2.3.1.75 2.3.1.20]	-	GO:0016411//acylglycerol O-acyltransferase activity	-	gi|297741254|emb|CBI32385.3|/2.66853e-98/unnamed protein product [Vitis vinifera]
Unigene14256_S2_1	989	34	92	8.21261	21.1542	1.36503	Up	6.78864e-07	9.76373e-05	-	-	-	-	gi|462415171|gb|EMJ19908.1|/4.83673e-46/hypothetical protein PRUPE_ppa008924mg [Prunus persica]
Unigene74055_S2_1	705	76	203	25.7527	65.4806	1.34634	Up	2.41402e-13	9.06363e-11	-	GO:0016020//membrane;GO:0043231//intracellular membrane-bounded organelle	-	GO:0006810//transport	gi|449436100|ref|XP_004135832.1|/5.46109e-63/PREDICTED: molybdate transporter 2-like [Cucumis sativus]
CL9060.Contig1_S2_1	720	33	88	10.9491	27.7943	1.34397	Up	1.58983e-06	0.000211593	-	-	-	-	gi|359496721|ref|XP_002273372.2|/5.80466e-31/PREDICTED: uncharacterized protein LOC100244739 [Vitis vinifera]
CL267.Contig1_S2_3	631	276	734	104.491	264.528	1.34005	Up	6.21772e-44	1.05608e-40	K03231|1|3e-119|425|gmx:100776330|elongation factor 1-alpha	GO:0044424//intracellular part	GO:0016772//transferase activity, transferring phosphorus-containing groups;GO:0017111//nucleoside-triphosphatase activity;GO:0008135//translation factor activity, nucleic acid binding;GO:0032561//guanyl ribonucleotide binding	GO:0006412//translation;GO:0009207	gi|5917747|gb|AAD56020.1|AF181492_1/3.69249e-118/elongation factor-1 alpha 3 [Lilium longiflorum]
CL9324.Contig2_S2_3	243	43	114	42.2728	106.685	1.33556	Up	5.21608e-08	9.79209e-06	-	GO:0044444//cytoplasmic part	GO:0016787//hydrolase activity	-	gi|460409534|ref|XP_004250193.1|/2.37045e-15/PREDICTED: nudix hydrolase 17, mitochondrial-like [Solanum lycopersicum]
Unigene74298_S2_1	389	61	159	37.4609	92.9508	1.31108	Up	2.2066e-10	5.98526e-08	-	-	-	-	-
Unigene6375_S2_1	476	48	125	24.0898	59.7185	1.30976	Up	1.93542e-08	3.95607e-06	-	GO:0044464//cell part	-	-	gi|15225480|ref|NP_181483.1|/3.28969e-35/nodulin MtN21-like protein [Arabidopsis thaliana]
Unigene13704_S2_1	1235	75	195	14.5075	35.9065	1.30745	Up	2.26464e-12	7.58463e-10	-	-	-	-	gi|460386119|ref|XP_004238747.1|/8.60188e-94/PREDICTED: uncharacterized protein LOC101250988 [Solanum lycopersicum]
Unigene25415_S2_1	739	43	111	13.9002	34.1574	1.29709	Up	1.50896e-07	2.55688e-05	K13407|1|4e-50|196|pop:POPTR_588365|cytochrome P450, family 94, subfamily A, polypeptide 1 (fatty acid omega-hydroxylase) [EC:1.14.-.-];K00517|4|4e-47|186|ath:AT3G56630|[EC:1.14.-.-]	-	GO:0016712//oxidoreductase activity, acting on paired donors, with incorporation or reduction of molecular oxygen, reduced flavin or flavoprotein as one donor, and incorporation of one atom of oxygen;GO:0005506//iron ion binding	GO:0008152//metabolic process	gi|255585725|ref|XP_002533544.1|/4.024e-83/cytochrome P450, putative [Ricinus communis]
Unigene764_S2_1	1927	111	285	13.7607	33.6333	1.28934	Up	4.49858e-17	2.35967e-14	K14181|1|2e-143|507|vvi:100256880|valencene synthase [EC:4.2.3.73];K12929|2|1e-110|399|rcu:RCOM_1574190|casbene synthase [EC:4.2.3.8];K14184|5|9e-95|346|aly:ARALYDRAFT_348000|alpha-humulene/beta-caryophyllene synthase [EC:4.2.3.- 4.2.3.57]	-	-	-	gi|314913784|gb|ADT64307.1|/0/E-beta-farnesene synthase 2 [Artemisia annua]
Unigene80643_S2_1	1331	42	107	7.53824	18.2815	1.27808	Up	3.46052e-07	5.42556e-05	K08150|1|4e-49|194|vvi:100268023|MFS transporter, SP family, solute carrier family 2 (myo-inositol transporter), member 13	GO:0031224//intrinsic to membrane	GO:0016628//oxidoreductase activity, acting on the CH-CH group of donors, NAD or NADP as acceptor;GO:0005356	GO:0008152//metabolic process;GO:0071702	gi|5734440|emb|CAB52689.1|/0/hexose transporter [Solanum lycopersicum]
CL1204.Contig1_S2_1	969	39	99	9.61478	23.2336	1.27289	Up	1.03484e-06	0.000143344	K00799|1|6e-71|265|gmx:100799229|glutathione S-transferase [EC:2.5.1.18]	GO:0042579//microbody	GO:0016740//transferase activity	GO:0009404//toxin metabolic process	gi|470125539|ref|XP_004298759.1|/6.47233e-72/PREDICTED: glutathione S-transferase T1-like [Fragaria vesca subsp. vesca]
CL1353.Contig5_S2_3	1606	59	149	8.77617	21.0983	1.26546	Up	2.29042e-09	5.41032e-07	K08900|1|5e-152|536|mtr:MTR_6g009540|mitochondrial chaperone BCS1	-	GO:0000166//nucleotide binding	-	gi|255552796|ref|XP_002517441.1|/2.82408e-167/ATP binding protein, putative [Ricinus communis]
Unigene70755_S2_1	1020	54	136	12.6471	30.3211	1.26151	Up	1.24551e-08	2.5904e-06	K08818|1|7e-09|59.7|vvi:100246062|cell division cycle 2-like [EC:2.7.11.22]	-	-	-	gi|470137276|ref|XP_004304395.1|/1.1616e-66/PREDICTED: remorin-like [Fragaria vesca subsp. vesca]
CL8866.Contig2_S2_1	980	1562	3928	380.762	911.488	1.25934	Up	1.63659e-206	2.33499e-202	-	-	-	-	gi|225441133|ref|XP_002265852.1|/1.80255e-61/PREDICTED: thaumatin-like protein 1 [Vitis vinifera]
Unigene75666_S2_1	522	40	100	18.3058	43.5647	1.25086	Up	1.27632e-06	0.000172116	-	-	-	-	gi|147865770|emb|CAN83252.1|/8.19492e-55/hypothetical protein VITISV_034795 [Vitis vinifera]
CL10345.Contig1_S2_1	411	49	122	28.4808	67.5031	1.24496	Up	9.56584e-08	1.70174e-05	K00737|1|1e-33|139|rcu:RCOM_0793870|beta-1,4-mannosyl-glycoprotein beta-1,4-N-acetylglucosaminyltransferase [EC:2.4.1.144]	GO:0044464//cell part	GO:0008375//acetylglucosaminyltransferase activity	GO:0006486//protein glycosylation	gi|460386901|ref|XP_004239132.1|/1.56014e-35/PREDICTED: beta-1,4-mannosyl-glycoprotein 4-beta-N-acetylglucosaminyltransferase-like isoform 1 [Solanum lycopersicum]
CL1566.Contig1_S2_3	245	70	174	68.2544	161.506	1.2426	Up	1.89799e-10	5.20758e-08	K13030|1|1e-07|53.1|sbi:SORBI_01g001220|cyanohydrin beta-glucosyltransferase [EC:2.4.1.85]	-	GO:0016740//transferase activity	-	gi|37993661|gb|AAR06916.1|/1.09857e-20/UDP-glycosyltransferase 85C2 [Stevia rebaudiana]
CL267.Contig9_S2_3	897	765	1900	203.736	481.689	1.2414	Up	1.0536e-98	4.17558e-95	K03231|1|9e-112|401|zma:542581|elongation factor 1-alpha	GO:0044424//intracellular part	GO:0017111//nucleoside-triphosphatase activity;GO:0008135//translation factor activity, nucleic acid binding;GO:0032561//guanyl ribonucleotide binding	GO:0006412//translation;GO:0009207	gi|1864017|dbj|BAA09709.1|/1.264e-111/elongation factor-1 alpha [Nicotiana tabacum]
CL3753.Contig2_S2_1	651	52	129	19.0819	45.0624	1.23972	Up	4.5303e-08	8.61808e-06	-	GO:0030312//external encapsulating structure	-	GO:0001906//cell killing;GO:0006952//defense response;GO:0045229//external encapsulating structure organization	gi|20563188|gb|AAM27914.1|AF364865_1/3.70803e-44/defensin [Helianthus annuus]
Unigene33755_S2_3	276	46	114	39.815	93.9294	1.23826	Up	2.84122e-07	4.54449e-05	K13449|1|5e-23|103|vvi:100258414|pathogenesis-related protein 1	-	-	GO:0050896//response to stimulus	gi|163914225|dbj|BAF95881.1|/7.6474e-22/putative pathogenesis-related protein 1 [Vitis hybrid cultivar]
Unigene13653_S2_1	763	48	118	15.0285	35.1693	1.22662	Up	2.15838e-07	3.51535e-05	-	-	-	-	gi|224138912|ref|XP_002326721.1|/3.39255e-40/predicted protein [Populus trichocarpa]
Unigene19205_S2_3	956	123	302	30.7359	71.8381	1.22482	Up	9.81526e-17	5.03735e-14	K07025|1|2e-127|453|gmx:100796466|putative hydrolase of the HAD superfamily	-	GO:0003824//catalytic activity	-	gi|363807064|ref|NP_001242073.1|/2.62116e-126/uncharacterized protein LOC100796466 [Glycine max]
Unigene26832_S2_3	352	40	97	27.1466	62.6664	1.20692	Up	3.52808e-06	0.000420171	-	-	-	-	-
Unigene28237_S2_1	237	170	410	171.356	393.406	1.19902	Up	1.69929e-21	1.1656e-18	K03231|1|3e-24|108|gmx:100785429|elongation factor 1-alpha	GO:0044424//intracellular part	GO:0017111//nucleoside-triphosphatase activity;GO:0008135//translation factor activity, nucleic acid binding;GO:0032561//guanyl ribonucleotide binding	GO:0006412//translation;GO:0009207	gi|148807175|gb|ABR13297.1|/8.17937e-24/putative elongation factor 1-alpha [Prunus dulcis]
Unigene39616_S2_1	530	66	159	29.7486	68.2224	1.19742	Up	3.37712e-09	7.69692e-07	-	-	GO:0016798//hydrolase activity, acting on glycosyl bonds;GO:0043167//ion binding	GO:0044238//primary metabolic process	gi|359359690|gb|AEV41413.1|/1.28305e-66/beta-1,3-glucanase [Hevea brasiliensis]
Unigene42277_S2_1	576	47	113	19.4928	44.613	1.19452	Up	6.75708e-07	9.75769e-05	K13448|1|4e-18|89.0|aly:ARALYDRAFT_887792|calcium-binding protein CML	-	-	-	gi|470137048|ref|XP_004304290.1|/6.13282e-39/PREDICTED: probable calcium-binding protein CML45-like [Fragaria vesca subsp. vesca]
Unigene86214_S2_3	620	130	312	50.0899	114.438	1.19197	Up	1.40257e-16	6.99686e-14	K13448|1|8e-11|65.1|pop:POPTR_666293|calcium-binding protein CML	GO:0044444//cytoplasmic part	GO:0046872//metal ion binding;GO:0070011//peptidase activity, acting on L-amino acid peptides	GO:0009725//response to hormone stimulus;GO:0006972//hyperosmotic response;GO:0009639//response to red or far red light	gi|460366278|ref|XP_004229015.1|/5.57408e-39/PREDICTED: calmodulin-like protein 5-like isoform 1 [Solanum lycopersicum]
Unigene58742_S2_3	230	43	103	44.6621	101.839	1.18917	Up	2.30744e-06	0.000289799	K13030|1|3e-08|54.7|sbi:SORBI_01g001220|cyanohydrin beta-glucosyltransferase [EC:2.4.1.85];K13692|2|3e-07|51.6|pop:POPTR_767628|UDP-glucose:(indol-3-yl)acetate beta-D-glucosyltransferase [EC:2.4.1.121];K13068|3|2e-06|48.9|aly:ARALYDRAFT_479675|sinapate 1-glucosyltransferase [EC:2.4.1.120];K12338|5|4e-06|47.8|aly:ARALYDRAFT_915488|anthocyanin 5-O-glucosyltransferase [EC:2.4.1.-]	-	GO:0016757//transferase activity, transferring glycosyl groups	-	gi|37993661|gb|AAR06916.1|/5.73078e-17/UDP-glycosyltransferase 85C2 [Stevia rebaudiana]
Unigene28220_S2_1	665	148	354	53.1666	121.056	1.18709	Up	1.6896e-18	9.79924e-16	-	-	GO:0005488//binding	-	gi|449436277|ref|XP_004135919.1|/5.44362e-46/PREDICTED: zinc finger A20 and AN1 domain-containing stress-associated protein 5-like [Cucumis sativus]
CL9284.Contig1_S2_1	444	55	131	29.5923	67.0956	1.181	Up	1.13025e-07	1.9762e-05	-	-	-	-	gi|390430817|gb|AFL91226.1|/5.28928e-52/Kunitz-like protease inhibitor, partial [Helianthus annuus]
CL4500.Contig11_S2_1	818	48	114	14.018	31.6926	1.17686	Up	8.14936e-07	0.000114665	K00588|1|6e-127|451|pop:POPTR_649581|caffeoyl-CoA O-methyltransferase [EC:2.1.1.104]	-	GO:0008171//O-methyltransferase activity;GO:0043169//cation binding	GO:0006730//one-carbon metabolic process;GO:0009699//phenylpropanoid biosynthetic process	gi|207059700|dbj|BAG71890.1|/1.01015e-133/caffeoyl CoA O-methyltransferase [Carthamus tinctorius]
Unigene27775_S2_1	1118	62	147	13.2479	29.9007	1.17441	Up	2.1882e-08	4.42209e-06	-	-	-	-	gi|462419248|gb|EMJ23511.1|/6.23494e-32/hypothetical protein PRUPE_ppa008039mg [Prunus persica]
CL8572.Contig1_S2_1	571	222	520	92.8785	207.097	1.15689	Up	1.89635e-25	1.67012e-22	-	GO:0044464//cell part	GO:0016787//hydrolase activity;GO:0005488//binding	GO:0010876//lipid localization	gi|224101069|ref|XP_002312129.1|/3.09938e-43/predicted protein [Populus trichocarpa]
Unigene5818_S2_3	953	897	2100	224.853	501.109	1.15614	Up	1.68059e-97	6.30992e-94	K01097|1|2e-11|68.2|ppp:PHYPADRAFT_170201|N-acylneuraminate-9-phosphatase [EC:3.1.3.29]	-	GO:0016791//phosphatase activity	-	gi|462397860|gb|EMJ03528.1|/8.98293e-119/hypothetical protein PRUPE_ppa009153mg [Prunus persica]
Unigene342_S2_1	841	50	117	14.2028	31.637	1.15544	Up	8.469e-07	0.000118694	K09250|1|2e-20|97.8|zma:100857032|cellular nucleic acid-binding protein	-	GO:0046914//transition metal ion binding;GO:0003676//nucleic acid binding	GO:0006351//transcription, DNA-dependent	gi|224063128|ref|XP_002301004.1|/6.88692e-24/predicted protein [Populus trichocarpa]
CL7050.Contig3_S2_1	2202	137	318	14.8628	32.8409	1.14379	Up	6.79872e-16	3.25504e-13	-	GO:0031224//intrinsic to membrane	GO:0015291//secondary active transmembrane transporter activity;GO:0015103//inorganic anion transmembrane transporter activity	GO:0015698//inorganic anion transport	gi|460412410|ref|XP_004251594.1|/0/PREDICTED: probable sulfate transporter 3.5-like [Solanum lycopersicum]
Unigene27566_S2_1	381	50	116	31.3504	69.2371	1.14306	Up	1.16834e-06	0.000159362	-	-	-	-	-
CL5161.Contig1_S2_1	518	54	125	24.9036	54.8764	1.13983	Up	4.75106e-07	7.18064e-05	-	-	GO:0003676//nucleic acid binding;GO:0001071//nucleic acid binding transcription factor activity	GO:0006950//response to stress;GO:0009738//abscisic acid mediated signaling pathway	gi|311976585|gb|ADQ20114.1|/2.40733e-75/NAC domain-containing protein [Chrysanthemum x morifolium]
Unigene74247_S2_1	1086	49	112	10.7787	23.4528	1.12158	Up	2.5567e-06	0.00031392	K00540|1|5e-113|405|ath:AT3G22370|[EC:1.-.-.-]	GO:0031967;GO:0043231//intracellular membrane-bounded organelle;GO:0031224//intrinsic to membrane	GO:0043169//cation binding;GO:0016682//oxidoreductase activity, acting on diphenols and related substances as donors, oxygen as acceptor	GO:0032501//multicellular organismal process;GO:0006950//response to stress;GO:0007165//signal transduction;GO:0015980//energy derivation by oxidation of organic compounds	gi|224074535|ref|XP_002304386.1|/4.16094e-118/predicted protein [Populus trichocarpa]
Unigene6220_S2_3	945	86	195	21.7403	46.9255	1.11	Up	6.99854e-10	1.78305e-07	-	-	-	-	-
Unigene25173_S2_1	321	101	229	75.1649	162.232	1.10993	Up	2.32154e-11	7.01744e-09	-	-	-	-	gi|27372293|dbj|BAC53658.1|/7.30722e-17/preprophytosulfokine [Zinnia violacea]
Unigene27654_S2_1	1205	275	622	54.5185	117.384	1.10642	Up	3.70336e-28	3.66926e-25	K08235|1|8e-125|445|gmx:100786236|xyloglucan:xyloglucosyl transferase [EC:2.4.1.207]	GO:0005576//extracellular region;GO:0030312//external encapsulating structure	GO:0016798//hydrolase activity, acting on glycosyl bonds;GO:0016758//transferase activity, transferring hexosyl groups	GO:0044042//glucan metabolic process	gi|187372980|gb|ACD03224.1|/3.9342e-136/xyloglucan endotransglucosylase/hydrolase 14 [Actinidia deliciosa]
CL8039.Contig2_S2_1	499	105	237	50.2675	108.007	1.10343	Up	1.30272e-11	4.1303e-09	-	-	-	-	gi|460416408|ref|XP_004253534.1|/8.69548e-56/PREDICTED: MLP-like protein 28-like, partial [Solanum lycopersicum]
Unigene27445_S2_1	785	65	146	19.7807	42.295	1.09639	Up	1.30499e-07	2.24324e-05	-	-	-	-	gi|462408870|gb|EMJ14204.1|/1.56044e-19/hypothetical protein PRUPE_ppa022826mg [Prunus persica]
Unigene28389_S2_1	1194	123	275	24.6093	52.3762	1.08971	Up	5.22144e-13	1.86241e-10	K09873|1|7e-112|402|ath:AT2G36830|aquaporin TIP	GO:0031224//intrinsic to membrane;GO:0000325//plant-type vacuole;GO:0000322;GO:0009526//plastid envelope;GO:0031090//organelle membrane	GO:0005372//water transmembrane transporter activity;GO:0042887	GO:0055085//transmembrane transport;GO:0010476//gibberellin mediated signaling pathway;GO:0015840//urea transport;GO:0042044//fluid transport	gi|227434194|gb|ACP28878.1|/1.34173e-112/tonoplast intrinsic protein [Gossypium hirsutum]
CL261.Contig1_S2_1	1047	78	174	17.797	37.7927	1.08648	Up	1.047e-08	2.20324e-06	K15104|1|3e-123|439|vvi:100245527|solute carrier family 25 (mitochondrial oxoglutarate transporter), member 11	GO:0043231//intracellular membrane-bounded organelle;GO:0016020//membrane	-	GO:0006810//transport;GO:0009987//cellular process	gi|225459119|ref|XP_002285693.1|/3.45101e-122/PREDICTED: probable mitochondrial 2-oxoglutarate/malate carrier protein-like [Vitis vinifera]
Unigene14381_S2_1	489	61	135	29.8002	62.7813	1.07501	Up	5.92278e-07	8.71162e-05	-	-	-	-	-
CL2344.Contig10_S2_3	470	129	283	65.5678	136.929	1.06237	Up	7.26288e-13	2.53977e-10	K00134|1|8e-59|223|aly:ARALYDRAFT_471499|glyceraldehyde 3-phosphate dehydrogenase [EC:1.2.1.12]	GO:0030312//external encapsulating structure;GO:0031981//nuclear lumen;GO:0009536//plastid;GO:0016020//membrane	GO:0046914//transition metal ion binding;GO:0000166//nucleotide binding	GO:0006007//glucose catabolic process;GO:0006952//defense response;GO:0010038//response to metal ion	gi|306922318|dbj|BAJ17660.1|/3.01341e-62/glyceraldehyde 3-phosphate dehydrogenase [Gynura bicolor]
Unigene13808_S2_1	856	69	151	19.2563	40.1152	1.05881	Up	1.80373e-07	2.98544e-05	-	-	-	-	gi|225436011|ref|XP_002273485.1|/2.95804e-54/PREDICTED: uncharacterized protein LOC100242686 [Vitis vinifera]
Unigene6103_S2_1	495	55	119	26.5434	54.6698	1.04239	Up	4.87742e-06	0.000557597	-	-	-	-	-
Unigene82641_S2_1	654	68	147	24.8387	51.1146	1.04114	Up	3.8102e-07	5.8833e-05	K14638|1|1e-27|121|smo:SELMODRAFT_135522|solute carrier family 15 (peptide/histidine transporter), member 3/4	-	-	-	gi|255552694|ref|XP_002517390.1|/3.25947e-64/nitrate transporter, putative [Ricinus communis]
Unigene27746_S2_1	218	1267	2738	1388.41	2856.16	1.04064	Up	4.90076e-107	2.18503e-103	-	-	-	-	-
Unigene13648_S2_1	1228	153	329	29.764	60.9261	1.03349	Up	3.8763e-14	1.58013e-11	-	-	-	-	-
Unigene36441_S2_1	906	57	122	15.0295	30.6223	1.02678	Up	4.8574e-06	0.0005562	K09561|1|3e-07|54.3|vcn:VOLCADRAFT_67840|STIP1 homology and U-box containing protein 1 [EC:6.3.2.19]	-	-	GO:0009743//response to carbohydrate stimulus	gi|224103617|ref|XP_002313124.1|/4.31023e-83/predicted protein [Populus trichocarpa]
Unigene71251_S2_1	416	65	139	37.3266	75.9849	1.02551	Up	1.08086e-06	0.000148853	-	-	-	-	-
CL2028.Contig1_S2_1	2992	846	1807	67.5472	137.342	1.0238	Up	1.92353e-69	5.96604e-66	K00360|1|0.0|1006|ppp:PHYPADRAFT_184973|nitrate reductase (NADH) [EC:1.7.1.1];K00387|4|1e-108|393|olu:OSTLU_3554|sulfite oxidase [EC:1.8.3.1]	-	GO:0008940//nitrate reductase activity;GO:0005506//iron ion binding;GO:0050662//coenzyme binding	GO:0042126//nitrate metabolic process	gi|1171707|sp|P43101.1|NIA_CICIN/0/RecName: Full=Nitrate reductase [NADH]; Short=NR
CL7203.Contig1_S2_1	1036	68	145	15.6801	31.8283	1.02138	Up	6.881e-07	9.87666e-05	K14504|1|1e-126|451|rcu:RCOM_1630040|xyloglucan:xyloglucosyl transferase TCH4 [EC:2.4.1.207];K08235|2|3e-126|449|gmx:100782104|xyloglucan:xyloglucosyl transferase [EC:2.4.1.207]	GO:0005576//extracellular region;GO:0030312//external encapsulating structure	GO:0016798//hydrolase activity, acting on glycosyl bonds;GO:0016758//transferase activity, transferring hexosyl groups	GO:0044042//glucan metabolic process	gi|462420147|gb|EMJ24410.1|/5.0965e-126/hypothetical protein PRUPE_ppa009346mg [Prunus persica]
CL1202.Contig7_S2_1	1568	228	482	34.7366	69.9047	1.00893	Up	2.667e-19	1.66891e-16	K03283|1|7e-159|558|osa:4339012|heat shock 70kDa protein 1/8	-	GO:0000166//nucleotide binding	-	gi|115464309|ref|NP_001055754.1|/8.87286e-158/Os05g0460000 [Oryza sativa Japonica Group]
Unigene13526_S2_1	942	154	325	39.0543	78.4582	1.00644	Up	1.88552e-13	7.19289e-11	-	-	-	-	gi|357453923|ref|XP_003597242.1|/1.89475e-36/hypothetical protein MTR_2g094410 [Medicago truncatula]
Unigene19911_S2_3	653	40	3	14.6334	1.04475	-3.80803	Down	6.2415e-10	1.6074e-07	K14488|1|3e-15|79.7|gmx:100808164|SAUR family protein	-	-	-	gi|387169525|gb|AFJ66186.1|/4.8382e-18/hypothetical protein 11M19.5 [Arabidopsis halleri]
CL3185.Contig4_S2_3	775	95	21	29.2833	6.16202	-2.2486	Down	1.80123e-13	6.9834e-11	-	-	-	-	-
Unigene43553_S2_3	334	72	19	51.4973	12.9364	-1.99306	Down	3.12486e-09	7.14481e-07	-	-	-	-	-
CL4792.Contig2_S2_3	850	49	13	13.7713	3.478	-1.98534	Down	1.17163e-06	0.000159505	K01754|1|3e-110|395|pop:POPTR_826476|threonine dehydratase [EC:4.3.1.19]	-	GO:0016841//ammonia-lyase activity;GO:0048037//cofactor binding	GO:0006549//isoleucine metabolic process	gi|449482377|ref|XP_004156263.1|/9.87943e-111/PREDICTED: threonine dehydratase biosynthetic, chloroplastic-like [Cucumis sativus]
CL3028.Contig1_S2_3	465	44	12	22.6047	5.86859	-1.94553	Down	5.63604e-06	0.000632167	K16055|1|6e-74|273|aly:ARALYDRAFT_477022|trehalose 6-phosphate synthase/phosphatase [EC:2.4.1.15 3.1.3.12]	-	GO:0035251//UDP-glucosyltransferase activity;GO:0019203//carbohydrate phosphatase activity	GO:0009756//carbohydrate mediated signaling;GO:0005991//trehalose metabolic process;GO:0007275//multicellular organismal development;GO:0003006//developmental process involved in reproduction;GO:0042546//cell wall biogenesis	gi|462410411|gb|EMJ15745.1|/1.36013e-75/hypothetical protein PRUPE_ppa001048mg [Prunus persica]
Unigene27006_S2_3	944	61	17	15.4368	4.09527	-1.91434	Down	1.1376e-07	1.98417e-05	-	-	-	-	gi|449526892|ref|XP_004170447.1|/8.88918e-18/PREDICTED: 23 kDa jasmonate-induced protein-like [Cucumis sativus]
Unigene20322_S2_1	1216	53	17	10.4122	3.17922	-1.71152	Down	4.83302e-06	0.000554298	K10529|1|4e-150|529|vvi:100254380|alpha-dioxygenase [EC:1.-.-.-]	-	GO:0016209//antioxidant activity;GO:0005506//iron ion binding;GO:0016702//oxidoreductase activity, acting on single donors with incorporation of molecular oxygen, incorporation of two atoms of oxygen	GO:0009062//fatty acid catabolic process;GO:0009607//response to biotic stimulus;GO:0010033//response to organic substance;GO:0006950//response to stress	gi|296087701|emb|CBI34957.3|/5.35058e-149/unnamed protein product [Vitis vinifera]
Unigene27439_S2_1	827	86	28	24.8423	7.69942	-1.68998	Down	7.04126e-09	1.54555e-06	-	-	-	-	gi|255546291|ref|XP_002514205.1|/7.15683e-10/conserved hypothetical protein [Ricinus communis]
Unigene13172_S2_1	355	92	31	61.9096	19.8582	-1.64043	Down	4.5021e-09	1.00679e-06	-	-	-	-	-
CL7676.Contig4_S2_1	1435	312	112	51.9399	17.7489	-1.54911	Down	2.66686e-25	2.32007e-22	K13065|1|6e-11|67.4|vvi:100265530|shikimate O-hydroxycinnamoyltransferase [EC:2.3.1.133];K15400|3|4e-09|61.2|ath:AT5G41040|omega-hydroxypalmitate O-feruloyl transferase [EC:2.3.1.188]	-	-	-	gi|470149321|ref|XP_004310187.1|/1.03544e-55/PREDICTED: salutaridinol 7-O-acetyltransferase-like [Fragaria vesca subsp. vesca]
Unigene76021_S2_1	482	67	25	33.2067	11.795	-1.4933	Down	3.08326e-06	0.000372797	-	-	-	-	-
Unigene13238_S2_1	668	99	40	35.4044	13.6172	-1.37849	Down	8.80024e-08	1.57734e-05	-	-	-	-	gi|460365347|ref|XP_004228564.1|/2.73472e-37/PREDICTED: uncharacterized protein LOC101254625 [Solanum lycopersicum]
Unigene28085_S2_1	1360	227	92	39.8736	15.3835	-1.37405	Down	5.5464e-16	2.6734e-13	K00469|1|1e-151|534|rcu:RCOM_1048680|inositol oxygenase [EC:1.13.99.1]	GO:0044424//intracellular part	GO:0046914//transition metal ion binding;GO:0016701//oxidoreductase activity, acting on single donors with incorporation of molecular oxygen	GO:0006020//inositol metabolic process	gi|449435800|ref|XP_004135682.1|/6.02286e-152/PREDICTED: inositol oxygenase 2-like [Cucumis sativus]
Unigene75203_S2_1	1433	160	65	26.673	10.3151	-1.37063	Down	1.18816e-11	3.78392e-09	-	-	-	-	-
Unigene70509_S2_1	1013	85	35	20.0451	7.85714	-1.35117	Down	1.06715e-06	0.000147533	K10638|1|9e-07|52.8|gmx:100786796|E3 ubiquitin-protein ligase UHRF1 [EC:6.3.2.19]	-	GO:0003824//catalytic activity;GO:0046914//transition metal ion binding	-	gi|224104285|ref|XP_002313384.1|/5.29604e-96/predicted protein [Populus trichocarpa]
Unigene14224_S2_1	664	109	45	39.2154	15.4117	-1.3474	Down	3.42034e-08	6.66658e-06	-	-	-	-	-
Unigene15376_S2_3	484	78	33	38.4988	15.5051	-1.31207	Down	4.9392e-06	0.000560171	K14498|1|2e-58|222|aly:ARALYDRAFT_920030|serine/threonine-protein kinase SRK2 [EC:2.7.11.1]	GO:0043231//intracellular membrane-bounded organelle;GO:0044444//cytoplasmic part	GO:0004672//protein kinase activity;GO:0032559	GO:0009845//seed germination;GO:0006796//phosphate-containing compound metabolic process;GO:0006970//response to osmotic stress;GO:0009738//abscisic acid mediated signaling pathway;GO:0006464//cellular protein modification process	gi|297797685|ref|XP_002866727.1|/2.43806e-57/hypothetical protein ARALYDRAFT_920030 [Arabidopsis lyrata subsp. lyrata]
Unigene27665_S2_1	1083	111	50	24.4846	10.499	-1.22162	Down	2.468e-07	3.99228e-05	-	GO:0043231//intracellular membrane-bounded organelle	GO:0005488//binding	-	gi|449452937|ref|XP_004144215.1|/7.53736e-11/PREDICTED: uncharacterized protein LOC101211014 [Cucumis sativus]
Unigene78438_S2_1	543	251	114	110.426	47.7431	-1.20972	Down	1.22236e-14	5.28483e-12	K04733|1|3e-46|182|aly:ARALYDRAFT_916421|interleukin-1 receptor-associated kinase 4 [EC:2.7.11.1];K13430|3|2e-36|149|zma:100283091|serine/threonine-protein kinase PBS1 [EC:2.7.11.1]	-	GO:0004672//protein kinase activity	-	gi|255541960|ref|XP_002512044.1|/1.08515e-47/conserved hypothetical protein [Ricinus communis]
Unigene14215_S2_1	1226	250	117	48.7134	21.7021	-1.16648	Down	7.51608e-14	2.99539e-11	K12135|1|5e-15|80.5|ath:AT5G15840|zinc finger protein CONSTANS	GO:0016604//nuclear body	GO:0005488//binding	GO:0009813//flavonoid biosynthetic process;GO:0009640//photomorphogenesis;GO:0009657//plastid organization;GO:0006779//porphyrin-containing compound biosynthetic process;GO:0006351//transcription, DNA-dependent	gi|460397478|ref|XP_004244294.1|/3.02009e-99/PREDICTED: probable salt tolerance-like protein At1g78600-like [Solanum lycopersicum]
CL7836.Contig1_S2_1	1373	132	62	22.9669	10.269	-1.16126	Down	6.37834e-08	1.17574e-05	-	-	-	-	-
CL5254.Contig2_S2_1	1105	533	260	115.229	53.5078	-1.10669	Down	1.12857e-25	1.0191e-22	K03686|1|3e-12|71.2|vvi:100268135|molecular chaperone DnaJ	-	-	-	gi|357483779|ref|XP_003612176.1|/1.23362e-24/Chaperone protein dnaJ [Medicago truncatula]
Unigene13589_S2_3	807	110	54	32.5625	15.2169	-1.09754	Down	2.41806e-06	0.000299995	K12843|1|1e-38|158|vvi:100248403|U4/U6 small nuclear ribonucleoprotein PRP3;K05681|2|1e-30|131|cme:CMS467C|ATP-binding cassette, subfamily G (WHITE), member 2;K05658|4|3e-19|93.6|aly:ARALYDRAFT_473002|ATP-binding cassette, subfamily B (MDR/TAP), member 1	GO:0044464//cell part	GO:0017111//nucleoside-triphosphatase activity;GO:0032559	GO:0009207	gi|470106878|ref|XP_004289783.1|/1.34722e-82/PREDICTED: ABC transporter G family member 8-like [Fragaria vesca subsp. vesca]
CL10219.Contig2_S2_1	1119	118	60	25.1913	12.1935	-1.04682	Down	2.60552e-06	0.000319364	K16055|1|7e-123|438|sbi:SORBI_04g035560|trehalose 6-phosphate synthase/phosphatase [EC:2.4.1.15 3.1.3.12]	GO:0043231//intracellular membrane-bounded organelle	GO:0035251//UDP-glucosyltransferase activity;GO:0019203//carbohydrate phosphatase activity	GO:0005991//trehalose metabolic process	gi|444300782|gb|AGD98700.1|/3.02167e-127/trehalose-6-phosphate synthase [Camellia sinensis]
CL1701.Contig6_S2_3	1688	331	172	46.844	23.1719	-1.01549	Down	1.45999e-14	6.23659e-12	K01710|1|5e-116|416|cme:CME136C|dTDP-glucose 4,6-dehydratase [EC:4.2.1.46];K12450|2|1e-25|116|smo:SELMODRAFT_266803|UDP-glucose 4,6-dehydratase [EC:4.2.1.76];K10046|5|4e-25|114|gmx:100527798|GDP-D-mannose 3', 5'-epimerase [EC:5.1.3.18 5.1.3.-]	GO:0012505//endomembrane system;GO:0031090//organelle membrane;GO:0043231//intracellular membrane-bounded organelle	GO:0016831//carboxy-lyase activity;GO:0048037//cofactor binding;GO:0016836//hydro-lyase activity	GO:0019321//pentose metabolic process;GO:0009226//nucleotide-sugar biosynthetic process	gi|225437374|ref|XP_002268787.1|/0/PREDICTED: UDP-glucuronic acid decarboxylase 1-like [Vitis vinifera]
