# Supplementary material for: A transcriptomic analysis of Chrysanthemum nankingense provides insights into the basis of low temperature tolerance
Source: BMC Genomics. 2014 Oct 3;15(1):844. doi: 10.1186/1471-2164-15-844 (PMC4197275; doi:10.1186/1471-2164-15-844)
Supplement: Supplementary file 11 — Additional file 11: Table S8: Genes differentially transcribed in the comparison between libraries A and C2. The criteria applied for assigning significance were: P-value < 0.05, FDR ≤ 0.001, and estimated absolute |log2Ratio(C2/A)| ≥1. Genes listed in descending order of absolute |log2Ratio(C2/A)|. GeneIDs retrieved from the Chrysanthemum nankingense Reference Sequence Database. Annotation of unigene sequences performed using BlastX (E <10). The “GeneLength” column gives the length of exon sequence. A- and C2-expression: frequency of unigene transcripts in libraries A and C2, respectively. A- and C2-RPKM: reads per kb per million reads for each unigene in libraries A and C2, respectively. Log2Ratio(C2/A): the ratio between the RPKM in A and the RPKM in C2. Up-Down-Regulation (C2/A), P-value and FDR of each gene are also shown. KEGG: annotation according to the KEGG database by BLAST. Blast nr: identification of homologues in GenBank. GO Component, GO Function and Go Process: ontology information of Cellular Components, Molecular Function and Biological Processes of Gene-corresponding GO terms. “-”: no hit. (XLSX 34 KB) [file 12864_2014_6537_MOESM11_ESM.xlsx]

## Sheet: Additional file 11
GeneID	Gene_length	A-Expression	C2-Expression	A-RPKM	C2-RPKM	log2 Ratio(C2/A)	Up-Down-Regulation(C2/A)	P-value	FDR	KEGG Orthology	GO Component	GO Function	GO Process	Blast nr
CL4444.Contig1_S2_1	221	0	72	0.01	77.3485	12.9172	Up	2.65316e-22	2.87574e-19	-	-	-	-	gi|255076741|gb|ACU00267.1|/1.2835e-13/dehydration-responsive element-binding factor 1 [Chrysanthemum x morifolium]
Unigene68332_S2_1	339	0	44	0.01	30.8152	11.5894	Up	6.53196e-14	3.567e-11	-	-	-	-	-
Unigene5394_S2_1	643	0	67	0.01	24.7386	11.2725	Up	8.35998e-21	8.42321e-18	K09286|1|6e-15|79.0|ath:AT1G43160|EREBP-like factor	-	-	-	gi|460406569|ref|XP_004248735.1|/6.22197e-28/PREDICTED: ethylene-responsive transcription factor ERF109-like [Solanum lycopersicum]
Unigene47799_S2_3	255	0	23	0.01	21.4141	11.0643	Up	1.28382e-07	3.03104e-05	K09286|1|6e-18|87.0|aly:ARALYDRAFT_912628|EREBP-like factor	GO:0043231//intracellular membrane-bounded organelle	GO:0003676//nucleic acid binding;GO:0001071//nucleic acid binding transcription factor activity	GO:0006351//transcription, DNA-dependent;GO:0006950//response to stress	gi|225429734|ref|XP_002280370.1|/2.26378e-26/PREDICTED: ethylene-responsive transcription factor ERF017 [Vitis vinifera]
CL4365.Contig2_S2_1	256	0	18	0.01	16.6934	10.7051	Up	4.04526e-06	0.000656204	-	-	-	-	-
Unigene45442_S2_1	306	0	18	0.01	13.9657	10.4477	Up	4.04526e-06	0.000657695	-	-	-	-	-
Unigene56679_S2_3	438	0	19	0.01	10.2989	10.0083	Up	2.02888e-06	0.00035837	-	-	-	-	gi|86155935|gb|ABC86705.1|/2.75666e-24/R111 [Coffea arabica]
CL9775.Contig1_S2_3	909	1	98	0.262806	25.5961	6.60578	Up	2.1569e-28	3.14894e-25	K14861|1|2e-13|74.7|gmx:100777901|nucleolar pre-ribosomal-associated protein 1	-	GO:0016787//hydrolase activity	-	gi|462397479|gb|EMJ03147.1|/9.77153e-118/hypothetical protein PRUPE_ppa004524mg [Prunus persica]
CL4365.Contig1_S2_1	432	2	97	1.10597	53.3089	5.59099	Up	1.07208e-26	1.44705e-23	-	-	-	-	-
CL514.Contig2_S2_1	911	16	626	4.19566	163.143	5.28109	Up	1.25481e-161	1.12207e-157	-	-	GO:0003824//catalytic activity	-	gi|460381916|ref|XP_004236687.1|/7.74796e-56/PREDICTED: nudix hydrolase 18, mitochondrial-like [Solanum lycopersicum]
CL514.Contig6_S2_1	205	5	162	5.82659	187.617	5.009	Up	9.43268e-42	2.40995e-38	-	-	-	-	-
Unigene76309_S2_3	379	2	63	1.26063	39.4651	4.96835	Up	7.26234e-17	5.30129e-14	-	-	-	-	-
Unigene966_S2_1	397	1	31	0.601739	18.5388	4.94527	Up	8.7132e-09	2.56509e-06	-	-	-	-	-
Unigene61186_S2_1	197	2	48	2.42528	57.8478	4.57604	Up	1.36306e-12	6.54426e-10	-	-	-	-	-
Unigene9650_S2_1	208	1	22	1.14851	25.1114	4.45051	Up	3.19054e-06	0.000528337	K07195|1|6e-20|93.6|vvi:100267121|exocyst complex component 7	GO:0043234//protein complex	-	GO:0016192//vesicle-mediated transport	gi|449460979|ref|XP_004148221.1|/1.43322e-20/PREDICTED: uncharacterized protein LOC101212978 [Cucumis sativus]
Unigene46675_S2_1	313	1	21	0.763228	15.9289	4.38339	Up	6.10702e-06	0.000949735	-	-	-	-	-
Unigene5950_S2_1	272	4	82	3.51309	71.5742	4.34863	Up	3.85412e-20	3.4464e-17	-	-	-	-	-
Unigene35792_S2_1	478	6	108	2.99862	53.6423	4.161	Up	1.9691e-25	2.51542e-22	-	-	-	-	-
Unigene67653_S2_3	326	6	107	4.39675	77.9252	4.14758	Up	3.72316e-25	4.59213e-22	-	-	-	-	gi|359484635|ref|XP_003633135.1|/1.98104e-06/PREDICTED: uncharacterized protein LOC100853706 [Vitis vinifera]
CL1793.Contig4_S2_3	481	45	675	22.3494	333.173	3.89796	Up	1.13485e-144	9.02042e-141	-	-	-	-	-
Unigene97493_S2_3	826	6	86	1.73528	24.7189	3.83238	Up	2.12044e-19	1.80583e-16	-	-	-	GO:0009987//cellular process;GO:0065007//biological regulation;GO:0010467//gene expression	gi|225452777|ref|XP_002283284.1|/5.76243e-44/PREDICTED: transcription factor bHLH47-like isoform 1 [Vitis vinifera]
CL8744.Contig1_S2_1	285	4	49	3.35285	40.819	3.60578	Up	4.3856e-11	1.79276e-08	-	-	-	-	-
Unigene79648_S2_1	576	16	161	6.63584	66.3613	3.32199	Up	2.20146e-31	3.93715e-28	-	-	-	-	gi|224111558|ref|XP_002315899.1|/9.76853e-45/predicted protein [Populus trichocarpa]
CL2832.Contig1_S2_1	249	4	37	3.83759	35.2788	3.20053	Up	6.28304e-08	1.59954e-05	-	-	-	-	-
Unigene31181_S2_1	215	4	37	4.44447	40.8578	3.20053	Up	6.28304e-08	1.59386e-05	-	-	-	-	-
Unigene74056_S2_1	701	42	377	14.313	127.684	3.15718	Up	3.0044e-68	1.34329e-64	-	-	-	-	gi|422001683|dbj|BAM66957.1|/4.04221e-34/Zinc finger protein [Chrysanthemum x morifolium]
Unigene38230_S2_1	475	6	52	3.01756	25.9909	3.10655	Up	2.02932e-10	7.40671e-08	-	-	-	-	-
Unigene36334_S2_1	583	7	59	2.86832	24.0267	3.06636	Up	1.56534e-11	6.82805e-09	-	-	-	-	-
Unigene76344_S2_3	1089	19	152	4.16797	33.1381	2.99107	Up	5.03976e-27	6.93326e-24	-	-	-	-	gi|255559727|ref|XP_002520883.1|/3.75527e-26/conserved hypothetical protein [Ricinus communis]
CL5762.Contig6_S2_1	289	4	30	3.30644	24.6453	2.89796	Up	3.76978e-06	0.000617114	-	-	-	-	-
CL155.Contig2_S2_1	253	5	34	4.72115	31.9058	2.75661	Up	1.51819e-06	0.000279194	-	-	-	-	-
CL9324.Contig3_S2_3	151	9	61	14.2385	95.9101	2.75189	Up	8.64778e-11	3.30822e-08	-	-	GO:0003824//catalytic activity	-	gi|351724865|ref|NP_001237840.1|/1.08101e-15/uncharacterized protein LOC100305863 [Glycine max]
CL4500.Contig1_S2_1	775	19	125	5.85667	38.293	2.70893	Up	2.04472e-20	1.89965e-17	K00588|1|8e-108|387|vvi:100243978|caffeoyl-CoA O-methyltransferase [EC:2.1.1.104]	-	GO:0008171//O-methyltransferase activity;GO:0043169//cation binding	GO:0006730//one-carbon metabolic process;GO:0009699//phenylpropanoid biosynthetic process	gi|207059702|dbj|BAG71891.1|/3.78474e-111/caffeoyl CoA O-methyltransferase [Carthamus tinctorius]
Unigene13905_S2_1	290	6	39	4.94256	31.9285	2.69151	Up	3.4496e-07	7.45541e-05	-	-	-	-	gi|359482285|ref|XP_003632749.1|/7.54112e-14/PREDICTED: uncharacterized protein LOC100267578 [Vitis vinifera]
Unigene62393_S2_1	302	5	32	3.95514	25.1568	2.66915	Up	4.64478e-06	0.000738386	-	-	-	-	gi|12003398|gb|AAG43556.1|AF211538_1/6.11343e-11/Avr9/Cf-9 rapidly elicited protein 180 [Nicotiana tabacum]
Unigene14270_S2_1	842	41	238	11.6324	67.1083	2.52834	Up	6.7679e-35	1.42399e-31	-	-	-	-	gi|381140350|gb|AFF57513.1|/2.81404e-118/Cys2/His2-type zinc finger protein [Chrysanthemum x morifolium]
Unigene63701_S2_1	358	14	81	9.34208	53.7172	2.52357	Up	8.94514e-13	4.41316e-10	-	-	-	-	-
Unigene25592_S2_1	523	7	39	3.19738	17.7041	2.46912	Up	1.18715e-06	0.000226467	-	-	-	-	gi|147842263|emb|CAN73940.1|/2.62848e-08/hypothetical protein VITISV_031602 [Vitis vinifera]
Unigene69121_S2_3	489	17	94	8.30498	45.6384	2.4582	Up	3.19448e-14	1.7715e-11	-	-	-	-	gi|225435062|ref|XP_002284384.1|/1.95698e-41/PREDICTED: zinc finger protein ZAT11 [Vitis vinifera]
Unigene14950_S2_3	390	8	43	4.90031	26.1767	2.41734	Up	4.5197e-07	9.62279e-05	-	-	-	GO:0050896//response to stimulus	gi|388517515|gb|AFK46819.1|/1.07712e-20/unknown [Medicago truncatula]
Unigene17138_S2_1	497	9	47	4.32598	22.4519	2.37574	Up	1.7169e-07	3.91152e-05	K07195|1|2e-49|192|vvi:100267121|exocyst complex component 7	-	-	-	gi|470116920|ref|XP_004294620.1|/2.48039e-55/PREDICTED: uncharacterized protein LOC101308554 [Fragaria vesca subsp. vesca]
CL3189.Contig1_S2_1	775	8	41	2.46596	12.5601	2.34863	Up	1.294e-06	0.000242327	-	-	-	-	gi|147779878|emb|CAN65842.1|/5.62699e-99/hypothetical protein VITISV_027369 [Vitis vinifera]
CL8526.Contig2_S2_1	1048	10	49	2.27949	11.1006	2.28386	Up	1.83136e-07	4.13282e-05	-	-	-	-	gi|470130010|ref|XP_004300900.1|/3.68055e-15/PREDICTED: uncharacterized protein LOC101295235 [Fragaria vesca subsp. vesca]
Unigene2354_S2_1	293	9	42	7.33793	34.0324	2.21347	Up	2.26656e-06	0.000393551	-	-	-	-	-
Unigene13261_S2_1	937	11	49	2.80448	12.4156	2.14635	Up	5.18398e-07	0.000109072	K13648|1|2e-22|104|gmx:100805886|alpha-1,4-galacturonosyltransferase [EC:2.4.1.43]	-	GO:0008194//UDP-glycosyltransferase activity	-	gi|460372895|ref|XP_004232258.1|/1.49497e-126/PREDICTED: probable galacturonosyltransferase-like 10-like [Solanum lycopersicum]
Unigene62456_S2_1	506	19	83	8.97019	38.9439	2.11819	Up	7.59942e-11	2.93859e-08	-	-	-	-	gi|255576505|ref|XP_002529144.1|/9.1631e-08/conserved hypothetical protein [Ricinus communis]
CL9324.Contig2_S2_3	243	43	186	42.2728	181.726	2.10397	Up	2.09772e-22	2.30869e-19	-	GO:0044444//cytoplasmic part	GO:0016787//hydrolase activity	-	gi|460409534|ref|XP_004250193.1|/2.37045e-15/PREDICTED: nudix hydrolase 17, mitochondrial-like [Solanum lycopersicum]
Unigene70523_S2_1	467	32	138	16.3694	70.1574	2.0996	Up	5.90198e-17	4.35268e-14	-	-	-	-	gi|255576503|ref|XP_002529143.1|/1.58533e-07/conserved hypothetical protein [Ricinus communis]
Unigene27006_S2_3	944	61	256	15.4368	64.3842	2.06034	Up	1.66367e-29	2.70486e-26	-	-	-	-	gi|449526892|ref|XP_004170447.1|/8.88918e-18/PREDICTED: 23 kDa jasmonate-induced protein-like [Cucumis sativus]
Unigene73573_S2_1	800	31	129	9.257	38.2835	2.04811	Up	1.73351e-15	1.07835e-12	K09338|1|3e-27|120|ath:AT3G61890|homeobox-leucine zipper protein	-	GO:0003677//DNA binding	GO:0006351//transcription, DNA-dependent	gi|13447045|gb|AAA63768.2|/1.64977e-64/homeobox-leucine zipper protein HAHB-4 [Helianthus annuus]
CL43.Contig1_S2_1	2263	142	589	14.99	61.7934	2.04345	Up	4.29588e-65	1.61744e-61	-	GO:0009536//plastid	GO:0005488//binding;GO:0016301//kinase activity	-	gi|302144036|emb|CBI23141.3|/0/unnamed protein product [Vitis vinifera]
Unigene36211_S2_1	884	22	91	5.94523	24.44	2.03944	Up	2.8389e-11	1.18764e-08	K11228|1|2e-34|144|ota:Ot13g01170|mitogen-activated protein kinase kinase kinase [EC:2.7.11.1];K13414|2|7e-29|125|aly:ARALYDRAFT_489755|mitogen-activated protein kinase kinase kinase 1, plant [EC:2.7.11.25];K08269|3|2e-28|124|rcu:RCOM_1157200|unc51-like kinase [EC:2.7.11.1]	-	GO:0042578//phosphoric ester hydrolase activity;GO:0004674//protein serine/threonine kinase activity;GO:0000166//nucleotide binding	GO:0009987//cellular process;GO:0044238//primary metabolic process	gi|460372409|ref|XP_004232023.1|/4.72553e-87/PREDICTED: mitogen-activated protein kinase kinase kinase 3-like [Solanum lycopersicum]
Unigene13861_S2_1	958	124	497	30.9211	123.169	1.99398	Up	1.66462e-53	5.17746e-50	K12581|1|1e-79|294|gmx:100789409|CCR4-NOT transcription complex subunit 7/8	GO:0043231//intracellular membrane-bounded organelle	GO:0000175//3'-5'-exoribonuclease activity;GO:0005488//binding	GO:0006950//response to stress;GO:0016070//RNA metabolic process	gi|224131812|ref|XP_002328114.1|/2.46474e-108/predicted protein [Populus trichocarpa]
Unigene27909_S2_3	750	42	168	13.3779	53.1814	1.99107	Up	4.4412e-19	3.65184e-16	-	-	-	-	gi|225448663|ref|XP_002279904.1|/2.1373e-31/PREDICTED: uncharacterized protein LOC100260289 [Vitis vinifera]
Unigene13303_S2_3	734	84	314	27.3389	101.565	1.89338	Up	3.19482e-32	6.01442e-29	K09286|1|9e-18|88.6|ath:AT5G44210|EREBP-like factor;K03021|5|2e-15|80.9|smo:SELMODRAFT_443461|DNA-directed RNA polymerase III subunit RPC2 [EC:2.7.7.6]	-	-	GO:0009987//cellular process	gi|255536751|ref|XP_002509442.1|/4.45986e-18/Ethylene-responsive transcription factor, putative [Ricinus communis]
Unigene19519_S2_3	491	23	83	11.1904	40.1336	1.84255	Up	2.90576e-09	9.0378e-07	K05359|1|1e-31|133|vvi:100267022|arogenate/prephenate dehydratase [EC:4.2.1.91 4.2.1.51]	GO:0009536//plastid	GO:0016836//hydro-lyase activity	GO:0009628//response to abiotic stimulus;GO:0006558//L-phenylalanine metabolic process	gi|193290658|gb|ACF17637.1|/7.20285e-36/putative arogenate dehydratase [Capsicum annuum]
CL1019.Contig2_S2_1	829	28	99	8.06867	28.3526	1.81308	Up	1.37065e-10	5.10688e-08	K05359|1|1e-140|497|gmx:100781285|arogenate/prephenate dehydratase [EC:4.2.1.91 4.2.1.51]	GO:0009536//plastid	GO:0016836//hydro-lyase activity	GO:0009637//response to blue light;GO:0006558//L-phenylalanine metabolic process;GO:0006570//tyrosine metabolic process	gi|45935145|gb|AAS79603.1|/5.6785e-140/prephenate dehydratase [Ipomoea trifida]
Unigene13366_S2_1	775	19	67	5.85667	20.5251	1.80924	Up	1.43991e-07	3.33356e-05	K09286|1|8e-20|95.5|ath:AT5G44210|EREBP-like factor	-	-	-	gi|60459377|gb|AAX20034.1|/4.5863e-24/ethylene responsive element binding protein C1 [Capsicum annuum]
CL1409.Contig1_S2_1	441	55	187	29.7936	100.673	1.75661	Up	5.06002e-18	3.97779e-15	-	-	-	GO:0009414//response to water deprivation;GO:0006979//response to oxidative stress	gi|2981167|gb|AAC06242.1|/2.41125e-12/late embryogenis abundant protein 5 [Nicotiana tabacum]
Unigene28801_S2_3	316	30	102	22.6795	76.6346	1.75661	Up	1.82297e-10	6.72216e-08	-	-	-	-	-
Unigene85406_S2_3	689	142	481	49.2343	165.744	1.75122	Up	9.71756e-44	2.57469e-40	K09286|1|6e-24|108|aly:ARALYDRAFT_897795|EREBP-like factor	-	-	-	gi|351724493|ref|NP_001238595.1|/5.82457e-30/ethylene-responsive element binding factor 4 [Glycine max]
Unigene6362_S2_1	532	33	103	14.8184	45.966	1.63318	Up	1.16219e-09	3.8313e-07	-	-	-	-	-
Unigene71251_S2_1	416	65	197	37.3266	112.431	1.59076	Up	1.2708e-16	8.74127e-14	-	-	-	-	-
Unigene28247_S2_1	1958	292	881	35.6261	106.825	1.58425	Up	1.91731e-68	9.14393e-65	K15172|1|8e-27|120|vcn:VOLCADRAFT_106802|transcription elongation factor SPT5	-	-	-	gi|225448453|ref|XP_002269430.1|/7.0606e-163/PREDICTED: zinc finger CCCH domain-containing protein 29-like [Vitis vinifera]
Unigene42976_S2_3	729	45	134	14.7463	43.6404	1.56531	Up	1.60072e-11	6.94004e-09	-	GO:0043231//intracellular membrane-bounded organelle	-	GO:0006970//response to osmotic stress;GO:0009696//salicylic acid metabolic process	gi|225440213|ref|XP_002283659.1|/2.17237e-25/PREDICTED: uncharacterized protein LOC100255095 [Vitis vinifera]
CL759.Contig1_S2_1	680	128	380	44.9676	132.674	1.56093	Up	7.36212e-30	1.2248e-26	K08488|1|4e-19|92.8|ath:AT1G32270|syntaxin 7	GO:0031090//organelle membrane	-	GO:0051707//response to other organism;GO:0006952//defense response;GO:0002252	gi|42557351|dbj|BAD11071.1|/5.14337e-63/hin1 like protein [Capsicum chinense]
Unigene28220_S2_1	665	148	437	53.1666	156.017	1.55311	Up	7.3639e-34	1.42376e-30	-	-	GO:0005488//binding	-	gi|449436277|ref|XP_004135919.1|/5.44362e-46/PREDICTED: zinc finger A20 and AN1 domain-containing stress-associated protein 5-like [Cucumis sativus]
Unigene27524_S2_1	660	100	292	36.1955	105.039	1.53704	Up	8.00686e-23	8.94979e-20	-	-	-	-	-
Unigene25018_S2_1	439	28	81	15.2367	43.8058	1.52357	Up	2.98474e-07	6.52964e-05	K09286|1|8e-09|57.4|pop:POPTR_588763|EREBP-like factor	-	-	-	gi|432332462|gb|AGB07588.1|/8.00837e-16/ethylene-responsive transcription factor 5 [Artemisia annua]
CL762.Contig1_S2_3	782	24	69	7.33167	20.9485	1.51464	Up	2.54594e-06	0.000435715	K13783|1|2e-63|240|rcu:RCOM_1500400|MFS transporter, OPA family, solute carrier family 37 (glycerol-3-phosphate transporter), member 1/2	-	-	GO:0006810//transport	gi|460378806|ref|XP_004235159.1|/1.86761e-65/PREDICTED: putative glycerol-3-phosphate transporter 1-like [Solanum lycopersicum]
Unigene6697_S2_3	431	24	69	13.3025	38.0087	1.51464	Up	2.54594e-06	0.000434675	-	-	-	-	gi|449443003|ref|XP_004139270.1|/4.16062e-12/PREDICTED: uncharacterized protein LOC101211332 [Cucumis sativus]
Unigene42329_S2_1	758	25	71	7.87897	22.2383	1.49697	Up	2.22466e-06	0.00038816	-	-	GO:0005488//binding	-	gi|449529720|ref|XP_004171846.1|/9.09881e-38/PREDICTED: uncharacterized protein LOC101226793 [Cucumis sativus]
Unigene27711_S2_3	947	201	552	50.7043	138.389	1.44855	Up	2.38284e-38	5.49875e-35	K13448|1|1e-40|164|vvi:100264572|calcium-binding protein CML	GO:0016020//membrane;GO:0043231//intracellular membrane-bounded organelle	GO:0046872//metal ion binding	-	gi|460392121|ref|XP_004241666.1|/7.756e-46/PREDICTED: calcium-binding allergen Ole e 8-like [Solanum lycopersicum]
CL3278.Contig1_S2_3	748	86	220	27.466	69.8285	1.34617	Up	1.13718e-14	6.7232e-12	K03686|1|1e-11|68.6|ota:Ot10g00240|molecular chaperone DnaJ;K09518|4|4e-11|66.6|vcn:VOLCADRAFT_83498|DnaJ homolog subfamily B member 12	-	-	-	gi|225457949|ref|XP_002274505.1|/1.9692e-29/PREDICTED: chaperone protein dnaJ 11, chloroplastic-like [Vitis vinifera]
Unigene19512_S2_3	776	33	82	10.159	25.0879	1.30423	Up	4.52632e-06	0.000727639	-	GO:0016020//membrane	-	GO:0050896//response to stimulus	gi|460381900|ref|XP_004236679.1|/3.25641e-54/PREDICTED: universal stress protein MJ0531-like isoform 1 [Solanum lycopersicum]
CL9284.Contig1_S2_1	444	55	134	29.5923	71.6528	1.2758	Up	7.70622e-09	2.28747e-06	-	-	-	-	gi|390430817|gb|AFL91226.1|/5.28928e-52/Kunitz-like protease inhibitor, partial [Helianthus annuus]
Unigene85931_S2_3	824	72	175	20.8739	50.4223	1.27236	Up	4.3812e-11	1.80125e-08	K09286|1|2e-22|104|pop:POPTR_707534|EREBP-like factor	-	-	-	gi|383875204|gb|AFH56414.1|/5.99091e-25/ethylene response factor 7, partial [Diospyros kaki]
CL4500.Contig11_S2_1	818	48	115	14.018	33.3777	1.2516	Up	1.38322e-07	3.23371e-05	K00588|1|6e-127|451|pop:POPTR_649581|caffeoyl-CoA O-methyltransferase [EC:2.1.1.104]	-	GO:0008171//O-methyltransferase activity;GO:0043169//cation binding	GO:0006730//one-carbon metabolic process;GO:0009699//phenylpropanoid biosynthetic process	gi|207059700|dbj|BAG71890.1|/1.01015e-133/caffeoyl CoA O-methyltransferase [Carthamus tinctorius]
Unigene5735_S2_3	826	52	123	15.0391	35.3538	1.23315	Up	7.21e-08	1.78471e-05	-	GO:0009536//plastid	GO:0016723//oxidoreductase activity, oxidizing metal ions, NAD or NADP as acceptor	GO:0022900//electron transport chain	gi|359486141|ref|XP_002266723.2|/2.25471e-80/PREDICTED: ferric reduction oxidase 7, chloroplastic-like [Vitis vinifera]
Unigene13669_S2_1	1729	155	357	21.4158	49.0213	1.19473	Up	2.96346e-19	2.49408e-16	K14181|1|5e-152|536|vvi:100256880|valencene synthase [EC:4.2.3.73];K12929|2|3e-111|400|rcu:RCOM_1574380|casbene synthase [EC:4.2.3.8];K14184|5|2e-102|371|ath:AT5G23960|alpha-humulene/beta-caryophyllene synthase [EC:4.2.3.- 4.2.3.57]	-	GO:0046872//metal ion binding;GO:0016829//lyase activity	-	gi|391358399|gb|AFM43738.1|/0/terpene synthase 5 [Matricaria chamomilla var. recutita]
Unigene74605_S2_1	268	59	132	52.5915	116.937	1.15283	Up	1.21933e-07	2.89791e-05	-	-	-	-	-
Unigene27738_S2_1	1471	225	498	36.54	80.3763	1.13729	Up	2.21228e-24	2.55258e-21	K09833|1|3e-77|287|sbi:SORBI_10g026190|homogenitisate phytyltransferase	-	-	-	gi|460394637|ref|XP_004242907.1|/3.74439e-78/PREDICTED: homogentisate phytyltransferase 1, chloroplastic-like [Solanum lycopersicum]
CL2163.Contig1_S2_1	1871	115	254	14.6833	32.2308	1.13427	Up	4.00502e-13	2.01766e-10	K13065|1|2e-23|108|vvi:100265530|shikimate O-hydroxycinnamoyltransferase [EC:2.3.1.133]	-	GO:0016740//transferase activity	-	gi|255539124|ref|XP_002510627.1|/4.2743e-85/Anthranilate N-benzoyltransferase protein, putative [Ricinus communis]
CL1644.Contig1_S2_3	512	53	117	24.7289	54.2535	1.13352	Up	9.01898e-07	0.000178229	-	-	-	-	gi|462418111|gb|EMJ22598.1|/5.45181e-08/hypothetical protein PRUPE_ppa021053mg, partial [Prunus persica]
Unigene24811_S2_3	1016	48	105	11.2862	24.5362	1.12036	Up	4.06932e-06	0.000658613	-	-	-	-	gi|470143380|ref|XP_004307355.1|/7.01425e-64/PREDICTED: uncharacterized protein LOC101311320 isoform 1 [Fragaria vesca subsp. vesca]
Unigene13704_S2_1	1235	75	162	14.5075	31.1429	1.10211	Up	1.54825e-08	4.37776e-06	-	-	-	-	gi|460386119|ref|XP_004238747.1|/8.60188e-94/PREDICTED: uncharacterized protein LOC101250988 [Solanum lycopersicum]
Unigene76943_S2_3	2410	507	1095	50.2562	107.872	1.10195	Up	3.77214e-49	1.12436e-45	-	GO:0044464//cell part	GO:0015197//peptide transporter activity	GO:0006810//transport;GO:0030003//cellular cation homeostasis	gi|460409738|ref|XP_004250295.1|/0/PREDICTED: oligopeptide transporter 3-like [Solanum lycopersicum]
Unigene27938_S2_1	1305	834	1749	152.67	318.193	1.05949	Up	9.27226e-73	4.73793e-69	-	-	-	-	gi|225432200|ref|XP_002269582.1|/8.78049e-36/PREDICTED: uncharacterized protein LOC100242564 [Vitis vinifera]
Unigene68744_S2_3	369	66	136	42.7283	87.5032	1.03414	Up	8.73598e-07	0.000173115	K14816|1|2e-10|62.4|gmx:100796851|pre-60S factor REI1	GO:0044464//cell part	GO:0046914//transition metal ion binding	-	gi|462419690|gb|EMJ23953.1|/6.71716e-10/hypothetical protein PRUPE_ppa006521mg [Prunus persica]
Unigene14226_S2_1	610	86	177	33.6796	68.8898	1.03241	Up	2.0585e-08	5.6638e-06	K01601|1|2e-09|60.5|osa:4351758|ribulose-bisphosphate carboxylase large chain [EC:4.1.1.39]	GO:0009536//plastid	-	-	gi|224166222|ref|XP_002338902.1|/4.39518e-19/predicted protein [Populus trichocarpa]
Unigene1522_S2_1	1557	64	130	9.81951	19.8229	1.01344	Up	2.26152e-06	0.000393631	K13447|1|6e-09|60.8|mtr:MTR_1g083290|respiratory burst oxidase [EC:1.6.3.- 1.11.1.-]	GO:0016020//membrane;GO:0009536//plastid	GO:0016723//oxidoreductase activity, oxidizing metal ions, NAD or NADP as acceptor	GO:0009314//response to radiation;GO:0022900//electron transport chain	gi|460369063|ref|XP_004230384.1|/2.28107e-97/PREDICTED: ferric reduction oxidase 7, chloroplastic-like [Solanum lycopersicum]
CL5508.Contig1_S2_3	777	71	143	21.8291	43.6945	1.0012	Up	9.049e-07	0.00017784	K00432|1|2e-70|263|vvi:100254672|glutathione peroxidase [EC:1.11.1.9]	GO:0016020//membrane;GO:0009536//plastid	GO:0043169//cation binding;GO:0004601//peroxidase activity	GO:0006970//response to osmotic stress;GO:0008152//metabolic process;GO:0010038//response to metal ion	gi|3913794|sp|O23970.1|GPX1_HELAN/2.16411e-82/RecName: Full=Glutathione peroxidase 1
Unigene19911_S2_3	653	40	5	14.6334	1.81789	-3.00893	Down	3.93766e-08	1.04717e-05	K14488|1|3e-15|79.7|gmx:100808164|SAUR family protein	-	-	-	gi|387169525|gb|AFJ66186.1|/4.8382e-18/hypothetical protein 11M19.5 [Arabidopsis halleri]
CL12737.Contig2_S2_3	214	43	10	48.0013	11.0942	-2.11326	Down	3.04194e-06	0.000504899	-	-	-	GO:0050896//response to stimulus	gi|22759725|dbj|BAC10911.1|/6.17905e-24/pathogenesis-related protein [Zinnia elegans]
CL574.Contig4_S2_1	1210	96	26	18.9533	5.10152	-1.89345	Down	6.37918e-11	2.48015e-08	-	GO:0009536//plastid	-	-	gi|78103320|ref|YP_358634.1|/2.92312e-22/hypothetical protein PhapfoPp088 [Phalaenopsis aphrodite subsp. formosana]
Unigene27473_S2_1	1236	1088	433	210.285	83.1727	-1.33817	Down	3.42096e-66	1.43956e-62	K14493|1|2e-37|155|ppp:PHYPADRAFT_118478|gibberellin receptor GID1 [EC:3.-.-.-]	-	-	-	gi|255566245|ref|XP_002524110.1|/2.25318e-110/Gibberellin receptor GID1, putative [Ricinus communis]
CL11315.Contig2_S2_3	2304	87	36	9.0206	3.70964	-1.28194	Down	2.87506e-06	0.000483937	K13181|1|2e-08|59.7|osa:4352218|ATP-dependent RNA helicase DDX27 [EC:3.6.4.13];K11294|2|3e-08|59.3|rcu:RCOM_0599700|nucleolin;K14763|3|8e-08|57.8|aly:ARALYDRAFT_311450|H/ACA ribonucleoprotein complex non-core subunit NAF1	-	-	-	gi|358344028|ref|XP_003636096.1|/1.8509e-24/hypothetical protein MTR_027s0011 [Medicago truncatula]
CL2209.Contig4_S2_3	944	108	46	27.3307	11.569	-1.24025	Down	3.66192e-07	7.89044e-05	K00522|1|1e-93|341|rcu:RCOM_0847660|ferritin heavy chain [EC:1.16.3.1]	GO:0009536//plastid	GO:0016724;GO:0005506//iron ion binding	GO:0008152//metabolic process;GO:0000041//transition metal ion transport;GO:0006875//cellular metal ion homeostasis	gi|255571441|ref|XP_002526668.1|/1.43495e-92/ferritin, plant, putative [Ricinus communis]
CL6963.Contig1_S2_1	404	280	120	165.568	70.5199	-1.23132	Down	3.29478e-16	2.20279e-13	-	-	-	-	-
Unigene13966_S2_3	1105	255	110	55.1285	23.6343	-1.22192	Down	9.85636e-15	5.87579e-12	-	-	-	-	gi|470137046|ref|XP_004304289.1|/1.20814e-96/PREDICTED: expansin-A15-like [Fragaria vesca subsp. vesca]
CL5122.Contig1_S2_1	547	96	42	41.9259	18.2294	-1.20157	Down	2.94832e-06	0.00049279	-	-	-	-	gi|357451837|ref|XP_003596195.1|/7.99036e-06/hypothetical protein MTR_2g069400 [Medicago truncatula]
Unigene27865_S2_1	574	380	170	158.15	70.3151	-1.16939	Down	6.7854e-20	5.9196e-17	-	-	-	-	-
Unigene28297_S2_1	1927	967	439	119.879	54.0872	-1.14822	Down	8.67766e-47	2.38759e-43	K01638|1|0.0|936|mtr:MTR_077s0031|malate synthase [EC:2.3.3.9]	GO:0005777//peroxisome	GO:0016747//transferase activity, transferring acyl groups other than amino-acyl groups;GO:0046912//transferase activity, transferring acyl groups, acyl groups converted into alkyl on transfer	GO:0009060//aerobic respiration;GO:0044262//cellular carbohydrate metabolic process	gi|449469625|ref|XP_004152519.1|/0/PREDICTED: malate synthase, glyoxysomal-like [Cucumis sativus]
Unigene24400_S2_1	279	179	83	153.267	70.6294	-1.1177	Down	1.57585e-09	5.12416e-07	-	-	-	-	-
Unigene75444_S2_1	1390	118	55	20.2799	9.39419	-1.11021	Down	1.12251e-06	0.000215285	-	-	GO:0003677//DNA binding	GO:0006351//transcription, DNA-dependent	gi|20977646|gb|AAM28232.1|/3.80437e-125/knotted-1-like protein 2 [Helianthus annuus]
CL8572.Contig1_S2_1	571	222	107	92.8785	44.4897	-1.06187	Down	1.10687e-10	4.16747e-08	-	GO:0044464//cell part	GO:0016787//hydrolase activity;GO:0005488//binding	GO:0010876//lipid localization	gi|224101069|ref|XP_002312129.1|/3.09938e-43/predicted protein [Populus trichocarpa]
Unigene63213_S2_1	964	114	55	28.2505	13.5456	-1.06046	Down	4.0213e-06	0.000655289	-	-	-	-	gi|460372945|ref|XP_004232283.1|/1.09534e-63/PREDICTED: auxin-induced protein 5NG4-like [Solanum lycopersicum]
Unigene27796_S2_3	2390	814	399	81.3626	39.6357	-1.03757	Down	6.66008e-34	1.32345e-30	K01193|1|0.0|725|vvi:100256970|beta-fructofuranosidase [EC:3.2.1.26]	-	GO:0004553//hydrolase activity, hydrolyzing O-glycosyl compounds	GO:0008152//metabolic process	gi|378407620|gb|AFB83198.1|/0/sucrose:sucrose 1-fructosyl transferase [Cichorium intybus]
Unigene28508_S2_1	736	3261	1626	1058.45	524.511	-1.01291	Down	1.75641e-125	1.14226e-121	-	GO:0009534//chloroplast thylakoid	GO:0005488//binding	GO:0010876//lipid localization	gi|470142510|ref|XP_004306948.1|/1.57523e-39/PREDICTED: 14 kDa proline-rich protein DC2.15-like [Fragaria vesca subsp. vesca]
Unigene27894_S2_3	615	2122	1060	824.269	409.206	-1.01029	Down	5.6352e-82	3.10096e-78	-	GO:0005618//cell wall	GO:0005488//binding	GO:0009725//response to hormone stimulus;GO:0000902//cell morphogenesis	gi|5102600|emb|CAB45241.1|/7.93801e-46/GEG protein [Gerbera hybrid cultivar]
Unigene74452_S2_1	1930	124	62	15.3484	7.62686	-1.00893	Down	3.89274e-06	0.000635788	K03294|1|4e-117|420|sbi:SORBI_08g021380|basic amino acid/polyamine antiporter, APA family	GO:0031224//intrinsic to membrane	GO:0015171//amino acid transmembrane transporter activity	GO:0006865//amino acid transport;GO:0051707//response to other organism	gi|460410106|ref|XP_004250472.1|/0/PREDICTED: cationic amino acid transporter 7, chloroplastic-like [Solanum lycopersicum]
