# Supplementary material for: A transcriptomic analysis of Chrysanthemum nankingense provides insights into the basis of low temperature tolerance
Source: BMC Genomics. 2014 Oct 3;15(1):844. doi: 10.1186/1471-2164-15-844 (PMC4197275; doi:10.1186/1471-2164-15-844)
Supplement: Supplementary file 12 — Additional file 12: Table S9: Expression pattern analysis of DTGs following multiple comparisons: CK vs A, CK vs C1, CK vs C2. GeneIDs retrieved from the Chrysanthemum nankingense Reference Sequence Database. Log2Ratio(A/CK): the ratio between the RPKM in CK and the RPKM in A. Log2Ratio(C1/CK): the ratio between the RPKM in CK and the RPKM in C1. Log2Ratio(C2/CK): the ratio between the RPKM in CK and the RPKM in C2. KEGG: annotation according to the KEGG database by BLAST. Blast nr: identification of homologues in GenBank. GO Component, GO Function and Go Process: ontology information of Cellular Components, Molecular Function and Biological Processes of Gene-corresponding GO terms. “-”: no hit. (XLSX 336 KB) [file 12864_2014_6537_MOESM12_ESM.xlsx]

## Sheet: additional file 12
Gene	log2Ratio(CK-VS-A)	log2Ratio(CK-VS-C1)	log2Ratio(CK-VS-C2)	KEGG Orthology	GO Component	GO Function	GO Process	Blast nr
CL514.Contig2_S2_1	-3.77321	1.42485	1.50788	-	-	GO:0003824//catalytic activity	-	gi|460381916|ref|XP_004236687.1|/7.74796e-56/PREDICTED: nudix hydrolase 18, mitochondrial-like [Solanum lycopersicum]
CL514.Contig6_S2_1	-3.38715	1.31789	1.62185	-	-	-	-	-
CL9775.Contig1_S2_3	-4.92772	2.0565	1.67807	K14861|1|2e-13|74.7|gmx:100777901|nucleolar pre-ribosomal-associated protein 1	-	GO:0016787//hydrolase activity	-	gi|462397479|gb|EMJ03147.1|/9.77153e-118/hypothetical protein PRUPE_ppa004524mg [Prunus persica]
CL574.Contig4_S2_1	-1.66918	-1.15529	-3.56263	-	GO:0009536//plastid	-	-	gi|78103320|ref|YP_358634.1|/2.92312e-22/hypothetical protein PhapfoPp088 [Phalaenopsis aphrodite subsp. formosana]
CL2360.Contig23_S2_1	-1.20074	-2.1198	-3.05766	K01507|1|7e-153|538|rcu:RCOM_0003350|inorganic pyrophosphatase [EC:3.6.1.1]	GO:0016021//integral to membrane	GO:0046872//metal ion binding;GO:0015405;GO:0016628//oxidoreductase activity, acting on the CH-CH group of donors, NAD or NADP as acceptor;GO:0016462//pyrophosphatase activity	GO:0006818//hydrogen transport;GO:0008152//metabolic process	gi|790479|emb|CAA58701.1|/8.42703e-152/inorganic pyrophosphatase [Nicotiana tabacum]
Unigene13138_S2_1	-1.82584	-2.77137	-3.2942	K12836|1|4e-88|323|gmx:100794975|splicing factor U2AF 35 kDa subunit	GO:0043231//intracellular membrane-bounded organelle	GO:0046914//transition metal ion binding;GO:0003676//nucleic acid binding	-	gi|224132068|ref|XP_002328177.1|/5.62857e-88/predicted protein [Populus trichocarpa]
Unigene27822_S2_1	-1.76422	-3.05768	-2.99554	-	-	-	-	-
CL1409.Contig1_S2_1	-3.35581	-1.38169	-1.5992	-	-	-	GO:0009414//response to water deprivation;GO:0006979//response to oxidative stress	gi|2981167|gb|AAC06242.1|/2.41125e-12/late embryogenis abundant protein 5 [Nicotiana tabacum]
CL5081.Contig3_S2_1	-3.09764	-1.36135	-1.64714	-	GO:0009536//plastid	GO:0003824//catalytic activity	GO:0010035//response to inorganic substance	gi|224112287|ref|XP_002316142.1|/1.83059e-28/predicted protein [Populus trichocarpa]
CL1476.Contig1_S2_1	-1.92102	-2.25512	-2.43691	K01179|1|3e-157|553|osa:4347660|endoglucanase [EC:3.2.1.4]	GO:0044464//cell part	GO:0004553//hydrolase activity, hydrolyzing O-glycosyl compounds	GO:0044238//primary metabolic process	gi|225437426|ref|XP_002271736.1|/0/PREDICTED: endoglucanase 17 [Vitis vinifera]
CL208.Contig1_S2_1	-1.9461	-2.39567	-2.24042	K14760|1|1e-133|474|vvi:100250731|acyl-activating enzyme 14 [EC:6.2.1.26]	GO:0042579//microbody;GO:0009536//plastid	GO:0016405//CoA-ligase activity	GO:0042371//vitamin K biosynthetic process	gi|460374731|ref|XP_004233163.1|/2.72449e-136/PREDICTED: 2-succinylbenzoate--CoA ligase, chloroplastic/peroxisomal-like [Solanum lycopersicum]
CL9264.Contig1_S2_1	-1.67574	-2.50864	-2.26963	-	-	-	-	gi|225430428|ref|XP_002285428.1|/5.03728e-37/PREDICTED: uncharacterized protein LOC100266438 [Vitis vinifera]
CL466.Contig2_S2_1	-1.88924	-2.12077	-2.82417	K05279|1|2e-104|377|pop:POPTR_834247|flavonol 3-O-methyltransferase [EC:2.1.1.76];K13066|3|8e-101|365|pop:POPTR_824484|caffeic acid 3-O-methyltransferase [EC:2.1.1.68]	-	GO:0008168//methyltransferase activity	-	gi|357512657|ref|XP_003626617.1|/1.3086e-118/Caffeic acid 3-O-methyltransferase [Medicago truncatula]
CL474.Contig3_S2_1	-1.71062	-2.28418	-2.71955	K00454|1|2e-33|140|gmx:100797626|lipoxygenase [EC:1.13.11.12]	-	GO:0016491//oxidoreductase activity	GO:0008610//lipid biosynthetic process	gi|213876486|gb|ACJ54281.1|/9.27753e-36/lipoxygenase [Camellia sinensis]
CL2965.Contig1_S2_1	-2.42248	-2.95298	-2.43141	K12742|1|1e-76|284|pop:POPTR_1111628|isoprene synthase [EC:4.2.3.27];K12467|2|2e-55|214|ath:AT3G25810|myrcene/ocimene synthase [EC:4.2.3.15];K07385|3|4e-55|213|aly:ARALYDRAFT_664366|1,8-cineole synthase [EC:4.2.3.-]	GO:0009536//plastid	GO:0010333//terpene synthase activity;GO:0046872//metal ion binding	GO:0006644//phospholipid metabolic process;GO:0009646//response to absence of light;GO:0006950//response to stress;GO:0008299//isoprenoid biosynthetic process	gi|391358397|gb|AFM43737.1|/7.41382e-103/terpene synthase 4 [Matricaria chamomilla var. recutita]
Unigene27369_S2_3	-2.58723	-2.9478	-2.47062	K00507|1|3e-144|510|rcu:RCOM_0900580|stearoyl-CoA desaturase (delta-9 desaturase) [EC:1.14.19.1]	GO:0031224//intrinsic to membrane;GO:0044424//intracellular part	GO:0016215	GO:0006633//fatty acid biosynthetic process;GO:0009767//photosynthetic electron transport chain	gi|255553197|ref|XP_002517641.1|/3.26915e-143/delta 9 desaturase, putative [Ricinus communis]
CL2494.Contig1_S2_3	-2.23028	-2.7488	-2.33874	K12891|1|1e-52|206|gmx:100778928|splicing factor, arginine/serine-rich 2	-	GO:0005488//binding	-	gi|356524836|ref|XP_003531034.1|/1.31134e-51/PREDICTED: uncharacterized protein LOC100778928 [Glycine max]
Unigene11858_S2_1	-2.29695	-2.78305	-2.43141	-	GO:0016020//membrane	GO:0003824//catalytic activity	-	gi|255545734|ref|XP_002513927.1|/1.73038e-71/abhydrolase domain containing, putative [Ricinus communis]
CL5002.Contig1_S2_1	-2.10336	-2.73385	-2.36505	K02692|1|1e-85|313|vvi:100240928|photosystem I subunit II	GO:0009534//chloroplast thylakoid;GO:0009522//photosystem I	-	GO:0044237//cellular metabolic process	gi|225432620|ref|XP_002281825.1|/1.39096e-84/PREDICTED: photosystem I reaction center subunit II, chloroplastic isoform 1 [Vitis vinifera]
Unigene13458_S2_1	-2.17164	-2.68328	-2.4285	-	-	-	-	-
CL4222.Contig1_S2_1	-2.19579	-2.80843	-2.55164	K10610|1|3e-24|111|ota:Ot10g03450|DNA damage-binding protein 1;K03671|2|1e-07|56.2|ppp:PHYPADRAFT_150335|thioredoxin 1	GO:0009941//chloroplast envelope;GO:0009532//plastid stroma	GO:0016667//oxidoreductase activity, acting on a sulfur group of donors	-	gi|462397916|gb|EMJ03584.1|/2.25864e-80/hypothetical protein PRUPE_ppa009372mg [Prunus persica]
Unigene74203_S2_1	-2.31378	-2.93738	-2.61221	-	-	GO:0005488//binding	-	gi|255546173|ref|XP_002514146.1|/3.45821e-52/conserved hypothetical protein [Ricinus communis]
Unigene12782_S2_1	-2.20783	-2.50128	-3.02411	K01229|1|2e-51|199|vvi:100267558|lactase-phlorizin hydrolase [EC:3.2.1.108 3.2.1.62];K05350|2|2e-45|179|gmx:100814004|beta-glucosidase [EC:3.2.1.21]	-	GO:0016798//hydrolase activity, acting on glycosyl bonds	GO:0008152//metabolic process	gi|359493680|ref|XP_003634649.1|/1.69897e-50/PREDICTED: lactase-phlorizin hydrolase [Vitis vinifera]
CL5390.Contig1_S2_1	-2.30726	-2.54825	-2.86162	-	-	-	-	gi|357459399|ref|XP_003599980.1|/8.38385e-10/hypothetical protein MTR_3g050030 [Medicago truncatula]
Unigene28152_S2_1	-2.44994	-2.49494	-2.96907	K01637|1|0.0|986|vvi:100248231|isocitrate lyase [EC:4.1.3.1]	GO:0005777//peroxisome	GO:0005488//binding;GO:0016833//oxo-acid-lyase activity	GO:0009060//aerobic respiration;GO:0043436;GO:0044262//cellular carbohydrate metabolic process	gi|350539375|ref|NP_001233878.1|/0/isocitrate lyase [Solanum lycopersicum]
Unigene82948_S2_1	-2.27011	-2.56357	-2.62696	-	-	-	-	-
Unigene93423_S2_3	-2.16293	-2.64904	-2.75682	-	-	-	-	gi|460400848|ref|XP_004245944.1|/1.13014e-77/PREDICTED: uncharacterized protein LOC101257692 [Solanum lycopersicum]
CL1562.Contig1_S2_1	-2.17564	-3.07679	-2.09711	K04733|1|2e-49|194|aly:ARALYDRAFT_916421|interleukin-1 receptor-associated kinase 4 [EC:2.7.11.1];K00924|3|5e-35|147|ath:AT3G55450|[EC:2.7.1.-]	-	-	-	gi|359488520|ref|XP_003633771.1|/2.58987e-52/PREDICTED: receptor-like protein kinase FERONIA-like [Vitis vinifera]
CL146.Contig3_S2_1	-2.13159	-2.92255	-1.94787	-	-	-	-	-
Unigene19962_S2_3	-2.09764	-2.90567	-1.96907	K01674|1|3e-94|343|rcu:RCOM_1353440|carbonic anhydrase [EC:4.2.1.1]	-	GO:0046914//transition metal ion binding;GO:0016836//hydro-lyase activity	GO:0044237//cellular metabolic process	gi|255556850|ref|XP_002519458.1|/4.2359e-93/carbonic anhydrase, putative [Ricinus communis]
CL5254.Contig2_S2_1	-1.85699	-2.96368	-1.9071	K03686|1|3e-12|71.2|vvi:100268135|molecular chaperone DnaJ	-	-	-	gi|357483779|ref|XP_003612176.1|/1.23362e-24/Chaperone protein dnaJ [Medicago truncatula]
Unigene74328_S2_1	-1.79898	-2.70404	-1.88006	K05283|1|3e-14|77.0|aly:ARALYDRAFT_354960|phosphatidylinositol glycan, class W [EC:2.3.-.-];K15692|2|2e-10|64.3|ppp:PHYPADRAFT_16563|E3 ubiquitin-protein ligase RNF13 [EC:6.3.2.19];K11982|4|9e-10|62.4|bdi:100833984|E3 ubiquitin-protein ligase RNF115/126 [EC:6.3.2.19]	-	-	-	gi|460373561|ref|XP_004232585.1|/1.08494e-45/PREDICTED: RING-H2 finger protein ATL80-like [Solanum lycopersicum]
CL6505.Contig2_S2_3	-2.46614	-2.68159	-1.91318	K00924|1|8e-07|50.1|ath:AT5G22850|[EC:2.7.1.-]	-	GO:0004175//endopeptidase activity	GO:0019538//protein metabolic process	gi|224142001|ref|XP_002324349.1|/3.63037e-48/predicted protein [Populus trichocarpa]
CL4523.Contig3_S2_1	-2.24965	-2.58375	-2.25857	-	-	-	GO:0050896//response to stimulus	gi|449436499|ref|XP_004136030.1|/1.16888e-22/PREDICTED: universal stress protein MJ0531-like [Cucumis sativus]
CL8924.Contig2_S2_3	-2.25991	-2.61477	-2.07619	-	-	-	-	-
CL7514.Contig2_S2_1	-2.29029	-2.36135	-2.29921	-	-	GO:0016791//phosphatase activity;GO:0046872//metal ion binding	GO:0006796//phosphate-containing compound metabolic process;GO:0005985//sucrose metabolic process	gi|112383510|gb|ABI17892.1|/5.43262e-110/sucrose phosphatase [Coffea canephora]
CL200.Contig9_S2_1	-2.2254	-2.42199	-2.29573	-	-	-	-	gi|449433871|ref|XP_004134720.1|/4.96293e-82/PREDICTED: bifunctional epoxide hydrolase 2-like [Cucumis sativus]
Unigene26795_S2_3	-2.17564	-2.43936	-2.25383	-	GO:0005576//extracellular region	GO:0008233//peptidase activity	GO:0019538//protein metabolic process	gi|225457879|ref|XP_002269753.1|/0/PREDICTED: subtilisin-like protease-like [Vitis vinifera]
Unigene27373_S2_3	-2.22365	-2.45822	-2.13304	-	-	-	-	gi|390985898|gb|AFM35695.1|/5.68915e-27/nonspecific lipid transfer protein [Vitis pseudoreticulata]
Unigene36205_S2_1	-2.36068	-2.43174	-2.10657	-	-	-	-	gi|359474245|ref|XP_003631424.1|/7.46281e-40/PREDICTED: BON1-associated protein 2-like [Vitis vinifera]
Unigene42418_S2_1	-2.54663	-2.42505	-2.19298	-	-	-	-	gi|42565815|ref|NP_190661.2|/4.19583e-09/Phosphatidic acid phosphatase (PAP2) family protein [Arabidopsis thaliana]
Unigene13875_S2_1	-2.16038	-2.38345	-1.79079	-	-	GO:0016757//transferase activity, transferring glycosyl groups	GO:0009725//response to hormone stimulus	gi|255557213|ref|XP_002519637.1|/6.33328e-13/conserved hypothetical protein [Ricinus communis]
Unigene36447_S2_1	-2.27821	-2.55573	-1.76777	K00065|1|5e-26|116|rcu:RCOM_2018270|2-deoxy-D-gluconate 3-dehydrogenase [EC:1.1.1.125];K00059|2|8e-25|112|osa:4351870|3-oxoacyl-[acyl-carrier protein] reductase [EC:1.1.1.100]	GO:0042579//microbody	GO:0003824//catalytic activity	GO:0008152//metabolic process	gi|460415025|ref|XP_004252861.1|/2.32052e-94/PREDICTED: gluconate 5-dehydrogenase-like [Solanum lycopersicum]
Unigene74903_S2_1	-2.21151	-2.55821	-1.88602	K04733|1|1e-15|82.8|smo:SELMODRAFT_230241|interleukin-1 receptor-associated kinase 4 [EC:2.7.11.1];K10576|2|2e-15|82.4|vvi:100250088|ubiquitin-conjugating enzyme E2 H [EC:6.3.2.19];K13418|4|4e-15|81.3|vvi:100247683|somatic embryogenesis receptor kinase 1 [EC:2.7.10.1 2.7.11.1]	GO:0016020//membrane	GO:0016491//oxidoreductase activity;GO:0016301//kinase activity	GO:0009987//cellular process;GO:0008152//metabolic process	gi|460369792|ref|XP_004230741.1|/1.34316e-106/PREDICTED: probable LRR receptor-like serine/threonine-protein kinase At4g37250-like [Solanum lycopersicum]
Unigene28554_S2_1	-1.8597	-2.37134	-1.83115	-	-	-	-	gi|255553727|ref|XP_002517904.1|/1.1956e-34/conserved hypothetical protein [Ricinus communis]
Unigene36072_S2_1	-1.95874	-2.46591	-1.90627	-	-	-	-	gi|460380735|ref|XP_004236110.1|/2.40342e-110/PREDICTED: uncharacterized protein LOC101247419 [Solanum lycopersicum]
Unigene76233_S2_3	-1.97036	-2.51536	-1.76516	K07088|1|6e-102|369|pop:POPTR_853491|	-	-	-	gi|460371622|ref|XP_004231634.1|/5.51097e-136/PREDICTED: uncharacterized transporter YBR287W-like [Solanum lycopersicum]
CL3185.Contig2_S2_1	-2.96334	-2.54898	-2.12427	K14638|1|3e-29|124|smo:SELMODRAFT_97812|solute carrier family 15 (peptide/histidine transporter), member 3/4	GO:0031224//intrinsic to membrane	-	GO:0015833//peptide transport	gi|359493464|ref|XP_003634603.1|/1.16456e-46/PREDICTED: LOW QUALITY PROTEIN: probable peptide/nitrate transporter At1g22540-like [Vitis vinifera]
CL5239.Contig1_S2_3	-2.98661	-2.32071	-1.99554	K00517|1|5e-23|105|osa:4348172|[EC:1.14.-.-];K05280|2|2e-15|80.1|vvi:100263810|flavonoid 3'-monooxygenase [EC:1.14.13.21];K09755|3|3e-15|79.3|rcu:RCOM_0193830|ferulate-5-hydroxylase [EC:1.14.-.-]	-	GO:0005488//binding	-	gi|84578869|dbj|BAE72877.1|/5.56431e-31/cytochrome P450 [Verbena x hybrida]
CL6033.Contig1_S2_1	-3.16979	-2.24086	-2.2353	K11855|1|4e-21|100|vvi:100248233|ubiquitin carboxyl-terminal hydrolase 36/42 [EC:3.1.2.15]	-	GO:0016787//hydrolase activity	-	gi|359495422|ref|XP_003634989.1|/4.7666e-20/PREDICTED: ubiquitin carboxyl-terminal hydrolase 23-like [Vitis vinifera]
Unigene14017_S2_1	-3.17894	-2.21898	-2.06757	K13993|1|1e-42|171|vvi:100267696|HSP20 family protein	-	-	-	gi|225446714|ref|XP_002282438.1|/1.71273e-41/PREDICTED: uncharacterized protein LOC100267696 [Vitis vinifera]
CL10038.Contig1_S2_3	-2.91261	-2.17632	-2.41904	K04733|1|3e-50|198|aly:ARALYDRAFT_916421|interleukin-1 receptor-associated kinase 4 [EC:2.7.11.1];K00924|5|1e-44|179|ath:AT5G47070|[EC:2.7.1.-]	-	GO:0016740//transferase activity	-	gi|297743143|emb|CBI36010.3|/5.29101e-62/unnamed protein product [Vitis vinifera]
CL5052.Contig4_S2_3	-2.85372	-2.07679	-2.18457	K08237|1|3e-41|167|ath:AT1G01420|hydroquinone glucosyltransferase [EC:2.4.1.218];K12356|2|2e-40|164|pop:POPTR_563103|coniferyl-alcohol glucosyltransferase [EC:2.4.1.111]	-	GO:0008194//UDP-glycosyltransferase activity;GO:0016758//transferase activity, transferring hexosyl groups	-	gi|397746860|gb|AFO63526.1|/6.44673e-119/UDP-glucosyltransferase [Panax notoginseng]
CL8574.Contig1_S2_1	-2.69022	-2.24671	-2.18457	K00787|1|2e-128|456|vvi:100232975|farnesyl diphosphate synthase [EC:2.5.1.1 2.5.1.10]	GO:0044424//intracellular part	GO:0043169//cation binding;GO:0004659//prenyltransferase activity	GO:0006694//steroid biosynthetic process;GO:0006720//isoprenoid metabolic process;GO:0008203//cholesterol metabolic process	gi|414091119|gb|AFW98441.1|/5.1609e-136/farnesyl diphosphate synthase [Chrysanthemum lavandulifolium]
Unigene13389_S2_1	-2.72523	-2.14421	-2.21958	-	-	-	-	-
Unigene13499_S2_1	-2.89734	-2.30544	-2.2433	K00360|1|5e-14|75.9|ppp:PHYPADRAFT_184973|nitrate reductase (NADH) [EC:1.7.1.1];K13076|4|9e-08|55.1|zma:100279397|delta8-fatty-acid desaturase [EC:1.14.19.4]	GO:0031090//organelle membrane;GO:0009534//chloroplast thylakoid	GO:0005506//iron ion binding	-	gi|76781152|gb|ABA54491.1|/6.9202e-43/cytochrome b5 type 28 [Crepis alpina]
Unigene910_S2_1	-2.80641	-2.32388	-2.26174	-	-	-	-	gi|356502229|ref|XP_003519922.1|/2.22143e-37/PREDICTED: uncharacterized protein LOC100815157 [Glycine max]
CL5857.Contig3_S2_3	-2.72769	-2.24856	-2.41469	K01915|1|0.0|686|pop:POPTR_820914|glutamine synthetase [EC:6.3.1.2]	GO:0009536//plastid	GO:0016211;GO:0032559	GO:0006541//glutamine metabolic process	gi|470121873|ref|XP_004296981.1|/0/PREDICTED: glutamine synthetase leaf isozyme, chloroplastic-like [Fragaria vesca subsp. vesca]
Unigene25311_S2_1	-2.61577	-2.39733	-2.4727	-	-	-	-	gi|225450265|ref|XP_002269745.1|/7.22313e-120/PREDICTED: uncharacterized protein LOC100242579 [Vitis vinifera]
CL7901.Contig1_S2_1	-2.81524	-2.20824	-2.56113	-	-	-	-	-
CL8265.Contig2_S2_3	-2.71321	-2.23519	-2.63378	K03006|1|8e-14|75.9|smo:SELMODRAFT_128226|DNA-directed RNA polymerase II subunit RPB1 [EC:2.7.7.6]	GO:0043231//intracellular membrane-bounded organelle	-	-	gi|302813666|ref|XP_002988518.1|/9.38898e-13/hypothetical protein SELMODRAFT_128226 [Selaginella moellendorffii]
CL10349.Contig2_S2_1	-2.63821	-2.16871	-2.64714	-	-	-	-	-
Unigene70859_S2_1	-2.67314	-2.13123	-2.68207	-	-	-	-	-
CL9047.Contig2_S2_1	-2.59914	-2.1254	-2.56625	K01193|1|0.0|859|vvi:100241232|beta-fructofuranosidase [EC:3.2.1.26]	GO:0043231//intracellular membrane-bounded organelle	GO:0004558//alpha-glucosidase activity	GO:0044238//primary metabolic process	gi|407049|emb|CAA53099.1|/0/beta-fructofuranosidase [Daucus carota]
Unigene74228_S2_1	-2.67533	-2.12046	-2.58116	K00924|1|5e-111|399|ath:AT1G14370|[EC:2.7.1.-];K05658|2|1e-106|385|vvi:100262734|ATP-binding cassette, subfamily B (MDR/TAP), member 1	-	GO:0004674//protein serine/threonine kinase activity;GO:0032559	GO:0006464//cellular protein modification process	gi|255539232|ref|XP_002510681.1|/9.90797e-156/serine/threonine-protein kinase cx32, putative [Ricinus communis]
Unigene27548_S2_3	-2.82445	-2.38855	-2.65504	K00514|1|6e-47|186|rcu:RCOM_1428040|zeta-carotene desaturase [EC:1.3.5.6];K01206|2|2e-32|138|aly:ARALYDRAFT_475890|alpha-L-fucosidase [EC:3.2.1.51]	-	GO:0016787//hydrolase activity	-	gi|297733630|emb|CBI14877.3|/5.48207e-143/unnamed protein product [Vitis vinifera]
CL10160.Contig2_S2_1	-3.32003	-1.93167	-2.744	-	-	-	-	gi|297743056|emb|CBI35923.3|/1.46318e-30/unnamed protein product [Vitis vinifera]
CL3849.Contig1_S2_1	-3.07068	-1.7267	-2.66456	-	-	-	-	-
CL5113.Contig2_S2_3	-3.18406	-1.67016	-2.55555	K12657|1|7e-116|415|gmx:100809989|delta-1-pyrroline-5-carboxylate synthetase [EC:2.7.2.11 1.2.1.41]	GO:0044424//intracellular part	GO:0016620//oxidoreductase activity, acting on the aldehyde or oxo group of donors, NAD or NADP as acceptor;GO:0016774//phosphotransferase activity, carboxyl group as acceptor;GO:0032559	GO:0006560//proline metabolic process;GO:0006796//phosphate-containing compound metabolic process	gi|6225816|sp|O04015.1|P5CS_ACTDE/3.17567e-117/RecName: Full=Delta-1-pyrroline-5-carboxylate synthase; Short=P5CS; Includes: RecName: Full=Glutamate 5-kinase; Short=GK; AltName: Full=Gamma-glutamyl kinase; Includes: RecName: Full=Gamma-glutamyl phosphate reductase; Short=GPR; AltName: Full=Glutamate-5-semialdehyde dehydrogenase; AltName: Full=Glutamyl-gamma-semialdehyde dehydrogenase
Unigene19630_S2_1	-3.16038	-1.85293	-2.49123	K14488|1|4e-32|135|pop:POPTR_664170|SAUR family protein	-	-	GO:0009725//response to hormone stimulus	gi|224128011|ref|XP_002320219.1|/4.17523e-31/SAUR family protein [Populus trichocarpa]
CL1541.Contig1_S2_1	-3.19075	-1.72576	-2.12929	K05658|1|0.0|999|vvi:100267452|ATP-binding cassette, subfamily B (MDR/TAP), member 1	-	GO:0042626//ATPase activity, coupled to transmembrane movement of substances;GO:0000166//nucleotide binding	GO:0009987//cellular process;GO:0006810//transport	gi|225437787|ref|XP_002273987.1|/0/PREDICTED: ABC transporter B family member 11 [Vitis vinifera]
CL1713.Contig2_S2_3	-3.10992	-1.6335	-2.11885	K07019|1|3e-152|537|vvi:100247959|	-	-	-	gi|297739535|emb|CBI29717.3|/3.06317e-153/unnamed protein product [Vitis vinifera]
Unigene14262_S2_1	-3.38715	-1.65086	-2.07415	K08235|1|6e-13|70.5|gmx:100782104|xyloglucan:xyloglucosyl transferase [EC:2.4.1.207];K14504|4|1e-12|69.3|vvi:100256520|xyloglucan:xyloglucosyl transferase TCH4 [EC:2.4.1.207]	GO:0005576//extracellular region;GO:0030312//external encapsulating structure	GO:0016798//hydrolase activity, acting on glycosyl bonds;GO:0016758//transferase activity, transferring hexosyl groups	GO:0044042//glucan metabolic process	gi|8886867|gb|AAF80591.1|AF223420_1/3.15338e-12/xyloglucan endotransglycosylase XET2 [Asparagus officinalis]
CL7050.Contig3_S2_1	-3.0657	-1.92191	-2.24192	-	GO:0031224//intrinsic to membrane	GO:0015291//secondary active transmembrane transporter activity;GO:0015103//inorganic anion transmembrane transporter activity	GO:0015698//inorganic anion transport	gi|460412410|ref|XP_004251594.1|/0/PREDICTED: probable sulfate transporter 3.5-like [Solanum lycopersicum]
CL3633.Contig1_S2_1	-2.90347	-1.38957	-2.0644	K08900|1|1e-120|431|sbi:SORBI_09g030330|mitochondrial chaperone BCS1;K13120|4|2e-111|401|vvi:100263357|protein FAM32A	GO:0043231//intracellular membrane-bounded organelle	GO:0017111//nucleoside-triphosphatase activity;GO:0032559	-	gi|460408633|ref|XP_004249747.1|/1.06196e-142/PREDICTED: mitochondrial chaperone BCS1-like [Solanum lycopersicum]
Unigene28385_S2_1	-2.92102	-1.59723	-2.07013	-	-	-	-	gi|460394226|ref|XP_004242705.1|/1.98239e-20/PREDICTED: uncharacterized protein LOC101250420 [Solanum lycopersicum]
Unigene36643_S2_1	-2.7479	-1.60951	-2.17186	-	GO:0009526//plastid envelope;GO:0009570//chloroplast stroma;GO:0009534//chloroplast thylakoid	-	-	gi|351725951|ref|NP_001237366.1|/1.02871e-10/uncharacterized protein LOC100305578 [Glycine max]
Unigene764_S2_1	-2.83027	-1.54093	-2.27606	K14181|1|2e-143|507|vvi:100256880|valencene synthase [EC:4.2.3.73];K12929|2|1e-110|399|rcu:RCOM_1574190|casbene synthase [EC:4.2.3.8];K14184|5|9e-95|346|aly:ARALYDRAFT_348000|alpha-humulene/beta-caryophyllene synthase [EC:4.2.3.- 4.2.3.57]	-	-	-	gi|314913784|gb|ADT64307.1|/0/E-beta-farnesene synthase 2 [Artemisia annua]
Unigene156_S2_1	-2.72567	-1.73261	-2.49359	-	-	-	-	gi|460413824|ref|XP_004252278.1|/1.99688e-36/PREDICTED: uncharacterized protein LOC101248551 [Solanum lycopersicum]
Unigene28072_S2_1	-2.87368	-1.86228	-2.57775	-	-	-	-	gi|19073437|gb|AAL84815.1|AF477032_1/5.98266e-09/tuber agglutinin [Helianthus tuberosus]
CL3158.Contig16_S2_3	-2.80219	-1.87325	-2.22615	-	GO:0043231//intracellular membrane-bounded organelle	-	GO:0010035//response to inorganic substance;GO:0006950//response to stress;GO:0009987//cellular process;GO:0042126//nitrate metabolic process	gi|293331367|ref|NP_001168027.1|/1.731e-06/uncharacterized protein LOC100381753 [Zea mays]
Unigene76392_S2_3	-2.83461	-1.81821	-2.31997	-	-	-	-	gi|255575391|ref|XP_002528598.1|/2.20908e-96/conserved hypothetical protein [Ricinus communis]
Unigene82307_S2_1	-2.61577	-1.7693	-2.20966	K12657|1|3e-35|145|aly:ARALYDRAFT_485989|delta-1-pyrroline-5-carboxylate synthetase [EC:2.7.2.11 1.2.1.41]	GO:0009536//plastid	GO:0016620//oxidoreductase activity, acting on the aldehyde or oxo group of donors, NAD or NADP as acceptor;GO:0016774//phosphotransferase activity, carboxyl group as acceptor;GO:0032559	GO:0009725//response to hormone stimulus;GO:0009414//response to water deprivation;GO:0006796//phosphate-containing compound metabolic process;GO:0006560//proline metabolic process;GO:0006972//hyperosmotic response;GO:0048513//organ development;GO:0003006//developmental process involved in reproduction	gi|344310987|gb|AEN04068.1|/3.35113e-35/delta-1-pyrroline-5-carboxylate synthetase [Solanum torvum]
CL11551.Contig2_S2_3	-2.30986	-1.95411	-2.31879	K00847|1|4e-152|535|aly:ARALYDRAFT_486413|fructokinase [EC:2.7.1.4]	GO:0016020//membrane	GO:0004396//hexokinase activity;GO:0032559	GO:0019321//pentose metabolic process;GO:0006796//phosphate-containing compound metabolic process	gi|350534508|ref|NP_001233888.1|/1.72211e-157/fructokinase-2 [Solanum lycopersicum]
CL961.Contig2_S2_1	-2.32982	-1.88631	-2.33874	K03263|1|9e-17|83.2|pop:POPTR_832646|translation initiation factor 5A	-	GO:0043021//ribonucleoprotein complex binding;GO:0008135//translation factor activity, nucleic acid binding	GO:0006448//regulation of translational elongation;GO:0006449//regulation of translational termination;GO:0018205//peptidyl-lysine modification	gi|470124812|ref|XP_004298403.1|/3.70468e-16/PREDICTED: mitotic checkpoint protein bub3-like [Fragaria vesca subsp. vesca]
CL2962.Contig2_S2_1	-2.3412	-2.1205	-2.30122	K11818|1|1e-110|398|aly:ARALYDRAFT_913321|cytochrome P450, family 83, subfamily B, polypeptide 1 [EC:1.14.-.-];K00517|3|3e-108|390|ath:AT3G26290|[EC:1.14.-.-]	-	GO:0016491//oxidoreductase activity;GO:0005506//iron ion binding	-	gi|225458055|ref|XP_002278300.1|/2.33132e-148/PREDICTED: cytochrome P450 83B1 [Vitis vinifera]
Unigene12873_S2_1	-2.38715	-2.04318	-2.39608	-	GO:0043231//intracellular membrane-bounded organelle	-	GO:0048513//organ development	gi|297790502|ref|XP_002863136.1|/7.86632e-11/hypothetical protein ARALYDRAFT_332982 [Arabidopsis lyrata subsp. lyrata]
Unigene13355_S2_1	-2.32559	-2.05152	-2.41469	-	GO:0009526//plastid envelope;GO:0009570//chloroplast stroma;GO:0009534//chloroplast thylakoid	-	-	gi|356560639|ref|XP_003548598.1|/1.22414e-27/PREDICTED: uncharacterized protein At4g01150, chloroplastic-like [Glycine max]
CL5760.Contig1_S2_1	-2.48231	-1.96841	-2.49123	K00059|1|2e-97|353|gmx:100809416|3-oxoacyl-[acyl-carrier protein] reductase [EC:1.1.1.100]	-	GO:0004312//fatty acid synthase activity	GO:0010035//response to inorganic substance;GO:0008152//metabolic process	gi|460391918|ref|XP_004241565.1|/3.95455e-100/PREDICTED: short-chain type dehydrogenase/reductase-like [Solanum lycopersicum]
Unigene28219_S2_1	-2.5454	-2.0448	-2.36831	K01955|1|9e-06|48.5|vvi:100262205|carbamoyl-phosphate synthase large subunit [EC:6.3.5.5]	-	-	-	gi|255568563|ref|XP_002525255.1|/2.07149e-59/LOB domain-containing protein, putative [Ricinus communis]
Unigene14342_S2_1	-2.69325	-1.99878	-2.43914	-	-	-	-	-
CL4566.Contig1_S2_3	-2.16361	-2.09028	-2.43557	K01952|1|0.0|2114|pop:POPTR_882858|phosphoribosylformylglycinamidine synthase [EC:6.3.5.3]	GO:0009532//plastid stroma	GO:0016884//carbon-nitrogen ligase activity, with glutamine as amido-N-donor;GO:0032559	GO:0006188//IMP biosynthetic process;GO:0048229//gametophyte development	gi|462395735|gb|EMJ01534.1|/0/hypothetical protein PRUPE_ppa000243mg [Prunus persica]
Unigene70870_S2_1	-2.083	-2.15406	-2.55135	K05283|1|1e-06|50.8|aly:ARALYDRAFT_354960|phosphatidylinositol glycan, class W [EC:2.3.-.-]	-	-	-	gi|147860139|emb|CAN82925.1|/9.39504e-23/hypothetical protein VITISV_039591 [Vitis vinifera]
CL2131.Contig1_S2_1	-2.44037	-1.9329	-2.20238	-	-	GO:0005488//binding	GO:0009987//cellular process	gi|460366084|ref|XP_004228923.1|/3.44964e-41/PREDICTED: G-type lectin S-receptor-like serine/threonine-protein kinase RLK1-like [Solanum lycopersicum]
CL12748.Contig3_S2_3	-2.63821	-1.99878	-2.10657	-	-	-	-	gi|460372183|ref|XP_004231911.1|/1.87905e-28/PREDICTED: LOB domain-containing protein 37-like [Solanum lycopersicum]
Unigene5907_S2_1	-2.56515	-1.99878	-2.15904	-	-	-	-	-
CL1510.Contig2_S2_3	-2.50118	-1.92017	-2.04445	-	-	-	-	-
Unigene20386_S2_3	-2.4925	-1.9006	-1.99893	K12471|1|2e-17|88.2|pop:POPTR_552810|epsin	-	-	-	gi|255587035|ref|XP_002534108.1|/6.93754e-85/protein with unknown function [Ricinus communis]
Unigene28043_S2_1	-2.36987	-1.89669	-1.99449	K03781|1|0.0|931|vvi:100244516|catalase [EC:1.11.1.6]	GO:0042579//microbody	GO:0005506//iron ion binding;GO:0004601//peroxidase activity	GO:0042743//hydrogen peroxide metabolic process;GO:0006950//response to stress	gi|1168785|sp|P45739.1|CATA_HELAN/0/RecName: Full=Catalase
CL279.Contig2_S2_3	-2.31729	-2.20778	-2.12876	-	-	-	-	gi|470128291|ref|XP_004300077.1|/2.28064e-50/PREDICTED: uncharacterized protein LOC101307015 [Fragaria vesca subsp. vesca]
CL7027.Contig2_S2_1	-2.41315	-2.22118	-2.15904	-	-	-	-	-
Unigene28381_S2_1	-2.25604	-2.11852	-2.14211	K03283|1|4e-42|169|osa:4351875|heat shock 70kDa protein 1/8	GO:0009532//plastid stroma	GO:0005515//protein binding;GO:0016628//oxidoreductase activity, acting on the CH-CH group of donors, NAD or NADP as acceptor;GO:0032559	GO:0050896//response to stimulus;GO:0044267//cellular protein metabolic process	gi|399942|sp|Q02028.1|HSP7S_PEA/7.08418e-44/RecName: Full=Stromal 70 kDa heat shock-related protein, chloroplastic; Flags: Precursor
Unigene86971_S2_3	-2.32003	-2.06917	-2.15904	-	-	-	-	-
Unigene27547_S2_1	-2.20456	-2.09832	-2.0264	-	-	GO:0005488//binding	-	gi|255551042|ref|XP_002516569.1|/4.43462e-98/Coiled-coil domain-containing protein, putative [Ricinus communis]
Unigene28339_S2_1	-2.28592	-2.05318	-1.95311	K01915|1|0.0|694|vvi:100261413|glutamine synthetase [EC:6.3.1.2]	GO:0009536//plastid	GO:0016211;GO:0032559	GO:0006541//glutamine metabolic process;GO:0071941	gi|8928128|sp|O22506.1|GLNA2_DAUCA/0/RecName: Full=Glutamine synthetase, chloroplastic; AltName: Full=GS2; AltName: Full=Glutamate--ammonia ligase; Flags: Precursor
Unigene62589_S2_1	-2.51268	-2.16871	-2.01911	-	GO:0009526//plastid envelope;GO:0009534//chloroplast thylakoid	-	GO:0006633//fatty acid biosynthetic process;GO:0000302//response to reactive oxygen species;GO:0006779//porphyrin-containing compound biosynthetic process	gi|224119612|ref|XP_002331203.1|/2.10163e-89/predicted protein [Populus trichocarpa]
CL2812.Contig1_S2_1	-1.65354	-1.88073	-2.42431	-	-	-	-	-
CL7440.Contig5_S2_1	-1.83461	-1.97967	-2.35811	K15633|1|2e-86|316|zma:542578|2,3-bisphosphoglycerate-independent phosphoglycerate mutase [EC:5.4.2.1]	GO:0044424//intracellular part	GO:0046914//transition metal ion binding;GO:0016868//intramolecular transferase activity, phosphotransferases	GO:0050896//response to stimulus;GO:0006007//glucose catabolic process	gi|162461400|ref|NP_001105584.1|/1.74802e-85/2,3-bisphosphoglycerate-independent phosphoglycerate mutase [Zea mays]
CL2762.Contig1_S2_1	-2.12825	-1.84238	-2.47821	-	-	GO:0016628//oxidoreductase activity, acting on the CH-CH group of donors, NAD or NADP as acceptor;GO:0005506//iron ion binding	GO:0008152//metabolic process	gi|224143346|ref|XP_002324923.1|/5.05214e-42/predicted protein [Populus trichocarpa]
Unigene13397_S2_1	-1.98949	-1.66824	-2.41346	-	-	-	-	gi|19073439|gb|AAL84816.1|AF477033_1/4.0118e-15/tuber agglutinin [Helianthus tuberosus]
Unigene38555_S2_1	-1.92772	-1.67685	-2.52161	-	-	-	-	-
Unigene804_S2_1	-1.92772	-1.80155	-2.58741	-	-	-	-	-
CL1201.Contig6_S2_1	-1.81053	-1.95647	-1.98273	K06185|1|0.0|935|rcu:RCOM_0473000|ATP-binding cassette, subfamily F, member 2	GO:0043231//intracellular membrane-bounded organelle	GO:0042626//ATPase activity, coupled to transmembrane movement of substances;GO:0032559	GO:0009207	gi|470110768|ref|XP_004291637.1|/0/PREDICTED: ABC transporter F family member 1-like [Fragaria vesca subsp. vesca]
CL1636.Contig2_S2_1	-1.73507	-1.99878	-2.04356	K01176|1|2e-56|217|ppp:PHYPADRAFT_60178|alpha-amylase [EC:3.2.1.1]	GO:0009532//plastid stroma	GO:0016160//amylase activity;GO:0046872//metal ion binding	GO:0005982//starch metabolic process	gi|255558214|ref|XP_002520134.1|/1.75189e-101/alpha-amylase, putative [Ricinus communis]
CL8783.Contig1_S2_1	-1.75754	-2.04563	-2.03596	K01590|1|0.0|823|gmx:100785163|histidine decarboxylase [EC:4.1.1.22]	-	GO:0016831//carboxy-lyase activity;GO:0048037//cofactor binding	GO:0043436	gi|356558589|ref|XP_003547587.1|/0/PREDICTED: histidine decarboxylase-like [Glycine max]
CL8775.Contig1_S2_1	-1.67666	-2.11029	-1.94862	-	-	GO:0003824//catalytic activity	-	gi|460378434|ref|XP_004234977.1|/1.84555e-141/PREDICTED: putative aminoacrylate hydrolase RutD-like isoform 1 [Solanum lycopersicum]
Unigene27743_S2_1	-1.68601	-1.8854	-1.9276	K03671|1|3e-28|123|pop:POPTR_263504|thioredoxin 1	GO:0009532//plastid stroma	GO:0015036//disulfide oxidoreductase activity;GO:0030234//enzyme regulator activity	GO:2000026//regulation of multicellular organismal development;GO:0018904;GO:0010496//intercellular transport;GO:0019725//cellular homeostasis;GO:0044093;GO:0007154//cell communication	gi|449438402|ref|XP_004136977.1|/4.51569e-37/PREDICTED: thioredoxin M3, chloroplastic-like [Cucumis sativus]
CL3508.Contig3_S2_1	-1.77207	-2.05464	-1.59657	K00100|1|7e-25|113|olu:OSTLU_36252|[EC:1.1.1.-];K00218|2|2e-24|111|aly:ARALYDRAFT_470335|protochlorophyllide reductase [EC:1.3.1.33]	-	GO:0016628//oxidoreductase activity, acting on the CH-CH group of donors, NAD or NADP as acceptor	GO:0008152//metabolic process	gi|242056427|ref|XP_002457359.1|/7.73537e-127/hypothetical protein SORBIDRAFT_03g005980 [Sorghum bicolor]
CL7734.Contig2_S2_3	-1.82805	-2.1015	-1.55642	K00660|1|0.0|704|vvi:100263443|chalcone synthase [EC:2.3.1.74]	-	GO:0016747//transferase activity, transferring acyl groups other than amino-acyl groups	GO:0009699//phenylpropanoid biosynthetic process	gi|100173145|gb|ABF69124.1|/0/chalcone synthase [Chrysanthemum x morifolium]
Unigene28538_S2_1	-1.94433	-2.06642	-1.65039	K07119|1|8e-14|77.0|ath:AT1G49670|;K00344|2|1e-13|76.6|osa:4331066|NADPH2:quinone reductase [EC:1.6.5.5]	GO:0009526//plastid envelope;GO:0009532//plastid stroma;GO:0005576//extracellular region	GO:0046914//transition metal ion binding;GO:0016655//oxidoreductase activity, acting on NAD(P)H, quinone or similar compound as acceptor	GO:0006950//response to stress;GO:0008152//metabolic process	gi|462419952|gb|EMJ24215.1|/1.71314e-137/hypothetical protein PRUPE_ppa006845mg [Prunus persica]
Unigene765_S2_1	-1.92772	-1.99878	-1.57407	-	-	-	-	gi|462404620|gb|EMJ10084.1|/1.55444e-22/hypothetical protein PRUPE_ppa026530mg [Prunus persica]
CL3136.Contig2_S2_1	-1.8208	-2.03626	-1.76261	-	-	-	-	-
Unigene377_S2_1	-1.80444	-2.22365	-1.75754	K11855|1|5e-164|576|vvi:100246880|ubiquitin carboxyl-terminal hydrolase 36/42 [EC:3.1.2.15]	GO:0044464//cell part	GO:0070011//peptidase activity, acting on L-amino acid peptides	-	gi|302142802|emb|CBI20097.3|/3.89688e-163/unnamed protein product [Vitis vinifera]
Unigene80486_S2_1	-1.87113	-2.18321	-1.77314	-	-	-	-	-
CL5211.Contig1_S2_1	-2.07211	-1.69066	-2.21348	-	GO:0009532//plastid stroma;GO:0009534//chloroplast thylakoid	GO:0031406//carboxylic acid binding	-	gi|449494163|ref|XP_004159466.1|/2.88062e-96/PREDICTED: unknown protein DS12 from 2D-PAGE of leaf, chloroplastic-like [Cucumis sativus]
CL3639.Contig2_S2_3	-1.97211	-1.79525	-2.17368	K09873|1|2e-88|324|ath:AT3G16240|aquaporin TIP	GO:0005618//cell wall;GO:0000325//plant-type vacuole;GO:0000322;GO:0009526//plastid envelope;GO:0031090//organelle membrane	GO:0005372//water transmembrane transporter activity;GO:0005275//amine transmembrane transporter activity;GO:0042887	GO:0015840//urea transport;GO:0015843//methylammonium transport;GO:0042044//fluid transport	gi|1212923|emb|CAA65185.1|/1.89927e-90/aquaporin [Helianthus annuus]
CL2375.Contig1_S2_1	-1.92772	-1.67685	-2.19968	K00454|1|3e-74|275|rcu:RCOM_1576890|lipoxygenase [EC:1.13.11.12]	-	GO:0046914//transition metal ion binding;GO:0016702//oxidoreductase activity, acting on single donors with incorporation of molecular oxygen, incorporation of two atoms of oxygen	GO:0006633//fatty acid biosynthetic process	gi|32454712|gb|AAP83137.1|/2.72524e-73/lipoxygenase, partial [Nicotiana attenuata]
Unigene77264_S2_3	-1.98475	-1.65951	-2.09987	K08967|1|2e-72|270|gmx:100500632|1,2-dihydroxy-3-keto-5-methylthiopentene dioxygenase [EC:1.13.11.53 1.13.11.54]	-	GO:0043169//cation binding;GO:0016702//oxidoreductase activity, acting on single donors with incorporation of molecular oxygen, incorporation of two atoms of oxygen	GO:0043102	gi|363805407|sp|D7T737.1|MTND1_VITVI/2.68955e-74/RecName: Full=1,2-dihydroxy-3-keto-5-methylthiopentene dioxygenase 1; AltName: Full=Acireductone dioxygenase (Fe(2+)-requiring) 1; Short=ARD 1; Short=Fe-ARD 1
CL1891.Contig2_S2_1	-1.8916	-1.67604	-2.03328	-	-	-	-	gi|4091899|gb|AAD11576.1|/1.26382e-21/lectin 3 [Helianthus tuberosus]
Unigene13470_S2_1	-1.89119	-1.64418	-2.09551	-	-	-	-	-
Unigene27568_S2_3	-1.90861	-1.58375	-2.078	-	-	-	-	gi|225447396|ref|XP_002281293.1|/9.28813e-08/PREDICTED: uncharacterized protein LOC100253416 [Vitis vinifera]
Unigene74410_S2_1	-1.86327	-1.55475	-2.0509	-	-	-	-	gi|460377288|ref|XP_004234425.1|/1.30153e-50/PREDICTED: uncharacterized protein LOC101259408 isoform 4 [Solanum lycopersicum]
CL4547.Contig2_S2_3	-1.82638	-1.72877	-1.98856	-	GO:0043231//intracellular membrane-bounded organelle;GO:0030312//external encapsulating structure	GO:0016679//oxidoreductase activity, acting on diphenols and related substances as donors;GO:0046914//transition metal ion binding	GO:0032502//developmental process;GO:0009628//response to abiotic stimulus;GO:0008152//metabolic process;GO:0009267//cellular response to starvation	gi|359472883|ref|XP_003631208.1|/0/PREDICTED: spore coat protein A-like [Vitis vinifera]
Unigene62396_S2_1	-1.74669	-1.73832	-2.02411	K13418|1|9e-68|256|aly:ARALYDRAFT_895025|somatic embryogenesis receptor kinase 1 [EC:2.7.10.1 2.7.11.1];K13416|2|9e-68|256|ath:AT4G33430|brassinosteroid insensitive 1-associated receptor kinase 1 [EC:2.7.10.1 2.7.11.1]	-	GO:0004672//protein kinase activity;GO:0000166//nucleotide binding	-	gi|359483552|ref|XP_002264180.2|/2.87992e-166/PREDICTED: probable LRR receptor-like serine/threonine-protein kinase At1g07650-like [Vitis vinifera]
Unigene19249_S2_3	-1.65018	-1.79525	-2.07415	-	-	-	-	gi|224133706|ref|XP_002327660.1|/1.38335e-56/predicted protein [Populus trichocarpa]
CL3134.Contig1_S2_1	-2.00479	-1.97398	-2.04934	K15638|1|3e-84|310|aly:ARALYDRAFT_494050|cytochrome P450, family 72, subfamily C, polypeptide 1;K15639|3|9e-79|292|aly:ARALYDRAFT_901457|cytochrome P450, family 734, subfamily A, polypeptide 1 (PHYB activation tagged suppressor 1) [EC:1.14.-.-];K10717|5|2e-61|234|pop:POPTR_743744|cytokinin trans-hydroxylase	-	GO:0046872//metal ion binding	-	gi|308190438|gb|ADO16184.1|/0/cytochrome P450 mono-oxygenase [Artemisia annua]
CL7587.Contig5_S2_3	-2.07972	-1.99878	-2.08865	K05658|1|3e-66|248|gmx:100797124|ATP-binding cassette, subfamily B (MDR/TAP), member 1	GO:0031224//intrinsic to membrane	GO:0015562//efflux transmembrane transporter activity;GO:0032559;GO:0042626//ATPase activity, coupled to transmembrane movement of substances	GO:0009630//gravitropism;GO:0043479;GO:0009639//response to red or far red light;GO:0009734//auxin mediated signaling pathway;GO:0032535//regulation of cellular component size;GO:0009207;GO:0009926//auxin polar transport;GO:0048528//post-embryonic root development;GO:0048437//floral organ development	gi|356550795|ref|XP_003543769.1|/3.5912e-65/PREDICTED: ABC transporter B family member 19-like [Glycine max]
CL390.Contig1_S2_3	-1.99483	-1.93465	-2.14815	-	-	-	-	-
Unigene49175_S2_3	-1.98357	-1.91025	-2.15296	-	-	-	-	-
CL7355.Contig1_S2_3	-1.95747	-1.91305	-2.09192	K00306|1|8e-114|409|bdi:100834553|sarcosine oxidase / L-pipecolate oxidase [EC:1.5.3.1 1.5.3.7]	-	GO:0016647//oxidoreductase activity, acting on the CH-NH group of donors, oxygen as acceptor	GO:0008152//metabolic process	gi|255589834|ref|XP_002535101.1|/4.91571e-144/sarcosine oxidase, putative [Ricinus communis]
Unigene28012_S2_1	-1.97942	-1.89678	-2.10691	K00366|1|2e-07|55.1|ota:Ot10g00930|ferredoxin-nitrite reductase [EC:1.7.7.1]	GO:0009526//plastid envelope;GO:0009534//chloroplast thylakoid	-	-	gi|460379113|ref|XP_004235309.1|/7.22411e-74/PREDICTED: uncharacterized protein LOC101255672 [Solanum lycopersicum]
CL1814.Contig1_S2_3	-2.0037	-1.86675	-1.96627	K03283|1|0.0|1115|osa:4351208|heat shock 70kDa protein 1/8	-	GO:0032559	GO:0050896//response to stimulus	gi|460411111|ref|XP_004250958.1|/0/PREDICTED: heat shock cognate 70 kDa protein 1-like [Solanum lycopersicum]
CL7587.Contig2_S2_3	-1.92772	-1.8714	-2.00481	K05658|1|0.0|2004|rcu:RCOM_0855230|ATP-binding cassette, subfamily B (MDR/TAP), member 1	GO:0031224//intrinsic to membrane	GO:0015562//efflux transmembrane transporter activity;GO:0032559;GO:0042626//ATPase activity, coupled to transmembrane movement of substances	GO:0009630//gravitropism;GO:0043479;GO:0009639//response to red or far red light;GO:0009734//auxin mediated signaling pathway;GO:0032535//regulation of cellular component size;GO:0009207;GO:0009926//auxin polar transport;GO:0048528//post-embryonic root development;GO:0048437//floral organ development	gi|162280537|gb|ABX82929.1|/0/LO4 [Solanum pennellii]
Unigene75591_S2_1	-1.92772	-1.88331	-1.93664	-	-	-	-	-
Unigene6_S2_1	-1.97386	-1.81842	-2.0317	-	GO:0005618//cell wall;GO:0031410//cytoplasmic vesicle;GO:0031090//organelle membrane;GO:0043231//intracellular membrane-bounded organelle	-	-	gi|359492398|ref|XP_002285876.2|/0/PREDICTED: uncharacterized protein LOC100267814 isoform 1 [Vitis vinifera]
CL8379.Contig2_S2_1	-2.05896	-1.95756	-2.29028	K01090|1|3e-46|183|sbi:SORBI_01g038410|protein phosphatase [EC:3.1.3.16];K14497|2|6e-41|166|vvi:100241034|protein phosphatase 2C [EC:3.1.3.16]	GO:0043234//protein complex	GO:0004721//phosphoprotein phosphatase activity;GO:0043169//cation binding	GO:0006464//cellular protein modification process	gi|460415409|ref|XP_004253051.1|/1.36661e-127/PREDICTED: probable protein phosphatase 2C 59-like [Solanum lycopersicum]
CL1598.Contig4_S2_1	-2.07961	-2.05494	-2.17392	-	GO:0044424//intracellular part	-	-	gi|255551769|ref|XP_002516930.1|/3.26336e-71/Translationally-controlled tumor protein, putative [Ricinus communis]
CL9492.Contig1_S2_3	-2.13417	-2.09832	-2.14309	-	-	-	-	gi|460367719|ref|XP_004229718.1|/6.9141e-118/PREDICTED: metacaspase-1-like [Solanum lycopersicum]
Unigene27564_S2_1	-2.19075	-1.99878	-2.14018	K08901|1|1e-58|225|vvi:100243071|photosystem II oxygen-evolving enhancer protein 3	GO:0009523//photosystem II;GO:0009534//chloroplast thylakoid	GO:0046872//metal ion binding;GO:0009055//electron carrier activity	GO:0022900//electron transport chain	gi|225425642|ref|XP_002272064.1|/1.35571e-57/PREDICTED: oxygen-evolving enhancer protein 3-2, chloroplastic [Vitis vinifera]
Unigene74715_S2_1	-2.17809	-1.81104	-2.21048	K06995|1|8e-45|178|gmx:100499968|	GO:0009536//plastid	-	-	gi|351722508|ref|NP_001234944.1|/1.01131e-43/uncharacterized protein LOC100499968 [Glycine max]
CL2545.Contig8_S2_1	-2.09113	-2.18182	-2.24342	K07019|1|3e-133|473|vvi:100249542|	GO:0043231//intracellular membrane-bounded organelle	GO:0016787//hydrolase activity	GO:0003006//developmental process involved in reproduction	gi|462404911|gb|EMJ10375.1|/1.14582e-136/hypothetical protein PRUPE_ppa006282mg [Prunus persica]
CL7226.Contig2_S2_1	-2.0511	-2.22908	-2.16694	K08237|1|1e-61|235|ath:AT4G01070|hydroquinone glucosyltransferase [EC:2.4.1.218]	-	GO:0016757//transferase activity, transferring glycosyl groups	-	gi|255574486|ref|XP_002528155.1|/3.22907e-131/UDP-glucosyltransferase, putative [Ricinus communis]
CL3052.Contig4_S2_1	-2.09764	-2.16871	-2.10657	K13030|1|3e-30|128|sbi:SORBI_01g001220|cyanohydrin beta-glucosyltransferase [EC:2.4.1.85];K13691|2|4e-30|128|sbi:SORBI_02g030050|pathogen-inducible salicylic acid glucosyltransferase [EC:2.4.1.-];K13228|3|1e-28|123|zma:100274317|UDP-glucosyltransferase BX9 [EC:2.4.1.202];K13068|4|4e-28|121|aly:ARALYDRAFT_479675|sinapate 1-glucosyltransferase [EC:2.4.1.120]	-	GO:0035251//UDP-glucosyltransferase activity	-	gi|37993661|gb|AAR06916.1|/1.83827e-72/UDP-glycosyltransferase 85C2 [Stevia rebaudiana]
Unigene27961_S2_1	-2.11307	-2.12338	-2.0318	-	-	GO:0016787//hydrolase activity	-	gi|460373721|ref|XP_004232663.1|/1.64684e-176/PREDICTED: uncharacterized protein LOC101263864 [Solanum lycopersicum]
CL102.Contig1_S2_1	-2.04319	-2.28418	-2.05212	K14500|1|3e-122|436|vvi:100249852|BR-signaling kinase [EC:2.7.11.1]	GO:0016020//membrane	GO:0004672//protein kinase activity;GO:0032559	GO:0006464//cellular protein modification process	gi|225426412|ref|XP_002270065.1|/5.39689e-130/PREDICTED: probable serine/threonine-protein kinase At5g41260 [Vitis vinifera]
Unigene13376_S2_3	-1.9841	-2.23295	-2.04989	-	-	-	-	gi|460392366|ref|XP_004241787.1|/2.85007e-46/PREDICTED: uncharacterized protein LOC101265245 isoform 1 [Solanum lycopersicum]
Unigene51229_S2_1	-2.02083	-2.16589	-2.054	-	-	-	-	gi|359472699|ref|XP_003631187.1|/2.29797e-26/PREDICTED: protein PLANT CADMIUM RESISTANCE 2-like [Vitis vinifera]
Unigene74163_S2_1	-1.9209	-2.10517	-2.01389	-	-	-	-	-
Unigene76295_S2_3	-1.88191	-2.14562	-2.08349	-	-	-	GO:0003006//developmental process involved in reproduction	gi|470103108|ref|XP_004287986.1|/9.05249e-39/PREDICTED: uncharacterized protein LOC101304806 [Fragaria vesca subsp. vesca]
CL4570.Contig1_S2_1	-2.12935	-1.93738	-2.00077	K01187|1|0.0|793|pop:POPTR_569296|alpha-glucosidase [EC:3.2.1.20]	GO:0005576//extracellular region;GO:0005618//cell wall;GO:0043231//intracellular membrane-bounded organelle	GO:0004558//alpha-glucosidase activity;GO:0005488//binding	GO:0044238//primary metabolic process	gi|462409528|gb|EMJ14862.1|/0/hypothetical protein PRUPE_ppa001098mg [Prunus persica]
CL10129.Contig2_S2_1	-2.15011	-1.93167	-1.86953	-	-	GO:0005488//binding	-	gi|224102167|ref|XP_002334203.1|/9.30964e-56/predicted protein [Populus trichocarpa]
Unigene75338_S2_1	-2.11754	-1.94068	-1.87854	-	-	-	-	gi|225446853|ref|XP_002283729.1|/4.1652e-50/PREDICTED: uncharacterized protein LOC100257403 [Vitis vinifera]
CL826.Contig5_S2_1	-2.16293	-1.79659	-1.81431	K00382|1|0.0|828|rcu:RCOM_0999900|dihydrolipoamide dehydrogenase [EC:1.8.1.4]	GO:0031981//nuclear lumen;GO:0009532//plastid stroma;GO:0009526//plastid envelope	GO:0016668//oxidoreductase activity, acting on a sulfur group of donors, NAD(P) as acceptor;GO:0050662//coenzyme binding	GO:0006085//acetyl-CoA biosynthetic process;GO:0006091//generation of precursor metabolites and energy;GO:0019725//cellular homeostasis	gi|449460949|ref|XP_004148206.1|/0/PREDICTED: dihydrolipoyl dehydrogenase-like [Cucumis sativus]
Unigene13938_S2_1	-2.14614	-1.80912	-1.81111	-	-	-	-	gi|357446237|ref|XP_003593396.1|/6.99187e-32/Pro-resilin [Medicago truncatula]
Unigene14184_S2_1	-2.20818	-1.76828	-1.82937	-	-	-	-	gi|470147943|ref|XP_004309536.1|/3.88845e-118/PREDICTED: uncharacterized protein LOC101303472 [Fragaria vesca subsp. vesca]
Unigene28116_S2_1	-1.93778	-2.02043	-1.91814	K11294|1|2e-39|161|smo:SELMODRAFT_15428|nucleolin;K13195|4|8e-17|86.7|pop:POPTR_712972|cold-inducible RNA-binding protein;K13126|5|4e-16|84.3|cre:CHLREDRAFT_116226|polyadenylate-binding protein	-	GO:0005488//binding	-	gi|296083731|emb|CBI23720.3|/1.69915e-84/unnamed protein product [Vitis vinifera]
CL7892.Contig2_S2_1	-2.10072	-2.10404	-1.89122	K01229|1|0.0|674|vvi:100267558|lactase-phlorizin hydrolase [EC:3.2.1.108 3.2.1.62];K05350|2|0.0|652|gmx:100814004|beta-glucosidase [EC:3.2.1.21]	GO:0031410//cytoplasmic vesicle	GO:0016798//hydrolase activity, acting on glycosyl bonds	GO:0008152//metabolic process	gi|302143051|emb|CBI20346.3|/0/unnamed protein product [Vitis vinifera]
Unigene5809_S2_3	-2.06017	-2.07679	-1.86264	-	-	-	-	gi|224136616|ref|XP_002322374.1|/0/predicted protein [Populus trichocarpa]
Unigene73799_S2_1	-1.98847	-2.05954	-1.80864	K02370|1|3e-22|105|ppp:PHYPADRAFT_146391|alpha-1,4-N-acetylglucosaminyltransferase EXTL3 [EC:2.4.1.223 2.4.1.224]	GO:0005789//endoplasmic reticulum membrane	GO:0008375//acetylglucosaminyltransferase activity	-	gi|460409176|ref|XP_004250015.1|/0/PREDICTED: uncharacterized protein LOC101257919 [Solanum lycopersicum]
CL1693.Contig7_S2_3	-2.72127	-1.0268	-1.93664	K00454|1|3e-135|479|vvi:100243312|lipoxygenase [EC:1.13.11.12]	-	GO:0046914//transition metal ion binding;GO:0016702//oxidoreductase activity, acting on single donors with incorporation of molecular oxygen, incorporation of two atoms of oxygen	GO:0006633//fatty acid biosynthetic process	gi|187960379|gb|ACD43485.1|/1.07362e-141/lipoxygenase 2 [Olea europaea]
CL11560.Contig2_S2_3	-2.42032	-1.52533	-1.90131	K11778|1|4e-88|323|pop:POPTR_863254|ditrans,polycis-polyprenyl diphosphate synthase [EC:2.5.1.87]	-	GO:0016765//transferase activity, transferring alkyl or aryl (other than methyl) groups	-	gi|224084084|ref|XP_002307209.1|/4.87654e-87/predicted protein [Populus trichocarpa]
Unigene13572_S2_1	-2.40165	-1.44101	-1.99554	K13448|1|2e-41|167|pop:POPTR_412211|calcium-binding protein CML	-	GO:0046872//metal ion binding;GO:0016491//oxidoreductase activity	-	gi|225445593|ref|XP_002285404.1|/6.73521e-51/PREDICTED: calmodulin-like protein 5-like [Vitis vinifera]
CL354.Contig4_S2_1	-2.3358	-1.64788	-1.87524	K13420|1|3e-18|88.6|pop:POPTR_1075175|LRR receptor-like serine/threonine-protein kinase FLS2 [EC:2.7.11.1]	-	-	-	gi|224115346|ref|XP_002317009.1|/1.72666e-26/predicted protein [Populus trichocarpa]
Unigene6555_S2_1	-2.3358	-1.71499	-2.04517	K13447|1|8e-19|93.6|zma:100037794|respiratory burst oxidase [EC:1.6.3.- 1.11.1.-]	GO:0016020//membrane	GO:0016723//oxidoreductase activity, oxidizing metal ions, NAD or NADP as acceptor;GO:0005488//binding	-	gi|302143807|emb|CBI22668.3|/0/unnamed protein product [Vitis vinifera]
CL1073.Contig1_S2_1	-2.27167	-1.45822	-1.52161	-	-	-	-	-
CL2151.Contig15_S2_1	-2.21012	-1.44624	-1.70058	K11253|1|8e-20|93.2|mtr:MTR_1g105310|histone H3	GO:0000785//chromatin;GO:0009536//plastid;GO:0031981//nuclear lumen	GO:0003676//nucleic acid binding	GO:0034728//nucleosome organization	gi|449436665|ref|XP_004136113.1|/3.5516e-19/PREDICTED: uncharacterized protein LOC101209420 [Cucumis sativus]
CL2523.Contig1_S2_3	-2.08152	-1.47452	-1.45818	K13258|1|1e-48|191|gmx:547489|2-hydroxyisoflavanone dehydratase [EC:4.2.1.105];K14493|2|3e-23|107|ath:AT5G27320|gibberellin receptor GID1 [EC:3.-.-.-]	-	-	-	gi|147834295|emb|CAN61111.1|/2.621e-72/hypothetical protein VITISV_006466 [Vitis vinifera]
Unigene63084_S2_1	-2.43022	-1.58375	-1.60907	K00360|1|1e-15|81.6|ppp:PHYPADRAFT_184973|nitrate reductase (NADH) [EC:1.7.1.1];K13076|4|6e-11|65.9|sbi:SORBI_02g022420|delta8-fatty-acid desaturase [EC:1.14.19.4]	GO:0031090//organelle membrane;GO:0031224//intrinsic to membrane;GO:0009534//chloroplast thylakoid	GO:0005506//iron ion binding;GO:0008940//nitrate reductase activity	GO:0051234//establishment of localization;GO:0006091//generation of precursor metabolites and energy	gi|76781150|gb|ABA54490.1|/1.62145e-48/cytochrome b5 type 11 [Crepis alpina]
Unigene85726_S2_3	-2.47204	-1.3911	-1.65089	-	-	-	-	gi|359479629|ref|XP_003632307.1|/2.44844e-36/PREDICTED: uncharacterized protein LOC100855273 [Vitis vinifera]
Unigene13250_S2_1	-2.16392	-1.30606	-1.94254	K11821|1|7e-67|252|aly:ARALYDRAFT_895283|desulfoglucosinolate sulfotransferase A/B/C [EC:2.8.2.-]	GO:0044424//intracellular part	GO:0008146//sulfotransferase activity	-	gi|1706740|sp|P52837.1|F4ST_FLACH/5.3335e-111/RecName: Full=Flavonol 4'-sulfotransferase; Short=F4-ST
CL8294.Contig1_S2_1	-2.10164	-1.12832	-1.83259	K00924|1|7e-12|70.5|ath:AT5G22850|[EC:2.7.1.-]	-	-	-	gi|225432542|ref|XP_002277699.1|/2.44775e-131/PREDICTED: basic 7S globulin-like [Vitis vinifera]
Unigene63315_S2_1	-2.10905	-1.12949	-1.6774	K05275|1|1e-19|94.4|zma:100272747|pyridoxine 4-dehydrogenase [EC:1.1.1.65]	-	-	-	gi|296089612|emb|CBI39431.3|/2.21039e-64/unnamed protein product [Vitis vinifera]
Unigene26832_S2_3	-2.40021	-1.19329	-1.82417	-	-	-	-	-
Unigene1265_S2_1	-2.79279	-2.08625	-1.60907	-	-	-	-	-
Unigene25018_S2_1	-2.84828	-1.99878	-1.32471	K09286|1|8e-09|57.4|pop:POPTR_588763|EREBP-like factor	-	-	-	gi|432332462|gb|AGB07588.1|/8.00837e-16/ethylene-responsive transcription factor 5 [Artemisia annua]
Unigene13503_S2_3	-2.52506	-2.09656	-1.62379	K10256|1|1e-08|55.8|gmx:547814|omega-6 fatty acid desaturase (delta-12 desaturase) [EC:1.14.19.-]	-	-	-	gi|442614256|gb|AGC65508.1|/5.94702e-11/FAD2-11 protein [Carthamus tinctorius]
CL590.Contig6_S2_3	-2.48843	-2.07407	-1.81929	K13267|1|5e-129|459|gmx:100814284|cytochrome P450, family 71, subfamily D, polypeptide 9 (flavonoid 6-hydroxylase) [EC:1.14.13.-];K16085|2|4e-114|410|osa:4335091|cytochrome P450, family 99, subfamily A, polypeptide 3 (9beta-pimara-7,15-diene oxidase) [EC:1.14.13.144];K00517|3|2e-103|375|ath:AT3G26210|[EC:1.14.-.-]	-	GO:0016491//oxidoreductase activity;GO:0005506//iron ion binding	GO:0008152//metabolic process	gi|426206551|dbj|BAM68810.1|/0/putative CYP71AV1 ortholog [Artemisia absinthium]
Unigene76751_S2_3	-2.5961	-2.0822	-1.76852	K05283|1|1e-09|61.2|aly:ARALYDRAFT_354960|phosphatidylinositol glycan, class W [EC:2.3.-.-];K06058|2|5e-07|52.8|smo:SELMODRAFT_119112|deltex;K14297|3|2e-06|51.2|mtr:MTR_1g066430|nuclear pore complex protein Nup98-Nup96;K15692|5|4e-06|49.7|smo:SELMODRAFT_67002|E3 ubiquitin-protein ligase RNF13 [EC:6.3.2.19]	-	GO:0046914//transition metal ion binding	GO:0009725//response to hormone stimulus;GO:0009743//response to carbohydrate stimulus	gi|460400111|ref|XP_004245579.1|/1.16894e-60/PREDICTED: E3 ubiquitin-protein ligase RHA1B-like [Solanum lycopersicum]
Unigene70647_S2_1	-2.48026	-1.87325	-1.64119	K10256|1|1e-15|79.7|pop:POPTR_639715|omega-6 fatty acid desaturase (delta-12 desaturase) [EC:1.14.19.-]	GO:0031224//intrinsic to membrane	GO:0016705//oxidoreductase activity, acting on paired donors, with incorporation or reduction of molecular oxygen	GO:0006631//fatty acid metabolic process	gi|84626279|gb|ABC59684.1|/7.55004e-22/delta-12 fatty acid acetylenase [Helianthus annuus]
Unigene71638_S2_1	-2.45128	-1.93738	-1.75977	-	-	-	-	-
CL7662.Contig1_S2_1	-2.67188	-1.81695	-1.30229	K00430|1|1e-123|441|gmx:100803637|peroxidase [EC:1.11.1.7]	-	GO:0046872//metal ion binding;GO:0003824//catalytic activity	-	gi|5381253|dbj|BAA82306.1|/1.73561e-127/peroxidase [Nicotiana tabacum]
Unigene36230_S2_1	-2.57979	-1.78014	-1.36045	K09286|1|6e-34|141|pop:POPTR_747254|EREBP-like factor	-	GO:0005488//binding	GO:0006952//defense response;GO:0050794//regulation of cellular process;GO:0006351//transcription, DNA-dependent	gi|57012874|sp|Q9LW48.1|ERF5_NICSY/4.57261e-39/RecName: Full=Ethylene-responsive transcription factor 5; AltName: Full=Ethylene-responsive element-binding factor 4; Short=EREBP-4; AltName: Full=Ethylene-responsive element-binding factor 5 homolog; AltName: Full=NsERF4
Unigene74889_S2_1	-2.55221	-1.56438	-1.33874	-	-	GO:0016798//hydrolase activity, acting on glycosyl bonds	GO:0008152//metabolic process	gi|224060774|ref|XP_002300267.1|/1.02316e-18/predicted protein [Populus trichocarpa]
Unigene28342_S2_1	-2.34856	-1.75911	-1.50433	-	-	-	-	-
CL2074.Contig1_S2_3	-1.91044	-1.28636	-2.50433	K14709|1|2e-50|195|vvi:100255284|solute carrier family 39 (zinc transporter), member 1/2/3	GO:0031224//intrinsic to membrane	GO:0046915//transition metal ion transmembrane transporter activity;GO:0016628//oxidoreductase activity, acting on the CH-CH group of donors, NAD or NADP as acceptor	GO:0006829//zinc ion transport;GO:0008152//metabolic process	gi|147782968|emb|CAN74488.1|/1.45349e-49/hypothetical protein VITISV_029272 [Vitis vinifera]
CL9765.Contig1_S2_1	-1.97938	-1.33163	-2.48581	K01006|1|0.0|766|gmx:100786435|pyruvate,orthophosphate dikinase [EC:2.7.9.1]	GO:0009532//plastid stroma	GO:0043169//cation binding;GO:0032559;GO:0016781//phosphotransferase activity, paired acceptors	GO:0006796//phosphate-containing compound metabolic process	gi|3024425|sp|Q42736.1|PPDK_FLAPR/0/RecName: Full=Pyruvate, phosphate dikinase, chloroplastic; AltName: Full=Pyruvate, orthophosphate dikinase; Flags: Precursor
CL7654.Contig2_S2_1	-2.11754	-1.40725	-2.42603	-	-	-	-	gi|197725474|gb|ACH72969.1|/9.51897e-32/major latex-like protein [Panax ginseng]
Unigene5835_S2_1	-2.05567	-1.1502	-2.40408	K00514|1|5e-16|83.6|rcu:RCOM_1428040|zeta-carotene desaturase [EC:1.3.5.6];K01206|2|3e-15|81.3|ath:AT1G67830|alpha-L-fucosidase [EC:3.2.1.51]	-	-	-	gi|224077024|ref|XP_002305097.1|/2.1188e-101/predicted protein [Populus trichocarpa]
Unigene13135_S2_1	-1.88191	-1.20882	-2.89084	-	-	-	-	gi|359485606|ref|XP_003633295.1|/7.44716e-07/PREDICTED: uncharacterized protein LOC100853570 [Vitis vinifera]
CL4931.Contig1_S2_1	-1.90263	-1.05031	-2.68207	-	-	-	-	-
Unigene28234_S2_1	-1.9195	-1.20207	-2.68742	K03671|1|2e-42|170|vvi:100252624|thioredoxin 1	GO:0043231//intracellular membrane-bounded organelle;GO:0044444//cytoplasmic part;GO:0016020//membrane	GO:0015036//disulfide oxidoreductase activity	GO:0018904;GO:0019725//cellular homeostasis	gi|356568618|ref|XP_003552507.1|/1.39845e-42/PREDICTED: thioredoxin H2 [Glycine max]
CL4069.Contig1_S2_3	-1.72418	-1.51961	-2.39608	K05666|1|1e-36|153|olu:OSTLU_35503|ATP-binding cassette, subfamily C (CFTR/MRP), member 2	-	GO:0017111//nucleoside-triphosphatase activity;GO:0016491//oxidoreductase activity;GO:0000166//nucleotide binding	GO:0009987//cellular process;GO:0008152//metabolic process;GO:0006865//amino acid transport	gi|255564132|ref|XP_002523063.1|/0/multidrug resistance-associated protein 2, 6 (mrp2, 6), abc-transoprter, putative [Ricinus communis]
CL8966.Contig1_S2_3	-1.67495	-1.55337	-2.32131	K10638|1|3e-123|439|vvi:100267660|E3 ubiquitin-protein ligase UHRF1 [EC:6.3.2.19]	-	GO:0046914//transition metal ion binding	-	gi|313760929|gb|ADR79442.1|/8.54636e-123/VARIANT IN METHYLATION-like protein [Liriodendron tulipifera]
Unigene70535_S2_1	-1.7479	-1.53356	-2.50889	K00517|1|3e-120|284|ath:AT4G31940|[EC:1.14.-.-];K05280|3|2e-73|202|mtr:MTR_3g025230|flavonoid 3'-monooxygenase [EC:1.14.13.21]	-	GO:0046872//metal ion binding	-	gi|359492641|ref|XP_003634448.1|/4.52305e-142/PREDICTED: LOW QUALITY PROTEIN: cytochrome P450 82A3-like [Vitis vinifera]
Unigene27709_S2_1	-1.79561	-1.39853	-2.35388	K09645|1|7e-145|512|pop:POPTR_656911|vitellogenic carboxypeptidase-like protein [EC:3.4.16.-]	GO:0043231//intracellular membrane-bounded organelle	GO:0004180//carboxypeptidase activity	GO:0019538//protein metabolic process	gi|460402335|ref|XP_004246668.1|/5.57298e-154/PREDICTED: serine carboxypeptidase-like 50-like [Solanum lycopersicum]
Unigene1682_S2_1	-1.52635	-1.23485	-2.49464	-	-	-	-	gi|460380832|ref|XP_004236158.1|/2.34716e-13/PREDICTED: microtubule-associated protein SPIRAL2-like [Solanum lycopersicum]
Unigene27383_S2_3	-1.75304	-1.11784	-2.34693	-	-	-	-	-
CL5350.Contig1_S2_1	-2.43022	-1.56268	-2.90863	K00517|1|3e-53|206|ath:AT3G52970|[EC:1.14.-.-];K05280|2|3e-50|197|gmx:547475|flavonoid 3'-monooxygenase [EC:1.14.13.21]	GO:0016020//membrane	GO:0046872//metal ion binding;GO:0016491//oxidoreductase activity	-	gi|460390227|ref|XP_004240740.1|/3.93741e-77/PREDICTED: (S)-N-methylcoclaurine 3'-hydroxylase isozyme 2-like [Solanum lycopersicum]
Unigene13230_S2_1	-2.71913	-1.63265	-2.78464	-	-	GO:0043169//cation binding	GO:0006812//cation transport	gi|470125686|ref|XP_004298831.1|/2.96889e-29/PREDICTED: uncharacterized protein LOC101291624 [Fragaria vesca subsp. vesca]
CL8670.Contig1_S2_1	-2.62001	-1.22845	-2.73856	-	-	-	-	gi|396318181|gb|AFN85535.1|/3.22654e-96/PRp27-like protein [Olea europaea subsp. europaea]
Unigene74247_S2_1	-2.44229	-1.32071	-2.57407	K00540|1|5e-113|405|ath:AT3G22370|[EC:1.-.-.-]	GO:0031967;GO:0043231//intracellular membrane-bounded organelle;GO:0031224//intrinsic to membrane	GO:0043169//cation binding;GO:0016682//oxidoreductase activity, acting on diphenols and related substances as donors, oxygen as acceptor	GO:0032501//multicellular organismal process;GO:0006950//response to stress;GO:0007165//signal transduction;GO:0015980//energy derivation by oxidation of organic compounds	gi|224074535|ref|XP_002304386.1|/4.16094e-118/predicted protein [Populus trichocarpa]
CL3342.Contig4_S2_3	-2.46829	-1.75086	-2.35168	K15633|1|0.0|644|mtr:MTR_7g074570|2,3-bisphosphoglycerate-independent phosphoglycerate mutase [EC:5.4.2.1]	GO:0044424//intracellular part	GO:0046914//transition metal ion binding;GO:0016868//intramolecular transferase activity, phosphotransferases	GO:0050896//response to stimulus;GO:0006007//glucose catabolic process	gi|6706331|emb|CAB66002.1|/0/cofactor-independent phosphoglyceromutase [Apium graveolens]
CL6135.Contig2_S2_1	-2.46377	-1.7693	-2.33519	K01176|1|2e-14|78.2|bdi:100835083|alpha-amylase [EC:3.2.1.1]	GO:0009532//plastid stroma	GO:0016160//amylase activity	GO:0005982//starch metabolic process	gi|60652321|gb|AAX33233.1|/3.45394e-95/plastid alpha-amylase [Actinidia chinensis]
CL9185.Contig1_S2_3	-2.40361	-1.71823	-2.54445	-	-	-	-	gi|460400758|ref|XP_004245899.1|/1.18084e-18/PREDICTED: uncharacterized protein LOC101244894 [Solanum lycopersicum]
Unigene27655_S2_1	-2.4909	-1.7993	-2.46777	K14570|1|2e-17|88.6|ota:Ot08g01800|RNA exonuclease 1 [EC:3.1.-.-]	GO:0009534//chloroplast thylakoid	-	-	gi|460386890|ref|XP_004239127.1|/1.02959e-79/PREDICTED: uncharacterized protein LOC101267023 [Solanum lycopersicum]
Unigene54281_S2_1	-2.53258	-1.72918	-2.54151	K00924|1|6e-15|79.3|aly:ARALYDRAFT_473063|[EC:2.7.1.-]	GO:0016020//membrane	GO:0004672//protein kinase activity	GO:0006952//defense response;GO:0008219//cell death;GO:0051093//negative regulation of developmental process	gi|224119518|ref|XP_002318094.1|/7.70342e-54/predicted protein [Populus trichocarpa]
CL10340.Contig1_S2_1	-2.29029	-1.64515	-2.64714	K04733|1|1e-63|241|smo:SELMODRAFT_159261|interleukin-1 receptor-associated kinase 4 [EC:2.7.11.1];K13418|3|2e-60|231|aly:ARALYDRAFT_895025|somatic embryogenesis receptor kinase 1 [EC:2.7.10.1 2.7.11.1];K13416|5|3e-60|230|ath:AT4G33430|brassinosteroid insensitive 1-associated receptor kinase 1 [EC:2.7.10.1 2.7.11.1]	GO:0016020//membrane	GO:0004871//signal transducer activity;GO:0030246//carbohydrate binding;GO:0004713//protein tyrosine kinase activity;GO:0019899//enzyme binding;GO:0032559	GO:0006468//protein phosphorylation	gi|357466211|ref|XP_003603390.1|/2.32233e-145/Kinase-like protein [Medicago truncatula]
CL13.Contig1_S2_3	-2.30118	-1.59646	-2.57314	K09828|1|0.0|942|vvi:100258158|delta24-sterol reductase [EC:1.3.1.72]	GO:0031224//intrinsic to membrane	GO:0016628//oxidoreductase activity, acting on the CH-CH group of donors, NAD or NADP as acceptor;GO:0050662//coenzyme binding;GO:0005515//protein binding	GO:0008152//metabolic process	gi|71834078|dbj|BAE16980.1|/0/sterol C-24 reductase [Zinnia elegans]
Unigene74473_S2_1	-2.45891	-1.60212	-2.61593	-	GO:0044464//cell part	GO:0005488//binding	GO:0010876//lipid localization	gi|493721|dbj|BAA06462.1|/4.11029e-37/TED4 [Zinnia elegans]
Unigene92433_S2_3	-2.48843	-1.48911	-2.64936	K08486|1|1e-76|284|ath:AT3G03800|syntaxin 1B/2/3	-	-	GO:0006810//transport	gi|255577735|ref|XP_002529743.1|/7.44246e-106/syntaxin, putative [Ricinus communis]
CL1386.Contig16_S2_1	-2.38262	-1.53031	-2.34264	K13030|1|1e-77|288|sbi:SORBI_01g001220|cyanohydrin beta-glucosyltransferase [EC:2.4.1.85];K13692|2|2e-40|164|rcu:RCOM_1154190|UDP-glucose:(indol-3-yl)acetate beta-D-glucosyltransferase [EC:2.4.1.121];K13493|3|8e-40|162|ath:AT5G05870|cytokinin-N-glucosyltransferase [EC:2.4.1.-];K13228|4|1e-39|162|zma:100274317|UDP-glucosyltransferase BX9 [EC:2.4.1.202];K13691|5|3e-39|160|rcu:RCOM_0101360|pathogen-…	-	-	-	gi|225459253|ref|XP_002285771.1|/2.51752e-120/PREDICTED: UDP-glycosyltransferase 85A1 isoform 1 [Vitis vinifera]
Unigene74677_S2_1	-2.31238	-1.49448	-2.21821	K02520|1|1e-48|190|gmx:100791411|translation initiation factor IF-3	GO:0030312//external encapsulating structure;GO:0009536//plastid	GO:0008135//translation factor activity, nucleic acid binding	GO:0006412//translation	gi|460394039|ref|XP_004242613.1|/4.36498e-48/PREDICTED: translation initiation factor IF-3-like [Solanum lycopersicum]
Unigene84539_S2_3	-2.54921	-1.51336	-2.25857	-	GO:0016020//membrane	-	-	gi|225442075|ref|XP_002271630.1|/0/PREDICTED: uncharacterized protein LOC100244700 [Vitis vinifera]
CL10266.Contig1_S2_1	-2.02604	-1.45398	-2.91308	-	-	-	-	gi|367460278|pdb|3V6N|A/1.72345e-67/Chain A, Crystal Structure Of A Plant Albumin From Cicer Arietinum Showing Hemagglutination
Unigene35915_S2_1	-1.78016	-1.69922	-2.95901	K14555|1|4e-10|63.9|smo:SELMODRAFT_80645|U3 small nucleolar RNA-associated protein 13;K14855|3|3e-09|61.2|osa:4347950|ribosome assembly protein 4	GO:0044424//intracellular part	GO:0016740//transferase activity	-	gi|225457146|ref|XP_002280390.1|/2.73364e-103/PREDICTED: uncharacterized WD repeat-containing protein alr3466-like [Vitis vinifera]
CL776.Contig13_S2_3	-2.06522	-1.65086	-3.07415	-	-	-	-	-
Unigene79848_S2_1	-2.19075	-1.77639	-3.19968	K13289|1|2e-149|526|mtr:MTR_1g100630|cathepsin A (carboxypeptidase C) [EC:3.4.16.5]	-	-	-	gi|357443929|ref|XP_003592242.1|/2.20527e-153/Serine carboxypeptidase-like protein [Medicago truncatula]
Unigene43166_S2_3	-2.09764	-1.53128	-3.27649	-	-	-	-	-
CL8143.Contig1_S2_1	-2.36286	-1.78184	-2.85721	-	-	-	GO:0010876//lipid localization	gi|470142510|ref|XP_004306948.1|/5.03699e-34/PREDICTED: 14 kDa proline-rich protein DC2.15-like [Fragaria vesca subsp. vesca]
Unigene27477_S2_3	-2.16833	-1.90934	-2.82469	-	-	-	-	-
CL4010.Contig1_S2_1	-2.49085	-2.08955	-2.66484	-	-	-	-	-
Unigene74011_S2_1	-2.43922	-2.0425	-2.87345	-	-	GO:0004620//phospholipase activity;GO:0042578//phosphoric ester hydrolase activity	GO:0044238//primary metabolic process;GO:0007165//signal transduction	gi|255574752|ref|XP_002528284.1|/1.61559e-147/phospholipase C, putative [Ricinus communis]
Unigene42784_S2_1	-2.15011	-2.22118	-3.00703	-	-	-	-	gi|357451119|ref|XP_003595836.1|/5.19364e-31/Vacuolar protein sorting-associated protein [Medicago truncatula]
Unigene73923_S2_1	-2.20208	-2.12505	-2.8355	-	-	-	-	gi|356568182|ref|XP_003552292.1|/1.33566e-33/PREDICTED: protein LURP-one-related 15-like [Glycine max]
Unigene73751_S2_1	-2.37838	-2.14688	-3.12427	K09286|1|9e-42|169|aly:ARALYDRAFT_476975|EREBP-like factor	-	-	GO:0006970//response to osmotic stress;GO:0050794//regulation of cellular process;GO:0051716//cellular response to stimulus	gi|356515802|ref|XP_003526587.1|/7.10909e-41/PREDICTED: ethylene-responsive transcription factor RAP2-4-like [Glycine max]
CL11216.Contig2_S2_3	-1.67646	-2.82028	-1.59376	K14489|1|1e-15|83.2|vvi:100263145|arabidopsis histidine kinase 2/3/4 (cytokinin receptor) [EC:2.7.13.3]	GO:0031410//cytoplasmic vesicle	GO:0043167//ion binding;GO:0008422//beta-glucosidase activity	GO:0044238//primary metabolic process	gi|225445059|ref|XP_002283473.1|/0/PREDICTED: glucan endo-1,3-beta-glucosidase 13 [Vitis vinifera]
Unigene27665_S2_1	-1.70316	-2.92478	-1.34663	-	GO:0043231//intracellular membrane-bounded organelle	GO:0005488//binding	-	gi|449452937|ref|XP_004144215.1|/7.53736e-11/PREDICTED: uncharacterized protein LOC101211014 [Cucumis sativus]
Unigene27439_S2_1	-1.48445	-3.17442	-1.71018	-	-	-	-	gi|255546291|ref|XP_002514205.1|/7.15683e-10/conserved hypothetical protein [Ricinus communis]
CL3035.Contig13_S2_1	-1.90067	-2.14222	-1.46362	K10256|1|2e-64|243|pop:POPTR_561258|omega-6 fatty acid desaturase (delta-12 desaturase) [EC:1.14.19.-]	GO:0031090//organelle membrane;GO:0043231//intracellular membrane-bounded organelle;GO:0031224//intrinsic to membrane	GO:0016628//oxidoreductase activity, acting on the CH-CH group of donors, NAD or NADP as acceptor;GO:0016705//oxidoreductase activity, acting on paired donors, with incorporation or reduction of molecular oxygen	GO:0006631//fatty acid metabolic process	gi|6634080|emb|CAB64256.1|/1.78242e-84/(8,11)-linoleoyl desaturase [Calendula officinalis]
CL3113.Contig1_S2_1	-2.02218	-2.22967	-1.38595	-	-	-	-	gi|225455533|ref|XP_002266318.1|/4.83472e-65/PREDICTED: uncharacterized protein LOC100265251 [Vitis vinifera]
CL1168.Contig8_S2_3	-1.92772	-2.36743	-1.37066	K10256|1|3e-50|194|gmx:100805040|omega-6 fatty acid desaturase (delta-12 desaturase) [EC:1.14.19.-]	GO:0031224//intrinsic to membrane	GO:0016705//oxidoreductase activity, acting on paired donors, with incorporation or reduction of molecular oxygen	GO:0006631//fatty acid metabolic process	gi|6634080|emb|CAB64256.1|/1.01236e-66/(8,11)-linoleoyl desaturase [Calendula officinalis]
Unigene27411_S2_1	-1.92772	-2.42199	-1.36808	K01662|1|0.0|1119|vvi:100247834|1-deoxy-D-xylulose-5-phosphate synthase [EC:2.2.1.7]	-	GO:0016903//oxidoreductase activity, acting on the aldehyde or oxo group of donors;GO:0016744	GO:0006772//thiamine metabolic process;GO:0006721//terpenoid metabolic process	gi|9971824|gb|AAG10432.1|/0/1-deoxy-D-xylulose-5-phosphate synthase [Tagetes erecta]
Unigene28322_S2_1	-1.95943	-2.35242	-1.50601	-	-	-	-	gi|413968484|gb|AFW90579.1|/2.47293e-16/hypothetical protein [Solanum tuberosum]
CL6333.Contig1_S2_1	-1.65811	-2.48817	-1.37158	K01673|1|5e-109|392|vvi:100852632|carbonic anhydrase [EC:4.2.1.1]	-	GO:0016836//hydro-lyase activity;GO:0046914//transition metal ion binding	-	gi|83722769|gb|ABC41657.1|/5.57366e-129/carbonic anhydrase 2 [Flaveria pringlei]
Unigene19516_S2_1	-1.79818	-2.58074	-1.45682	-	-	-	-	gi|332319679|sp|P85524.1|KIRO_ACTDE/7.67079e-28/RecName: Full=Kirola; AltName: Allergen=Act d 11
CL1025.Contig5_S2_1	-2.25956	-2.05932	-1.31911	K10256|1|1e-71|267|pop:POPTR_667376|omega-6 fatty acid desaturase (delta-12 desaturase) [EC:1.14.19.-]	-	GO:0016705//oxidoreductase activity, acting on paired donors, with incorporation or reduction of molecular oxygen	GO:0044238//primary metabolic process	gi|442614250|gb|AGC65505.1|/4.90358e-95/FAD2-8 protein [Carthamus tinctorius]
CL1168.Contig7_S2_3	-2.14673	-2.12616	-1.35847	K10256|1|2e-40|161|vvi:100252129|omega-6 fatty acid desaturase (delta-12 desaturase) [EC:1.14.19.-]	GO:0031224//intrinsic to membrane	GO:0016705//oxidoreductase activity, acting on paired donors, with incorporation or reduction of molecular oxygen	GO:0006631//fatty acid metabolic process	gi|31322135|gb|AAO38032.1|/9.04612e-60/delta12-fatty acid acetylenase [Helianthus annuus]
Unigene6718_S2_3	-2.15011	-2.0406	-1.20795	K15450|1|6e-20|96.7|mtr:MTR_4g132120|tRNA wybutosine-synthesizing protein 3 [EC:2.1.1.-]	GO:0043231//intracellular membrane-bounded organelle	-	GO:0010038//response to metal ion	gi|470135535|ref|XP_004303569.1|/1.11047e-148/PREDICTED: nitrile-specifier protein 5-like [Fragaria vesca subsp. vesca]
CL2757.Contig1_S2_3	-2.30623	-2.05537	-1.5078	-	-	-	-	gi|255576848|ref|XP_002529310.1|/2.78471e-08/catalytic, putative [Ricinus communis]
Unigene16563_S2_3	-2.12036	-2.09189	-1.61471	K03456|1|2e-13|74.7|ota:Ot07g01990|protein phosphatase 2 (formerly 2A), regulatory subunit A;K00861|2|1e-12|72.0|ath:AT4G21470|riboflavin kinase [EC:2.7.1.26]	-	GO:0016791//phosphatase activity	-	gi|224137202|ref|XP_002327067.1|/8.66705e-98/predicted protein [Populus trichocarpa]
CL7426.Contig1_S2_1	-2.20148	-1.89569	-1.52161	-	-	GO:0005088//Ras guanyl-nucleotide exchange factor activity	-	gi|296086143|emb|CBI31584.3|/0/unnamed protein product [Vitis vinifera]
CL6652.Contig1_S2_1	-2.04319	-1.85792	-1.44069	K11493|1|7e-23|107|ota:Ot03g05690|regulator of chromosome condensation;K10615|3|3e-12|72.0|cme:CMB070C|E3 ubiquitin-protein ligase HERC4 [EC:6.3.2.19]	-	GO:0017016//Ras GTPase binding	-	gi|462414032|gb|EMJ19081.1|/0/hypothetical protein PRUPE_ppa005069mg [Prunus persica]
Unigene68499_S2_3	-2.057	-1.95814	-1.48096	K01728|1|2e-16|83.6|gmx:100808253|pectate lyase [EC:4.2.2.2]	-	-	-	gi|356575168|ref|XP_003555714.1|/2.26792e-15/PREDICTED: probable pectate lyase 15-like [Glycine max]
CL1168.Contig10_S2_3	-1.76836	-1.99878	-1.00677	K10256|1|3e-75|279|pop:POPTR_561258|omega-6 fatty acid desaturase (delta-12 desaturase) [EC:1.14.19.-]	GO:0031224//intrinsic to membrane	GO:0016628//oxidoreductase activity, acting on the CH-CH group of donors, NAD or NADP as acceptor;GO:0016705//oxidoreductase activity, acting on paired donors, with incorporation or reduction of molecular oxygen	GO:0006631//fatty acid metabolic process	gi|6634080|emb|CAB64256.1|/5.36545e-107/(8,11)-linoleoyl desaturase [Calendula officinalis]
CL5152.Contig1_S2_3	-1.69909	-1.87325	-1.01141	-	GO:0031224//intrinsic to membrane	-	GO:0051234//establishment of localization	gi|296082663|emb|CBI21668.3|/8.76874e-136/unnamed protein product [Vitis vinifera]
CL6640.Contig2_S2_1	-1.6966	-1.84567	-1.05259	K12135|1|4e-16|84.7|ath:AT5G15840|zinc finger protein CONSTANS	-	-	-	gi|255567234|ref|XP_002524598.1|/1.0664e-106/transcription factor, putative [Ricinus communis]
CL1025.Contig7_S2_1	-1.71872	-1.96033	-1.19134	K10256|1|6e-148|522|rcu:RCOM_0503360|omega-6 fatty acid desaturase (delta-12 desaturase) [EC:1.14.19.-]	-	GO:0016705//oxidoreductase activity, acting on paired donors, with incorporation or reduction of molecular oxygen	GO:0044238//primary metabolic process	gi|442614250|gb|AGC65505.1|/0/FAD2-8 protein [Carthamus tinctorius]
Unigene36486_S2_1	-1.56982	-1.98484	-1.19688	-	-	-	-	-
CL5187.Contig2_S2_3	-2.00201	-2.07308	-1.07081	K00799|1|2e-98|357|rcu:RCOM_0819940|glutathione S-transferase [EC:2.5.1.18]	GO:0044424//intracellular part	GO:0016765//transferase activity, transferring alkyl or aryl (other than methyl) groups	-	gi|449440047|ref|XP_004137796.1|/1.66832e-102/PREDICTED: glutathione S-transferase L3-like [Cucumis sativus]
Unigene27627_S2_1	-1.76375	-2.16706	-1.15575	K01206|1|8e-16|83.6|ath:AT1G67830|alpha-L-fucosidase [EC:3.2.1.51];K00514|3|5e-10|64.3|rcu:RCOM_1428040|zeta-carotene desaturase [EC:1.3.5.6]	-	-	-	gi|460389988|ref|XP_004240626.1|/3.9379e-96/PREDICTED: GDSL esterase/lipase At1g29670-like [Solanum lycopersicum]
Unigene71174_S2_1	-1.90861	-2.14014	-1.16546	K08243|1|1e-85|315|gmx:547911|6'-deoxychalcone synthase [EC:2.3.1.170];K00011|3|2e-57|221|ath:AT2G37790|aldehyde reductase [EC:1.1.1.21];K00002|4|6e-53|206|osa:4338987|alcohol dehydrogenase (NADP+) [EC:1.1.1.2];K00085|5|1e-49|195|ath:AT2G21260|aldose-6-phosphate reductase (NADPH2) [EC:1.1.1.200]	-	GO:0016747//transferase activity, transferring acyl groups other than amino-acyl groups	-	gi|225424510|ref|XP_002285230.1|/9.02072e-101/PREDICTED: probable NAD(P)H-dependent oxidoreductase 1 [Vitis vinifera]
Unigene24217_S2_1	-1.57979	-2.19518	-1.22615	K08241|1|2e-48|190|vvi:100260930|jasmonate O-methyltransferase [EC:2.1.1.141]	-	GO:0016740//transferase activity	-	gi|13235641|emb|CAC33768.1|/2.1397e-64/S-adenosyl-L-methionine:salicylic acid carboxyl methyltransferase [Stephanotis floribunda]
CL3035.Contig2_S2_1	-2.36168	-2.43275	-1.46869	K10256|1|7e-73|271|gmx:100805040|omega-6 fatty acid desaturase (delta-12 desaturase) [EC:1.14.19.-]	GO:0031224//intrinsic to membrane	GO:0016705//oxidoreductase activity, acting on paired donors, with incorporation or reduction of molecular oxygen	GO:0006631//fatty acid metabolic process	gi|31322135|gb|AAO38032.1|/2.78465e-110/delta12-fatty acid acetylenase [Helianthus annuus]
CL1168.Contig2_S2_3	-2.44047	-2.27053	-1.47884	K10256|1|7e-130|461|rcu:RCOM_0503360|omega-6 fatty acid desaturase (delta-12 desaturase) [EC:1.14.19.-]	GO:0031224//intrinsic to membrane	GO:0016705//oxidoreductase activity, acting on paired donors, with incorporation or reduction of molecular oxygen	GO:0006631//fatty acid metabolic process	gi|31322135|gb|AAO38032.1|/0/delta12-fatty acid acetylenase [Helianthus annuus]
Unigene28335_S2_1	-2.37918	-2.32471	-1.58701	-	-	-	-	-
CL6981.Contig1_S2_1	-2.46377	-2.68684	-1.4727	K09286|1|4e-30|130|vvi:100246641|EREBP-like factor	GO:0043231//intracellular membrane-bounded organelle	GO:0005488//binding	GO:0048827//phyllome development;GO:0006606//protein import into nucleus;GO:0009793//embryo development ending in seed dormancy	gi|462404590|gb|EMJ10054.1|/1.6404e-55/hypothetical protein PRUPE_ppa025804mg [Prunus persica]
Unigene13669_S2_1	-2.47814	-2.7273	-1.28341	K14181|1|5e-152|536|vvi:100256880|valencene synthase [EC:4.2.3.73];K12929|2|3e-111|400|rcu:RCOM_1574380|casbene synthase [EC:4.2.3.8];K14184|5|2e-102|371|ath:AT5G23960|alpha-humulene/beta-caryophyllene synthase [EC:4.2.3.- 4.2.3.57]	-	GO:0046872//metal ion binding;GO:0016829//lyase activity	-	gi|391358399|gb|AFM43738.1|/0/terpene synthase 5 [Matricaria chamomilla var. recutita]
Unigene73874_S2_1	-2.29695	-2.69664	-1.25341	-	-	-	-	gi|460381659|ref|XP_004236562.1|/3.26671e-42/PREDICTED: protein GAST1-like [Solanum lycopersicum]
Unigene92863_S2_3	-2.18147	-2.56066	-1.1904	K00232|1|1e-34|144|vvi:100257524|acyl-CoA oxidase [EC:1.3.3.6]	-	GO:0016634	GO:0009062//fatty acid catabolic process	gi|470134520|ref|XP_004303096.1|/2.39432e-38/PREDICTED: acyl-coenzyme A oxidase 3, peroxisomal-like [Fragaria vesca subsp. vesca]
CL8051.Contig1_S2_1	-1.19718	-1.98814	-1.62114	-	-	-	-	-
CL5944.Contig1_S2_1	-1.34275	-2.13629	-1.81111	-	-	-	-	-
CL7932.Contig2_S2_1	-1.40416	-2.09189	-1.84918	K07119|1|5e-06|47.4|vcn:VOLCADRAFT_117231|	GO:0042579//microbody	GO:0046914//transition metal ion binding;GO:0016491//oxidoreductase activity	GO:0008152//metabolic process	gi|460378916|ref|XP_004235213.1|/1.49876e-17/PREDICTED: quinone oxidoreductase-like protein 2 homolog [Solanum lycopersicum]
Unigene27431_S2_1	-1.26114	-2.02187	-1.91392	-	-	-	-	-
CL7423.Contig1_S2_1	-1.36195	-1.80296	-1.74082	K12890|1|2e-74|278|vvi:100249315|splicing factor, arginine/serine-rich 1/9	-	GO:0005488//binding	-	gi|460368793|ref|XP_004230249.1|/3.62566e-75/PREDICTED: pre-mRNA-splicing factor SF2-like isoform 2 [Solanum lycopersicum]
Unigene35982_S2_1	-1.40537	-1.84567	-1.63152	K00703|1|3e-56|218|vcn:VOLCADRAFT_58732|starch synthase [EC:2.4.1.21]	GO:0005618//cell wall;GO:0009536//plastid	GO:0016843;GO:0046527//glucosyltransferase activity	GO:0005982//starch metabolic process	gi|462409530|gb|EMJ14864.1|/0/hypothetical protein PRUPE_ppa001074mg [Prunus persica]
Unigene13741_S2_3	-1.47204	-2.12807	-1.67361	K03453|1|4e-89|326|rcu:RCOM_0494130|bile acid:Na+ symporter, BASS family	GO:0009536//plastid	GO:0005343//organic acid:sodium symporter activity	GO:0030001//metal ion transport	gi|255580851|ref|XP_002531245.1|/4.93275e-88/sodium-bile acid cotransporter, putative [Ricinus communis]
Unigene27610_S2_1	-1.45823	-2.0174	-1.59269	-	-	-	-	gi|224079209|ref|XP_002305794.1|/2.67887e-43/predicted protein [Populus trichocarpa]
Unigene28365_S2_1	-1.53258	-1.94068	-1.73415	-	-	-	-	-
Unigene3_S2_3	-1.44478	-1.98151	-1.85225	-	-	GO:0005488//binding	GO:0006261//DNA-dependent DNA replication;GO:0000904//cell morphogenesis involved in differentiation;GO:0022402//cell cycle process;GO:0009411//response to UV	gi|224120216|ref|XP_002330993.1|/7.77584e-49/predicted protein [Populus trichocarpa]
CL3035.Contig3_S2_1	-1.41315	-2.48421	-1.65654	K10256|1|4e-11|67.0|rcu:RCOM_0503360|omega-6 fatty acid desaturase (delta-12 desaturase) [EC:1.14.19.-]	-	GO:0016705//oxidoreductase activity, acting on paired donors, with incorporation or reduction of molecular oxygen	GO:0044238//primary metabolic process	gi|339779636|gb|AEK06375.1|/4.90896e-16/microsomal oleate desaturase FAD2-6 [Carthamus tinctorius]
Unigene71708_S2_1	-1.38715	-2.58375	-1.73311	-	-	-	-	-
Unigene27366_S2_1	-1.29855	-2.42025	-1.6419	K14494|1|1e-08|53.1|ath:AT3G03450|DELLA protein	-	-	-	gi|462407685|gb|EMJ13019.1|/2.68085e-19/hypothetical protein PRUPE_ppa004256mg [Prunus persica]
CL6121.Contig1_S2_1	-1.44229	-2.23325	-1.79914	-	-	-	-	gi|460413435|ref|XP_004252094.1|/7.61608e-38/PREDICTED: zinc finger Ran-binding domain-containing protein 2-like [Solanum lycopersicum]
Unigene71446_S2_1	-1.56118	-2.27379	-1.76804	-	-	-	-	-
Unigene63488_S2_1	-1.66468	-2.32071	-1.88006	K09286|1|1e-29|127|vvi:100252531|EREBP-like factor	-	-	-	gi|296083500|emb|CBI23469.3|/4.57326e-37/unnamed protein product [Vitis vinifera]
Unigene27935_S2_3	-1.16623	-2.09832	-1.05843	K00318|1|8e-155|545|vvi:100254983|proline dehydrogenase [EC:1.5.99.8]	-	GO:0016491//oxidoreductase activity	GO:0009064//glutamine family amino acid metabolic process	gi|18253083|dbj|BAB83948.1|/6.82086e-161/CIG1 [Nicotiana tabacum]
Unigene1251_S2_1	-1.248	-1.74791	-1.06428	K10256|1|4e-34|141|pop:POPTR_639715|omega-6 fatty acid desaturase (delta-12 desaturase) [EC:1.14.19.-]	-	GO:0016491//oxidoreductase activity	GO:0008152//metabolic process	gi|442614250|gb|AGC65505.1|/5.45915e-50/FAD2-8 protein [Carthamus tinctorius]
Unigene80701_S2_1	-1.20074	-1.85676	-1.05766	-	-	GO:0005488//binding	GO:0010876//lipid localization	gi|118486948|gb|ABK95307.1|/5.20124e-51/unknown [Populus trichocarpa]
CL1814.Contig16_S2_3	-1.26261	-1.52401	-1.40558	K03283|1|0.0|1139|rcu:RCOM_1248100|heat shock 70kDa protein 1/8	-	GO:0016628//oxidoreductase activity, acting on the CH-CH group of donors, NAD or NADP as acceptor;GO:0032559	GO:0008152//metabolic process;GO:0050896//response to stimulus	gi|56554815|gb|AAV97978.1|/0/heat shock protein hsp70 [Saussurea medusa]
CL260.Contig1_S2_1	-1.34275	-1.60023	-1.35168	K07052|1|2e-06|51.6|vvi:100249222|	-	-	-	-
Unigene13835_S2_1	-1.33144	-1.5612	-1.37074	-	-	-	-	gi|255557006|ref|XP_002519536.1|/5.19819e-30/conserved hypothetical protein [Ricinus communis]
Unigene70465_S2_1	-1.43022	-1.6082	-1.33961	-	GO:0043231//intracellular membrane-bounded organelle	-	-	gi|15223713|ref|NP_175519.1|/9.27096e-30/uncharacterized protein [Arabidopsis thaliana]
CL6138.Contig1_S2_1	-1.38715	-1.72125	-1.2806	-	-	-	-	-
CL5815.Contig1_S2_1	-1.42248	-1.78305	-1.30588	-	GO:0044459//plasma membrane part;GO:0044430//cytoskeletal part;GO:0015630//microtubule cytoskeleton	GO:0008092//cytoskeletal protein binding	GO:0000226//microtubule cytoskeleton organization	gi|255583160|ref|XP_002532346.1|/6.28098e-08/gamma-tubulin complex component, putative [Ricinus communis]
CL8697.Contig1_S2_3	-1.43962	-1.74201	-1.29654	-	-	-	-	gi|413933353|gb|AFW67904.1|/1.02998e-40/hypothetical protein ZEAMMB73_395092 [Zea mays]
Unigene13668_S2_1	-1.41804	-1.7115	-1.35986	-	-	-	-	-
Unigene13832_S2_3	-1.40429	-1.68816	-1.32526	K15404|1|4e-104|377|vvi:100250668|aldehyde decarbonylase [EC:4.1.99.5]	GO:0031224//intrinsic to membrane	GO:0046914//transition metal ion binding;GO:0003824//catalytic activity	GO:0006633//fatty acid biosynthetic process;GO:0007275//multicellular organismal development;GO:0003006//developmental process involved in reproduction	gi|225445726|ref|XP_002270946.1|/0/PREDICTED: protein WAX2 isoform 2 [Vitis vinifera]
Unigene28560_S2_1	-1.31766	-1.69212	-1.30193	-	-	-	-	-
CL11403.Contig1_S2_3	-1.58245	-1.71322	-1.3251	-	GO:0005618//cell wall	-	GO:0009628//response to abiotic stimulus	gi|462414702|gb|EMJ19439.1|/5.72558e-147/hypothetical protein PRUPE_ppa008023mg [Prunus persica]
CL6507.Contig1_S2_3	-1.6462	-1.66574	-1.3704	K13428|1|4e-29|124|ath:AT5G20480|LRR receptor-like serine/threonine-protein kinase EFR [EC:2.7.11.1];K04733|3|1e-13|73.2|smo:SELMODRAFT_159261|interleukin-1 receptor-associated kinase 4 [EC:2.7.11.1];K13415|5|5e-12|68.2|aly:ARALYDRAFT_912402|protein brassinosteroid insensitive 1 [EC:2.7.10.1 2.7.11.1]	GO:0031224//intrinsic to membrane	GO:0016491//oxidoreductase activity;GO:0004672//protein kinase activity;GO:0032559	GO:0006464//cellular protein modification process	gi|224115346|ref|XP_002317009.1|/7.41489e-38/predicted protein [Populus trichocarpa]
CL3875.Contig1_S2_3	-1.52576	-1.73315	-1.44305	-	GO:0043231//intracellular membrane-bounded organelle	-	-	gi|460378961|ref|XP_004235235.1|/2.45911e-135/PREDICTED: peptide-N4-(N-acetyl-beta-glucosaminyl)asparagine amidase A-like [Solanum lycopersicum]
Unigene62585_S2_1	-1.51268	-1.68979	-1.38101	K12338|1|4e-91|333|aly:ARALYDRAFT_915488|anthocyanin 5-O-glucosyltransferase [EC:2.4.1.-];K13692|3|4e-90|330|ath:AT1G05530|UDP-glucose:(indol-3-yl)acetate beta-D-glucosyltransferase [EC:2.4.1.121]	-	GO:0016740//transferase activity	-	gi|224090320|ref|XP_002308970.1|/9.67213e-120/predicted protein [Populus trichocarpa]
CL7793.Contig1_S2_3	-1.49638	-1.70333	-1.30861	K04565|1|2e-72|270|rcu:RCOM_1429430|Cu/Zn superoxide dismutase [EC:1.15.1.1]	GO:0044424//intracellular part	GO:0003824//catalytic activity;GO:0016209//antioxidant activity;GO:0043169//cation binding	GO:0072593//reactive oxygen species metabolic process	gi|3914998|sp|O04996.3|SODC_SOLCS/6.42373e-80/RecName: Full=Superoxide dismutase [Cu-Zn]
Unigene771_S2_1	-1.51268	-1.65086	-1.2806	-	-	-	-	-
CL10184.Contig2_S2_1	-1.33791	-1.38973	-1.52161	K00517|1|1e-99|362|ath:AT3G48360|[EC:1.14.-.-];K10523|3|2e-09|62.8|aly:ARALYDRAFT_896729|speckle-type POZ protein;K04498|4|4e-09|61.2|mtr:MTR_4g005050|E1A/CREB-binding protein [EC:2.3.1.48]	GO:0043231//intracellular membrane-bounded organelle	GO:0005515//protein binding	GO:0009725//response to hormone stimulus;GO:0000302//response to reactive oxygen species;GO:0048229//gametophyte development	gi|460391841|ref|XP_004241527.1|/1.42978e-123/PREDICTED: BTB/POZ and TAZ domain-containing protein 2-like [Solanum lycopersicum]
CL4313.Contig2_S2_3	-1.37724	-1.4025	-1.56778	K13545|1|8e-99|358|vvi:100252439|red chlorophyll catabolite reductase [EC:1.3.1.80]	-	-	-	gi|225438706|ref|XP_002277744.1|/9.69719e-98/PREDICTED: red chlorophyll catabolite reductase, chloroplastic [Vitis vinifera]
Unigene14130_S2_3	-1.27564	-1.36319	-1.52161	-	-	-	GO:0009414//response to water deprivation	gi|323652506|gb|ADX98505.1|/1.41961e-128/late embryogenesis-like protein [Salvia miltiorrhiza]
CL6989.Contig1_S2_1	-1.35093	-1.29646	-1.57136	-	-	-	-	gi|460369578|ref|XP_004230639.1|/3.36877e-66/PREDICTED: vacuolar iron transporter homolog 4-like [Solanum lycopersicum]
CL4984.Contig1_S2_1	-1.41686	-1.49665	-1.58166	K13496|1|2e-27|122|aly:ARALYDRAFT_902799|UDP-glucosyl transferase 73C [EC:2.4.1.-];K08237|2|6e-27|120|aly:ARALYDRAFT_490463|hydroquinone glucosyltransferase [EC:2.4.1.218]	-	GO:0016757//transferase activity, transferring glycosyl groups	-	gi|224103105|ref|XP_002334090.1|/4.24032e-138/predicted protein [Populus trichocarpa]
Unigene13612_S2_3	-1.41957	-1.44624	-1.52161	K10256|1|6e-29|124|mtr:MTR_7g093200|omega-6 fatty acid desaturase (delta-12 desaturase) [EC:1.14.19.-]	-	-	-	gi|442614250|gb|AGC65505.1|/1.6612e-44/FAD2-8 protein [Carthamus tinctorius]
Unigene6302_S2_1	-1.37648	-1.44754	-1.64066	K06670|1|4e-07|53.1|vvi:100256351|cohesin complex subunit SCC1	-	-	-	gi|255544264|ref|XP_002513194.1|/1.2519e-07/cohesin subunit rad21, putative [Ricinus communis]
CL1481.Contig1_S2_1	-1.63713	-1.53394	-1.37169	K12127|1|1e-158|558|vvi:100258790|pseudo-response regulator 1	GO:0043231//intracellular membrane-bounded organelle	GO:0043565//sequence-specific DNA binding	GO:0009987//cellular process;GO:0050879//multicellular organismal movement;GO:0048511//rhythmic process	gi|422898326|dbj|BAM67029.1|/0/timing of cab expression 1-like [Chrysanthemum seticuspe f. boreale]
Unigene13351_S2_1	-1.60485	-1.51941	-1.47082	K10666|1|1e-26|119|pop:POPTR_551914|E3 ubiquitin-protein ligase RNF5 [EC:6.3.2.19]	GO:0031090//organelle membrane	GO:0019787//small conjugating protein ligase activity	GO:0006511//ubiquitin-dependent protein catabolic process;GO:0009725//response to hormone stimulus;GO:0032446//protein modification by small protein conjugation;GO:0006950//response to stress	gi|225446337|ref|XP_002272136.1|/2.01082e-57/PREDICTED: E3 ubiquitin-protein ligase RMA1H1-like isoform 2 [Vitis vinifera]
CL7555.Contig3_S2_3	-1.67714	-1.46205	-1.49342	K02433|1|1e-48|193|ppp:PHYPADRAFT_125496|aspartyl-tRNA(Asn)/glutamyl-tRNA (Gln) amidotransferase subunit A [EC:6.3.5.6 6.3.5.7]	GO:0031090//organelle membrane;GO:0043231//intracellular membrane-bounded organelle	GO:0016811//hydrolase activity, acting on carbon-nitrogen (but not peptide) bonds, in linear amides;GO:0016879//ligase activity, forming carbon-nitrogen bonds	GO:0006952//defense response	gi|255554561|ref|XP_002518319.1|/0/glutamyl-tRNA(gln) amidotransferase subunit A, putative [Ricinus communis]
Unigene27263_S2_3	-1.67427	-1.4823	-1.44713	-	-	-	-	gi|351721829|ref|NP_001235687.1|/1.47489e-37/uncharacterized protein LOC100306483 precursor [Glycine max]
Unigene13274_S2_1	-1.55999	-1.44518	-1.39899	K01058|1|2e-93|341|aly:ARALYDRAFT_322142|phospholipase A1 [EC:3.1.1.32]	-	GO:0016787//hydrolase activity	-	gi|147799455|emb|CAN77244.1|/0/hypothetical protein VITISV_035465 [Vitis vinifera]
Unigene27812_S2_1	-1.51773	-1.48623	-1.4966	K09422|1|4e-88|323|pop:POPTR_557085|myb proto-oncogene protein, plant	-	-	-	gi|346425869|gb|AEO27497.1|/2.54475e-131/MYB1 [Chrysanthemum x morifolium]
Unigene28578_S2_1	-1.50141	-1.52825	-1.46611	-	-	-	-	-
Unigene36751_S2_1	-1.49312	-1.59363	-1.4449	-	GO:0030312//external encapsulating structure;GO:0009536//plastid	GO:0016881//acid-amino acid ligase activity;GO:0032559	GO:0000270//peptidoglycan metabolic process	gi|460408242|ref|XP_004249555.1|/0/PREDICTED: uncharacterized protein LOC101268046 [Solanum lycopersicum]
Unigene13183_S2_1	-1.56818	-1.36915	-1.5771	-	GO:0031981//nuclear lumen	-	-	gi|255556149|ref|XP_002519109.1|/2.14608e-21/conserved hypothetical protein [Ricinus communis]
Unigene42295_S2_3	-1.57343	-1.38924	-1.49216	-	GO:0016020//membrane	-	GO:0000302//response to reactive oxygen species;GO:0010038//response to metal ion	gi|460379951|ref|XP_004235722.1|/9.96206e-145/PREDICTED: monoglyceride lipase-like [Solanum lycopersicum]
Unigene42616_S2_3	-1.47062	-1.37729	-1.58264	-	GO:0043234//protein complex	GO:0042393//histone binding	GO:2000028//regulation of photoperiodism, flowering	gi|297735403|emb|CBI17843.3|/4.00194e-121/unnamed protein product [Vitis vinifera]
CL2882.Contig5_S2_1	-1.16718	-1.76432	-1.48805	-	GO:0043231//intracellular membrane-bounded organelle	-	-	gi|470134022|ref|XP_004302856.1|/1.01886e-92/PREDICTED: clavaminate synthase-like protein At3g21360-like [Fragaria vesca subsp. vesca]
CL4668.Contig1_S2_1	-1.30253	-1.68004	-1.50721	K12823|1|0.0|801|pop:POPTR_1068852|ATP-dependent RNA helicase DDX5/DBP2 [EC:3.6.4.13]	-	GO:0042623//ATPase activity, coupled;GO:0032559	GO:0009207	gi|462413152|gb|EMJ18201.1|/0/hypothetical protein PRUPE_ppa002303mg [Prunus persica]
CL8663.Contig1_S2_1	-1.30399	-1.719	-1.43447	K13426|1|1e-15|82.4|rcu:RCOM_1689100|WRKY transcription factor 29	-	-	-	gi|224130498|ref|XP_002320852.1|/1.3714e-58/predicted protein [Populus trichocarpa]
Unigene84774_S2_3	-1.11902	-1.64146	-1.38668	-	GO:0005622//intracellular;GO:0031224//intrinsic to membrane	-	GO:0006351//transcription, DNA-dependent	gi|460391126|ref|XP_004241174.1|/7.74302e-113/PREDICTED: uncharacterized protein LOC101259160 [Solanum lycopersicum]
CL4133.Contig2_S2_3	-1.05502	-1.34405	-1.6383	-	-	-	-	-
CL8635.Contig2_S2_1	-1.05932	-1.54002	-1.66133	K13691|1|3e-33|141|pop:POPTR_582116|pathogen-inducible salicylic acid glucosyltransferase [EC:2.4.1.-];K08237|2|2e-32|138|ath:AT1G01420|hydroquinone glucosyltransferase [EC:2.4.1.218]	-	GO:0016758//transferase activity, transferring hexosyl groups	-	gi|37993675|gb|AAR06923.1|/1.50874e-176/UDP-glycosyltransferase 79A2 [Stevia rebaudiana]
CL8762.Contig2_S2_1	-1.01672	-1.5116	-1.63708	K00927|1|0.0|683|rcu:RCOM_1574580|phosphoglycerate kinase [EC:2.7.2.3]	GO:0009532//plastid stroma	GO:0016301//kinase activity;GO:0032559	GO:0006007//glucose catabolic process;GO:0010038//response to metal ion;GO:0006796//phosphate-containing compound metabolic process;GO:0015977//carbon fixation	gi|317373797|gb|ADV16381.1|/0/chloroplast phosphoglycerate kinase 3 [Helianthus annuus]
CL6075.Contig3_S2_1	-1.1459	-1.47412	-1.48413	K09872|1|3e-24|107|aly:ARALYDRAFT_492536|aquaporin PIP	GO:0031224//intrinsic to membrane;GO:0009536//plastid	GO:0005372//water transmembrane transporter activity	GO:0006950//response to stress;GO:0042044//fluid transport	gi|397768770|gb|AFO63680.1|/3.12893e-23/plasma intrinsic protein 1 [Eriobotrya japonica]
CL6838.Contig3_S2_3	-1.18824	-1.41801	-1.53421	K13420|1|1e-15|81.6|aly:ARALYDRAFT_356368|LRR receptor-like serine/threonine-protein kinase FLS2 [EC:2.7.11.1]	-	-	-	gi|460406616|ref|XP_004248758.1|/4.49045e-53/PREDICTED: uncharacterized protein At4g06744-like [Solanum lycopersicum]
Unigene73883_S2_1	-1.17302	-1.44386	-1.53214	-	GO:0009536//plastid	-	-	gi|255547550|ref|XP_002514832.1|/2.85879e-99/conserved hypothetical protein [Ricinus communis]
Unigene14228_S2_3	-1.16152	-1.66554	-1.6034	-	-	-	-	gi|224085451|ref|XP_002307579.1|/5.54721e-38/predicted protein [Populus trichocarpa]
CL8759.Contig1_S2_1	-1.26332	-1.51725	-1.5771	K03008|1|4e-56|215|pop:POPTR_722670|DNA-directed RNA polymerase II subunit RPB11	GO:0016591//DNA-directed RNA polymerase II, holoenzyme;GO:0055029	GO:0034062//RNA polymerase activity;GO:0003676//nucleic acid binding;GO:0005515//protein binding	GO:0010467//gene expression	gi|462396825|gb|EMJ02624.1|/7.90242e-56/hypothetical protein PRUPE_ppa013559mg [Prunus persica]
Unigene63602_S2_1	-1.21722	-1.60023	-1.53809	K00001|1|6e-80|295|vvi:100256495|alcohol dehydrogenase [EC:1.1.1.1]	-	GO:0046872//metal ion binding;GO:0003824//catalytic activity	GO:0008152//metabolic process	gi|225426554|ref|XP_002272348.1|/7.35071e-79/PREDICTED: alcohol dehydrogenase-like 3 [Vitis vinifera]
Unigene807_S2_1	-1.20074	-1.57136	-1.5467	K13425|1|2e-12|70.9|vvi:100256849|WRKY transcription factor 22;K13424|2|3e-10|63.9|zma:100281160|WRKY transcription factor 33	-	-	GO:0010467//gene expression	gi|17385638|dbj|BAA87069.2|/8.43974e-40/elicitor-induced DNA-binding protein homolog [Matricaria chamomilla]
CL4133.Contig1_S2_3	-1.30511	-1.73609	-2.10096	-	GO:0030312//external encapsulating structure	-	-	gi|147854421|emb|CAN82794.1|/4.2867e-08/hypothetical protein VITISV_013491 [Vitis vinifera]
Unigene27454_S2_3	-1.3834	-1.62955	-2.06217	K10256|1|2e-168|590|mtr:MTR_7g093200|omega-6 fatty acid desaturase (delta-12 desaturase) [EC:1.14.19.-]	-	GO:0016705//oxidoreductase activity, acting on paired donors, with incorporation or reduction of molecular oxygen	GO:0044238//primary metabolic process	gi|442614236|gb|AGC65498.1|/0/FAD2-1 protein [Carthamus tinctorius]
CL2151.Contig8_S2_1	-1.44229	-1.46827	-1.72806	K11253|1|2e-32|135|aly:ARALYDRAFT_471009|histone H3	GO:0000785//chromatin;GO:0031224//intrinsic to membrane;GO:0009536//plastid	GO:0003676//nucleic acid binding	GO:0034728//nucleosome organization;GO:0006810//transport	gi|470105592|ref|XP_004289166.1|/3.06888e-31/PREDICTED: histone H3.2-like [Fragaria vesca subsp. vesca]
Unigene43486_S2_3	-1.46568	-1.37921	-1.71562	K01177|1|7e-96|348|vvi:100242636|beta-amylase [EC:3.2.1.2]	GO:0009536//plastid	GO:0016160//amylase activity;GO:0043167//ion binding	GO:0005982//starch metabolic process	gi|225461918|ref|XP_002265698.1|/2.11957e-171/PREDICTED: inactive beta-amylase 4, chloroplastic [Vitis vinifera]
CL268.Contig25_S2_3	-1.44478	-1.61894	-1.72672	K07375|1|7e-165|578|vvi:100261736|tubulin beta	GO:0043234//protein complex;GO:0015630//microtubule cytoskeleton	GO:0017111//nucleoside-triphosphatase activity;GO:0032561//guanyl ribonucleotide binding	GO:0043623//cellular protein complex assembly;GO:0009207;GO:0006970//response to osmotic stress;GO:0007017//microtubule-based process	gi|255539439|ref|XP_002510784.1|/8.5926e-164/tubulin beta chain, putative [Ricinus communis]
CL6212.Contig2_S2_1	-1.44776	-1.63912	-1.68101	K01698|1|2e-135|480|rcu:RCOM_1030560|porphobilinogen synthase [EC:4.2.1.24]	GO:0009532//plastid stroma	GO:0043169//cation binding;GO:0016836//hydro-lyase activity	GO:0006779//porphyrin-containing compound biosynthetic process	gi|449441790|ref|XP_004138665.1|/8.50833e-136/PREDICTED: delta-aminolevulinic acid dehydratase, chloroplastic-like [Cucumis sativus]
Unigene1842_S2_3	-1.49065	-1.56172	-1.87155	-	GO:0031224//intrinsic to membrane	GO:0015291//secondary active transmembrane transporter activity;GO:0015103//inorganic anion transmembrane transporter activity	GO:0015698//inorganic anion transport	gi|225442671|ref|XP_002284768.1|/0/PREDICTED: probable sulfate transporter 3.4-like isoform 1 [Vitis vinifera]
Unigene84458_S2_3	-1.40165	-1.52716	-1.84353	-	GO:0031410//cytoplasmic vesicle	GO:0005488//binding;GO:0004520//endodeoxyribonuclease activity	GO:0006259//DNA metabolic process	gi|4099833|gb|AAD00694.1|/7.19824e-142/bifunctional nuclease [Zinnia violacea]
CL2890.Contig1_S2_3	-1.31072	-1.63704	-1.74774	K13201|1|2e-34|145|bdi:100828363|nucleolysin TIA-1/TIAR	-	GO:0005488//binding	-	gi|462409819|gb|EMJ15153.1|/9.41765e-126/hypothetical protein PRUPE_ppa006577mg [Prunus persica]
Unigene5900_S2_1	-1.23757	-1.6082	-1.78707	K13544|1|1e-57|221|aly:ARALYDRAFT_493208|pheophorbidase [EC:3.1.1.82];K08233|3|1e-33|141|ath:AT2G23610|polyneuridine-aldehyde esterase [EC:3.1.1.78]	-	GO:0004091//carboxylesterase activity	GO:0009683;GO:0048513//organ development	gi|224128027|ref|XP_002329236.1|/2.36159e-103/predicted protein [Populus trichocarpa]
Unigene5525_S2_1	-1.33759	-1.67996	-1.89084	-	-	-	-	gi|297741555|emb|CBI32687.3|/6.10695e-26/unnamed protein product [Vitis vinifera]
CL7692.Contig2_S2_3	-2.04746	-1.59014	-1.60708	K00294|1|0.0|907|gmx:100813821|1-pyrroline-5-carboxylate dehydrogenase [EC:1.5.1.12]	GO:0009536//plastid	GO:0004030//aldehyde dehydrogenase [NAD(P)+] activity;GO:0016646//oxidoreductase activity, acting on the CH-NH group of donors, NAD or NADP as acceptor;GO:0046914//transition metal ion binding	GO:0006536//glutamate metabolic process;GO:0006970//response to osmotic stress	gi|218963693|gb|ACL13550.1|/0/delta-1-pyrroline-5-carboxylate dehydrogenase 1 protein [Malus x domestica]
CL4707.Contig3_S2_1	-1.92772	-1.49921	-1.66534	-	-	-	-	gi|225445722|ref|XP_002270621.1|/1.05194e-47/PREDICTED: uncharacterized protein LOC100258663 [Vitis vinifera]
CL9789.Contig1_S2_1	-1.93457	-1.56001	-1.55971	-	-	-	-	-
CL1392.Contig2_S2_3	-1.87258	-1.62171	-1.67987	K15400|1|4e-15|78.2|rcu:RCOM_1447050|omega-hydroxypalmitate O-feruloyl transferase [EC:2.3.1.188]	-	GO:0016740//transferase activity	-	gi|84578877|dbj|BAE72881.1|/1.84608e-52/benzoyl CoA benzoic acid benzoyltransferase [Verbena x hybrida]
CL3183.Contig2_S2_1	-1.89612	-1.6473	-1.63283	K08915|1|2e-131|437|rcu:RCOM_0644360|light-harvesting complex II chlorophyll a/b binding protein 4	GO:0009536//plastid	GO:0005488//binding	GO:0006091//generation of precursor metabolites and energy	gi|460401640|ref|XP_004246325.1|/2.345e-132/PREDICTED: chlorophyll a-b binding protein CP29.2, chloroplastic-like [Solanum lycopersicum]
Unigene27942_S2_1	-1.84547	-1.58571	-1.6599	-	-	-	-	-
Unigene28254_S2_1	-1.83539	-1.5444	-1.6705	-	GO:0009526//plastid envelope;GO:0009534//chloroplast thylakoid;GO:0009522//photosystem I;GO:0000229	-	GO:0009725//response to hormone stimulus;GO:0009767//photosynthetic electron transport chain	gi|225453634|ref|XP_002266107.1|/6.76135e-43/PREDICTED: thylakoid membrane phosphoprotein 14 kDa, chloroplastic [Vitis vinifera]
CL5606.Contig3_S2_3	-1.89023	-1.66298	-1.8113	K03527|1|0.0|754|vvi:100267479|4-hydroxy-3-methylbut-2-enyl diphosphate reductase [EC:1.17.1.2]	-	GO:0016726//oxidoreductase activity, acting on CH or CH2 groups, NAD or NADP as acceptor	GO:0006090//pyruvate metabolic process;GO:0006721//terpenoid metabolic process	gi|289157416|gb|ADC84348.1|/0/1-hydroxy-2-methyl-2-(E)-butenyl 4-diphosphate reductase [Artemisia annua]
CL8377.Contig4_S2_1	-1.94126	-1.67416	-1.77122	K03152|1|7e-170|595|vvi:100253735|4-methyl-5(b-hydroxyethyl)-thiazole monophosphate biosynthesis	GO:0009536//plastid	-	-	gi|462407498|gb|EMJ12832.1|/2.11532e-170/hypothetical protein PRUPE_ppa005820mg [Prunus persica]
CL108.Contig1_S2_1	-1.85537	-1.66863	-1.86429	K13415|1|2e-52|204|sbi:SORBI_03g012040|protein brassinosteroid insensitive 1 [EC:2.7.10.1 2.7.11.1];K04733|5|3e-43|174|smo:SELMODRAFT_230241|interleukin-1 receptor-associated kinase 4 [EC:2.7.11.1]	GO:0016020//membrane	GO:0016772//transferase activity, transferring phosphorus-containing groups	-	gi|147767326|emb|CAN68996.1|/1.03359e-91/hypothetical protein VITISV_008862 [Vitis vinifera]
Unigene14306_S2_3	-1.88686	-1.70516	-1.89578	K11778|1|7e-62|236|vvi:100852815|ditrans,polycis-polyprenyl diphosphate synthase [EC:2.5.1.87]	-	GO:0004659//prenyltransferase activity	GO:0006984//ER-nucleus signaling pathway;GO:0016094;GO:0009642//response to light intensity;GO:0006950//response to stress	gi|460392781|ref|XP_004241992.1|/4.58741e-63/PREDICTED: nogo-B receptor-like [Solanum lycopersicum]
Unigene27353_S2_1	-1.93136	-1.62055	-1.91143	K12260|1|2e-06|50.8|cre:CHLREDRAFT_96296|sulfiredoxin [EC:1.8.98.2]	GO:0009536//plastid	GO:0003676//nucleic acid binding;GO:0016667//oxidoreductase activity, acting on a sulfur group of donors	GO:0008152//metabolic process;GO:0006950//response to stress	gi|297851908|ref|XP_002893835.1|/3.07364e-43/hypothetical protein ARALYDRAFT_473615 [Arabidopsis lyrata subsp. lyrata]
CL1052.Contig3_S2_3	-1.83546	-1.74942	-1.72205	K15397|1|0.0|645|vvi:100252441|3-ketoacyl-CoA synthase [EC:2.3.1.-]	GO:0043231//intracellular membrane-bounded organelle	GO:0004312//fatty acid synthase activity	GO:0009314//response to radiation;GO:0006633//fatty acid biosynthetic process;GO:0000902//cell morphogenesis;GO:0007275//multicellular organismal development;GO:0003006//developmental process involved in reproduction;GO:0006950//response to stress	gi|269854053|gb|ACZ51240.1|/0/3-ketoacyl-CoA synthase [Arachis hypogaea]
CL8604.Contig1_S2_1	-1.80219	-1.74201	-1.81111	-	-	-	-	gi|52851168|emb|CAH58632.1|/3.76068e-13/nodulin-like protein [Plantago major]
Unigene27711_S2_1	-1.74948	-1.6795	-1.67508	-	GO:0043231//intracellular membrane-bounded organelle	-	-	gi|356540500|ref|XP_003538726.1|/7.441e-96/PREDICTED: thylakoid lumenal protein At1g12250, chloroplastic-like [Glycine max]
Unigene27940_S2_1	-1.77857	-1.65699	-1.73687	K01698|1|2e-33|140|vvi:100264314|porphobilinogen synthase [EC:4.2.1.24]	GO:0009536//plastid	GO:0043169//cation binding;GO:0016836//hydro-lyase activity	GO:0006779//porphyrin-containing compound biosynthetic process	gi|449441790|ref|XP_004138665.1|/2.2683e-32/PREDICTED: delta-aminolevulinic acid dehydratase, chloroplastic-like [Cucumis sativus]
CL6184.Contig3_S2_1	-1.97834	-1.7693	-1.70716	K15095|1|2e-65|247|vvi:100248214|(+)-neomenthol dehydrogenase [EC:1.1.1.208]	-	GO:0003824//catalytic activity	-	gi|225348625|gb|ACN87274.1|/1.89784e-64/short chain dehydrogenase/reductase [Chelidonium majus]
Unigene27662_S2_3	-1.89806	-1.87183	-1.76339	-	GO:0009536//plastid	-	-	gi|358346026|ref|XP_003637074.1|/9.86678e-179/Cell wall-associated hydrolase, partial [Medicago truncatula]
CL11886.Contig1_S2_3	-1.71321	-1.93067	-1.77367	K14945|1|2e-115|414|vvi:100246386|protein quaking	-	GO:0003676//nucleic acid binding	-	gi|460396898|ref|XP_004244007.1|/1.99567e-114/PREDICTED: KH domain-containing protein At5g56140-like isoform 2 [Solanum lycopersicum]
Unigene14223_S2_1	-1.78187	-1.85293	-1.68388	-	-	-	-	gi|298204421|emb|CBI16901.3|/1.02152e-08/unnamed protein product [Vitis vinifera]
Unigene14290_S2_1	-1.65354	-1.88073	-1.60802	-	GO:0009536//plastid	GO:0046914//transition metal ion binding;GO:0001071//nucleic acid binding transcription factor activity	GO:0006351//transcription, DNA-dependent	gi|470113187|ref|XP_004292807.1|/5.9582e-106/PREDICTED: uncharacterized protein LOC101312318 [Fragaria vesca subsp. vesca]
CL8366.Contig1_S2_1	-1.56248	-1.6248	-1.61745	K03526|1|0.0|800|vvi:100257071|(E)-4-hydroxy-3-methylbut-2-enyl-diphosphate synthase [EC:1.17.7.1]	-	GO:0046914//transition metal ion binding;GO:0052592	GO:0006721//terpenoid metabolic process	gi|112258871|gb|ABG75916.2|/0/(E)-4-hydroxy-3-methylbut-2-enyl diphosphate synthase [Stevia rebaudiana]
CL9277.Contig3_S2_1	-1.60996	-1.59474	-1.5741	K02716|1|4e-156|549|pop:POPTR_813989|photosystem II oxygen-evolving enhancer protein 1	GO:0009523//photosystem II;GO:0009534//chloroplast thylakoid	GO:0046872//metal ion binding	GO:0042548//regulation of photosynthesis, light reaction	gi|302595735|sp|P85194.1|PSBO_HELAN/3.4911e-165/RecName: Full=Oxygen-evolving enhancer protein 1, chloroplastic; Short=OEE1; AltName: Full=33 kDa subunit of oxygen evolving system of photosystem II; AltName: Full=33 kDa thylakoid membrane protein; AltName: Full=OEC 33 kDa subunit; Flags: Precursor
CL10246.Contig1_S2_3	-1.5964	-1.69495	-1.56506	K01533|1|4e-102|370|gmx:100804960|Cu2+-exporting ATPase [EC:3.6.3.4]	GO:0005840//ribosome;GO:0031224//intrinsic to membrane;GO:0000502//proteasome complex;GO:0009534//chloroplast thylakoid	GO:0004175//endopeptidase activity;GO:0032559;GO:0043169//cation binding;GO:0043682//copper-transporting ATPase activity	GO:0035434//copper ion transmembrane transport;GO:0019941//modification-dependent protein catabolic process;GO:0009206	gi|470139750|ref|XP_004305609.1|/0/PREDICTED: LOW QUALITY PROTEIN: copper-transporting ATPase PAA2, chloroplastic-like [Fragaria vesca subsp. vesca]
CL1235.Contig5_S2_3	-1.62286	-1.76432	-1.56468	K08150|1|2e-44|176|vvi:100268023|MFS transporter, SP family, solute carrier family 2 (myo-inositol transporter), member 13	GO:0000325//plant-type vacuole;GO:0016020//membrane	GO:0005365//myo-inositol transmembrane transporter activity	GO:0015791//polyol transport	gi|225433847|ref|XP_002263742.1|/2.79047e-43/PREDICTED: probable inositol transporter 1 [Vitis vinifera]
Unigene53713_S2_1	-1.68063	-1.75169	-1.63708	K14548|1|2e-68|257|rcu:RCOM_0962120|U3 small nucleolar RNA-associated protein 4	-	GO:0070529;GO:0016846//carbon-sulfur lyase activity;GO:0048037//cofactor binding	GO:0009888//tissue development;GO:0009683;GO:0009725//response to hormone stimulus;GO:0010051//xylem and phloem pattern formation;GO:0010015//root morphogenesis;GO:0009630//gravitropism;GO:0048438//floral whorl development;GO:0009793//embryo development ending in seed dormancy	gi|225456934|ref|XP_002281408.1|/1.09824e-118/PREDICTED: tryptophan aminotransferase-related protein 2 [Vitis vinifera]
CL4685.Contig1_S2_1	-1.57702	-1.7503	-1.67311	K13201|1|1e-22|106|smo:SELMODRAFT_44478|nucleolysin TIA-1/TIAR	-	GO:0005488//binding	-	gi|225461001|ref|XP_002280601.1|/4.23634e-119/PREDICTED: RNA-binding post-transcriptional regulator csx1-like [Vitis vinifera]
Unigene13392_S2_1	-1.55819	-1.68584	-1.71297	-	GO:0031410//cytoplasmic vesicle	-	-	gi|462419658|gb|EMJ23921.1|/3.5134e-127/hypothetical protein PRUPE_ppa008708mg [Prunus persica]
Unigene5710_S2_1	-1.47792	-1.72407	-1.59376	K01495|1|3e-162|570|pop:POPTR_573397|GTP cyclohydrolase I [EC:3.5.4.16]	-	GO:0016787//hydrolase activity	GO:0008152//metabolic process	gi|224129572|ref|XP_002320619.1|/3.34537e-161/predicted protein [Populus trichocarpa]
Unigene13748_S2_1	-1.60763	-1.67869	-1.87371	-	-	-	-	gi|470135396|ref|XP_004303503.1|/1.52835e-06/PREDICTED: aspartic proteinase nepenthesin-2-like [Fragaria vesca subsp. vesca]
CL4699.Contig1_S2_1	-1.66468	-1.64264	-1.77314	K00809|1|0.0|632|rcu:RCOM_0663340|deoxyhypusine synthase [EC:2.5.1.46]	-	GO:0016765//transferase activity, transferring alkyl or aryl (other than methyl) groups	GO:0046203//spermidine catabolic process;GO:0048229//gametophyte development;GO:0018205//peptidyl-lysine modification	gi|38503236|sp|Q9SC14.1|DHYS_SENVE/0/RecName: Full=Deoxyhypusine synthase; Short=DHS
Unigene28048_S2_1	-1.71239	-1.6409	-1.79499	K14332|1|5e-56|216|pop:POPTR_741765|photosystem I subunit PsaO	GO:0009521;GO:0009536//plastid	-	GO:0009765//photosynthesis, light harvesting	gi|6996562|emb|CAB75430.1|/7.63997e-60/putative 16kDa membrane protein [Nicotiana tabacum]
Unigene1354_S2_3	-1.66191	-1.57543	-1.72742	K11251|1|2e-41|166|mtr:MTR_2g096570|histone H2A	GO:0000785//chromatin;GO:0043231//intracellular membrane-bounded organelle	GO:0003676//nucleic acid binding	GO:0034728//nucleosome organization	gi|357454125|ref|XP_003597343.1|/2.59222e-40/Histone H2A [Medicago truncatula]
Unigene86666_S2_3	-1.61959	-1.58375	-1.8054	-	-	GO:0016491//oxidoreductase activity	GO:0050794//regulation of cellular process	gi|462420153|gb|EMJ24416.1|/3.39089e-132/hypothetical protein PRUPE_ppa007157mg [Prunus persica]
CL5483.Contig3_S2_1	-1.71704	-1.7267	-1.52161	-	GO:0009532//plastid stroma;GO:0016020//membrane;GO:0042579//microbody	GO:0016646//oxidoreductase activity, acting on the CH-NH group of donors, NAD or NADP as acceptor;GO:0046914//transition metal ion binding	GO:0006952//defense response;GO:0006970//response to osmotic stress;GO:0008152//metabolic process	gi|224075870|ref|XP_002304805.1|/2.80545e-62/predicted protein [Populus trichocarpa]
Unigene1485_S2_1	-1.80219	-1.78014	-1.47008	K01206|1|1e-08|56.2|aly:ARALYDRAFT_475890|alpha-L-fucosidase [EC:3.2.1.51]	-	-	-	gi|470110743|ref|XP_004291631.1|/9.34729e-20/PREDICTED: GDSL esterase/lipase At1g28580-like [Fragaria vesca subsp. vesca]
Unigene74700_S2_1	-1.78003	-1.77537	-1.49318	K02717|1|1e-37|155|rcu:RCOM_0190110|photosystem II oxygen-evolving enhancer protein 2	GO:0009523//photosystem II;GO:0009534//chloroplast thylakoid	GO:0046872//metal ion binding	GO:0044237//cellular metabolic process	gi|388504902|gb|AFK40517.1|/2.07326e-73/unknown [Lotus japonicus]
Unigene28110_S2_1	-1.74262	-1.65757	-1.44026	K00861|1|2e-11|68.9|sbi:SORBI_01g048850|riboflavin kinase [EC:2.7.1.26]	GO:0009526//plastid envelope;GO:0009532//plastid stroma	GO:0016788//hydrolase activity, acting on ester bonds	GO:0006259//DNA metabolic process	gi|225456794|ref|XP_002277650.1|/3.64538e-125/PREDICTED: protein CbbY [Vitis vinifera]
Unigene35904_S2_1	-1.72418	-1.61691	-1.44188	K00924|1|2e-15|82.0|ath:AT5G22850|[EC:2.7.1.-]	GO:0005618//cell wall	GO:0016787//hydrolase activity	-	gi|225440731|ref|XP_002280866.1|/7.29633e-121/PREDICTED: aspartic proteinase nepenthesin-2-like [Vitis vinifera]
Unigene27105_S2_3	-1.90776	-1.87191	-1.30036	K00475|1|8e-158|555|vvi:100253950|naringenin 3-dioxygenase [EC:1.14.11.9]	-	GO:0016706//oxidoreductase activity, acting on paired donors, with incorporation or reduction of molecular oxygen, 2-oxoglutarate as one donor, and incorporation of one atom each of oxygen into both donors;GO:0019842//vitamin binding;GO:0043169//cation binding;GO:0016701//oxidoreductase activity, acting on single donors with incorporation of molecular oxygen	GO:0009699//phenylpropanoid biosynthetic process	gi|2828006|gb|AAC15414.1|/0/flavanone 3-hydroxylase [Nicotiana tabacum]
CL518.Contig11_S2_3	-1.86632	-1.85938	-1.46021	K11254|1|2e-15|79.7|mtr:MTR_2g096100|histone H4	GO:0000785//chromatin;GO:0031090//organelle membrane;GO:0009536//plastid	GO:0003676//nucleic acid binding	GO:0034728//nucleosome organization	gi|470116831|ref|XP_004294578.1|/2.20924e-14/PREDICTED: histone H4-like [Fragaria vesca subsp. vesca]
Unigene25364_S2_1	-1.82818	-1.89925	-1.42207	-	-	-	-	-
Unigene27220_S2_3	-1.75779	-1.96316	-1.37593	-	-	-	-	gi|225438063|ref|XP_002271998.1|/1.15384e-17/PREDICTED: uncharacterized protein LOC100242917 [Vitis vinifera]
Unigene86891_S2_3	-1.75554	-1.9006	-1.3315	K04733|1|3e-59|227|smo:SELMODRAFT_33807|interleukin-1 receptor-associated kinase 4 [EC:2.7.11.1];K13430|3|2e-56|218|aly:ARALYDRAFT_909268|serine/threonine-protein kinase PBS1 [EC:2.7.11.1]	-	GO:0004672//protein kinase activity;GO:0032559	GO:0006464//cellular protein modification process	gi|225440666|ref|XP_002274657.1|/9.74234e-141/PREDICTED: probable LRR receptor-like serine/threonine-protein kinase At1g53430 [Vitis vinifera]
Unigene36202_S2_1	-1.64698	-1.81507	-1.29464	K14494|1|2e-48|192|ppp:PHYPADRAFT_235432|DELLA protein	-	-	-	gi|90970946|gb|ABE02823.1|/1.3573e-150/GRAS1 [Nicotiana tabacum]
Unigene27587_S2_1	-1.60055	-1.87325	-1.45122	-	-	-	-	gi|224088728|ref|XP_002308520.1|/1.3881e-20/predicted protein [Populus trichocarpa]
Unigene70895_S2_1	-1.60195	-1.87005	-1.3841	K11821|1|6e-71|266|aly:ARALYDRAFT_895283|desulfoglucosinolate sulfotransferase A/B/C [EC:2.8.2.-]	GO:0044424//intracellular part	GO:0008146//sulfotransferase activity	-	gi|1706740|sp|P52837.1|F4ST_FLACH/2.35919e-117/RecName: Full=Flavonol 4'-sulfotransferase; Short=F4-ST
CL4972.Contig1_S2_3	-1.89295	-1.71248	-1.20673	K04733|1|8e-62|236|aly:ARALYDRAFT_916421|interleukin-1 receptor-associated kinase 4 [EC:2.7.11.1];K05658|3|3e-57|221|vvi:100262734|ATP-binding cassette, subfamily B (MDR/TAP), member 1;K13430|4|1e-55|216|sbi:SORBI_04g020990|serine/threonine-protein kinase PBS1 [EC:2.7.11.1]	-	GO:0004672//protein kinase activity;GO:0000166//nucleotide binding	-	gi|297743130|emb|CBI35997.3|/6.58285e-102/unnamed protein product [Vitis vinifera]
Unigene93485_S2_3	-1.76171	-1.65589	-1.2942	-	-	-	-	gi|255561524|ref|XP_002521772.1|/2.62945e-42/conserved hypothetical protein [Ricinus communis]
CL146.Contig9_S2_1	-1.86012	-1.22918	-2.07628	-	-	-	-	-
Unigene28241_S2_1	-1.93694	-1.22731	-2.02181	K05337|1|1e-18|92.8|olu:OSTLU_7956|ferredoxin;K03686|4|9e-08|56.6|vcn:VOLCADRAFT_58047|molecular chaperone DnaJ	GO:0009536//plastid	GO:0005515//protein binding	GO:0044267//cellular protein metabolic process	gi|224096536|ref|XP_002310648.1|/1.36969e-113/predicted protein [Populus trichocarpa]
Unigene2002_S2_3	-2.00407	-1.20638	-2.14424	K01285|1|8e-178|621|vvi:100252778|lysosomal Pro-X carboxypeptidase [EC:3.4.16.2]	-	GO:0008238//exopeptidase activity	GO:0019538//protein metabolic process	gi|297740163|emb|CBI30345.3|/1.02338e-176/unnamed protein product [Vitis vinifera]
CL6358.Contig2_S2_1	-1.85602	-1.39254	-2.12274	-	-	-	-	gi|224079910|ref|XP_002305969.1|/0/hypothetical protein POPTRDRAFT_1076074 [Populus trichocarpa]
Unigene14102_S2_1	-1.92138	-1.45901	-1.9177	-	GO:0005618//cell wall;GO:0043231//intracellular membrane-bounded organelle;GO:0005576//extracellular region;GO:0016020//membrane	GO:0016491//oxidoreductase activity	GO:0006950//response to stress	gi|255564323|ref|XP_002523158.1|/6.46312e-176/Reticuline oxidase precursor, putative [Ricinus communis]
Unigene28087_S2_1	-1.96677	-1.38416	-2.01132	-	GO:0043231//intracellular membrane-bounded organelle	GO:0005488//binding	GO:0006810//transport	gi|470125126|ref|XP_004298557.1|/5.88486e-38/PREDICTED: PRA1 family protein F2-like [Fragaria vesca subsp. vesca]
CL8548.Contig2_S2_1	-1.66099	-1.40522	-2.10974	-	-	-	-	-
CL9804.Contig2_S2_1	-1.60442	-1.31049	-2.07278	K00514|1|1e-28|124|rcu:RCOM_1428040|zeta-carotene desaturase [EC:1.3.5.6];K01206|2|3e-19|93.6|ath:AT1G67830|alpha-L-fucosidase [EC:3.2.1.51]	GO:0043231//intracellular membrane-bounded organelle	GO:0016788//hydrolase activity, acting on ester bonds	-	gi|470110743|ref|XP_004291631.1|/6.54186e-78/PREDICTED: GDSL esterase/lipase At1g28580-like [Fragaria vesca subsp. vesca]
CL5961.Contig3_S2_1	-1.57681	-1.46345	-1.95771	K01512|1|2e-34|144|vvi:100261830|acylphosphatase [EC:3.6.1.7]	-	GO:0016818//hydrolase activity, acting on acid anhydrides, in phosphorus-containing anhydrides	-	gi|449482429|ref|XP_004156279.1|/1.06374e-34/PREDICTED: uncharacterized protein LOC101231444 [Cucumis sativus]
Unigene13262_S2_1	-1.51268	-1.42025	-2.078	-	GO:0005840//ribosome;GO:0000502//proteasome complex;GO:0009534//chloroplast thylakoid	GO:0016820//hydrolase activity, acting on acid anhydrides, catalyzing transmembrane movement of substances;GO:0022890//inorganic cation transmembrane transporter activity;GO:0005488//binding	GO:0044237//cellular metabolic process;GO:0044238//primary metabolic process;GO:0000041//transition metal ion transport	gi|359475978|ref|XP_002280050.2|/3.85561e-47/PREDICTED: putative copper-transporting ATPase PAA1-like [Vitis vinifera]
Unigene13937_S2_1	-1.40884	-1.47991	-2.00273	-	-	-	-	gi|460393892|ref|XP_004242542.1|/1.38388e-55/PREDICTED: uncharacterized protein LOC101264023 [Solanum lycopersicum]
CL1428.Contig27_S2_1	-1.76126	-1.41728	-1.84613	K07375|1|3e-69|258|vvi:100261736|tubulin beta	GO:0043234//protein complex;GO:0015630//microtubule cytoskeleton	GO:0017111//nucleoside-triphosphatase activity;GO:0032561//guanyl ribonucleotide binding	GO:0043623//cellular protein complex assembly;GO:0009207;GO:0006970//response to osmotic stress;GO:0007017//microtubule-based process	gi|255539439|ref|XP_002510784.1|/3.1624e-68/tubulin beta chain, putative [Ricinus communis]
CL2607.Contig2_S2_3	-1.76266	-1.51961	-1.89358	K11253|1|1e-39|159|aly:ARALYDRAFT_471009|histone H3	GO:0000785//chromatin;GO:0009536//plastid	GO:0003676//nucleic acid binding	GO:0034728//nucleosome organization	gi|73919914|sp|Q5MYA4.3|H32_CICIN/3.0591e-39/RecName: Full=Histone H3.2
CL2875.Contig3_S2_3	-1.78996	-1.51457	-1.87288	K08917|1|4e-129|459|vvi:100241887|light-harvesting complex II chlorophyll a/b binding protein 6	GO:0009521;GO:0031224//intrinsic to membrane;GO:0009534//chloroplast thylakoid	GO:0046906//tetrapyrrole binding	GO:0006464//cellular protein modification process;GO:0006091//generation of precursor metabolites and energy	gi|8954298|gb|AAD27882.2|AF139470_1/5.35946e-131/chlorophyll a/b-binding protein CP24 precursor [Vigna radiata]
Unigene27708_S2_1	-1.79941	-1.50198	-1.96402	-	-	-	-	-
Unigene13155_S2_1	-1.69022	-1.48969	-1.90956	-	-	-	-	gi|255545349|ref|XP_002513735.1|/4.54512e-49/conserved hypothetical protein [Ricinus communis]
Unigene92955_S2_3	-1.90569	-1.46656	-1.78909	-	GO:0009536//plastid	-	-	gi|356534641|ref|XP_003535861.1|/5.10219e-70/PREDICTED: uncharacterized protein LOC100816743 [Glycine max]
CL2771.Contig2_S2_3	-1.66468	-1.27632	-1.73501	K13422|1|7e-168|589|vvi:100250607|transcription factor MYC2	-	-	-	gi|296278608|gb|ADH04268.1|/5.94832e-171/MYC1b transcription factor [Nicotiana tabacum]
Unigene27771_S2_1	-1.66468	-1.35345	-1.64916	K01803|1|3e-134|477|gmx:100799358|triosephosphate isomerase (TIM) [EC:5.3.1.1]	GO:0009532//plastid stroma;GO:0009526//plastid envelope;GO:0005576//extracellular region	GO:0005488//binding;GO:0016861//intramolecular oxidoreductase activity, interconverting aldoses and ketoses	GO:0048364//root development;GO:0006071//glycerol metabolic process;GO:0006641//triglyceride metabolic process;GO:0000003//reproduction;GO:0015977//carbon fixation;GO:0019682//glyceraldehyde-3-phosphate metabolic process;GO:0009657//plastid organization	gi|359807544|ref|NP_001240895.1|/3.51879e-133/uncharacterized protein LOC100799358 [Glycine max]
Unigene19755_S2_1	-1.76725	-1.44239	-1.70218	-	-	-	-	gi|255582838|ref|XP_002532192.1|/6.15147e-52/conserved hypothetical protein [Ricinus communis]
Unigene5608_S2_1	-1.70944	-1.38536	-1.75844	K05658|1|1e-63|242|vvi:100262734|ATP-binding cassette, subfamily B (MDR/TAP), member 1;K04733|2|2e-62|238|smo:SELMODRAFT_33807|interleukin-1 receptor-associated kinase 4 [EC:2.7.11.1];K13416|4|2e-62|238|ath:AT4G33430|brassinosteroid insensitive 1-associated receptor kinase 1 [EC:2.7.10.1 2.7.11.1]	-	GO:0004713//protein tyrosine kinase activity;GO:0032559	GO:0006464//cellular protein modification process	gi|460405769|ref|XP_004248347.1|/6.1896e-155/PREDICTED: probable LRR receptor-like serine/threonine-protein kinase At1g56130-like isoform 1 [Solanum lycopersicum]
Unigene71365_S2_1	-1.63467	-1.43565	-1.73106	-	-	-	-	gi|460412967|ref|XP_004251867.1|/2.80669e-56/PREDICTED: protein yippee-like At5g53940-like [Solanum lycopersicum]
CL7565.Contig1_S2_1	-1.76644	-1.01438	-1.52161	K07195|1|5e-45|178|ppp:PHYPADRAFT_184023|exocyst complex component 7	GO:0031988//membrane-bounded vesicle;GO:0044444//cytoplasmic part;GO:0016020//membrane;GO:0042995//cell projection	-	GO:0006887//exocytosis	gi|445619|prf||1909366A/5.19219e-58/Leu zipper protein
CL3332.Contig1_S2_1	-1.76629	-1.23836	-1.52555	K03283|1|6e-173|605|sbi:SORBI_09g022580|heat shock 70kDa protein 1/8	-	GO:0000166//nucleotide binding	-	gi|413949576|gb|AFW82225.1|/1.57367e-172/hypothetical protein ZEAMMB73_366749 [Zea mays]
Unigene27661_S2_1	-1.65845	-1.24765	-1.57116	-	GO:0009536//plastid	-	-	gi|53748443|emb|CAH59418.1|/1.10177e-14/hypothetical protein [Plantago major]
CL12688.Contig1_S2_3	-1.73507	-1.12333	-1.37722	K07195|1|1e-15|81.6|aly:ARALYDRAFT_470722|exocyst complex component 7	GO:0031988//membrane-bounded vesicle;GO:0044444//cytoplasmic part;GO:0016020//membrane	-	-	gi|445619|prf||1909366A/4.83581e-31/Leu zipper protein
CL9129.Contig1_S2_1	-1.72742	-1.19582	-1.40377	-	-	-	-	gi|460377424|ref|XP_004234493.1|/1.43576e-18/PREDICTED: uncharacterized protein LOC101258531 [Solanum lycopersicum]
CL8762.Contig1_S2_1	-1.79021	-1.21219	-1.45122	K00927|1|0.0|683|rcu:RCOM_1574580|phosphoglycerate kinase [EC:2.7.2.3]	GO:0009532//plastid stroma	GO:0016301//kinase activity;GO:0032559	GO:0006007//glucose catabolic process;GO:0010038//response to metal ion;GO:0006796//phosphate-containing compound metabolic process;GO:0015977//carbon fixation	gi|317373797|gb|ADV16381.1|/0/chloroplast phosphoglycerate kinase 3 [Helianthus annuus]
Unigene86564_S2_3	-1.75243	-1.18258	-1.45418	K02183|1|4e-70|264|gmx:100790087|calmodulin	-	-	GO:0009617//response to bacterium	gi|224123924|ref|XP_002330243.1|/2.87226e-109/predicted protein [Populus trichocarpa]
Unigene1454_S2_3	-1.64287	-1.1776	-1.42207	K03671|1|6e-08|57.0|smo:SELMODRAFT_94818|thioredoxin 1	GO:0009526//plastid envelope;GO:0031976;GO:0009532//plastid stroma	GO:0005488//binding;GO:0015036//disulfide oxidoreductase activity	GO:0018904;GO:0006950//response to stress;GO:0019725//cellular homeostasis	gi|470110102|ref|XP_004291326.1|/1.34601e-99/PREDICTED: thioredoxin-like protein CDSP32, chloroplastic-like [Fragaria vesca subsp. vesca]
CL705.Contig10_S2_1	-1.48111	-1.24911	-1.5869	K10999|1|0.0|1085|pop:POPTR_835809|cellulose synthase A [EC:2.4.1.12]	GO:0031224//intrinsic to membrane	GO:0016759//cellulose synthase activity;GO:0046914//transition metal ion binding	GO:0045229//external encapsulating structure organization;GO:0009250//glucan biosynthetic process	gi|470110392|ref|XP_004291468.1|/0/PREDICTED: cellulose synthase A catalytic subunit 1 [UDP-forming]-like [Fragaria vesca subsp. vesca]
CL6571.Contig1_S2_1	-1.5622	-1.17759	-1.49096	K09838|1|4e-06|50.4|aly:ARALYDRAFT_496897|zeaxanthin epoxidase [EC:1.14.13.90]	GO:0009534//chloroplast thylakoid;GO:0009532//plastid stroma	-	-	gi|363807914|ref|NP_001242194.1|/6.53147e-45/uncharacterized protein LOC100808269 [Glycine max]
CL7163.Contig2_S2_1	-1.57979	-1.19518	-1.54808	-	-	-	-	gi|357494295|ref|XP_003617436.1|/7.89621e-51/hypothetical protein MTR_5g091560 [Medicago truncatula]
Unigene27355_S2_3	-1.58978	-1.15248	-1.54796	-	-	-	-	gi|256353448|dbj|BAH97744.1|/4.15769e-38/hypothetical protein [Hypochaeris radicata]
Unigene35809_S2_1	-1.56713	-1.16871	-1.63264	K13493|1|4e-85|313|ath:AT5G05860|cytokinin-N-glucosyltransferase [EC:2.4.1.-];K13228|3|1e-68|258|zma:100274317|UDP-glucosyltransferase BX9 [EC:2.4.1.202];K13227|4|2e-56|218|zma:100277344|UDP-glucosyltransferase BX8 [EC:2.4.1.202];K12356|5|2e-53|208|ath:AT3G50740|coniferyl-alcohol glucosyltransferase [EC:2.4.1.111]	-	GO:0016757//transferase activity, transferring glycosyl groups	-	gi|462404129|gb|EMJ09686.1|/2.35626e-122/hypothetical protein PRUPE_ppa018563mg [Prunus persica]
CL5953.Contig1_S2_1	-1.46697	-1.1104	-1.43431	K08232|1|0.0|706|vvi:100267896|monodehydroascorbate reductase (NADH) [EC:1.6.5.4]	GO:0044439	GO:0016667//oxidoreductase activity, acting on a sulfur group of donors;GO:0016655//oxidoreductase activity, acting on NAD(P)H, quinone or similar compound as acceptor;GO:0050662//coenzyme binding	GO:0042743//hydrogen peroxide metabolic process;GO:0006091//generation of precursor metabolites and energy	gi|225452428|ref|XP_002277200.1|/0/PREDICTED: probable monodehydroascorbate reductase, cytoplasmic isoform 2 [Vitis vinifera]
Unigene27821_S2_1	-1.54181	-1.15475	-1.39568	K15893|1|0.0|684|rcu:RCOM_1112510|hydroxypyruvate reductase 1	GO:0005576//extracellular region;GO:0042579//microbody;GO:0009536//plastid	GO:0016616//oxidoreductase activity, acting on the CH-OH group of donors, NAD or NADP as acceptor;GO:0008187//poly-pyrimidine tract binding;GO:0000166//nucleotide binding	GO:0009853//photorespiration	gi|460370413|ref|XP_004231047.1|/0/PREDICTED: glycerate dehydrogenase HPR, peroxisomal [Solanum lycopersicum]
Unigene14013_S2_1	-1.44798	-1.01208	-1.4569	-	-	-	-	gi|462414865|gb|EMJ19602.1|/3.0338e-68/hypothetical protein PRUPE_ppa011423mg [Prunus persica]
CL8288.Contig2_S2_1	-1.51359	-1.04004	-1.68239	-	GO:0009532//plastid stroma	GO:0032559	-	gi|462417452|gb|EMJ22189.1|/0/hypothetical protein PRUPE_ppa005158mg [Prunus persica]
CL8865.Contig2_S2_1	-1.42541	-1.03457	-1.65975	-	-	-	-	gi|388492818|gb|AFK34475.1|/1.79758e-08/unknown [Lotus japonicus]
Unigene64_S2_1	-1.57371	-1.02462	-1.57376	K07761|1|2e-103|374|ath:AT1G59970|gelatinase A [EC:3.4.24.24]	GO:0031224//intrinsic to membrane	GO:0046872//metal ion binding;GO:0004175//endopeptidase activity	GO:0019538//protein metabolic process	gi|255558368|ref|XP_002520211.1|/4.73833e-114/Metalloendoproteinase 1 precursor, putative [Ricinus communis]
CL218.Contig1_S2_1	-1.88191	-1.19048	-1.7913	-	-	-	-	gi|460408610|ref|XP_004249736.1|/3.32988e-44/PREDICTED: UPF0481 protein At3g47200-like [Solanum lycopersicum]
CL5544.Contig1_S2_3	-1.81036	-1.15351	-1.73182	K10576|1|3e-95|346|rcu:RCOM_1687380|ubiquitin-conjugating enzyme E2 H [EC:6.3.2.19]	-	GO:0016879//ligase activity, forming carbon-nitrogen bonds;GO:0032559	GO:0006464//cellular protein modification process	gi|255537527|ref|XP_002509830.1|/3.53591e-94/ubiquitin-conjugating enzyme h, putative [Ricinus communis]
CL9526.Contig2_S2_1	-1.87768	-1.23825	-1.64559	K00430|1|2e-104|377|rcu:RCOM_1182920|peroxidase [EC:1.11.1.7]	-	GO:0046872//metal ion binding;GO:0003824//catalytic activity	GO:0006950//response to stress;GO:0008152//metabolic process	gi|17066703|gb|AAL35364.1|AF442386_1/4.01958e-113/peroxidase [Capsicum annuum]
Unigene19585_S2_3	-1.83461	-1.18321	-1.5805	-	-	-	-	-
Unigene6533_S2_1	-1.88965	-1.11941	-1.57665	-	-	-	-	gi|460386450|ref|XP_004238911.1|/4.22657e-120/PREDICTED: uncharacterized protein LOC101249358 [Solanum lycopersicum]
Unigene19763_S2_1	-1.94878	-1.01984	-1.65285	K08286|1|1e-12|73.2|ath:AT4G28490|protein-serine/threonine kinase [EC:2.7.11.-];K13416|3|3e-12|71.6|vvi:100253855|brassinosteroid insensitive 1-associated receptor kinase 1 [EC:2.7.10.1 2.7.11.1];K00924|5|3e-12|71.6|ath:AT5G25930|[EC:2.7.1.-]	GO:0016020//membrane	-	-	gi|255543329|ref|XP_002512727.1|/2.32674e-126/protein with unknown function [Ricinus communis]
Unigene27781_S2_1	-1.61309	-1.19503	-1.87093	K01673|1|3e-103|373|vvi:100249137|carbonic anhydrase [EC:4.2.1.1]	GO:0009532//plastid stroma;GO:0009526//plastid envelope;GO:0009534//chloroplast thylakoid;GO:0005576//extracellular region	GO:0046914//transition metal ion binding;GO:0016836//hydro-lyase activity	GO:0010035//response to inorganic substance;GO:0010118//stomatal movement;GO:0050832//defense response to fungus	gi|326582930|gb|ADZ97028.1|/1.1685e-126/carbonic anhydrase 3 [Flaveria cronquistii]
Unigene15103_S2_3	-1.76422	-1.24054	-1.80289	K14496|1|3e-66|248|pop:POPTR_816630|abscisic acid receptor PYR/PYL family	-	GO:0004871//signal transducer activity;GO:0005488//binding	GO:0009755//hormone-mediated signaling pathway	gi|462414950|gb|EMJ19687.1|/4.4693e-66/hypothetical protein PRUPE_ppa012114mg [Prunus persica]
Unigene76878_S2_3	-1.72769	-1.17985	-1.84353	K00514|1|2e-17|88.6|rcu:RCOM_1428040|zeta-carotene desaturase [EC:1.3.5.6];K01206|2|4e-14|77.8|ath:AT1G67830|alpha-L-fucosidase [EC:3.2.1.51]	-	GO:0016787//hydrolase activity	-	gi|147802902|emb|CAN70740.1|/4.86633e-123/hypothetical protein VITISV_013920 [Vitis vinifera]
Unigene20604_S2_1	-1.70532	-1.12431	-1.75607	-	-	-	-	gi|225458259|ref|XP_002281339.1|/4.507e-62/PREDICTED: U-box domain-containing protein 5-like [Vitis vinifera]
Unigene74176_S2_1	-1.63595	-1.12884	-1.79462	-	GO:0044439	GO:0005515//protein binding	GO:0007031//peroxisome organization	gi|225466121|ref|XP_002267934.1|/3.36699e-91/PREDICTED: peroxisomal membrane protein 11-4 [Vitis vinifera]
CL722.Contig1_S2_3	-2.03081	-1.60884	-1.1222	K09422|1|8e-47|183|aly:ARALYDRAFT_483923|myb proto-oncogene protein, plant	GO:0043231//intracellular membrane-bounded organelle	GO:0003676//nucleic acid binding;GO:0001071//nucleic acid binding transcription factor activity	GO:0009699//phenylpropanoid biosynthetic process;GO:0006351//transcription, DNA-dependent	gi|71041100|gb|AAZ20438.1|/4.567e-46/MYB22 [Malus x domestica]
Unigene13509_S2_1	-1.87395	-1.6396	-1.02449	-	-	-	-	gi|460379781|ref|XP_004235639.1|/8.02295e-19/PREDICTED: uncharacterized protein LOC101254072 [Solanum lycopersicum]
CL294.Contig4_S2_3	-1.91044	-1.41963	-1.02628	K07019|1|2e-147|521|vvi:100249542|	GO:0043231//intracellular membrane-bounded organelle	GO:0016788//hydrolase activity, acting on ester bonds	GO:0003006//developmental process involved in reproduction	gi|462404911|gb|EMJ10375.1|/1.82137e-147/hypothetical protein PRUPE_ppa006282mg [Prunus persica]
Unigene28519_S2_1	-1.8953	-1.34969	-1.11995	K01183|1|5e-49|193|aly:ARALYDRAFT_318019|chitinase [EC:3.2.1.14]	-	GO:0004553//hydrolase activity, hydrolyzing O-glycosyl compounds	GO:0006026	gi|225734415|gb|ACO25187.1|/6.42585e-142/chitinase [Mikania micrantha]
Unigene14317_S2_1	-1.88992	-1.53356	-1.14211	-	-	-	-	-
Unigene28567_S2_1	-1.85616	-1.44402	-1.11885	-	-	-	-	gi|359495800|ref|XP_003635094.1|/7.76731e-06/PREDICTED: uncharacterized protein LOC100853951 [Vitis vinifera]
Unigene13759_S2_3	-1.81524	-1.20824	-1.23921	-	-	-	GO:0000902//cell morphogenesis;GO:0009827//plant-type cell wall modification;GO:0000003//reproduction	gi|224127162|ref|XP_002329415.1|/1.23437e-104/hypothetical protein POPTRDRAFT_836962 [Populus trichocarpa]
Unigene28405_S2_1	-1.86117	-1.19763	-1.04594	-	-	-	GO:0042742//defense response to bacterium;GO:0010033//response to organic substance	gi|401834491|gb|AFQ23178.1|/1.01971e-142/HSPRO [Nicotiana attenuata]
Unigene27455_S2_1	-2.04801	-1.28509	-1.12107	K00826|1|2e-132|471|vvi:100260903|branched-chain amino acid aminotransferase [EC:2.6.1.42]	GO:0009536//plastid	GO:0004084//branched-chain-amino-acid transaminase activity	GO:0008152//metabolic process	gi|225458938|ref|XP_002285511.1|/2.07026e-131/PREDICTED: branched-chain-amino-acid aminotransferase 2, chloroplastic [Vitis vinifera]
Unigene13667_S2_3	-1.88332	-1.38407	-1.47721	-	-	GO:0005543//phospholipid binding;GO:0046872//metal ion binding	-	gi|147856520|emb|CAN82835.1|/1.44998e-124/hypothetical protein VITISV_030870 [Vitis vinifera]
CL2151.Contig2_S2_1	-1.80776	-1.34595	-1.37127	K11253|1|9e-65|243|aly:ARALYDRAFT_471009|histone H3	GO:0000785//chromatin;GO:0009536//plastid;GO:0031981//nuclear lumen	GO:0003676//nucleic acid binding	GO:0034728//nucleosome organization	gi|460414483|ref|XP_004252600.1|/3.61356e-64/PREDICTED: histone H3.2-like [Solanum lycopersicum]
CL386.Contig17_S2_1	-1.79766	-1.36915	-1.41664	-	-	-	-	gi|357127763|ref|XP_003565547.1|/2.08084e-22/PREDICTED: protein NLP3-like [Brachypodium distachyon]
Unigene69409_S2_3	-1.86777	-1.32071	-1.39607	K05389|1|1e-33|142|osa:4334137|potassium channel subfamily K, other eukaryote	-	-	GO:0006810//transport	gi|462407429|gb|EMJ12763.1|/1.36167e-47/hypothetical protein PRUPE_ppa008303mg [Prunus persica]
Unigene73608_S2_1	-1.88273	-1.36042	-1.42077	-	GO:0044424//intracellular part	-	GO:0009416//response to light stimulus;GO:0006290//pyrimidine dimer repair	gi|470132303|ref|XP_004302024.1|/1.31243e-113/PREDICTED: DNA-damage-repair/toleration protein DRT102-like [Fragaria vesca subsp. vesca]
CL961.Contig1_S2_1	-1.80776	-1.52652	-1.41708	K03263|1|7e-38|153|osa:4334177|translation initiation factor 5A	-	GO:0043021//ribonucleoprotein complex binding;GO:0008135//translation factor activity, nucleic acid binding	GO:0006448//regulation of translational elongation;GO:0006449//regulation of translational termination;GO:0018205//peptidyl-lysine modification	gi|20138786|sp|Q9SC12.1|IF5A_SENVE/6.28964e-37/RecName: Full=Eukaryotic translation initiation factor 5A; Short=eIF-5A
CL9129.Contig2_S2_1	-1.8208	-1.4513	-1.46716	-	-	-	-	gi|460377424|ref|XP_004234493.1|/1.01689e-18/PREDICTED: uncharacterized protein LOC101258531 [Solanum lycopersicum]
Unigene84559_S2_3	-1.85018	-1.46487	-1.42739	K09422|1|3e-51|200|aly:ARALYDRAFT_489795|myb proto-oncogene protein, plant	-	GO:0003676//nucleic acid binding;GO:0001071//nucleic acid binding transcription factor activity	GO:0009725//response to hormone stimulus;GO:0006351//transcription, DNA-dependent;GO:0006970//response to osmotic stress;GO:0010038//response to metal ion	gi|297809121|ref|XP_002872444.1|/3.27998e-50/ATMYB6 [Arabidopsis lyrata subsp. lyrata]
Unigene19274_S2_1	-1.70112	-1.49802	-1.55135	K00703|1|2e-142|504|vcn:VOLCADRAFT_58732|starch synthase [EC:2.4.1.21]	GO:0005618//cell wall;GO:0009536//plastid	GO:0016843;GO:0046527//glucosyltransferase activity	GO:0005982//starch metabolic process;GO:0005977//glycogen metabolic process	gi|255554877|ref|XP_002518476.1|/0/starch synthase, putative [Ricinus communis]
Unigene74596_S2_1	-1.77018	-1.5293	-1.54962	K02639|1|1e-40|164|vvi:100249080|ferredoxin	GO:0009536//plastid	GO:0051536//iron-sulfur cluster binding	-	gi|37779195|gb|AAO42615.1|/9.20237e-40/ferredoxin [Helianthus annuus]
Unigene20550_S2_1	-2.27167	-1.23582	-1.33718	-	-	-	-	gi|462418848|gb|EMJ23111.1|/1.03173e-30/hypothetical protein PRUPE_ppa026797mg [Prunus persica]
Unigene28157_S2_1	-2.23205	-1.21823	-1.15609	-	-	-	-	gi|356525302|ref|XP_003531264.1|/1.99772e-22/PREDICTED: uncharacterized protein LOC100814411 [Glycine max]
Unigene71149_S2_1	-2.24965	-1.04769	-1.45122	-	-	-	-	gi|460408610|ref|XP_004249736.1|/3.441e-35/PREDICTED: UPF0481 protein At3g47200-like [Solanum lycopersicum]
CL729.Contig1_S2_1	-1.00535	-1.09738	-1.50527	K08912|1|2e-26|116|rcu:RCOM_1214080|light-harvesting complex II chlorophyll a/b binding protein 1	GO:0009521;GO:0009507//chloroplast	GO:0005488//binding	GO:0044237//cellular metabolic process	gi|3036946|dbj|BAA25391.1|/1.30482e-26/light harvesting chlorophyll a/b-binding protein [Nicotiana sylvestris]
CL5073.Contig3_S2_3	-1.15599	-1.22705	-1.43622	-	-	-	-	-
CL5385.Contig2_S2_3	-1.08567	-1.32071	-1.45887	-	-	-	-	gi|460368065|ref|XP_004229890.1|/3.61037e-49/PREDICTED: uncharacterized protein LOC101249582 [Solanum lycopersicum]
CL6927.Contig4_S2_3	-1.08641	-1.26182	-1.39232	K05658|1|2e-84|309|pop:POPTR_777591|ATP-binding cassette, subfamily B (MDR/TAP), member 1	GO:0031224//intrinsic to membrane	GO:0005515//protein binding;GO:0019829//cation-transporting ATPase activity;GO:0015562//efflux transmembrane transporter activity;GO:0032559	GO:0009630//gravitropism;GO:0043479;GO:0009639//response to red or far red light;GO:0051707//response to other organism;GO:0009734//auxin mediated signaling pathway;GO:0032535//regulation of cellular component size;GO:0009207;GO:0048437//floral organ development;GO:0060918//auxin transport	gi|470137416|ref|XP_004304461.1|/1.69069e-83/PREDICTED: ABC transporter B family member 1-like [Fragaria vesca subsp. vesca]
CL4968.Contig1_S2_3	-1.0432	-1.24992	-1.50463	-	-	-	-	-
Unigene85760_S2_3	-1.07941	-1.22117	-1.58509	K15164|1|3e-179|627|aly:ARALYDRAFT_314757|mediator of RNA polymerase II transcription subunit 13;K01895|2|6e-27|121|gmx:100789257|acetyl-CoA synthetase [EC:6.2.1.1]	-	GO:0016405//CoA-ligase activity	-	gi|225455790|ref|XP_002270918.1|/0/PREDICTED: acetyl-coenzyme A synthetase-like [Vitis vinifera]
CL2151.Contig3_S2_1	-1.2157	-1.09832	-1.6065	K11253|1|3e-24|107|aly:ARALYDRAFT_471009|histone H3	GO:0000785//chromatin;GO:0009536//plastid	GO:0003676//nucleic acid binding	GO:0034728//nucleosome organization	gi|73919914|sp|Q5MYA4.3|H32_CICIN/8.09125e-24/RecName: Full=Histone H3.2
Unigene27430_S2_1	-1.2385	-1.15203	-1.55555	-	-	-	-	gi|460390558|ref|XP_004240896.1|/7.24387e-33/PREDICTED: uncharacterized protein LOC101265648 [Solanum lycopersicum]
CL64.Contig1_S2_3	-1.2868	-1.15351	-1.49736	K00514|1|3e-44|177|rcu:RCOM_1428040|zeta-carotene desaturase [EC:1.3.5.6];K01206|2|3e-28|124|aly:ARALYDRAFT_475890|alpha-L-fucosidase [EC:3.2.1.51]	GO:0031410//cytoplasmic vesicle	GO:0016787//hydrolase activity	-	gi|460381151|ref|XP_004236316.1|/3.60103e-132/PREDICTED: GDSL esterase/lipase At3g48460-like [Solanum lycopersicum]
CL760.Contig2_S2_3	-1.23091	-1.14765	-1.46611	K11430|1|0.0|850|vvi:100255466|enhancer of zeste [EC:2.1.1.43]	GO:0043231//intracellular membrane-bounded organelle	GO:0003723//RNA binding	GO:0040029//regulation of gene expression, epigenetic;GO:0003006//developmental process involved in reproduction	gi|225437573|ref|XP_002270605.1|/0/PREDICTED: histone-lysine N-methyltransferase EZA1-like [Vitis vinifera]
Unigene27464_S2_3	-1.26809	-1.17958	-1.41874	K00432|1|2e-72|270|mtr:MTR_8g105630|glutathione peroxidase [EC:1.11.1.9]	GO:0044444//cytoplasmic part	GO:0004601//peroxidase activity;GO:0005488//binding	GO:0008152//metabolic process;GO:0006950//response to stress	gi|350537823|ref|NP_001233800.1|/1.71387e-77/phospholipid hydroperoxide glutathione peroxidase [Solanum lycopersicum]
Unigene13917_S2_3	-1.40165	-1.14014	-1.52161	-	GO:0009536//plastid	-	GO:0009890//negative regulation of biosynthetic process	gi|462405486|gb|EMJ10950.1|/2.01646e-29/hypothetical protein PRUPE_ppa013090mg [Prunus persica]
Unigene27213_S2_3	-1.39147	-1.11235	-1.60441	-	GO:0043231//intracellular membrane-bounded organelle	-	-	gi|194466185|gb|ACF74323.1|/3.80153e-48/unknown [Arachis hypogaea]
CL3555.Contig1_S2_3	-1.25173	-1.32131	-1.36425	K10256|1|0.0|640|rcu:RCOM_0503360|omega-6 fatty acid desaturase (delta-12 desaturase) [EC:1.14.19.-]	-	GO:0016705//oxidoreductase activity, acting on paired donors, with incorporation or reduction of molecular oxygen;GO:0016628//oxidoreductase activity, acting on the CH-CH group of donors, NAD or NADP as acceptor	GO:0044238//primary metabolic process	gi|18418651|gb|AAL68982.1|AF251843_1/0/delta-12 oleate desaturase [Helianthus annuus]
Unigene13486_S2_1	-1.24737	-1.31844	-1.37462	-	-	-	-	gi|13277220|emb|CAC34409.1|/7.32342e-75/ZF-HD homeobox protein [Flaveria bidentis]
CL286.Contig1_S2_1	-1.34275	-1.35493	-1.45552	K04733|1|3e-34|143|aly:ARALYDRAFT_916421|interleukin-1 receptor-associated kinase 4 [EC:2.7.11.1];K00924|2|7e-33|138|osa:4333912|[EC:2.7.1.-]	-	-	-	gi|351722801|ref|NP_001238536.1|/4.98496e-38/receptor-like kinase [Glycine max]
Unigene36464_S2_1	-1.36629	-1.32773	-1.41369	K09422|1|1e-41|168|pop:POPTR_1083038|myb proto-oncogene protein, plant	-	-	-	gi|225458725|ref|XP_002285015.1|/1.53652e-44/PREDICTED: transcription factor MYB44-like [Vitis vinifera]
CL6927.Contig2_S2_1	-1.29695	-1.27116	-1.45344	-	-	-	-	gi|222628702|gb|EEE60834.1|/3.7623e-20/hypothetical protein OsJ_14451 [Oryza sativa Japonica Group]
Unigene27754_S2_1	-1.31255	-1.2569	-1.49623	K00284|1|0.0|1385|vvi:100233082|glutamate synthase (ferredoxin) [EC:1.4.7.1]	GO:0043231//intracellular membrane-bounded organelle	GO:0015930//glutamate synthase activity	GO:0006536//glutamate metabolic process	gi|449506044|ref|XP_004162636.1|/0/PREDICTED: ferredoxin-dependent glutamate synthase 1, chloroplastic-like [Cucumis sativus]
Unigene27770_S2_3	-1.37205	-1.23027	-1.41088	K00360|1|2e-16|84.7|ppp:PHYPADRAFT_184973|nitrate reductase (NADH) [EC:1.7.1.1];K13076|4|2e-10|64.3|zma:100279397|delta8-fatty-acid desaturase [EC:1.14.19.4]	GO:0031090//organelle membrane;GO:0031224//intrinsic to membrane;GO:0009534//chloroplast thylakoid	GO:0005506//iron ion binding	GO:0051234//establishment of localization;GO:0006091//generation of precursor metabolites and energy	gi|76781152|gb|ABA54491.1|/7.72397e-39/cytochrome b5 type 28 [Crepis alpina]
Unigene27474_S2_1	-1.32163	-1.23668	-1.3623	K08910|1|1e-127|454|rcu:RCOM_1471590|light-harvesting complex I chlorophyll a/b binding protein 4	GO:0009521;GO:0031224//intrinsic to membrane;GO:0009534//chloroplast thylakoid	GO:0046906//tetrapyrrole binding;GO:0043169//cation binding	GO:0006464//cellular protein modification process;GO:0006091//generation of precursor metabolites and energy	gi|460380541|ref|XP_004236014.1|/1.58597e-127/PREDICTED: chlorophyll a-b binding protein P4, chloroplastic-like [Solanum lycopersicum]
Unigene74101_S2_1	-1.33393	-1.24948	-1.39055	K13207|1|3e-36|152|pop:POPTR_799273|CUG-BP- and ETR3-like factor	-	GO:0005488//binding	GO:0007275//multicellular organismal development	gi|359477208|ref|XP_002279515.2|/8.64965e-146/PREDICTED: flowering time control protein FCA [Vitis vinifera]
CL12633.Contig2_S2_3	-1.39484	-1.12711	-1.34149	K01179|1|3e-162|570|vvi:100260645|endoglucanase [EC:3.2.1.4]	GO:0044464//cell part	GO:0004553//hydrolase activity, hydrolyzing O-glycosyl compounds	GO:0044238//primary metabolic process	gi|225437426|ref|XP_002271736.1|/0/PREDICTED: endoglucanase 17 [Vitis vinifera]
CL8060.Contig3_S2_1	-1.37813	-1.16248	-1.31715	-	-	-	-	gi|460407715|ref|XP_004249296.1|/3.74442e-136/PREDICTED: F-box/kelch-repeat protein At2g44130-like isoform 1 [Solanum lycopersicum]
Unigene27496_S2_1	-1.35775	-1.12463	-1.40905	K15191|1|4e-84|310|vvi:100250312|La-related protein 7	-	GO:0005488//binding	-	gi|460374636|ref|XP_004233116.1|/8.16093e-86/PREDICTED: uncharacterized protein LOC101245912 [Solanum lycopersicum]
Unigene13652_S2_3	-1.27879	-1.01037	-1.37887	-	-	-	-	gi|460368065|ref|XP_004229890.1|/1.82752e-54/PREDICTED: uncharacterized protein LOC101249582 [Solanum lycopersicum]
Unigene27461_S2_1	-1.24394	-1.15263	-1.3399	K14272|1|0.0|864|vvi:100261274|glutamate--glyoxylate aminotransferase [EC:2.6.1.4 2.6.1.2 2.6.1.44 2.6.1.-]	GO:0005618//cell wall;GO:0009532//plastid stroma;GO:0042579//microbody;GO:0005576//extracellular region	GO:0016755;GO:0047635;GO:0016846//carbon-sulfur lyase activity;GO:0048037//cofactor binding	GO:0006749//glutathione metabolic process;GO:0008652//cellular amino acid biosynthetic process;GO:0043094;GO:0006950//response to stress	gi|449478602|ref|XP_004155366.1|/0/PREDICTED: LOW QUALITY PROTEIN: glutamate--glyoxylate aminotransferase 2-like [Cucumis sativus]
Unigene62986_S2_1	-1.27285	-1.09394	-1.36195	K00666|1|6e-53|205|sbi:SORBI_10g012080|fatty-acyl-CoA synthase [EC:6.2.1.-];K01904|2|2e-14|77.8|mtr:MTR_5g007640|4-coumarate--CoA ligase [EC:6.2.1.12]	-	GO:0016405//CoA-ligase activity	-	gi|359476911|ref|XP_003631909.1|/6.50374e-78/PREDICTED: LOW QUALITY PROTEIN: medium-chain-fatty-acid--CoA ligase-like [Vitis vinifera]
Unigene5854_S2_1	-1.41498	-1.06458	-1.27707	K06636|1|7e-14|77.0|ppp:PHYPADRAFT_79481|structural maintenance of chromosome 1	-	-	-	gi|460397458|ref|XP_004244284.1|/7.48612e-122/PREDICTED: uncharacterized protein LOC101246157 [Solanum lycopersicum]
Unigene73852_S2_1	-1.322	-1.03049	-1.25075	K13065|1|4e-12|70.1|rcu:RCOM_1442250|shikimate O-hydroxycinnamoyltransferase [EC:2.3.1.133]	-	-	-	gi|268326824|emb|CAT00083.1|/8.85477e-56/hydroxycinnamoyl-CoA shikimate/quinate hydroxycinnamoyl transferase [Coffea arabica]
CL3966.Contig1_S2_1	-1.26332	-1.33439	-1.20513	-	GO:0016020//membrane	-	-	gi|255572818|ref|XP_002527341.1|/1.19221e-140/zinc binding dehydrogenase, putative [Ricinus communis]
CL4751.Contig3_S2_3	-1.21817	-1.32071	-1.20648	K00855|1|0.0|717|pop:POPTR_712554|phosphoribulokinase [EC:2.7.1.19]	GO:0009536//plastid	GO:0016301//kinase activity;GO:0032559	GO:0015977//carbon fixation;GO:0006796//phosphate-containing compound metabolic process;GO:0044238//primary metabolic process	gi|224071429|ref|XP_002303455.1|/0/predicted protein [Populus trichocarpa]
CL4163.Contig2_S2_3	-1.32302	-1.30294	-1.2408	K04802|1|2e-114|410|gmx:548079|proliferating cell nuclear antigen	GO:0043234//protein complex;GO:0043231//intracellular membrane-bounded organelle	GO:0003676//nucleic acid binding;GO:0030234//enzyme regulator activity	GO:0006260//DNA replication	gi|129690|sp|Q00265.1|PCNA2_DAUCA/6.42541e-118/RecName: Full=Proliferating cell nuclear antigen large form; Short=PCNA; AltName: Full=Cyclin
Unigene14141_S2_1	-1.27349	-1.28566	-1.24289	-	-	-	-	gi|37782793|gb|AAP42970.1|/9.79563e-19/RGC2 resistance protein 5A [Lactuca serriola]
CL6828.Contig2_S2_3	-1.20234	-1.25032	-1.12107	K13508|1|0.0|752|mtr:MTR_8g030620|glycerol-3-phosphate acyltransferase [EC:2.3.1.15]	GO:0043231//intracellular membrane-bounded organelle	GO:0016411//acylglycerol O-acyltransferase activity	GO:0006633//fatty acid biosynthetic process	gi|156628058|gb|ABU88982.1|/0/phospholipid/glycerol acyltransferase [Helianthus annuus]
CL3975.Contig2_S2_3	-1.22291	-1.24471	-1.23901	K15397|1|0.0|886|rcu:RCOM_0708020|3-ketoacyl-CoA synthase [EC:2.3.1.-]	GO:0043231//intracellular membrane-bounded organelle	GO:0016747//transferase activity, transferring acyl groups other than amino-acyl groups	GO:0009314//response to radiation;GO:0008544//epidermis development;GO:0006950//response to stress;GO:0006631//fatty acid metabolic process	gi|18447765|gb|AAL67993.1|/0/fiddlehead-like protein [Gossypium hirsutum]
CL9546.Contig1_S2_1	-1.24128	-1.2477	-1.19386	K15283|1|9e-178|621|vvi:100257292|solute carrier family 35, member E1	GO:0009941//chloroplast envelope;GO:0031224//intrinsic to membrane	GO:0005342//organic acid transmembrane transporter activity;GO:0015145//monosaccharide transmembrane transporter activity	GO:0015717//triose phosphate transport;GO:0009642//response to light intensity;GO:0015711//organic anion transport	gi|1352198|sp|P49131.1|TPT_FLAPR/0/RecName: Full=Triose phosphate/phosphate translocator, chloroplastic; Short=cTPT; Flags: Precursor
CL3801.Contig1_S2_1	-1.20783	-1.16248	-1.20468	-	GO:0043231//intracellular membrane-bounded organelle	-	-	gi|462414927|gb|EMJ19664.1|/1.06501e-32/hypothetical protein PRUPE_ppa011919mg [Prunus persica]
Unigene28530_S2_1	-1.22089	-1.16837	-1.19202	K02693|1|7e-27|119|mtr:MTR_7g099390|photosystem I subunit IV	GO:0009534//chloroplast thylakoid;GO:0009522//photosystem I	-	GO:0044237//cellular metabolic process	gi|131178|sp|P12354.1|PSAE_SPIOL/4.39931e-27/RecName: Full=Photosystem I reaction center subunit IV, chloroplastic; Short=PSI-E; Flags: Precursor
Unigene6342_S2_1	-1.18449	-1.16479	-1.23139	-	GO:0044464//cell part	-	-	gi|224119466|ref|XP_002318079.1|/7.96905e-54/predicted protein [Populus trichocarpa]
Unigene28450_S2_1	-1.23182	-1.18756	-1.26656	-	-	-	-	-
CL2127.Contig1_S2_1	-1.14562	-1.45485	-1.28579	-	-	-	-	-
CL605.Contig6_S2_1	-1.11125	-1.27468	-1.31122	-	-	-	-	-
CL174.Contig1_S2_1	-1.18848	-1.31504	-1.31062	K02433|1|4e-14|78.2|cme:CMM318C|aspartyl-tRNA(Asn)/glutamyl-tRNA (Gln) amidotransferase subunit A [EC:6.3.5.6 6.3.5.7]	GO:0044424//intracellular part	GO:0016811//hydrolase activity, acting on carbon-nitrogen (but not peptide) bonds, in linear amides	GO:0009683	gi|359487733|ref|XP_002284823.2|/4.47487e-160/PREDICTED: amidase 1-like [Vitis vinifera]
Unigene340_S2_3	-1.17388	-1.31366	-1.32367	K07466|1|0.0|822|rcu:RCOM_1469680|replication factor A1	GO:0043231//intracellular membrane-bounded organelle	GO:0003676//nucleic acid binding	GO:0006259//DNA metabolic process;GO:0009411//response to UV	gi|460380621|ref|XP_004236053.1|/0/PREDICTED: replication protein A 70 kDa DNA-binding subunit-like [Solanum lycopersicum]
CL6075.Contig1_S2_1	-1.15011	-1.36556	-1.25367	K09872|1|1e-33|139|osa:4331194|aquaporin PIP	GO:0044464//cell part	-	GO:0051234//establishment of localization	gi|470142145|ref|XP_004306776.1|/2.13175e-32/PREDICTED: probable aquaporin PIP1-4-like [Fragaria vesca subsp. vesca]
Unigene27751_S2_1	-1.1221	-1.33901	-1.26161	-	-	-	-	gi|462395334|gb|EMJ01133.1|/5.43804e-111/hypothetical protein PRUPE_ppa007053mg [Prunus persica]
Unigene71545_S2_1	-1.08526	-1.31244	-1.2503	-	-	-	-	-
CL8946.Contig2_S2_1	-1.0537	-1.3051	-1.03052	K00688|1|0.0|1450|vvi:100257811|starch phosphorylase [EC:2.4.1.1]	GO:0009536//plastid	GO:0016758//transferase activity, transferring hexosyl groups;GO:0048037//cofactor binding;GO:0005515//protein binding	GO:0044238//primary metabolic process	gi|462422428|gb|EMJ26691.1|/0/hypothetical protein PRUPE_ppa000958mg [Prunus persica]
Unigene36662_S2_1	-1.0215	-1.20446	-1.03043	-	-	-	-	gi|224120282|ref|XP_002318291.1|/4.14371e-39/predicted protein [Populus trichocarpa]
Unigene85282_S2_3	-1.09253	-1.31866	-1.12929	-	-	GO:0046914//transition metal ion binding	-	gi|363807078|ref|NP_001242587.1|/2.92073e-51/uncharacterized protein LOC100777135 [Glycine max]
CL241.Contig5_S2_1	-1.14055	-1.05378	-1.03721	K11252|1|1e-43|174|mtr:MTR_4g071180|histone H2B	-	-	-	gi|470116874|ref|XP_004294598.1|/1.29296e-42/PREDICTED: probable histone H2B.1-like isoform 2 [Fragaria vesca subsp. vesca]
Unigene13897_S2_1	-1.14071	-1.00824	-1.12794	K14006|1|4e-22|100|rcu:RCOM_1648230|protein transport protein SEC23	GO:0012507//ER to Golgi transport vesicle membrane	GO:0046914//transition metal ion binding	GO:0048193//Golgi vesicle transport;GO:0015031//protein transport	gi|462418892|gb|EMJ23155.1|/7.67708e-22/hypothetical protein PRUPE_ppa001742mg [Prunus persica]
Unigene226_S2_1	-1.13054	-1.07154	-1.11249	K13448|1|6e-09|58.2|ath:AT4G14640|calcium-binding protein CML;K02183|3|1e-08|57.0|osa:4334072|calmodulin	-	GO:0046872//metal ion binding	-	gi|224122942|ref|XP_002330402.1|/4.97658e-45/predicted protein [Populus trichocarpa]
CL8133.Contig2_S2_1	-1.04801	-1.08805	-1.02591	-	-	-	GO:0032973//amino acid export	gi|462422866|gb|EMJ27129.1|/5.48339e-24/hypothetical protein PRUPE_ppa012155mg [Prunus persica]
Unigene14263_S2_1	-1.03783	-1.07935	-1.02699	-	GO:0009526//plastid envelope;GO:0009532//plastid stroma	GO:0033764//steroid dehydrogenase activity, acting on the CH-OH group of donors, NAD or NADP as acceptor	GO:0008202//steroid metabolic process	gi|460365997|ref|XP_004228880.1|/8.04737e-95/PREDICTED: uncharacterized protein At2g37660, chloroplastic-like [Solanum lycopersicum]
CL10082.Contig2_S2_1	-1.05057	-1.01358	-1.02779	K13123|1|0.0|818|rcu:RCOM_1618490|G patch domain-containing protein 1	GO:0043231//intracellular membrane-bounded organelle	GO:0005488//binding	GO:0009888//tissue development;GO:0009755//hormone-mediated signaling pathway;GO:0060918//auxin transport	gi|255541870|ref|XP_002511999.1|/0/RNA binding protein, putative [Ricinus communis]
Unigene71710_S2_1	-1.03205	-1.01001	-1.06523	-	-	-	-	-
Unigene13877_S2_1	-1.02725	-1.09832	-1.12733	K10418|1|4e-15|80.1|cme:CMT356C|dynein light chain LC8-type	GO:0015630//microtubule cytoskeleton	-	GO:0009987//cellular process	gi|460412360|ref|XP_004251569.1|/1.08485e-47/PREDICTED: uncharacterized protein LOC101264095 [Solanum lycopersicum]
CL7343.Contig2_S2_1	-1.1415	-1.19266	-1.15042	K14432|1|4e-06|50.8|mtr:MTR_7g104480|ABA responsive element binding factor;K09060|2|5e-06|50.4|vvi:100248302|plant G-box-binding factor	-	GO:0005488//binding	-	gi|225448679|ref|XP_002280180.1|/1.39718e-94/PREDICTED: transcription factor RF2b [Vitis vinifera]
Unigene36439_S2_1	-1.10357	-1.2016	-1.11249	-	-	-	-	gi|296082100|emb|CBI21105.3|/5.61531e-63/unnamed protein product [Vitis vinifera]
CL3627.Contig1_S2_1	-1.11732	-1.16268	-1.20966	K14006|1|0.0|1053|vvi:100262252|protein transport protein SEC23	GO:0012507//ER to Golgi transport vesicle membrane	GO:0046914//transition metal ion binding	GO:0048193//Golgi vesicle transport;GO:0015031//protein transport	gi|359478005|ref|XP_002268633.2|/0/PREDICTED: protein transport protein SEC23-like [Vitis vinifera]
Unigene86045_S2_3	-1.07315	-1.21133	-1.20761	K00558|1|0.0|971|vvi:100258788|DNA (cytosine-5-)-methyltransferase [EC:2.1.1.37]	GO:0043229//intracellular organelle	GO:0005488//binding;GO:0008168//methyltransferase activity	GO:0006306//DNA methylation	gi|359478779|ref|XP_002283355.2|/0/PREDICTED: DNA (cytosine-5)-methyltransferase CMT3-like [Vitis vinifera]
CL8811.Contig1_S2_1	-1.00444	-1.18897	-1.19394	-	-	-	GO:0000904//cell morphogenesis involved in differentiation	gi|255553969|ref|XP_002518025.1|/3.68007e-16/Gibberellin receptor GID1, putative [Ricinus communis]
Unigene74330_S2_1	-1.02865	-1.12077	-1.23921	-	-	-	-	-
Unigene26835_S2_3	-1.06589	-1.04275	-1.23651	K02638|1|3e-42|169|vvi:100248911|plastocyanin	GO:0009534//chloroplast thylakoid	GO:0046914//transition metal ion binding	GO:0051234//establishment of localization;GO:0006091//generation of precursor metabolites and energy	gi|130270|sp|P00290.1|PLAS_LACSA/6.0433e-42/RecName: Full=Plastocyanin
Unigene27305_S2_3	-1.13244	-1.06113	-1.2105	K02694|1|1e-73|275|rcu:RCOM_1426230|photosystem I subunit III	GO:0009526//plastid envelope;GO:0009570//chloroplast stroma;GO:0009534//chloroplast thylakoid;GO:0009522//photosystem I	-	GO:0044237//cellular metabolic process	gi|1172664|sp|P46486.1|PSAF_FLATR/1.09791e-92/RecName: Full=Photosystem I reaction center subunit III, chloroplastic; AltName: Full=Light-harvesting complex I 17 kDa protein; AltName: Full=PSI-F; Flags: Precursor
Unigene27987_S2_1	-1.11402	-1.10674	-1.24709	-	-	-	-	gi|470102335|ref|XP_004287610.1|/2.48276e-08/PREDICTED: uncharacterized protein LOC101312960 [Fragaria vesca subsp. vesca]
Unigene13546_S2_3	-1.14928	-1.09338	-1.36244	K15397|1|0.0|848|pop:POPTR_566626|3-ketoacyl-CoA synthase [EC:2.3.1.-]	GO:0043231//intracellular membrane-bounded organelle	GO:0016747//transferase activity, transferring acyl groups other than amino-acyl groups	GO:0009314//response to radiation;GO:0006633//fatty acid biosynthetic process;GO:0000902//cell morphogenesis;GO:0007275//multicellular organismal development;GO:0006950//response to stress	gi|224111690|ref|XP_002315942.1|/0/predicted protein [Populus trichocarpa]
Unigene28175_S2_1	-1.16502	-1.07395	-1.32258	K00615|1|0.0|1207|rcu:RCOM_1611360|transketolase [EC:2.2.1.1]	GO:0009526//plastid envelope;GO:0009532//plastid stroma;GO:0009534//chloroplast thylakoid	GO:0043169//cation binding;GO:0016744	GO:0006970//response to osmotic stress;GO:0010038//response to metal ion	gi|470142472|ref|XP_004306931.1|/0/PREDICTED: transketolase, chloroplastic-like [Fragaria vesca subsp. vesca]
Unigene27954_S2_1	-1.0529	-1.1597	-1.34788	K13420|1|7e-23|107|pop:POPTR_1075175|LRR receptor-like serine/threonine-protein kinase FLS2 [EC:2.7.11.1]	-	-	-	gi|460406616|ref|XP_004248758.1|/8.4732e-116/PREDICTED: uncharacterized protein At4g06744-like [Solanum lycopersicum]
Unigene13791_S2_1	-1.09699	-1.07679	-1.36307	-	GO:0009528//plastid inner membrane	-	-	gi|449432022|ref|XP_004133799.1|/9.06787e-89/PREDICTED: uncharacterized protein LOC101206421 [Cucumis sativus]
Unigene92869_S2_3	-1.05684	-1.08822	-1.32995	K01188|1|5e-167|585|rcu:RCOM_1769070|beta-glucosidase [EC:3.2.1.21]	-	GO:0004553//hydrolase activity, hydrolyzing O-glycosyl compounds	GO:0008152//metabolic process	gi|32400332|dbj|BAC78656.1|/0/beta-primeverosidase [Camellia sinensis]
CL1015.Contig9_S2_3	-1.28898	-1.00794	-1.1319	K06689|1|2e-43|171|gmx:100802703|ubiquitin-conjugating enzyme E2 D/E [EC:6.3.2.19]	GO:0043231//intracellular membrane-bounded organelle;GO:0016020//membrane	GO:0019787//small conjugating protein ligase activity;GO:0032559	GO:0019941//modification-dependent protein catabolic process;GO:0032446//protein modification by small protein conjugation	gi|350535192|ref|NP_001234437.1|/1.3145e-42/ubiquitin conjugating enzyme E2 [Solanum lycopersicum]
CL2705.Contig1_S2_3	-1.32765	-1.01405	-1.08023	-	GO:0000228//nuclear chromosome	-	GO:0007127//meiosis I	gi|225425426|ref|XP_002271582.1|/0/PREDICTED: uncharacterized protein LOC100267642 [Vitis vinifera]
CL4098.Contig1_S2_1	-1.32627	-1.04941	-1.09418	-	-	-	-	gi|460401966|ref|XP_004246486.1|/6.63439e-34/PREDICTED: uncharacterized protein LOC101246370 [Solanum lycopersicum]
Unigene84596_S2_3	-1.37202	-1.05189	-1.06376	K10802|1|9e-22|102|vvi:100257544|high mobility group protein B1	GO:0043231//intracellular membrane-bounded organelle	GO:0003676//nucleic acid binding	-	gi|449464956|ref|XP_004150195.1|/5.24642e-45/PREDICTED: high mobility group B protein 7-like [Cucumis sativus]
Unigene68931_S2_3	-1.40306	-1.01149	-1.09711	-	-	GO:0046872//metal ion binding	-	gi|225434974|ref|XP_002283965.1|/8.3238e-54/PREDICTED: putative E3 ubiquitin-protein ligase XBAT31 isoform 1 [Vitis vinifera]
Unigene28029_S2_1	-1.33865	-1.09832	-1.15739	-	GO:0043231//intracellular membrane-bounded organelle	-	-	gi|460406563|ref|XP_004248732.1|/3.48219e-124/PREDICTED: protein TIC 62, chloroplastic-like [Solanum lycopersicum]
Unigene13956_S2_3	-1.36478	-1.09627	-1.03413	-	-	-	-	gi|470127950|ref|XP_004299920.1|/5.1852e-84/PREDICTED: uncharacterized protein LOC101305177 [Fragaria vesca subsp. vesca]
Unigene74451_S2_1	-1.31874	-1.11772	-1.03322	-	GO:0031224//intrinsic to membrane	-	GO:0006810//transport;GO:0050801//ion homeostasis	gi|359490578|ref|XP_002275623.2|/0/PREDICTED: S-type anion channel SLAH3-like [Vitis vinifera]
CL4787.Contig1_S2_3	-1.21354	-1.08791	-1.08349	K10808|1|2e-172|603|rcu:RCOM_1677000|ribonucleoside-diphosphate reductase subunit M2 [EC:1.17.4.1]	GO:0044424//intracellular part	GO:0046872//metal ion binding;GO:0016728	GO:0006259//DNA metabolic process;GO:0032501//multicellular organismal process;GO:0007049//cell cycle;GO:0008219//cell death;GO:0009132//nucleoside diphosphate metabolic process	gi|255536887|ref|XP_002509510.1|/3.08401e-171/ribonucleoside-diphosphate reductase small chain, putative [Ricinus communis]
CL9656.Contig2_S2_3	-1.24031	-1.10234	-1.08795	K07019|1|6e-136|482|gmx:100809859|	GO:0043231//intracellular membrane-bounded organelle	GO:0016787//hydrolase activity	GO:0003006//developmental process involved in reproduction	gi|462404911|gb|EMJ10375.1|/6.31807e-138/hypothetical protein PRUPE_ppa006282mg [Prunus persica]
Unigene43298_S2_1	-1.26332	-1.10221	-1.0597	K03320|1|6e-88|321|ath:AT1G64780|ammonium transporter, Amt family	GO:0031224//intrinsic to membrane	GO:0015101//organic cation transmembrane transporter activity	GO:0015837//amine transport;GO:0015696//ammonium transport;GO:0051707//response to other organism	gi|449516846|ref|XP_004165457.1|/1.95736e-88/PREDICTED: LOW QUALITY PROTEIN: ammonium transporter 1 member 2-like [Cucumis sativus]
Unigene27425_S2_1	-1.2635	-1.18279	-1.06134	K00891|1|1e-77|288|vvi:100266919|shikimate kinase [EC:2.7.1.71]	GO:0009532//plastid stroma	GO:0005488//binding;GO:0016301//kinase activity	GO:0009668;GO:0044237//cellular metabolic process	gi|462411901|gb|EMJ16950.1|/2.40816e-77/hypothetical protein PRUPE_ppa009329mg [Prunus persica]
Unigene73863_S2_1	-1.30365	-1.18627	-1.11825	K14493|1|2e-56|217|ppp:PHYPADRAFT_118478|gibberellin receptor GID1 [EC:3.-.-.-]	-	-	GO:0000904//cell morphogenesis involved in differentiation	gi|460406433|ref|XP_004248669.1|/1.22021e-80/PREDICTED: probable carboxylesterase 18-like [Solanum lycopersicum]
Unigene74438_S2_1	-1.28186	-1.16757	-1.09524	-	-	-	-	gi|297739745|emb|CBI29927.3|/2.94066e-61/unnamed protein product [Vitis vinifera]
CL2103.Contig4_S2_1	-1.18572	-1.65184	-1.18371	-	-	-	-	-
CL2463.Contig1_S2_1	-1.24259	-1.50128	-1.21675	K01179|1|6e-106|382|vvi:100260645|endoglucanase [EC:3.2.1.4]	GO:0044464//cell part	GO:0016798//hydrolase activity, acting on glycosyl bonds;GO:0005488//binding	GO:0044238//primary metabolic process	gi|16903353|gb|AAL30454.1|AF362949_1/0/endo-beta-1,4-glucanase precursor [Nicotiana tabacum]
CL12268.Contig1_S2_3	-1.35536	-1.57749	-1.21989	K00514|1|3e-22|104|rcu:RCOM_1428040|zeta-carotene desaturase [EC:1.3.5.6];K01206|2|3e-17|88.2|ath:AT1G67830|alpha-L-fucosidase [EC:3.2.1.51]	-	GO:0016787//hydrolase activity	-	gi|224077024|ref|XP_002305097.1|/2.35161e-113/predicted protein [Populus trichocarpa]
Unigene1020_S2_1	-1.30457	-1.52286	-1.17013	K00224|1|3e-99|360|aly:ARALYDRAFT_658933|[EC:1.3.1.-];K13081|5|5e-54|209|vvi:100233112|leucoanthocyanidin reductase [EC:1.17.1.3]	-	GO:0016628//oxidoreductase activity, acting on the CH-CH group of donors, NAD or NADP as acceptor	GO:0008152//metabolic process	gi|224074410|ref|XP_002304366.1|/1.8259e-119/phenylcoumaran benzylic ether reductase -like protein [Populus trichocarpa]
Unigene25630_S2_3	-1.31238	-1.55337	-1.1693	-	-	-	-	gi|115458794|ref|NP_001052997.1|/4.18269e-20/Os04g0461600 [Oryza sativa Japonica Group]
CL204.Contig1_S2_1	-1.34726	-1.61097	-1.09315	K14521|1|5e-60|230|vcn:VOLCADRAFT_98273|N-acetyltransferase 10 [EC:2.3.1.-];K00064|2|5e-14|77.4|smo:SELMODRAFT_124085|D-threo-aldose 1-dehydrogenase [EC:1.1.1.122];K15303|3|5e-14|77.4|zma:100274478|aflatoxin B1 aldehyde reductase	GO:0009526//plastid envelope;GO:0009532//plastid stroma	GO:0004033//aldo-keto reductase (NADP) activity	GO:0008152//metabolic process	gi|255585554|ref|XP_002533467.1|/6.86779e-173/oxidoreductase, putative [Ricinus communis]
Unigene63275_S2_1	-1.35093	-1.6335	-1.14122	K13065|1|2e-19|95.5|zma:100279386|shikimate O-hydroxycinnamoyltransferase [EC:2.3.1.133]	-	-	-	gi|225451306|ref|XP_002273086.1|/1.47159e-114/PREDICTED: hydroxycinnamoyl-Coenzyme A shikimate/quinate hydroxycinnamoyltransferase [Vitis vinifera]
CL1025.Contig1_S2_1	-1.12435	-1.47643	-1.02272	K10256|1|1e-91|333|vvi:100252129|omega-6 fatty acid desaturase (delta-12 desaturase) [EC:1.14.19.-]	-	-	-	gi|442614250|gb|AGC65505.1|/2.10857e-126/FAD2-8 protein [Carthamus tinctorius]
Unigene27815_S2_3	-1.16541	-1.5212	-1.0705	K00827|1|0.0|679|vvi:100258727|alanine-glyoxylate transaminase / (R)-3-amino-2-methylpropionate-pyruvate transaminase [EC:2.6.1.44 2.6.1.40]	-	GO:0048037//cofactor binding;GO:0008483//transaminase activity	-	gi|225434396|ref|XP_002270785.1|/0/PREDICTED: alanine--glyoxylate aminotransferase 2 homolog 2, mitochondrial-like [Vitis vinifera]
Unigene27823_S2_3	-1.20682	-1.54623	-1.06311	K00430|1|2e-162|570|vvi:100241814|peroxidase [EC:1.11.1.7]	-	GO:0005506//iron ion binding;GO:0003824//catalytic activity;GO:0016209//antioxidant activity	GO:0008152//metabolic process;GO:0006950//response to stress	gi|225444515|ref|XP_002274769.1|/2.95707e-161/PREDICTED: peroxidase 42 isoform 1 [Vitis vinifera]
Unigene74294_S2_1	-1.08244	-1.52387	-1.14686	-	-	-	-	gi|460411155|ref|XP_004250980.1|/3.12963e-36/PREDICTED: uncharacterized protein LOC101261779 isoform 1 [Solanum lycopersicum]
CL2316.Contig2_S2_1	-1.20602	-1.30811	-1.01465	-	-	-	-	gi|460388286|ref|XP_004239799.1|/1.95057e-08/PREDICTED: uncharacterized protein LOC101266941 [Solanum lycopersicum]
Unigene75534_S2_1	-1.30053	-1.26468	-1.00989	K00688|1|0.0|684|vvi:100245621|starch phosphorylase [EC:2.4.1.1]	GO:0009532//plastid stroma	GO:0005515//protein binding;GO:0048037//cofactor binding;GO:0016758//transferase activity, transferring hexosyl groups	GO:0009628//response to abiotic stimulus;GO:0006950//response to stress;GO:0044238//primary metabolic process	gi|130172|sp|P27598.1|PHSL_IPOBA/0/RecName: Full=Alpha-1,4 glucan phosphorylase L isozyme, chloroplastic/amyloplastic; AltName: Full=Starch phosphorylase L; Flags: Precursor
CL1169.Contig1_S2_1	-1.33144	-1.49561	-1.06735	K07253|1|5e-21|99.0|ppp:PHYPADRAFT_166244|phenylpyruvate tautomerase [EC:5.3.2.1];K15923|2|9e-20|94.7|mtr:MTR_4g127370|alpha-L-fucosidase 2 [EC:3.2.1.51]	-	-	-	gi|388494186|gb|AFK35159.1|/7.83992e-40/unknown [Lotus japonicus]
Unigene5933_S2_1	-1.35041	-1.4525	-1.10657	-	-	-	-	gi|470132528|ref|XP_004302132.1|/3.01769e-21/PREDICTED: F-box protein At2g02240-like [Fragaria vesca subsp. vesca]
Unigene13909_S2_1	-1.20783	-1.43417	-1.13102	K00020|1|1e-28|125|ppp:PHYPADRAFT_205200|3-hydroxyisobutyrate dehydrogenase [EC:1.1.1.31];K00120|4|1e-24|112|ath:AT1G18270|[EC:1.1.-.-]	-	GO:0016616//oxidoreductase activity, acting on the CH-OH group of donors, NAD or NADP as acceptor;GO:0048037//cofactor binding	GO:0006007//glucose catabolic process	gi|357520839|ref|XP_003630708.1|/9.6925e-123/Oxidoreductase, putative [Medicago truncatula]
CL6075.Contig5_S2_1	-1.27488	-1.38902	-1.18145	K09872|1|8e-105|378|aly:ARALYDRAFT_912203|aquaporin PIP	GO:0031224//intrinsic to membrane	-	GO:0006810//transport	gi|170791079|gb|ACB38232.1|/2.26383e-113/aquaporin [Gerbera hybrid cultivar]
Unigene13500_S2_3	-1.28106	-1.40843	-1.13936	-	GO:0031224//intrinsic to membrane	-	-	gi|462409741|gb|EMJ15075.1|/6.10185e-164/hypothetical protein PRUPE_ppa006814mg [Prunus persica]
Unigene69310_S2_3	-1.24419	-1.41382	-1.13555	K00700|1|0.0|1244|vvi:100257371|1,4-alpha-glucan branching enzyme [EC:2.4.1.18]	-	GO:0016798//hydrolase activity, acting on glycosyl bonds;GO:0016758//transferase activity, transferring hexosyl groups;GO:0043167//ion binding	GO:0044238//primary metabolic process	gi|359492950|ref|XP_002284841.2|/0/PREDICTED: 1,4-alpha-glucan-branching enzyme-like [Vitis vinifera]
Unigene27329_S2_3	-1.30736	-1.36378	-1.12364	K13422|1|1e-08|58.9|pop:POPTR_676550|transcription factor MYC2	-	-	-	gi|462407532|gb|EMJ12866.1|/4.17605e-77/hypothetical protein PRUPE_ppa009077mg [Prunus persica]
Unigene13801_S2_1	-1.28136	-1.39306	-1.10265	-	GO:0009536//plastid	-	-	gi|470110433|ref|XP_004291488.1|/2.5199e-82/PREDICTED: uncharacterized protein LOC101296061 [Fragaria vesca subsp. vesca]
Unigene84998_S2_3	-1.31474	-1.40817	-1.09811	K00517|1|0.0|803|vvi:100246851|[EC:1.14.-.-]	GO:0044464//cell part	GO:0016712//oxidoreductase activity, acting on paired donors, with incorporation or reduction of molecular oxygen, reduced flavin or flavoprotein as one donor, and incorporation of one atom of oxygen;GO:0005506//iron ion binding	GO:0008152//metabolic process	gi|225444349|ref|XP_002265911.1|/0/PREDICTED: cytochrome P450 77A3 [Vitis vinifera]
Unigene28067_S2_1	-1.35216	-1.36631	-1.14826	-	-	-	-	gi|225445424|ref|XP_002285038.1|/1.43215e-81/PREDICTED: uncharacterized protein LOC100247481 [Vitis vinifera]
Unigene5901_S2_3	-1.34275	-1.29834	-1.12929	-	-	-	-	-
CL11048.Contig1_S2_3	-1.3554	-1.21866	-1.07113	-	-	-	-	gi|470107714|ref|XP_004290187.1|/2.97972e-158/PREDICTED: uncharacterized protein LOC101312787 [Fragaria vesca subsp. vesca]
CL4595.Contig1_S2_1	-1.36829	-1.21696	-1.09711	K01915|1|9e-178|621|ath:AT5G37600|glutamine synthetase [EC:6.3.1.2]	GO:0005840//ribosome;GO:0030312//external encapsulating structure;GO:0016020//membrane	GO:0046914//transition metal ion binding;GO:0016211;GO:0032559	GO:0071941;GO:0006541//glutamine metabolic process;GO:0042126//nitrate metabolic process	gi|93280042|gb|ABF06665.1|/3.54975e-178/glutamine synthetase [Stevia rebaudiana]
Unigene14292_S2_1	-1.44506	-1.23602	-1.09142	K01759|1|3e-84|310|vvi:100244888|lactoylglutathione lyase [EC:4.4.1.5]	-	GO:0016846//carbon-sulfur lyase activity;GO:0043169//cation binding	GO:0050896//response to stimulus	gi|225436504|ref|XP_002276276.1|/3.49756e-83/PREDICTED: lactoylglutathione lyase isoform 1 [Vitis vinifera]
CL12080.Contig1_S2_3	-1.35093	-1.23757	-1.20038	K02639|1|4e-60|229|vvi:100251971|ferredoxin	-	GO:0051536//iron-sulfur cluster binding;GO:0043169//cation binding	GO:0006091//generation of precursor metabolites and energy	gi|68137465|gb|AAY85661.1|/8.57005e-65/heterotrophic ferredoxin 2 [Helianthus annuus]
Unigene13325_S2_1	-1.3673	-1.16437	-1.22422	-	-	-	-	gi|225441339|ref|XP_002276510.1|/4.56245e-32/PREDICTED: polyadenylate-binding protein-interacting protein 2 [Vitis vinifera]
CL286.Contig12_S2_1	-1.51268	-1.25444	-1.1923	K13416|1|1e-08|55.8|rcu:RCOM_1534760|brassinosteroid insensitive 1-associated receptor kinase 1 [EC:2.7.10.1 2.7.11.1];K04733|2|2e-08|55.5|aly:ARALYDRAFT_916421|interleukin-1 receptor-associated kinase 4 [EC:2.7.11.1];K13415|3|2e-08|55.5|sbi:SORBI_03g032990|protein brassinosteroid insensitive 1 [EC:2.7.10.1 2.7.11.1];K13418|4|3e-08|55.1|vvi:100247683|somatic embryogenesis receptor kinase 1 [EC:2.…	-	GO:0005488//binding	-	gi|359488514|ref|XP_003633768.1|/1.04034e-10/PREDICTED: receptor-like protein kinase FERONIA-like [Vitis vinifera]
CL4273.Contig4_S2_3	-1.44459	-1.25007	-1.18793	K00083|1|5e-137|486|pop:POPTR_667694|cinnamyl-alcohol dehydrogenase [EC:1.1.1.195]	-	GO:0016491//oxidoreductase activity;GO:0046914//transition metal ion binding	GO:0008152//metabolic process	gi|75324836|sp|Q6V4H0.1|10HGO_CATRO/6.11137e-144/RecName: Full=8-hydroxygeraniol dehydrogenase; Short=Cr10HGO
Unigene27019_S2_3	-1.44247	-1.20957	-1.20966	K00434|1|4e-107|386|mtr:MTR_4g061140|L-ascorbate peroxidase [EC:1.11.1.11]	GO:0044424//intracellular part	GO:0005506//iron ion binding;GO:0004601//peroxidase activity	GO:0042743//hydrogen peroxide metabolic process;GO:0006950//response to stress	gi|2754860|gb|AAB95222.1|/9.92372e-110/cytosolic ascorbate peroxidase [Fragaria x ananassa]
Unigene27900_S2_3	-1.41255	-1.24582	-1.26215	K10528|1|1e-173|608|pop:POPTR_688325|hydroperoxide lyase [EC:4.1.2.-]	-	GO:0005506//iron ion binding;GO:0003824//catalytic activity	-	gi|470103062|ref|XP_004287964.1|/4.86467e-179/PREDICTED: allene oxide synthase, chloroplastic-like [Fragaria vesca subsp. vesca]
Unigene98300_S2_3	-1.47661	-1.25817	-1.26314	-	-	-	-	gi|224074245|ref|XP_002304318.1|/3.03541e-119/predicted protein [Populus trichocarpa]
CL8610.Contig1_S2_3	-1.39939	-1.50467	-1.28938	K14190|1|5e-57|219|gmx:100806541|GDP-L-galactose phosphorylase [EC:2.7.7.69]	-	-	-	gi|359806406|ref|NP_001240984.1|/6.76647e-56/uncharacterized protein LOC100806541 [Glycine max]
CL191.Contig1_S2_3	-1.36223	-1.44378	-1.27837	K00281|1|0.0|1772|vvi:100266170|glycine dehydrogenase [EC:1.4.4.2]	GO:0043234//protein complex;GO:0009526//plastid envelope;GO:0005576//extracellular region	GO:0016642;GO:0016628//oxidoreductase activity, acting on the CH-CH group of donors, NAD or NADP as acceptor;GO:0048037//cofactor binding	GO:0010038//response to metal ion;GO:0006546//glycine catabolic process	gi|1346116|sp|P49361.1|GCSPA_FLAPR/0/RecName: Full=Glycine dehydrogenase [decarboxylating] A, mitochondrial; AltName: Full=Glycine cleavage system P protein A; AltName: Full=Glycine decarboxylase A; Flags: Precursor
Unigene28529_S2_1	-1.3737	-1.4222	-1.25955	K00218|1|4e-169|592|vvi:100241491|protochlorophyllide reductase [EC:1.3.1.33]	GO:0009526//plastid envelope;GO:0009534//chloroplast thylakoid	GO:0016628//oxidoreductase activity, acting on the CH-CH group of donors, NAD or NADP as acceptor;GO:0016651//oxidoreductase activity, acting on NAD(P)H	GO:0006779//porphyrin-containing compound biosynthetic process	gi|225446944|ref|XP_002264042.1|/8.67053e-169/PREDICTED: protochlorophyllide reductase, chloroplastic isoform 2 [Vitis vinifera]
Unigene14138_S2_1	-1.45665	-1.40907	-1.20254	-	-	-	-	-
Unigene1282_S2_3	-1.42652	-1.32071	-1.31516	-	-	-	-	gi|460379893|ref|XP_004235694.1|/2.22074e-61/PREDICTED: uncharacterized protein LOC101245338 [Solanum lycopersicum]
Unigene27864_S2_1	-1.36399	-1.3357	-1.29272	-	GO:0009534//chloroplast thylakoid	-	GO:0006950//response to stress;GO:0042221//response to chemical stimulus;GO:0009411//response to UV	gi|462408139|gb|EMJ13473.1|/1.85493e-15/hypothetical protein PRUPE_ppa013712mg [Prunus persica]
Unigene5588_S2_1	-1.39902	-1.37493	-1.25267	-	GO:0043231//intracellular membrane-bounded organelle	-	-	gi|225440274|ref|XP_002278905.1|/1.91526e-64/PREDICTED: uncharacterized protein LOC100267181 [Vitis vinifera]
Unigene14188_S2_1	-1.63211	-1.45525	-1.27847	K01840|1|0.0|724|osa:4341038|phosphomannomutase [EC:5.4.2.8]	GO:0009536//plastid	GO:0016868//intramolecular transferase activity, phosphotransferases	GO:0044238//primary metabolic process	gi|255573758|ref|XP_002527800.1|/0/phosphoglucomutase, putative [Ricinus communis]
CL1706.Contig2_S2_3	-1.59757	-1.35548	-1.25857	K12356|1|3e-51|201|pop:POPTR_563103|coniferyl-alcohol glucosyltransferase [EC:2.4.1.111];K08237|4|5e-47|187|ath:AT1G01420|hydroquinone glucosyltransferase [EC:2.4.1.218]	-	GO:0016740//transferase activity	-	gi|462412767|gb|EMJ17816.1|/5.61573e-136/hypothetical protein PRUPE_ppa027121mg [Prunus persica]
Unigene20348_S2_3	-1.61738	-1.28509	-1.2951	-	-	-	-	gi|470108912|ref|XP_004290746.1|/2.37113e-11/PREDICTED: uncharacterized protein LOC101294420 [Fragaria vesca subsp. vesca]
Unigene74450_S2_1	-1.55221	-1.35025	-1.33874	K01859|1|9e-82|301|vvi:100233078|chalcone isomerase [EC:5.5.1.6]	-	GO:0016872//intramolecular lyase activity	GO:0009699//phenylpropanoid biosynthetic process;GO:0006575//cellular modified amino acid metabolic process	gi|166233971|sp|A1E261.1|CFI2_CHRMO/1.55137e-130/RecName: Full=Chalcone--flavonone isomerase 2; Short=Chalcone isomerase 2; AltName: Full=DgCHI2
CL3624.Contig4_S2_3	-1.51268	-1.2718	-1.33519	K15397|1|0.0|749|vvi:100263066|3-ketoacyl-CoA synthase [EC:2.3.1.-]	GO:0044464//cell part	GO:0016747//transferase activity, transferring acyl groups other than amino-acyl groups	GO:0006631//fatty acid metabolic process	gi|183238687|gb|ACC60973.1|/0/beta-ketoacyl-CoA synthase [Helianthus annuus]
Unigene27500_S2_1	-1.49045	-1.21076	-1.31919	K00616|1|1e-155|547|vvi:100257422|transaldolase [EC:2.2.1.2]	GO:0009536//plastid	GO:0046914//transition metal ion binding	GO:0044238//primary metabolic process	gi|359474335|ref|XP_003631434.1|/8.06051e-155/PREDICTED: transaldolase isoform 1 [Vitis vinifera]
Unigene1002_S2_3	-1.50171	-1.27732	-1.4465	-	GO:0016020//membrane	GO:0016899//oxidoreductase activity, acting on the CH-OH group of donors, oxygen as acceptor	GO:0006950//response to stress;GO:0044281//small molecule metabolic process	gi|460404552|ref|XP_004247745.1|/0/PREDICTED: long-chain-alcohol oxidase FAO1-like [Solanum lycopersicum]
Unigene13217_S2_1	-1.49656	-1.30459	-1.39001	K01802|1|3e-71|266|aly:ARALYDRAFT_483467|peptidylprolyl isomerase [EC:5.2.1.8]	GO:0044436;GO:0009534//chloroplast thylakoid	GO:0016859//cis-trans isomerase activity;GO:0005527//macrolide binding	GO:0044267//cellular protein metabolic process	gi|462423035|gb|EMJ27298.1|/6.54995e-79/hypothetical protein PRUPE_ppa010867mg [Prunus persica]
Unigene70910_S2_1	-1.52067	-1.26981	-1.3921	K01661|1|1e-153|541|rcu:RCOM_0527990|naphthoate synthase [EC:4.1.3.36]	GO:0042579//microbody	GO:0016833//oxo-acid-lyase activity	GO:0042362//fat-soluble vitamin biosynthetic process;GO:0009233	gi|462419495|gb|EMJ23758.1|/1.1171e-154/hypothetical protein PRUPE_ppa008367mg [Prunus persica]
Unigene86423_S2_3	-1.58307	-1.27562	-1.41142	K11407|1|3e-40|164|gmx:100788831|histone deacetylase 6/10 [EC:3.5.1.98]	-	-	GO:0006476//protein deacetylation	gi|460391461|ref|XP_004241339.1|/1.5175e-169/PREDICTED: histone deacetylase 8-like [Solanum lycopersicum]
CL3122.Contig1_S2_1	-1.60104	-1.20853	-1.11373	K13413|1|1e-86|318|pop:POPTR_563479|mitogen-activated protein kinase kinase 4/5, plant [EC:2.7.12.2]	-	GO:0004672//protein kinase activity;GO:0032559	GO:0006464//cellular protein modification process	gi|147770515|emb|CAN75681.1|/1.13964e-139/hypothetical protein VITISV_038954 [Vitis vinifera]
Unigene73500_S2_1	-1.60262	-1.18465	-1.03505	-	-	-	-	gi|460367689|ref|XP_004229703.1|/6.77593e-29/PREDICTED: uncharacterized protein LOC101244809 [Solanum lycopersicum]
Unigene27971_S2_1	-1.5647	-1.08814	-1.15135	K01366|1|4e-151|533|vvi:100244107|cathepsin H [EC:3.4.22.16]	GO:0043231//intracellular membrane-bounded organelle	GO:0004175//endopeptidase activity;GO:0005488//binding	GO:0009725//response to hormone stimulus;GO:0019538//protein metabolic process;GO:0032502//developmental process	gi|158148921|dbj|BAF81994.1|/3.66214e-163/cysteine proteinase [Platycodon grandiflorus]
Unigene35979_S2_1	-1.54371	-1.07224	-1.19355	-	-	GO:0046914//transition metal ion binding	-	gi|224097862|ref|XP_002311085.1|/6.03683e-167/predicted protein [Populus trichocarpa]
Unigene6164_S2_1	-1.59447	-1.03327	-1.14397	K00737|1|6e-144|508|gmx:100804627|beta-1,4-mannosyl-glycoprotein beta-1,4-N-acetylglucosaminyltransferase [EC:2.4.1.144]	GO:0044464//cell part	GO:0008375//acetylglucosaminyltransferase activity	GO:0006486//protein glycosylation	gi|356562981|ref|XP_003549746.1|/7.61853e-143/PREDICTED: beta-1,4-mannosyl-glycoprotein 4-beta-N-acetylglucosaminyltransferase-like [Glycine max]
CL3304.Contig1_S2_1	-1.56793	-1.51455	-1.18145	K10638|1|0.0|860|rcu:RCOM_1438390|E3 ubiquitin-protein ligase UHRF1 [EC:6.3.2.19]	-	GO:0046914//transition metal ion binding	-	gi|255543216|ref|XP_002512671.1|/0/zinc finger protein, putative [Ricinus communis]
Unigene13924_S2_1	-1.6691	-1.48898	-1.12589	-	-	-	-	gi|255565174|ref|XP_002523579.1|/1.03303e-33/conserved hypothetical protein [Ricinus communis]
Unigene27352_S2_3	-1.62121	-1.46345	-1.1544	-	-	-	-	gi|13277220|emb|CAC34409.1|/1.38983e-54/ZF-HD homeobox protein [Flaveria bidentis]
Unigene85283_S2_3	-1.56772	-1.41639	-1.12599	-	-	-	-	gi|449439962|ref|XP_004137754.1|/0/PREDICTED: galactose oxidase-like [Cucumis sativus]
Unigene73910_S2_1	-1.46498	-1.49557	-1.0028	-	GO:0043231//intracellular membrane-bounded organelle	-	-	gi|462400627|gb|EMJ06184.1|/0/hypothetical protein PRUPE_ppa003376mg [Prunus persica]
Unigene85004_S2_3	-1.40823	-1.54968	-1.05459	-	-	-	-	gi|462400634|gb|EMJ06191.1|/0/hypothetical protein PRUPE_ppa003496mg [Prunus persica]
CL7935.Contig1_S2_1	-1.18728	-1.37382	-2.08929	K06617|1|0.0|849|rcu:RCOM_0268570|raffinose synthase [EC:2.4.1.82]	GO:0009536//plastid	GO:0004672//protein kinase activity;GO:0008378//galactosyltransferase activity;GO:0032559	GO:0009725//response to hormone stimulus;GO:0009312//oligosaccharide biosynthetic process;GO:0005985//sucrose metabolic process;GO:0019406;GO:0023052//signaling;GO:0006950//response to stress;GO:0006464//cellular protein modification process	gi|255579562|ref|XP_002530623.1|/0/Stachyose synthase precursor, putative [Ricinus communis]
Unigene36839_S2_1	-1.33489	-1.40596	-2.16694	K13148|1|5e-16|84.0|vvi:100261060|integrator complex subunit 11 [EC:3.1.27.-];K14327|2|8e-13|73.2|vvi:100258101|regulator of nonsense transcripts 2;K06672|3|5e-11|67.4|vvi:100249183|cohesin loading factor subunit SCC2;K04728|4|2e-10|65.5|gmx:100788458|ataxia telangiectasia mutated family protein [EC:2.7.11.1];K12619|5|5e-10|63.9|vvi:100260845|5'-3' exoribonuclease 2 [EC:3.1.13.-]	-	-	-	gi|358343399|ref|XP_003635790.1|/2.74929e-30/Receptor-like kinase [Medicago truncatula]
Unigene2048_S2_3	-1.13241	-1.35157	-2.3696	K06617|1|0.0|662|rcu:RCOM_0268570|raffinose synthase [EC:2.4.1.82]	GO:0009536//plastid	GO:0004672//protein kinase activity;GO:0008378//galactosyltransferase activity;GO:0032559	GO:0009725//response to hormone stimulus;GO:0009312//oligosaccharide biosynthetic process;GO:0005985//sucrose metabolic process;GO:0019406;GO:0023052//signaling;GO:0006950//response to stress;GO:0006464//cellular protein modification process	gi|255579562|ref|XP_002530623.1|/0/Stachyose synthase precursor, putative [Ricinus communis]
CL4619.Contig1_S2_1	-1.12662	-1.0659	-1.93664	K14209|1|2e-13|75.5|ppp:PHYPADRAFT_115714|solute carrier family 36 (proton-coupled amino acid transporter);K15015|4|6e-11|67.4|aly:ARALYDRAFT_486994|solute carrier family 32 (vesicular inhibitory amino acid transporter)	GO:0031224//intrinsic to membrane	GO:0015171//amino acid transmembrane transporter activity	GO:0015801//aromatic amino acid transport;GO:0015711//organic anion transport;GO:0051707//response to other organism	gi|462419601|gb|EMJ23864.1|/0/hypothetical protein PRUPE_ppa004980mg [Prunus persica]
Unigene6750_S2_3	-1.28617	-1.02793	-1.99554	K14489|1|3e-13|75.1|vvi:100263145|arabidopsis histidine kinase 2/3/4 (cytokinin receptor) [EC:2.7.13.3]	-	GO:0043167//ion binding;GO:0008422//beta-glucosidase activity	GO:0044238//primary metabolic process	gi|255539278|ref|XP_002510704.1|/0/Glucan endo-1,3-beta-glucosidase precursor, putative [Ricinus communis]
CL7125.Contig3_S2_1	-1.4171	-1.18861	-1.87854	-	GO:0031410//cytoplasmic vesicle	-	-	gi|460369798|ref|XP_004230744.1|/7.12946e-106/PREDICTED: kynurenine formamidase-like [Solanum lycopersicum]
CL8548.Contig1_S2_1	-1.196	-1.10141	-1.77828	-	-	-	-	-
Unigene62329_S2_1	-1.22606	-1.18465	-1.744	-	-	-	-	-
CL6641.Contig2_S2_1	-1.25923	-1.25419	-1.6752	K01509|1|6e-60|231|olu:OSTLU_6399|adenosinetriphosphatase [EC:3.6.1.3];K13254|2|2e-58|226|vvi:100264212|spastin [EC:3.6.4.3]	-	GO:0017111//nucleoside-triphosphatase activity;GO:0000166//nucleotide binding	-	gi|460393434|ref|XP_004242314.1|/0/PREDICTED: uncharacterized protein LOC101246936 [Solanum lycopersicum]
Unigene62838_S2_1	-1.2146	-1.28566	-1.69746	-	-	-	-	gi|460375028|ref|XP_004233310.1|/1.38114e-73/PREDICTED: uncharacterized protein LOC101252742 [Solanum lycopersicum]
Unigene28400_S2_1	-1.31252	-1.27683	-1.79145	K00284|1|0.0|1305|rcu:RCOM_0502090|glutamate synthase (ferredoxin) [EC:1.4.7.1]	GO:0009532//plastid stroma;GO:0005576//extracellular region	GO:0043169//cation binding;GO:0051536//iron-sulfur cluster binding;GO:0015930//glutamate synthase activity	GO:0009314//response to radiation;GO:0031323//regulation of cellular metabolic process;GO:0006536//glutamate metabolic process;GO:0043094	gi|255571945|ref|XP_002526914.1|/0/glutamate synthase, putative [Ricinus communis]
CL3055.Contig3_S2_1	-5.057	-2.12807	-3.06593	K12657|1|9e-38|152|vvi:100232881|delta-1-pyrroline-5-carboxylate synthetase [EC:2.7.2.11 1.2.1.41]	GO:0044424//intracellular part	GO:0016620//oxidoreductase activity, acting on the aldehyde or oxo group of donors, NAD or NADP as acceptor;GO:0016774//phosphotransferase activity, carboxyl group as acceptor;GO:0032559	GO:0006560//proline metabolic process;GO:0006796//phosphate-containing compound metabolic process	gi|359486765|ref|XP_002282355.2|/1.40769e-36/PREDICTED: delta-1-pyrroline-5-carboxylate synthase [Vitis vinifera]
CL8002.Contig1_S2_1	-5.21312	-2.47683	-2.90012	-	-	-	-	gi|470113582|ref|XP_004293002.1|/3.67747e-08/PREDICTED: UPF0481 protein At3g47200-like [Fragaria vesca subsp. vesca]
CL8234.Contig2_S2_3	-5.057	-1.95814	-2.48096	K06892|1|3e-33|140|pop:POPTR_550478|;K05278|2|5e-32|135|mtr:MTR_5g059130|flavonol synthase [EC:1.14.11.23]	-	GO:0016491//oxidoreductase activity	GO:0008152//metabolic process	gi|356549596|ref|XP_003543178.1|/1.10028e-69/PREDICTED: protein SRG1-like [Glycine max]
Unigene16486_S2_1	-4.92772	-2.19143	-2.61471	K07385|1|1e-26|117|aly:ARALYDRAFT_664366|1,8-cineole synthase [EC:4.2.3.-];K12467|2|3e-26|115|ath:AT2G24210|myrcene/ocimene synthase [EC:4.2.3.15]	-	GO:0046872//metal ion binding;GO:0016838//carbon-oxygen lyase activity, acting on phosphates	GO:0006644//phospholipid metabolic process;GO:0006950//response to stress	gi|75207041|sp|Q9SPN0.1|LLOS1_ARTAN/1.66876e-38/RecName: Full=R-linalool synthase QH1, chloroplastic; Flags: Precursor
Unigene13905_S2_1	-4.85055	-1.69922	-2.15904	-	-	-	-	gi|359482285|ref|XP_003632749.1|/7.54112e-14/PREDICTED: uncharacterized protein LOC100267578 [Vitis vinifera]
Unigene13676_S2_3	-4.48231	-2.55337	-2.32131	-	-	-	-	-
CL8596.Contig1_S2_1	-4.43022	-1.62681	-2.56467	-	GO:0016020//membrane	-	-	gi|255582838|ref|XP_002532192.1|/3.08826e-63/conserved hypothetical protein [Ricinus communis]
CL8837.Contig1_S2_1	-4.15172	-1.77984	-2.99072	-	-	-	-	-
CL8930.Contig1_S2_1	-3.51268	-1.67685	-3.19968	-	-	-	GO:0010468//regulation of gene expression;GO:0044260;GO:0090304	gi|460390666|ref|XP_004240949.1|/6.84313e-56/PREDICTED: uncharacterized protein LOC101256002 [Solanum lycopersicum]
CL2006.Contig2_S2_1	-3.75554	-1.6891	-2.91647	-	-	-	-	gi|7141131|gb|AAF37219.1|AF213984_1/1.22814e-92/ribosome inactivating protein RIPt [Polygonatum multiflorum]
Unigene74958_S2_1	-3.59826	-1.74332	-2.75918	K13448|1|8e-16|81.6|ath:AT3G47480|calcium-binding protein CML	-	GO:0005488//binding	-	gi|462412132|gb|EMJ17181.1|/1.60324e-41/hypothetical protein PRUPE_ppa011701mg [Prunus persica]
CL1052.Contig1_S2_3	-3.57157	-2.05768	-2.5805	K15397|1|1e-173|607|gmx:100816997|3-ketoacyl-CoA synthase [EC:2.3.1.-]	GO:0043231//intracellular membrane-bounded organelle	GO:0004312//fatty acid synthase activity	GO:0009314//response to radiation;GO:0006633//fatty acid biosynthetic process;GO:0000902//cell morphogenesis;GO:0007275//multicellular organismal development;GO:0003006//developmental process involved in reproduction;GO:0006950//response to stress	gi|449434614|ref|XP_004135091.1|/1.54222e-173/PREDICTED: 3-ketoacyl-CoA synthase 6-like isoform 2 [Cucumis sativus]
CL1409.Contig2_S2_1	-3.62816	-1.86915	-2.48508	-	-	-	-	-
CL6995.Contig1_S2_3	-3.60954	-2.09565	-2.11597	-	-	-	GO:0009414//response to water deprivation;GO:0006979//response to oxidative stress	gi|2981167|gb|AAC06242.1|/2.6645e-11/late embryogenis abundant protein 5 [Nicotiana tabacum]
CL1409.Contig4_S2_1	-4.00516	-2.38233	-2.70923	-	-	-	GO:0009414//response to water deprivation;GO:0006979//response to oxidative stress	gi|2981167|gb|AAC06242.1|/4.12342e-12/late embryogenis abundant protein 5 [Nicotiana tabacum]
Unigene28275_S2_1	-3.88191	-2.36802	-2.56891	K09338|1|4e-24|109|ath:AT3G61890|homeobox-leucine zipper protein	GO:0043231//intracellular membrane-bounded organelle	GO:0001071//nucleic acid binding transcription factor activity	GO:0009755//hormone-mediated signaling pathway;GO:0006351//transcription, DNA-dependent;GO:0006950//response to stress	gi|13447045|gb|AAA63768.2|/7.37645e-44/homeobox-leucine zipper protein HAHB-4 [Helianthus annuus]
Unigene6590_S2_1	-3.91478	-1.98584	-2.73106	-	GO:0043231//intracellular membrane-bounded organelle	-	-	gi|351727180|ref|NP_001236640.1|/1.57406e-50/uncharacterized protein LOC100526969 [Glycine max]
Unigene78762_S2_1	-4.057	-2.12807	-2.744	-	-	-	-	-
CL8830.Contig4_S2_1	-4.09764	-1.99878	-2.29921	-	-	-	-	-
Unigene92319_S2_3	-4.01518	-2.08625	-2.28714	K14548|1|5e-108|389|rcu:RCOM_0962120|U3 small nucleolar RNA-associated protein 4	-	GO:0016846//carbon-sulfur lyase activity	-	gi|255566736|ref|XP_002524352.1|/5.84297e-107/nucleotide binding protein, putative [Ricinus communis]
Unigene48733_S2_1	-3.83461	-2.49064	-2.25857	-	-	-	-	gi|224093868|ref|XP_002334816.1|/7.24354e-13/predicted protein [Populus trichocarpa]
CL7261.Contig1_S2_1	-3.90957	-2.17328	-3.43307	-	-	-	-	-
CL9307.Contig1_S2_1	-4.03923	-2.59572	-3.27054	K13030|1|2e-23|107|sbi:SORBI_01g001220|cyanohydrin beta-glucosyltransferase [EC:2.4.1.85];K13692|2|6e-16|82.4|rcu:RCOM_1154190|UDP-glucose:(indol-3-yl)acetate beta-D-glucosyltransferase [EC:2.4.1.121];K13691|5|3e-11|67.0|vvi:100242294|pathogen-inducible salicylic acid glucosyltransferase [EC:2.4.1.-]	-	GO:0016757//transferase activity, transferring glycosyl groups	-	gi|37993661|gb|AAR06916.1|/1.21943e-54/UDP-glycosyltransferase 85C2 [Stevia rebaudiana]
CL1260.Contig2_S2_1	-4.29147	-2.34147	-3.80289	-	-	GO:0003824//catalytic activity	-	gi|224115242|ref|XP_002332196.1|/1.35698e-148/predicted protein [Populus trichocarpa]
Unigene62452_S2_1	-4.13717	-2.28224	-4.00859	-	-	-	-	gi|297739070|emb|CBI28559.3|/6.35435e-28/unnamed protein product [Vitis vinifera]
Unigene36841_S2_1	-4.51268	-1.99878	-3.84353	-	-	-	-	gi|359490972|ref|XP_002279379.2|/1.08641e-20/PREDICTED: non-specific lipid-transfer protein 2-like [Vitis vinifera]
Unigene37570_S2_1	-4.12036	-1.8695	-4.12929	K09755|1|2e-71|266|vvi:100267863|ferulate-5-hydroxylase [EC:1.14.-.-]	GO:0043231//intracellular membrane-bounded organelle	GO:0004497//monooxygenase activity;GO:0005506//iron ion binding	GO:0009411//response to UV;GO:0012501//programmed cell death;GO:0006631//fatty acid metabolic process;GO:0009699//phenylpropanoid biosynthetic process	gi|418203660|dbj|BAM66576.1|/5.19809e-76/ferulate-5-hydroxylase [Chrysanthemum x morifolium]
CL6984.Contig1_S2_3	-5.62816	-3.69922	-3.05212	-	-	-	-	gi|460382552|ref|XP_004237003.1|/1.56741e-32/PREDICTED: uncharacterized protein LOC101260633 [Solanum lycopersicum]
Unigene1327_S2_1	-5.13717	-3.62327	-2.33874	K13289|1|3e-14|77.4|mtr:MTR_4g021500|cathepsin A (carboxypeptidase C) [EC:3.4.16.5];K09756|3|1e-12|72.0|ath:AT5G09640|serine carboxypeptidase-like 19 [EC:3.4.16.- 2.3.1.91];K09757|4|2e-11|68.6|ath:AT2G22990|serine carboxypeptidase-like 8 [EC:3.4.16.- 2.3.1.92]	-	GO:0004180//carboxypeptidase activity	-	gi|460384740|ref|XP_004238067.1|/6.25181e-17/PREDICTED: uncharacterized protein LOC101252078 [Solanum lycopersicum]
CL11547.Contig2_S2_3	-4.45128	-2.93738	-3.13828	-	-	-	-	-
Unigene39128_S2_1	-4.73507	-3.22118	-3.15904	K13065|1|1e-47|185|rcu:RCOM_1442250|shikimate O-hydroxycinnamoyltransferase [EC:2.3.1.133]	-	GO:0016747//transferase activity, transferring acyl groups other than amino-acyl groups	-	gi|73671235|gb|AAZ80047.1|/2.99425e-50/hydroxycinnamoyl-CoA:quinate hydroxycinnamoyltransferase [Cynara cardunculus var. altilis]
Unigene75535_S2_1	-5.21312	-2.96226	-3.22205	-	GO:0044464//cell part	GO:0016740//transferase activity	-	gi|357477837|ref|XP_003609204.1|/3.21752e-13/hypothetical protein MTR_4g113100 [Medicago truncatula]
Unigene3462_S2_3	-5.70908	-2.19518	-3.718	K13448|1|3e-09|58.2|rcu:RCOM_1677910|calcium-binding protein CML	-	-	-	gi|225425811|ref|XP_002264177.1|/3.57212e-11/PREDICTED: probable calcium-binding protein CML31 [Vitis vinifera]
CL10024.Contig1_S2_1	-4.09764	-4.16871	-2.29921	-	GO:0031410//cytoplasmic vesicle	-	-	gi|8777569|dbj|BAA97087.1|/8.43758e-25/copia-type pol polyprotein-like [Arabidopsis thaliana]
Unigene35971_S2_1	-3.83461	-4.32071	-2.25857	K05277|1|9e-08|54.7|zma:100127010|leucoanthocyanidin dioxygenase [EC:1.14.11.19];K04124|2|3e-07|53.1|pop:POPTR_548646|gibberellin 3-beta-dioxygenase [EC:1.14.11.15];K06892|4|4e-07|52.8|aly:ARALYDRAFT_479418|	-	-	-	gi|470104769|ref|XP_004288768.1|/1.3783e-27/PREDICTED: codeine O-demethylase-like [Fragaria vesca subsp. vesca]
CL9180.Contig1_S2_3	-3.76061	-3.83167	-1.86264	K12467|1|2e-121|434|ath:AT3G25810|myrcene/ocimene synthase [EC:4.2.3.15];K07385|2|3e-119|427|ath:AT3G25830|1,8-cineole synthase [EC:4.2.3.-]	GO:0009536//plastid	GO:0046872//metal ion binding;GO:0016838//carbon-oxygen lyase activity, acting on phosphates	GO:0006644//phospholipid metabolic process;GO:0006950//response to stress	gi|75207041|sp|Q9SPN0.1|LLOS1_ARTAN/0/RecName: Full=R-linalool synthase QH1, chloroplastic; Flags: Precursor
CL2981.Contig1_S2_1	-2.43271	-3.59124	-1.94414	-	-	-	-	gi|225460987|ref|XP_002278220.1|/4.08758e-14/PREDICTED: uncharacterized protein LOC100260689 [Vitis vinifera]
Unigene49214_S2_3	-2.21312	-3.28418	-2.22205	-	-	-	-	-
Unigene24273_S2_1	-2.28527	-3.35634	-1.48684	-	-	-	-	gi|460390525|ref|XP_004240881.1|/6.96745e-55/PREDICTED: WEB family protein At2g38370-like [Solanum lycopersicum]
CL1770.Contig10_S2_1	-2.95009	-3.69922	-1.63708	K14493|1|7e-62|235|ppp:PHYPADRAFT_118478|gibberellin receptor GID1 [EC:3.-.-.-]	-	-	GO:0000904//cell morphogenesis involved in differentiation	gi|460406433|ref|XP_004248669.1|/3.46518e-95/PREDICTED: probable carboxylesterase 18-like [Solanum lycopersicum]
Unigene27593_S2_1	-2.7857	-3.85676	-1.88773	-	-	-	-	-
Unigene77032_S2_3	-2.76902	-3.42505	-1.77795	-	-	GO:0008081//phosphoric diester hydrolase activity	GO:0019400	gi|462411661|gb|EMJ16710.1|/8.15833e-98/hypothetical protein PRUPE_ppa006994mg [Prunus persica]
Unigene35953_S2_1	-2.79279	-3.67121	-2.28714	-	-	-	-	-
CL3253.Contig1_S2_1	-2.85372	-1.78728	-3.18457	-	-	-	-	gi|255552846|ref|XP_002517466.1|/5.06622e-12/conserved hypothetical protein [Ricinus communis]
Unigene12198_S2_1	-2.92772	-1.53935	-3.35168	K13415|1|7e-47|185|osa:4324691|protein brassinosteroid insensitive 1 [EC:2.7.10.1 2.7.11.1]	GO:0016020//membrane	GO:0004674//protein serine/threonine kinase activity;GO:0004871//signal transducer activity;GO:0032559	GO:0006952//defense response;GO:0008219//cell death;GO:0007167//enzyme linked receptor protein signaling pathway;GO:0051093//negative regulation of developmental process;GO:0006464//cellular protein modification process	gi|255540437|ref|XP_002511283.1|/4.25849e-119/BRASSINOSTEROID INSENSITIVE 1-associated receptor kinase 1 precursor, putative [Ricinus communis]
Unigene27778_S2_1	-2.83386	-1.29594	-3.07923	K09286|1|4e-39|160|aly:ARALYDRAFT_897996|EREBP-like factor	GO:0044424//intracellular part	GO:0005488//binding	GO:0009987//cellular process;GO:0009725//response to hormone stimulus;GO:0010467//gene expression	gi|462419585|gb|EMJ23848.1|/2.61819e-44/hypothetical protein PRUPE_ppa008563mg [Prunus persica]
CL1891.Contig1_S2_1	-2.97938	-2.15428	-3.63467	-	-	-	-	gi|4091899|gb|AAD11576.1|/8.16817e-24/lectin 3 [Helianthus tuberosus]
CL3035.Contig10_S2_1	-2.80796	-2.02789	-3.33957	K10256|1|9e-136|481|vvi:100258789|omega-6 fatty acid desaturase (delta-12 desaturase) [EC:1.14.19.-]	GO:0031224//intrinsic to membrane	GO:0016705//oxidoreductase activity, acting on paired donors, with incorporation or reduction of molecular oxygen	GO:0006631//fatty acid metabolic process	gi|31322135|gb|AAO38032.1|/0/delta12-fatty acid acetylenase [Helianthus annuus]
CL3877.Contig2_S2_1	-2.7857	-1.99878	-3.4727	K02941|1|4e-69|258|vvi:100250067|large subunit ribosomal protein LP0	GO:0005840//ribosome;GO:0031981//nuclear lumen;GO:0009536//plastid;GO:0016020//membrane	GO:0046914//transition metal ion binding;GO:0005198//structural molecule activity	GO:0006412//translation;GO:0010038//response to metal ion;GO:0022613//ribonucleoprotein complex biogenesis;GO:0006970//response to osmotic stress	gi|225448367|ref|XP_002268645.1|/3.67511e-68/PREDICTED: 60S acidic ribosomal protein P0 [Vitis vinifera]
CL5329.Contig3_S2_3	-2.70908	-2.13629	-3.39608	K09755|1|1e-177|620|pop:POPTR_836596|ferulate-5-hydroxylase [EC:1.14.-.-]	GO:0043231//intracellular membrane-bounded organelle	GO:0004497//monooxygenase activity;GO:0005506//iron ion binding	GO:0009411//response to UV;GO:0012501//programmed cell death;GO:0006631//fatty acid metabolic process;GO:0009699//phenylpropanoid biosynthetic process	gi|418203660|dbj|BAM66576.1|/0/ferulate-5-hydroxylase [Chrysanthemum x morifolium]
CL9002.Contig1_S2_1	-3.00301	-2.07407	-3.23432	K10999|1|5e-32|135|zma:541802|cellulose synthase A [EC:2.4.1.12]	-	GO:0016740//transferase activity	-	gi|224068967|ref|XP_002302868.1|/4.23342e-64/predicted protein [Populus trichocarpa]
CL5373.Contig3_S2_1	-2.91832	-2.22275	-3.39313	K00454|1|0.0|1071|rcu:RCOM_1576890|lipoxygenase [EC:1.13.11.12]	-	GO:0046872//metal ion binding;GO:0016702//oxidoreductase activity, acting on single donors with incorporation of molecular oxygen, incorporation of two atoms of oxygen	GO:0006633//fatty acid biosynthetic process	gi|229554825|gb|ACQ76787.1|/0/lipoxygenase [Camellia sinensis]
Unigene27636_S2_1	-2.91899	-2.42849	-3.33964	-	-	-	-	gi|147798373|emb|CAN74522.1|/6.01243e-78/hypothetical protein VITISV_034298 [Vitis vinifera]
CL2778.Contig2_S2_1	-2.39369	-2.42913	-3.40262	-	-	-	-	gi|19073439|gb|AAL84816.1|AF477033_1/5.76086e-22/tuber agglutinin [Helianthus tuberosus]
Unigene93374_S2_3	-2.51268	-2.29424	-3.3696	-	-	-	-	gi|462399884|gb|EMJ05552.1|/3.20966e-28/hypothetical protein PRUPE_ppa005728mg [Prunus persica]
CL385.Contig1_S2_1	-3.20074	-2.2718	-3.20966	-	-	-	-	-
CL7203.Contig1_S2_1	-3.36578	-2.3444	-3.12231	K14504|1|1e-126|451|rcu:RCOM_1630040|xyloglucan:xyloglucosyl transferase TCH4 [EC:2.4.1.207];K08235|2|3e-126|449|gmx:100782104|xyloglucan:xyloglucosyl transferase [EC:2.4.1.207]	GO:0005576//extracellular region;GO:0030312//external encapsulating structure	GO:0016798//hydrolase activity, acting on glycosyl bonds;GO:0016758//transferase activity, transferring hexosyl groups	GO:0044042//glucan metabolic process	gi|462420147|gb|EMJ24410.1|/5.0965e-126/hypothetical protein PRUPE_ppa009346mg [Prunus persica]
Unigene73736_S2_1	-3.38715	-2.21721	-2.94862	-	-	-	-	-
Unigene36871_S2_1	-3.12935	-2.52235	-3.46021	-	-	-	-	-
Unigene74046_S2_1	-3.25863	-2.42281	-3.46021	K01058|1|5e-28|124|pop:POPTR_918082|phospholipase A1 [EC:3.1.1.32]	GO:0009536//plastid	-	-	gi|462413383|gb|EMJ18432.1|/1.47519e-94/hypothetical protein PRUPE_ppa005547mg [Prunus persica]
CL4140.Contig1_S2_1	-3.2254	-1.78898	-3.60297	-	-	-	-	-
Unigene74453_S2_1	-3.27011	-2.01925	-3.91647	-	-	-	-	gi|255561767|ref|XP_002521893.1|/3.28678e-27/lipid binding protein, putative [Ricinus communis]
CL2.Contig1_S2_1	-4.1945	-3.68061	-2.8815	K02433|1|4e-28|123|cre:CHLREDRAFT_188401|aspartyl-tRNA(Asn)/glutamyl-tRNA (Gln) amidotransferase subunit A [EC:6.3.5.6 6.3.5.7]	-	GO:0016787//hydrolase activity	-	gi|359475039|ref|XP_003631572.1|/4.54682e-111/PREDICTED: putative amidase C869.01-like isoform 2 [Vitis vinifera]
Unigene1098_S2_1	-4.21312	-3.28418	-2.63708	-	-	-	-	-
CL1361.Contig3_S2_1	-4.06448	-3.23742	-3.53283	-	-	-	-	gi|359486629|ref|XP_002278924.2|/2.08433e-153/PREDICTED: putative UPF0481 protein At3g02645-like [Vitis vinifera]
CL9534.Contig2_S2_1	-3.86632	-3.06291	-3.00077	K09753|1|2e-11|57.0|aly:ARALYDRAFT_471794|cinnamoyl-CoA reductase [EC:1.2.1.44]	GO:0043231//intracellular membrane-bounded organelle	-	-	gi|297727391|ref|NP_001176059.1|/2.16449e-13/Os10g0197200 [Oryza sativa Japonica Group]
Unigene20635_S2_1	-3.80686	-3.10032	-3.30122	-	-	-	-	gi|358248818|ref|NP_001239945.1|/1.9698e-46/uncharacterized protein LOC100797242 [Glycine max]
CL3322.Contig1_S2_1	-3.50171	-3.86228	-3.06318	K11446|1|2e-06|52.0|vvi:100261599|histone demethylase JARID1 [EC:1.14.11.-]	-	-	-	-
CL8738.Contig2_S2_3	-3.79279	-3.93424	-3.06475	K00422|1|5e-129|460|vvi:100256583|polyphenol oxidase [EC:1.10.3.1]	GO:0044424//intracellular part	-	-	gi|399769475|emb|CCA94610.1|/1.17843e-163/polyphenol oxidase precursor (chloroplast) [Taraxacum officinale]
CL6084.Contig1_S2_3	-3.68261	-3.75367	-2.69153	K00517|1|6e-62|235|ath:AT4G31940|[EC:1.14.-.-];K05280|2|1e-47|187|ath:AT5G07990|flavonoid 3'-monooxygenase [EC:1.14.13.21]	-	GO:0016491//oxidoreductase activity;GO:0005506//iron ion binding	-	gi|359492645|ref|XP_002281995.2|/6.18057e-79/PREDICTED: cytochrome P450 82A3 [Vitis vinifera]
CL6503.Contig2_S2_1	-3.19369	-4.05361	-2.98134	K00422|1|5e-118|423|vvi:100256583|polyphenol oxidase [EC:1.10.3.1]	-	-	-	gi|399769475|emb|CCA94610.1|/0/polyphenol oxidase precursor (chloroplast) [Taraxacum officinale]
CL1523.Contig1_S2_1	-3.28527	-3.44944	-3.38731	K01673|1|2e-110|397|aly:ARALYDRAFT_477371|carbonic anhydrase [EC:4.2.1.1]	GO:0009532//plastid stroma;GO:0009526//plastid envelope;GO:0009534//chloroplast thylakoid;GO:0005576//extracellular region	GO:0046914//transition metal ion binding;GO:0016836//hydro-lyase activity	GO:0010035//response to inorganic substance;GO:0010118//stomatal movement;GO:0050832//defense response to fungus	gi|1168746|sp|P46511.1|CAHX_FLABR/1.00047e-146/RecName: Full=Carbonic anhydrase; AltName: Full=Carbonate dehydratase
Unigene21003_S2_1	-3.38715	-3.45822	-3.39608	K01051|1|6e-37|150|mtr:MTR_1g088020|pectinesterase [EC:3.1.1.11]	GO:0005618//cell wall	GO:0030234//enzyme regulator activity;GO:0004091//carboxylesterase activity	GO:0071555//cell wall organization	gi|224128446|ref|XP_002320332.1|/1.36269e-39/predicted protein [Populus trichocarpa]
Unigene27376_S2_1	-3.15011	-3.3712	-3.25096	-	GO:0043231//intracellular membrane-bounded organelle	-	-	gi|351727469|ref|NP_001236138.1|/4.4786e-14/uncharacterized protein LOC100527185 [Glycine max]
CL7202.Contig2_S2_1	-3.61987	-3.46293	-3.30187	K01610|1|0.0|1083|gmx:100791015|phosphoenolpyruvate carboxykinase (ATP) [EC:4.1.1.49]	GO:0031981//nuclear lumen;GO:0044444//cytoplasmic part	GO:0016772//transferase activity, transferring phosphorus-containing groups;GO:0004611//phosphoenolpyruvate carboxykinase activity;GO:0032559	GO:0010038//response to metal ion;GO:0009267//cellular response to starvation;GO:0006796//phosphate-containing compound metabolic process;GO:0006006//glucose metabolic process;GO:0050832//defense response to fungus	gi|13785467|dbj|BAB43907.1|/0/phosphoenolpyruvate carboxykinase [Flaveria trinervia]
Unigene13483_S2_3	-3.59757	-3.42763	-3.25857	K05279|1|1e-52|205|aly:ARALYDRAFT_495497|flavonol 3-O-methyltransferase [EC:2.1.1.76];K16040|3|5e-52|203|vvi:100233030|trans-resveratrol di-O-methyltransferase [EC:2.1.1.240];K13066|5|2e-51|201|pop:POPTR_824484|caffeic acid 3-O-methyltransferase [EC:2.1.1.68]	-	GO:0008168//methyltransferase activity	-	gi|183585187|gb|ACC63885.1|/3.40277e-97/caffeic acid 3-O-methyltransferase [Populus trichocarpa]
Unigene36309_S2_1	-3.60954	-3.26557	-3.29654	K05863|1|4e-164|576|pop:POPTR_830977|solute carrier family 25 (mitochondrial adenine nucleotide translocator), member 4/5/6/31	GO:0031224//intrinsic to membrane;GO:0030312//external encapsulating structure;GO:0031981//nuclear lumen;GO:0019866//organelle inner membrane;GO:0009526//plastid envelope	GO:0046914//transition metal ion binding	GO:0006862//nucleotide transport	gi|462407273|gb|EMJ12607.1|/3.20247e-164/hypothetical protein PRUPE_ppa006913mg [Prunus persica]
CL2698.Contig1_S2_3	-3.1221	-3.10511	-3.12097	K13447|1|6e-23|108|osa:4339397|respiratory burst oxidase [EC:1.6.3.- 1.11.1.-]	GO:0016020//membrane;GO:0009536//plastid	GO:0005488//binding;GO:0016723//oxidoreductase activity, oxidizing metal ions, NAD or NADP as acceptor	GO:0009314//response to radiation;GO:0022900//electron transport chain	gi|460369063|ref|XP_004230384.1|/0/PREDICTED: ferric reduction oxidase 7, chloroplastic-like [Solanum lycopersicum]
Unigene28487_S2_1	-3.23804	-3.21513	-3.15733	-	GO:0034357;GO:0009534//chloroplast thylakoid	-	GO:0006950//response to stress;GO:0042221//response to chemical stimulus;GO:0009411//response to UV	gi|224106185|ref|XP_002314076.1|/3.05758e-15/predicted protein [Populus trichocarpa]
Unigene15831_S2_3	-2.92409	-3.24807	-3.01889	-	-	-	-	-
Unigene28002_S2_1	-3.06974	-3.41382	-2.98245	K08065|1|4e-53|206|gmx:100813169|nuclear transcription Y subunit beta;K02326|4|2e-09|61.6|smo:SELMODRAFT_115079|DNA polymerase epsilon subunit 3 [EC:2.7.7.7]	GO:0043231//intracellular membrane-bounded organelle	GO:0003677//DNA binding;GO:0001071//nucleic acid binding transcription factor activity	GO:0006351//transcription, DNA-dependent	gi|147798735|emb|CAN61076.1|/3.49839e-58/hypothetical protein VITISV_012918 [Vitis vinifera]
Unigene70980_S2_1	-2.99381	-3.47991	-3.00273	K09510|1|9e-112|402|bdi:100824379|DnaJ homolog subfamily B member 4	-	GO:0005515//protein binding	GO:0044267//cellular protein metabolic process;GO:0050896//response to stimulus	gi|357132574|ref|XP_003567904.1|/1.20231e-110/PREDICTED: dnaJ homolog subfamily B member 4-like [Brachypodium distachyon]
Unigene27912_S2_1	-3.3358	-3.68104	-3.11443	-	-	-	-	gi|460394878|ref|XP_004243017.1|/1.33152e-61/PREDICTED: putative UPF0481 protein At3g02645-like [Solanum lycopersicum]
Unigene28168_S2_1	-3.25923	-3.53675	-2.92712	K13464|1|9e-18|89.0|vvi:100254231|jasmonate ZIM domain-containing protein	-	-	-	gi|196259698|dbj|BAG68657.1|/5.35384e-22/jasmonate ZIM-domain protein 3 [Nicotiana tabacum]
CL4702.Contig1_S2_1	-3.28023	-3.45822	-2.7042	K13289|1|5e-91|333|mtr:MTR_4g021500|cathepsin A (carboxypeptidase C) [EC:3.4.16.5];K09756|3|2e-85|314|ath:AT5G09640|serine carboxypeptidase-like 19 [EC:3.4.16.- 2.3.1.91]	-	-	-	gi|460406658|ref|XP_004248778.1|/1.41851e-115/PREDICTED: serine carboxypeptidase-like 18-like [Solanum lycopersicum]
Unigene63220_S2_1	-3.34275	-3.41382	-2.61471	K12581|1|2e-70|263|sbi:SORBI_04g035960|CCR4-NOT transcription complex subunit 7/8	-	GO:0004540//ribonuclease activity	GO:0006950//response to stress;GO:0016070//RNA metabolic process	gi|75334084|sp|Q9FMS6.1|CAF1K_ARATH/1.52708e-89/RecName: Full=Probable CCR4-associated factor 1 homolog 11
Unigene27477_S2_1	-3.57157	-3.42025	-2.5805	-	-	-	-	-
Unigene28469_S2_1	-3.69779	-3.18389	-2.70672	-	-	-	-	-
CL2648.Contig1_S2_1	-3.51268	-3.58375	-2.29921	-	-	-	-	-
Unigene70692_S2_1	-3.57797	-3.64904	-2.23326	-	-	GO:0016787//hydrolase activity	-	gi|359474857|ref|XP_002277463.2|/3.65969e-53/PREDICTED: putative amidase C869.01-like [Vitis vinifera]
Unigene63247_S2_1	-3.49757	-3.24671	-2.25857	K00799|1|8e-107|385|vvi:100267329|glutathione S-transferase [EC:2.5.1.18]	-	GO:0003824//catalytic activity	-	gi|297736453|emb|CBI25324.3|/1.01328e-105/unnamed protein product [Vitis vinifera]
CL675.Contig1_S2_1	-1.95747	-3.61349	-2.744	-	-	-	-	gi|460412101|ref|XP_004251441.1|/1.34519e-45/PREDICTED: wall-associated receptor kinase 3-like [Solanum lycopersicum]
CL1136.Contig1_S2_1	-2.70031	-3.35634	-3.2942	K06892|1|1e-06|52.4|olu:OSTLU_17574|	-	-	-	gi|255544288|ref|XP_002513206.1|/2.8588e-157/conserved hypothetical protein [Ricinus communis]
Unigene27959_S2_1	-2.82123	-3.42281	-3.23781	-	-	-	-	gi|460385920|ref|XP_004238648.1|/4.46172e-78/PREDICTED: F-box/kelch-repeat protein At1g23390-like [Solanum lycopersicum]
CL10328.Contig2_S2_1	-2.61053	-3.07154	-3.06003	K09843|1|0.0|691|pop:POPTR_783291|(+)-abscisic acid 8'-hydroxylase [EC:1.14.13.93]	-	GO:0016709//oxidoreductase activity, acting on paired donors, with incorporation or reduction of molecular oxygen, NAD(P)H as one donor, and incorporation of one atom of oxygen;GO:0005506//iron ion binding	GO:0006952//defense response;GO:0009687//abscisic acid metabolic process;GO:0009416//response to light stimulus;GO:0003006//developmental process involved in reproduction	gi|169659105|dbj|BAG12743.1|/0/ABA 8-oxidase [Lactuca sativa]
CL8813.Contig2_S2_1	-2.63297	-3.32071	-2.99554	K00924|1|6e-107|386|osa:4342410|[EC:2.7.1.-];K07198|3|3e-60|231|aly:ARALYDRAFT_317081|5'-AMP-activated protein kinase, catalytic alpha subunit [EC:2.7.11.11]	-	GO:0004674//protein serine/threonine kinase activity;GO:0000166//nucleotide binding	GO:0009987//cellular process	gi|460392150|ref|XP_004241680.1|/1.38053e-155/PREDICTED: CBL-interacting serine/threonine-protein kinase 25-like [Solanum lycopersicum]
Unigene14274_S2_1	-2.55999	-3.36802	-2.89084	-	-	-	-	-
CL3906.Contig2_S2_1	-2.71431	-3.29995	-2.87524	K05278|1|4e-55|213|rcu:RCOM_1031460|flavonol synthase [EC:1.14.11.23]	-	GO:0016491//oxidoreductase activity	GO:0008152//metabolic process	gi|224120306|ref|XP_002331015.1|/3.08842e-105/predicted protein [Populus trichocarpa]
Unigene56438_S2_3	-2.79279	-3.34928	-2.80171	-	-	-	-	gi|255565176|ref|XP_002523580.1|/4.9698e-50/conserved hypothetical protein [Ricinus communis]
Unigene51530_S2_3	-2.51268	-3.58375	-2.71425	K00924|1|2e-13|74.3|osa:4341290|[EC:2.7.1.-]	GO:0016020//membrane	GO:0016491//oxidoreductase activity;GO:0016301//kinase activity	GO:0008152//metabolic process	gi|460369792|ref|XP_004230741.1|/6.36557e-69/PREDICTED: probable LRR receptor-like serine/threonine-protein kinase At4g37250-like [Solanum lycopersicum]
CL11547.Contig1_S2_3	-3.18691	-3.26677	-2.76012	-	-	-	-	-
CL2002.Contig6_S2_1	-2.97757	-3.24128	-2.73856	K03283|1|0.0|766|osa:4351875|heat shock 70kDa protein 1/8	GO:0009532//plastid stroma	GO:0005515//protein binding;GO:0016628//oxidoreductase activity, acting on the CH-CH group of donors, NAD or NADP as acceptor;GO:0032559	GO:0050896//response to stimulus;GO:0044267//cellular protein metabolic process	gi|356559803|ref|XP_003548186.1|/0/PREDICTED: stromal 70 kDa heat shock-related protein, chloroplastic-like [Glycine max]
CL7547.Contig1_S2_1	-3.11082	-3.05525	-2.7794	-	-	-	-	-
Unigene14153_S2_3	-3.06522	-3.13629	-2.81111	-	GO:0005576//extracellular region	GO:0016787//hydrolase activity	GO:0019538//protein metabolic process	gi|460385373|ref|XP_004238378.1|/8.28462e-21/PREDICTED: subtilisin-like protease-like [Solanum lycopersicum]
Unigene1378_S2_1	-3.42414	-3.00139	-2.83833	K05283|1|3e-13|74.3|aly:ARALYDRAFT_354960|phosphatidylinositol glycan, class W [EC:2.3.-.-];K15692|2|7e-10|63.2|sbi:SORBI_06g034040|E3 ubiquitin-protein ligase RNF13 [EC:6.3.2.19]	-	-	GO:0050896//response to stimulus	gi|460366788|ref|XP_004229261.1|/2.29652e-39/PREDICTED: RING-H2 finger protein ATL2-like [Solanum lycopersicum]
CL6503.Contig1_S2_1	-3.07068	-2.91935	-2.85721	K00422|1|6e-48|188|vvi:100256583|polyphenol oxidase [EC:1.10.3.1]	GO:0044424//intracellular part	-	-	gi|399769475|emb|CCA94610.1|/1.09426e-73/polyphenol oxidase precursor (chloroplast) [Taraxacum officinale]
Unigene16710_S2_1	-3.21312	-2.96226	-2.90012	-	-	-	-	gi|225454743|ref|XP_002273566.1|/9.34103e-38/PREDICTED: S-norcoclaurine synthase [Vitis vinifera]
Unigene42115_S2_1	-3.20074	-2.85676	-2.79462	-	-	-	-	gi|460400509|ref|XP_004245777.1|/3.35058e-07/PREDICTED: uncharacterized protein LOC101258981 [Solanum lycopersicum]
CL9800.Contig1_S2_1	-3.24965	-2.90567	-2.52161	-	-	-	-	-
Unigene13738_S2_3	-3.29558	-2.78168	-2.53399	-	-	-	-	gi|238055376|sp|B9RT03.1|CSPL5_RICCO/1.35411e-28/RecName: Full=CASP-like protein RCOM_0679870
CL2778.Contig3_S2_1	-3.11568	-2.96047	-2.6237	-	-	-	-	gi|19073439|gb|AAL84816.1|AF477033_1/6.07644e-22/tuber agglutinin [Helianthus tuberosus]
CL5964.Contig3_S2_1	-2.92772	-2.99878	-2.64714	K13789|1|3e-68|256|rcu:RCOM_0082580|geranylgeranyl diphosphate synthase, type II [EC:2.5.1.1 2.5.1.10 2.5.1.29]	-	GO:0016740//transferase activity	-	gi|323463187|pdb|3QKC|B/5.74956e-71/Chain B, Crystal Structure Of Geranyl Diphosphate Synthase Small Subunit From Antirrhinum Majus
Unigene13597_S2_3	-2.97211	-2.82078	-2.566	-	-	-	-	-
Unigene20551_S2_1	-2.91478	-2.7932	-2.48313	K14181|1|4e-84|309|vvi:100256880|valencene synthase [EC:4.2.3.73];K12929|2|8e-72|268|rcu:RCOM_1574380|casbene synthase [EC:4.2.3.8];K14184|5|3e-63|240|aly:ARALYDRAFT_348000|alpha-humulene/beta-caryophyllene synthase [EC:4.2.3.- 4.2.3.57]	-	GO:0046872//metal ion binding;GO:0016829//lyase activity	-	gi|335346780|gb|AEH41845.1|/2.51709e-173/E-beta-caryophyllene synthase [Tanacetum parthenium]
Unigene68471_S2_1	-3.04319	-2.69922	-2.63708	-	-	-	-	-
CL1121.Contig3_S2_1	-2.75779	-2.67686	-2.47721	K13229|1|4e-28|121|zma:541977|2,4-dihydroxy-1,4-benzoxazin-3-one-glucoside dioxygenase [EC:1.14.20.2];K06892|2|5e-12|68.2|pop:POPTR_550478|;K05282|3|7e-10|60.8|sbi:SORBI_01g000580|gibberellin 20-oxidase [EC:1.14.11.12]	-	-	-	gi|225424360|ref|XP_002284896.1|/1.39839e-36/PREDICTED: 1-aminocyclopropane-1-carboxylate oxidase homolog 4-like [Vitis vinifera]
Unigene5368_S2_1	-2.87525	-2.63819	-2.3696	-	-	-	-	-
Unigene26802_S2_3	-2.52	-2.63014	-2.44861	-	-	-	-	gi|460366828|ref|XP_004229280.1|/1.11792e-50/PREDICTED: protein DEHYDRATION-INDUCED 19 homolog 4-like [Solanum lycopersicum]
CL11674.Contig2_S2_3	-2.7857	-2.85676	-2.79462	K13496|1|1e-09|60.8|ath:AT2G36780|UDP-glucosyl transferase 73C [EC:2.4.1.-]	-	GO:0016758//transferase activity, transferring hexosyl groups	-	gi|397746860|gb|AFO63526.1|/1.29629e-36/UDP-glucosyltransferase [Panax notoginseng]
CL2764.Contig6_S2_1	-2.80536	-2.91054	-2.68077	K09503|1|2e-167|587|pop:POPTR_725381|DnaJ homolog subfamily A member 2	GO:0016020//membrane	GO:0005515//protein binding	GO:0006950//response to stress	gi|77999285|gb|ABB16989.1|/6.03314e-169/DnaJ-like protein [Solanum tuberosum]
CL2889.Contig2_S2_1	-2.53915	-2.78014	-2.718	-	GO:0043231//intracellular membrane-bounded organelle	GO:0046914//transition metal ion binding	-	gi|449435083|ref|XP_004135325.1|/2.72192e-128/PREDICTED: F-box protein At1g67340-like [Cucumis sativus]
Unigene26790_S2_3	-2.54663	-3.01001	-2.77795	-	-	-	GO:0051179//localization	gi|498036|gb|AAA33933.1|/3.10028e-27/lipid transfer protein, partial [Senecio odorus]
CL9437.Contig3_S2_1	-2.73986	-2.53675	-3.04576	-	-	-	-	gi|460394878|ref|XP_004243017.1|/4.12918e-61/PREDICTED: putative UPF0481 protein At3g02645-like [Solanum lycopersicum]
Unigene27485_S2_1	-2.81393	-2.57937	-2.85564	-	-	-	-	gi|295844360|gb|ADG43176.1|/2.85683e-31/putative major latex-like protein [Salvia miltiorrhiza]
Unigene73762_S2_1	-2.71199	-2.63105	-2.89084	K02693|1|5e-19|90.5|pop:POPTR_711610|photosystem I subunit IV	GO:0009579//thylakoid;GO:0016020//membrane	-	-	gi|157678948|dbj|BAF80472.1|/3.03125e-18/PS1 reaction center subunit III [Citrus sinensis]
Unigene74634_S2_1	-2.87154	-2.72021	-2.9211	-	-	-	-	-
CL1896.Contig1_S2_1	-3.6959	-2.86008	-2.70483	-	-	-	-	gi|22759725|dbj|BAC10911.1|/7.97188e-19/pathogenesis-related protein [Zinnia elegans]
CL6277.Contig1_S2_1	-3.54243	-2.7066	-2.64446	K06130|1|2e-100|363|pop:POPTR_809106|lysophospholipase II [EC:3.1.1.5]	-	GO:0004091//carboxylesterase activity	-	gi|224141873|ref|XP_002324285.1|/2.58197e-99/predicted protein [Populus trichocarpa]
Unigene48572_S2_3	-3.41957	-2.68328	-2.62114	K09755|1|7e-17|83.6|gmx:100783430|ferulate-5-hydroxylase [EC:1.14.-.-]	-	GO:0016491//oxidoreductase activity;GO:0005506//iron ion binding	GO:0008152//metabolic process	gi|255970299|gb|ACU45738.1|/1.25034e-16/ferulate 5-hydroxylase [Eucalyptus globulus]
CL10129.Contig1_S2_1	-3.36629	-2.51536	-2.86826	-	-	GO:0005488//binding	-	gi|225450747|ref|XP_002279245.1|/4.67877e-69/PREDICTED: F-box protein PP2-B15 [Vitis vinifera]
Unigene19255_S2_1	-3.33371	-2.55678	-2.85721	K13496|1|3e-08|55.8|ath:AT2G36750|UDP-glucosyl transferase 73C [EC:2.4.1.-]	-	GO:0035251//UDP-glucosyltransferase activity	-	gi|359495856|ref|XP_003635102.1|/9.37619e-51/PREDICTED: LOW QUALITY PROTEIN: putative UDP-rhamnose:rhamnosyltransferase 1-like [Vitis vinifera]
Unigene28462_S2_1	-3.24299	-2.52306	-2.67329	K05929|1|0.0|820|rcu:RCOM_0161380|phosphoethanolamine N-methyltransferase [EC:2.1.1.103]	GO:0044424//intracellular part	GO:0008170//N-methyltransferase activity;GO:0016410//N-acyltransferase activity	GO:0048868//pollen tube development;GO:0006498//N-terminal protein lipidation;GO:0048229//gametophyte development;GO:0046470//phosphatidylcholine metabolic process;GO:0006730//one-carbon metabolic process;GO:0019695//choline metabolic process;GO:0009791//post-embryonic development;GO:0000904//cell morphogenesis involved in differentiation	gi|28804509|dbj|BAC57960.1|/0/phosphoethanolamine N-methyltransferase [Aster tripolium]
Unigene15486_S2_3	-3.18825	-2.32071	-2.78213	-	-	-	GO:0050896//response to stimulus	gi|22759725|dbj|BAC10911.1|/2.43152e-36/pathogenesis-related protein [Zinnia elegans]
Unigene28082_S2_1	-3.23647	-2.48156	-2.4569	K04728|1|6e-07|53.1|gmx:100788458|ataxia telangiectasia mutated family protein [EC:2.7.11.1];K01184|2|2e-06|51.2|mtr:MTR_4g083660|polygalacturonase [EC:3.2.1.15]	-	-	-	gi|124360756|gb|ABN08733.1|/2.16856e-11/hypothetical protein MtrDRAFT_AC158497g41v2 [Medicago truncatula]
Unigene68519_S2_3	-3.48231	-2.38345	-2.68388	K01285|1|1e-45|180|vvi:100252778|lysosomal Pro-X carboxypeptidase [EC:3.4.16.2]	GO:0000323//lytic vacuole	GO:0070011//peptidase activity, acting on L-amino acid peptides	-	gi|462399347|gb|EMJ05015.1|/8.44428e-46/hypothetical protein PRUPE_ppa005504m2g, partial [Prunus persica]
Unigene68583_S2_3	-3.46377	-2.39733	-2.4727	-	-	GO:0008081//phosphoric diester hydrolase activity	GO:0019400	gi|224053531|ref|XP_002297859.1|/1.69287e-116/predicted protein [Populus trichocarpa]
CL8830.Contig1_S2_1	-3.44184	-2.70555	-3.07225	-	-	-	-	gi|460376664|ref|XP_004234117.1|/6.73334e-78/PREDICTED: uncharacterized protein LOC101259314 [Solanum lycopersicum]
Unigene7121_S2_3	-3.38715	-2.87325	-3.07415	-	-	-	-	gi|255564609|ref|XP_002523299.1|/6.13559e-21/arginine/serine-rich splicing factor, putative [Ricinus communis]
Unigene42294_S2_3	-3.51268	-2.99878	-3.19968	K05278|1|2e-40|164|mtr:MTR_5g059130|flavonol synthase [EC:1.14.11.23];K06892|3|3e-38|157|pop:POPTR_550478|	-	GO:0016491//oxidoreductase activity	GO:0008152//metabolic process	gi|359484721|ref|XP_003633149.1|/8.34135e-84/PREDICTED: LOW QUALITY PROTEIN: protein SRG1-like [Vitis vinifera]
CL3922.Contig4_S2_1	-2.84134	-3.08749	-2.03384	K15400|1|4e-68|257|vvi:100245819|omega-hydroxypalmitate O-feruloyl transferase [EC:2.3.1.188]	-	GO:0016746//transferase activity, transferring acyl groups	-	gi|84578877|dbj|BAE72881.1|/0/benzoyl CoA benzoic acid benzoyltransferase [Verbena x hybrida]
Unigene14028_S2_1	-2.50118	-3.15721	-2.04445	-	-	-	-	-
Unigene19836_S2_1	-2.67022	-3.1198	-2.13166	K12742|1|1e-58|224|pop:POPTR_1111628|isoprene synthase [EC:4.2.3.27];K12467|2|1e-43|174|ath:AT3G25810|myrcene/ocimene synthase [EC:4.2.3.15];K07385|3|2e-43|174|ath:AT3G25830|1,8-cineole synthase [EC:4.2.3.-]	-	-	-	gi|391358397|gb|AFM43737.1|/1.47108e-79/terpene synthase 4 [Matricaria chamomilla var. recutita]
CL5450.Contig1_S2_1	-2.84828	-2.81981	-2.10997	-	-	-	-	gi|460411223|ref|XP_004251013.1|/3.74335e-48/PREDICTED: uncharacterized protein At4g22758-like [Solanum lycopersicum]
Unigene28310_S2_1	-2.69779	-2.87577	-2.26614	K00943|1|2e-21|102|ota:Ot07g01210|dTMP kinase [EC:2.7.4.9];K15450|2|3e-12|71.6|ota:Ot09g02370|tRNA wybutosine-synthesizing protein 3 [EC:2.1.1.-];K11323|3|2e-06|50.1|cre:CHLREDRAFT_120259|histone arginine demethylase JMJD6 [EC:1.14.11.-]	-	GO:0016491//oxidoreductase activity	-	gi|359478758|ref|XP_003632166.1|/1.50117e-151/PREDICTED: lysine-specific demethylase 8-like [Vitis vinifera]
CL7561.Contig2_S2_3	-2.91565	-3.19316	-2.2465	K12619|1|2e-10|65.1|osa:4349826|5'-3' exoribonuclease 2 [EC:3.1.13.-];K07393|3|3e-08|58.2|vvi:100265305|putative glutathione S-transferase	-	-	-	gi|62734000|gb|AAX96109.1|/7.58619e-18/retrotransposon protein, putative, Ty1-copia sub-class [Oryza sativa Japonica Group]
Unigene15598_S2_1	-2.92772	-2.99878	-2.35168	-	-	-	-	-
Unigene14077_S2_1	-2.86489	-3.24564	-2.4815	K02638|1|9e-52|202|vvi:100248911|plastocyanin	-	-	-	gi|147804799|emb|CAN64704.1|/8.66842e-51/hypothetical protein VITISV_038998 [Vitis vinifera]
Unigene6115_S2_3	-2.90172	-3.45822	-2.39608	-	-	-	-	gi|460369510|ref|XP_004230605.1|/4.85487e-20/PREDICTED: uncharacterized protein LOC101261168 [Solanum lycopersicum]
Unigene13996_S2_1	-3.2057	-2.89826	-2.11029	-	-	-	-	gi|460394878|ref|XP_004243017.1|/1.66401e-53/PREDICTED: putative UPF0481 protein At3g02645-like [Solanum lycopersicum]
Unigene6778_S2_1	-3.13717	-2.88631	-2.33874	-	-	-	-	-
Unigene75982_S2_1	-3.24965	-3.05768	-1.67361	K11816|1|9e-12|69.3|pop:POPTR_766526|YUCCA family monooxygenase [EC:1.14.13.-];K00485|2|1e-11|68.9|ath:AT1G12200|dimethylaniline monooxygenase (N-oxide forming) [EC:1.14.13.8]	-	GO:0004497//monooxygenase activity;GO:0050662//coenzyme binding	-	gi|255572698|ref|XP_002527282.1|/2.79324e-75/dimethylaniline monooxygenase, putative [Ricinus communis]
Unigene93274_S2_3	-3.17564	-2.66175	-1.86264	-	-	-	-	-
CL8140.Contig1_S2_1	-3.12036	-3.67686	-3.93664	K09841|1|2e-51|200|osa:4334535|xanthoxin dehydrogenase [EC:1.1.1.288];K13070|2|3e-51|199|osa:4335093|momilactone-A synthase [EC:1.1.1.295]	-	GO:0003824//catalytic activity	-	gi|301072248|gb|ADK56099.1|/1.49179e-93/alcohol dehydrogenase [Artemisia annua]
CL1523.Contig3_S2_1	-2.94402	-3.66716	-3.82741	K01673|1|3e-110|397|aly:ARALYDRAFT_477371|carbonic anhydrase [EC:4.2.1.1]	GO:0009532//plastid stroma;GO:0009526//plastid envelope;GO:0009534//chloroplast thylakoid;GO:0005576//extracellular region	GO:0046914//transition metal ion binding;GO:0016836//hydro-lyase activity	GO:0010035//response to inorganic substance;GO:0010118//stomatal movement;GO:0050832//defense response to fungus	gi|1168746|sp|P46511.1|CAHX_FLABR/8.85202e-147/RecName: Full=Carbonic anhydrase; AltName: Full=Carbonate dehydratase
Unigene42236_S2_3	-2.92772	-3.58375	-3.93664	-	-	-	-	gi|395146516|gb|AFN53671.1|/1.06959e-21/hypothetical protein [Linum usitatissimum]
CL10349.Contig1_S2_1	-3.13717	-3.40088	-3.82417	-	-	-	-	-
Unigene83462_S2_1	-2.92772	-3.41382	-3.93664	K13430|1|4e-09|58.5|aly:ARALYDRAFT_909268|serine/threonine-protein kinase PBS1 [EC:2.7.11.1];K04733|3|6e-09|58.2|smo:SELMODRAFT_159261|interleukin-1 receptor-associated kinase 4 [EC:2.7.11.1]	-	GO:0005488//binding;GO:0004672//protein kinase activity	GO:0009987//cellular process	gi|296081240|emb|CBI17984.3|/7.40386e-38/unnamed protein product [Vitis vinifera]
CL330.Contig2_S2_1	-2.66468	-3.73575	-3.25857	K08734|1|1e-50|196|vvi:100854779|DNA mismatch repair protein MLH1	GO:0043231//intracellular membrane-bounded organelle;GO:0000785//chromatin	GO:0003690//double-stranded DNA binding;GO:0005515//protein binding;GO:0032559	GO:0006310//DNA recombination;GO:0006281//DNA repair;GO:0048229//gametophyte development;GO:0009791//post-embryonic development;GO:0048608//reproductive structure development	gi|359489136|ref|XP_003633884.1|/1.30641e-49/PREDICTED: DNA mismatch repair protein Mlh1-like [Vitis vinifera]
Unigene27621_S2_3	-2.75084	-3.93738	-3.29028	-	-	-	GO:0051234//establishment of localization	gi|337730997|gb|AEI70830.1|/3.75992e-42/non-specific lipid-transfer protein [Helianthus annuus]
CL3400.Contig2_S2_1	-3.0511	-3.81404	-3.36488	K12836|1|2e-92|336|vvi:100247727|splicing factor U2AF 35 kDa subunit	GO:0043231//intracellular membrane-bounded organelle	GO:0046914//transition metal ion binding;GO:0003676//nucleic acid binding	GO:0009648//photoperiodism	gi|359482307|ref|XP_002277445.2|/2.93241e-91/PREDICTED: splicing factor U2af small subunit B-like [Vitis vinifera]
Unigene20640_S2_3	-2.90172	-3.78014	-3.39608	-	-	-	-	-
Unigene24378_S2_1	-3.04319	-3.69922	-3.63708	-	-	-	-	-
Unigene73723_S2_1	-3.04319	-3.69922	-3.63708	-	-	-	-	-
Unigene75081_S2_1	-2.85372	-3.66175	-3.59961	-	-	-	-	gi|460403173|ref|XP_004247071.1|/3.72131e-35/PREDICTED: uncharacterized protein LOC101250625 [Solanum lycopersicum]
Unigene14414_S2_1	-2.54663	-2.84009	-4.36291	-	-	-	-	-
CL728.Contig18_S2_1	-3.31019	-3.18861	-4.12647	-	-	-	-	gi|225425076|ref|XP_002271486.1|/3.52492e-90/PREDICTED: ankyrin repeat-containing protein At3g12360-like [Vitis vinifera]
Unigene71219_S2_1	-3.23223	-3.19226	-3.97812	-	-	-	-	gi|460378523|ref|XP_004235020.1|/6.347e-111/PREDICTED: uncharacterized protein LOC101249155 [Solanum lycopersicum]
CL9027.Contig1_S2_1	-3.38715	-2.72125	-3.98104	K15397|1|2e-32|135|aly:ARALYDRAFT_494971|3-ketoacyl-CoA synthase [EC:2.3.1.-]	GO:0044464//cell part	GO:0016747//transferase activity, transferring acyl groups other than amino-acyl groups	GO:0006631//fatty acid metabolic process	gi|255571681|ref|XP_002526784.1|/2.50458e-49/acyltransferase, putative [Ricinus communis]
Unigene59365_S2_3	-3.38715	-2.65086	-3.81111	-	-	-	-	gi|224075499|ref|XP_002304655.1|/3.24589e-65/predicted protein [Populus trichocarpa]
Unigene63202_S2_1	-3.29695	-2.95298	-3.89084	-	-	-	-	gi|359492891|ref|XP_002284055.2|/1.9721e-06/PREDICTED: uncharacterized protein LOC100245494 [Vitis vinifera]
CL5134.Contig1_S2_1	-2.85846	-3.12216	-3.54545	K00517|1|7e-52|202|ath:AT3G52970|[EC:1.14.-.-];K16084|3|4e-44|176|osa:4329723|cytochrome P450, family 76, subfamily M, polypeptide 7 (ent-cassa-12,15-diene 11-hydroxylase) [EC:1.14.13.145];K05280|4|2e-42|171|mtr:MTR_3g025230|flavonoid 3'-monooxygenase [EC:1.14.13.21]	-	GO:0046872//metal ion binding	-	gi|84578869|dbj|BAE72877.1|/1.30557e-75/cytochrome P450 [Verbena x hybrida]
Unigene19428_S2_1	-2.83461	-2.90567	-3.4285	-	-	-	-	-
CL7416.Contig1_S2_1	-3.13599	-2.85913	-3.43442	-	-	-	-	gi|224113447|ref|XP_002332577.1|/7.61691e-33/predicted protein [Populus trichocarpa]
CL9258.Contig1_S2_1	-3.04772	-2.85698	-3.55241	-	-	-	-	-
Unigene73479_S2_1	-3.13717	-2.88631	-3.56113	-	-	-	-	-
Unigene28171_S2_1	-3.06907	-2.70404	-3.39287	-	-	-	-	gi|359486629|ref|XP_002278924.2|/2.97158e-142/PREDICTED: putative UPF0481 protein At3g02645-like [Vitis vinifera]
Unigene97716_S2_3	-2.98661	-2.64264	-3.5805	-	-	-	-	-
CL2482.Contig1_S2_1	-2.56515	-2.80614	-3.744	K13993|1|5e-36|149|vvi:100254799|HSP20 family protein	GO:0044439	GO:0005488//binding	GO:0006979//response to oxidative stress;GO:0044267//cellular protein metabolic process	gi|460381920|ref|XP_004236689.1|/3.55624e-46/PREDICTED: 15.7 kDa heat shock protein, peroxisomal-like [Solanum lycopersicum]
Unigene830_S2_1	-2.7857	-2.85676	-3.79462	K15095|1|2e-52|203|vvi:100248214|(+)-neomenthol dehydrogenase [EC:1.1.1.208]	-	-	-	gi|269308672|gb|ACZ34296.1|/4.37416e-106/broad substrate reductase/dehydrogenase [Artemisia annua]
Unigene85478_S2_3	-2.69325	-2.83832	-3.85418	-	-	-	-	gi|460375014|ref|XP_004233303.1|/4.67163e-32/PREDICTED: uncharacterized protein LOC101250767 [Solanum lycopersicum]
Unigene42828_S2_1	-2.62816	-3.11426	-3.63708	-	-	-	-	-
Unigene42888_S2_3	-2.43022	-3.08625	-3.43914	-	-	-	-	gi|225440843|ref|XP_002276376.1|/4.45128e-128/PREDICTED: uncharacterized protein LOC100263016 [Vitis vinifera]
CL10965.Contig1_S2_3	-4.07068	-5.7267	-2.66456	K09422|1|2e-49|194|gmx:778044|myb proto-oncogene protein, plant	GO:0043231//intracellular membrane-bounded organelle	GO:0003676//nucleic acid binding;GO:0001071//nucleic acid binding transcription factor activity	GO:0006351//transcription, DNA-dependent;GO:0051553	gi|40643884|emb|CAD87009.1|/1.80566e-51/MYB9A protein [Gerbera hybrid cultivar]
Unigene42607_S2_1	-3.27821	-5.67121	-2.80171	-	-	-	-	-
CL1204.Contig8_S2_1	-3.72819	-4.38421	-3.73711	K00799|1|6e-69|259|rcu:RCOM_1686430|glutathione S-transferase [EC:2.5.1.18]	GO:0042579//microbody	GO:0016740//transferase activity	GO:0009404//toxin metabolic process	gi|470125539|ref|XP_004298759.1|/7.53095e-71/PREDICTED: glutathione S-transferase T1-like [Fragaria vesca subsp. vesca]
Unigene13286_S2_1	-3.48571	-4.40477	-3.66456	K00422|1|3e-07|51.6|vvi:100256583|polyphenol oxidase [EC:1.10.3.1]	-	-	-	gi|399769475|emb|CCA94610.1|/3.39942e-22/polyphenol oxidase precursor (chloroplast) [Taraxacum officinale]
CL836.Contig4_S2_1	-3.22889	-4.69227	-3.63013	K00422|1|1e-85|315|vvi:100256583|polyphenol oxidase [EC:1.10.3.1]	-	-	-	gi|399769475|emb|CCA94610.1|/1.60948e-117/polyphenol oxidase precursor (chloroplast) [Taraxacum officinale]
Unigene27662_S2_1	-3.47204	-5.12807	-3.48096	K12900|1|1e-48|191|rcu:RCOM_0036490|FUS-interacting serine-arginine-rich protein 1;K12891|4|9e-12|68.9|rcu:RCOM_0460560|splicing factor, arginine/serine-rich 2	GO:0043231//intracellular membrane-bounded organelle	GO:0005488//binding	-	gi|462398438|gb|EMJ04106.1|/9.78641e-50/hypothetical protein PRUPE_ppa016103mg [Prunus persica]
Unigene24975_S2_1	-3.57157	-4.64264	-2.99554	-	-	-	-	gi|75755809|gb|ABA26964.1|/2.99538e-10/TO11-3 [Taraxacum officinale]
Unigene27140_S2_3	-3.12935	-4.52234	-2.65285	K01179|1|7e-157|552|osa:4335944|endoglucanase [EC:3.2.1.4]	GO:0016020//membrane;GO:0005618//cell wall	GO:0004553//hydrolase activity, hydrolyzing O-glycosyl compounds;GO:0005488//binding	GO:0044238//primary metabolic process	gi|50346664|gb|AAT75042.1|/0/Cel9B [Populus tremula x Populus tremuloides]
CL2643.Contig1_S2_1	-5.62816	-3.69922	-5.63708	-	-	-	-	gi|87240724|gb|ABD32582.1|/2.84604e-16/Integrase, catalytic region; Zinc finger, CCHC-type; Peptidase aspartic, catalytic [Medicago truncatula]
CL7371.Contig1_S2_1	-5.87023	-4.61937	-5.2942	-	-	GO:0016787//hydrolase activity	GO:0008152//metabolic process	gi|224112661|ref|XP_002316254.1|/8.43618e-140/predicted protein [Populus trichocarpa]
CL2078.Contig4_S2_1	-4.45128	-4.52234	-6.04517	K00218|1|2e-136|483|vvi:100255647|protochlorophyllide reductase [EC:1.3.1.33]	GO:0009536//plastid	GO:0016628//oxidoreductase activity, acting on the CH-CH group of donors, NAD or NADP as acceptor	GO:0006779//porphyrin-containing compound biosynthetic process	gi|359493870|ref|XP_002284769.2|/9.89985e-136/PREDICTED: protochlorophyllide reductase, chloroplastic-like [Vitis vinifera]
Unigene28049_S2_1	-4.40183	-4.01346	-5.48476	K00517|1|7e-103|372|ath:AT3G48360|[EC:1.14.-.-];K10523|3|3e-11|68.6|gmx:100806769|speckle-type POZ protein	GO:0043231//intracellular membrane-bounded organelle	GO:0000989//transcription factor binding transcription factor activity;GO:0004468//lysine N-acetyltransferase activity;GO:0046914//transition metal ion binding;GO:0005515//protein binding	GO:0009725//response to hormone stimulus;GO:0000302//response to reactive oxygen species;GO:0048229//gametophyte development;GO:0006351//transcription, DNA-dependent	gi|255540423|ref|XP_002511276.1|/1.29123e-122/protein binding protein, putative [Ricinus communis]
CL2356.Contig1_S2_1	-5.56434	-4.82805	-3.32534	-	-	-	-	gi|470146008|ref|XP_004308622.1|/6.31784e-60/PREDICTED: uncharacterized protein LOC101312396 [Fragaria vesca subsp. vesca]
CL11753.Contig1_S2_3	-5.53751	-5.38619	-4.96148	K14165|1|3e-19|94.0|cme:CMT465C|dual specificity phosphatase [EC:3.1.3.16 3.1.3.48]	-	GO:0004721//phosphoprotein phosphatase activity	GO:0006796//phosphate-containing compound metabolic process;GO:0006464//cellular protein modification process	gi|255559653|ref|XP_002520846.1|/6.34391e-109/dual specificity protein phosphatase, putative [Ricinus communis]
Unigene55616_S2_3	-5.13717	-5.20824	-5.1461	K10258|1|3e-10|61.6|cre:CHLREDRAFT_602|enoyl reductase [EC:1.3.1.-]	GO:0044464//cell part	-	-	gi|460408995|ref|XP_004249926.1|/2.95296e-34/PREDICTED: very-long-chain enoyl-CoA reductase-like [Solanum lycopersicum]
Unigene900_S2_1	-5.40884	-5.47991	-4.41777	K14517|1|2e-42|170|ath:AT5G47220|ethylene-responsive transcription factor 2;K09286|2|3e-42|170|ath:AT4G17500|EREBP-like factor	-	-	-	gi|17385636|dbj|BAA87068.2|/2.13863e-79/ethylene-responsive element binding protein1 homolog [Matricaria chamomilla]
CL11166.Contig1_S2_3	-3.60014	-2.21178	-4.60907	-	-	-	-	-
CL8140.Contig2_S2_1	-3.54243	-2.68749	-4.70336	K09841|1|1e-71|268|gmx:100786658|xanthoxin dehydrogenase [EC:1.1.1.288];K13070|2|2e-71|267|osa:4335093|momilactone-A synthase [EC:1.1.1.295]	-	GO:0003824//catalytic activity	GO:0008152//metabolic process	gi|301072248|gb|ADK56099.1|/5.15654e-130/alcohol dehydrogenase [Artemisia annua]
Unigene1873_S2_1	-3.24965	-3.90567	-4.84353	-	-	-	-	gi|462406078|gb|EMJ11542.1|/4.85902e-08/hypothetical protein PRUPE_ppa001858mg [Prunus persica]
CL5935.Contig2_S2_3	-3.53038	-3.26887	-4.3873	-	-	-	GO:0050896//response to stimulus	gi|359477157|ref|XP_002273790.2|/4.21024e-45/PREDICTED: major allergen Pru ar 1 [Vitis vinifera]
Unigene82994_S2_1	-3.45128	-3.52235	-4.46021	-	-	-	-	gi|224141799|ref|XP_002324250.1|/1.52647e-44/predicted protein [Populus trichocarpa]
Unigene63510_S2_1	-3.2254	-3.29646	-4.81929	-	-	GO:0070011//peptidase activity, acting on L-amino acid peptides	GO:0008152//metabolic process	gi|225436681|ref|XP_002262841.1|/4.93892e-70/PREDICTED: cucumisin-like [Vitis vinifera]
CL1609.Contig11_S2_1	-4.11391	-4.59023	-3.56762	K04079|1|0.0|1129|rcu:RCOM_1582180|molecular chaperone HtpG	GO:0044444//cytoplasmic part;GO:0016020//membrane;GO:0030312//external encapsulating structure	GO:0005515//protein binding;GO:0032559	GO:0006952//defense response;GO:0010035//response to inorganic substance;GO:0044267//cellular protein metabolic process	gi|255545176|ref|XP_002513649.1|/0/heat shock protein, putative [Ricinus communis]
CL3471.Contig4_S2_1	-4.2446	-4.65447	-3.7729	-	-	-	-	gi|340008386|gb|AEK26933.1|/5.83165e-15/Kunitz-type trypsin inhibitor B2 [Populus nigra]
CL5496.Contig1_S2_1	-4.38715	-4.45822	-3.39608	-	-	-	-	-
Unigene6265_S2_1	-4.40345	-4.47452	-3.60502	K00799|1|3e-16|82.4|gmx:100799229|glutathione S-transferase [EC:2.5.1.18]	GO:0042579//microbody	-	GO:0009404//toxin metabolic process	gi|283135892|gb|ADB11337.1|/1.90404e-16/theta class glutathione transferase GSTT1 [Populus trichocarpa]
CL1900.Contig2_S2_1	-4.50322	-4.26943	-4.56986	K12356|1|1e-52|206|pop:POPTR_563103|coniferyl-alcohol glucosyltransferase [EC:2.4.1.111]	-	GO:0016740//transferase activity	-	gi|462412767|gb|EMJ17816.1|/8.04084e-137/hypothetical protein PRUPE_ppa027121mg [Prunus persica]
CL4198.Contig4_S2_1	-4.61441	-4.13575	-4.54798	K00454|1|0.0|1161|rcu:RCOM_1576890|lipoxygenase [EC:1.13.11.12]	-	GO:0046914//transition metal ion binding;GO:0016702//oxidoreductase activity, acting on single donors with incorporation of molecular oxygen, incorporation of two atoms of oxygen	GO:0006633//fatty acid biosynthetic process	gi|213876486|gb|ACJ54281.1|/0/lipoxygenase [Camellia sinensis]
CL7472.Contig1_S2_1	-4.18337	-4.3773	-4.55908	K13261|1|2e-122|437|gmx:100776878|cytochrome P450, family 93, subfamily A, polypeptide 1 (3,9-dihydroxypterocarpan 6a-monooxygenase) [EC:1.14.13.28];K13257|2|3e-103|374|gmx:100037450|cytochrome P450, family 93, subfamily C (2-hydroxyisoflavanone synthase) [EC:1.14.13.86];K15814|4|7e-101|366|gmx:100037459|beta-amyrin 24-hydroxylase [EC:1.14.99.43];K00517|5|2e-88|324|ath:AT4G15350|[EC:1.14.-.-]	-	GO:0046872//metal ion binding	-	gi|408843726|gb|AFG31000.1|/0/flavone synthase II [Cynara cardunculus var. scolymus]
CL146.Contig2_S2_1	-4.31266	-4.26034	-4.06285	-	-	-	-	-
Unigene75752_S2_1	-4.09764	-4.16871	-4.10657	K13065|1|5e-17|86.7|vvi:100265530|shikimate O-hydroxycinnamoyltransferase [EC:2.3.1.133]	-	GO:0016740//transferase activity	-	gi|470149321|ref|XP_004310187.1|/1.13127e-39/PREDICTED: salutaridinol 7-O-acetyltransferase-like [Fragaria vesca subsp. vesca]
Unigene20096_S2_1	-3.99073	-3.86915	-4.22205	K15400|1|6e-11|65.5|osa:4350569|omega-hydroxypalmitate O-feruloyl transferase [EC:2.3.1.188];K13065|4|4e-10|62.8|vvi:100265530|shikimate O-hydroxycinnamoyltransferase [EC:2.3.1.133]	-	GO:0016740//transferase activity	-	gi|470116066|ref|XP_004294207.1|/1.10242e-23/PREDICTED: vinorine synthase-like [Fragaria vesca subsp. vesca]
Unigene69284_S2_3	-4.23647	-3.95961	-4.11986	K03232|1|6e-69|259|rcu:RCOM_1506550|elongation factor 1-beta	GO:0043234//protein complex;GO:0016020//membrane	GO:0008135//translation factor activity, nucleic acid binding	GO:0006412//translation;GO:0010038//response to metal ion	gi|462407845|gb|EMJ13179.1|/1.56121e-70/hypothetical protein PRUPE_ppa010902mg [Prunus persica]
Unigene73933_S2_1	-3.76061	-4.24671	-4.18457	K03937|1|9e-61|231|vvi:100250742|NADH dehydrogenase (ubiquinone) Fe-S protein 4 [EC:1.6.5.3 1.6.99.3]	GO:0019866//organelle inner membrane;GO:0043231//intracellular membrane-bounded organelle	GO:0016651//oxidoreductase activity, acting on NAD(P)H	GO:0006091//generation of precursor metabolites and energy	gi|225438227|ref|XP_002265704.1|/1.04448e-59/PREDICTED: NADH dehydrogenase [ubiquinone] iron-sulfur protein 4, mitochondrial [Vitis vinifera]
CL146.Contig5_S2_1	-3.77018	-3.65483	-4.11352	-	-	-	-	-
CL661.Contig1_S2_1	-3.83461	-3.43619	-3.84353	K16054|1|2e-124|443|vvi:100257258|methylthioribulose 1-phosphate dehydratase / enolase-phosphatase E1 [EC:4.2.1.109 3.1.3.77]	GO:0044424//intracellular part	GO:0043169//cation binding;GO:0016791//phosphatase activity	GO:0071265;GO:0043102	gi|378405187|sp|E0CSI1.2|MTBC1_VITVI/3.10731e-123/RecName: Full=Probable bifunctional methylthioribulose-1-phosphate dehydratase/enolase-phosphatase E1 1; Includes: RecName: Full=Methylthioribulose-1-phosphate dehydratase; Short=MTRu-1-P dehydratase; Includes: RecName: Full=Enolase-phosphatase E1; AltName: Full=2,3-diketo-5-methylthio-1-phosphopentane phosphatase
CL4416.Contig2_S2_3	-3.83461	-3.90567	-3.84353	-	-	-	-	gi|418203660|dbj|BAM66576.1|/3.3294e-09/ferulate-5-hydroxylase [Chrysanthemum x morifolium]
Unigene6529_S2_1	-3.62816	-3.69922	-3.63708	K00517|1|3e-54|209|ath:AT3G53300|[EC:1.14.-.-]	-	GO:0004497//monooxygenase activity;GO:0005506//iron ion binding	-	gi|336462672|gb|AEI59777.1|/4.91907e-69/cytochrome P450 [Helianthus annuus]
Unigene15752_S2_1	-4.2057	-3.5987	-4.21463	-	-	-	-	gi|224134450|ref|XP_002321827.1|/3.55783e-29/predicted protein [Populus trichocarpa]
Unigene45590_S2_3	-4.32003	-3.3911	-4.32896	K00422|1|9e-17|83.2|vvi:100256583|polyphenol oxidase [EC:1.10.3.1]	GO:0044424//intracellular part	-	-	gi|399769475|emb|CCA94610.1|/3.36611e-22/polyphenol oxidase precursor (chloroplast) [Taraxacum officinale]
Unigene62409_S2_1	-4.55221	-3.62327	-3.82417	-	-	-	-	-
Unigene80053_S2_1	-4.24965	-3.58375	-3.84353	K04733|1|9e-06|50.4|smo:SELMODRAFT_159261|interleukin-1 receptor-associated kinase 4 [EC:2.7.11.1]	-	GO:0016772//transferase activity, transferring phosphorus-containing groups	-	gi|297809813|ref|XP_002872790.1|/4.61765e-83/S-locus lectin protein kinase family protein [Arabidopsis lyrata subsp. lyrata]
Unigene42837_S2_3	-3.92772	-2.99878	-3.93664	-	-	GO:0016491//oxidoreductase activity	-	gi|470148034|ref|XP_004309580.1|/1.00966e-180/PREDICTED: galactose oxidase-like [Fragaria vesca subsp. vesca]
Unigene71226_S2_1	-4.07747	-2.8266	-4.08639	-	-	-	-	gi|460392057|ref|XP_004241634.1|/8.28662e-15/PREDICTED: probable non-specific lipid-transfer protein AKCS9-like [Solanum lycopersicum]
CL1628.Contig1_S2_3	-4.73507	-3.22118	-4.744	K06185|1|2e-15|81.3|ota:Ot05g02490|ATP-binding cassette, subfamily F, member 2	GO:0043231//intracellular membrane-bounded organelle	GO:0046914//transition metal ion binding	-	gi|242054895|ref|XP_002456593.1|/1.33132e-31/hypothetical protein SORBIDRAFT_03g039020 [Sorghum bicolor]
Unigene2460_S2_3	-4.73507	-2.99878	-4.15904	-	GO:0009536//plastid	-	-	gi|462406755|gb|EMJ12219.1|/2.83701e-104/hypothetical protein PRUPE_ppa020333mg [Prunus persica]
Unigene5610_S2_1	-5.40345	-2.88955	-4.82742	-	-	-	-	gi|357500235|ref|XP_003620406.1|/1.33311e-26/Non-specific lipid-transfer protein [Medicago truncatula]
Unigene6398_S2_1	-5.73507	-3.48421	-4.744	-	-	-	-	gi|110083907|gb|AAS20529.2|/3.8184e-55/HKT1 [Suaeda salsa]
Unigene73598_S2_1	-5.26162	-3.39408	-4.68558	-	-	GO:0016787//hydrolase activity	GO:0008152//metabolic process	gi|224105059|ref|XP_002313670.1|/4.12343e-157/predicted protein [Populus trichocarpa]
CL8830.Contig3_S2_1	-5.35398	-3.84009	-4.36291	-	-	-	-	-
CL1136.Contig3_S2_1	-5.29404	-3.78014	-4.13304	K06892|1|1e-07|56.2|smo:SELMODRAFT_402706|	-	-	-	gi|225450201|ref|XP_002264792.1|/1.97564e-155/PREDICTED: uncharacterized protein LOC100240969 [Vitis vinifera]
Unigene70533_S2_1	-5.17565	-3.83167	-3.96218	-	-	-	-	gi|418714002|gb|AFX65834.1|/1.63281e-56/Hfr-2-like protein, partial [Senecio aethnensis x Senecio chrysanthemifolius]
Unigene62871_S2_1	-5.48996	-4.10159	-3.69153	-	-	-	-	gi|225458639|ref|XP_002282817.1|/7.69135e-33/PREDICTED: transcription factor HEC1 [Vitis vinifera]
Unigene74713_S2_1	-5.28527	-3.77137	-3.70923	-	-	-	-	-
Unigene54396_S2_1	-4.97211	-4.55775	-4.13304	-	-	-	-	-
Unigene46399_S2_1	-5.21312	-4.28418	-4.22205	K12815|1|8e-13|52.0|osa:4343339|pre-mRNA-splicing factor ATP-dependent RNA helicase PRP16 [EC:3.6.4.13]	-	GO:0004386//helicase activity	-	gi|414590372|tpg|DAA40943.1|/1.24758e-11/TPA: putative RNA helicase family protein [Zea mays]
Unigene85296_S2_3	-5.07882	-4.35633	-4.5352	K09841|1|7e-70|262|pop:POPTR_547844|xanthoxin dehydrogenase [EC:1.1.1.288];K13070|2|2e-67|253|osa:4335093|momilactone-A synthase [EC:1.1.1.295]	-	GO:0016491//oxidoreductase activity	GO:0008152//metabolic process	gi|359479542|ref|XP_002272280.2|/1.60695e-83/PREDICTED: momilactone A synthase-like [Vitis vinifera]
Unigene36394_S2_1	-5.81036	-3.29646	-3.81929	-	-	GO:0015075//ion transmembrane transporter activity	GO:0006811//ion transport	gi|462423464|gb|EMJ27727.1|/7.90711e-75/hypothetical protein PRUPE_ppa025255mg [Prunus persica]
Unigene17386_S2_1	-3.09764	-4.75367	-4.69153	-	-	-	-	gi|449445612|ref|XP_004140566.1|/4.50904e-06/PREDICTED: BAHD acyltransferase At5g47980-like [Cucumis sativus]
Unigene28095_S2_1	-2.97211	-5.04318	-5.98104	K03627|1|4e-54|209|vvi:100249249|putative transcription factor	GO:0031981//nuclear lumen	GO:0003712//transcription cofactor activity;GO:0001071//nucleic acid binding transcription factor activity;GO:0003677//DNA binding	GO:0000160//two-component signal transduction system (phosphorelay);GO:0009725//response to hormone stimulus;GO:0006355//regulation of transcription, DNA-dependent;GO:0006950//response to stress	gi|19225065|gb|AAL32037.2|AF439278_1/5.24894e-56/ethylene-responsive transciptional coactivator-like protein [Retama raetam]
CL351.Contig1_S2_3	1.8236	2.49521	1.42325	K13691|1|3e-105|379|pop:POPTR_807713|pathogen-inducible salicylic acid glucosyltransferase [EC:2.4.1.-]	-	GO:0016757//transferase activity, transferring glycosyl groups	-	gi|82658818|gb|ABB88578.1|/1.35006e-123/UDP-glucosyltransferase [Ixeris dentata var. albiflora]
CL601.Contig2_S2_3	1.91182	2.59878	1.64832	K08150|1|6e-72|268|aly:ARALYDRAFT_322009|MFS transporter, SP family, solute carrier family 2 (myo-inositol transporter), member 13	GO:0000325//plant-type vacuole;GO:0016020//membrane	GO:0005365//myo-inositol transmembrane transporter activity	GO:0015791//polyol transport	gi|460391575|ref|XP_004241396.1|/7.02165e-76/PREDICTED: inositol transporter 1-like [Solanum lycopersicum]
CL2344.Contig10_S2_3	1.30215	2.36452	1.85943	K00134|1|8e-59|223|aly:ARALYDRAFT_471499|glyceraldehyde 3-phosphate dehydrogenase [EC:1.2.1.12]	GO:0030312//external encapsulating structure;GO:0031981//nuclear lumen;GO:0009536//plastid;GO:0016020//membrane	GO:0046914//transition metal ion binding;GO:0000166//nucleotide binding	GO:0006007//glucose catabolic process;GO:0006952//defense response;GO:0010038//response to metal ion	gi|306922318|dbj|BAJ17660.1|/3.01341e-62/glyceraldehyde 3-phosphate dehydrogenase [Gynura bicolor]
Unigene39616_S2_1	1.30932	2.50675	1.57793	-	-	GO:0016798//hydrolase activity, acting on glycosyl bonds;GO:0043167//ion binding	GO:0044238//primary metabolic process	gi|359359690|gb|AEV41413.1|/1.28305e-66/beta-1,3-glucanase [Hevea brasiliensis]
Unigene5818_S2_3	1.13641	2.29256	1.02761	K01097|1|2e-11|68.2|ppp:PHYPADRAFT_170201|N-acylneuraminate-9-phosphatase [EC:3.1.3.29]	-	GO:0016791//phosphatase activity	-	gi|462397860|gb|EMJ03528.1|/8.98293e-119/hypothetical protein PRUPE_ppa009153mg [Prunus persica]
CL6963.Contig1_S2_1	2.31892	2.40859	1.0876	-	-	-	-	-
Unigene13720_S2_1	2.32302	3.11052	1.80032	-	-	-	-	gi|356562999|ref|XP_003549754.1|/8.53331e-46/PREDICTED: uncharacterized protein LOC100809777 [Glycine max]
Unigene73936_S2_1	2.16661	3.04915	1.84259	-	-	-	-	gi|359491145|ref|XP_002284739.2|/5.52077e-49/PREDICTED: uncharacterized protein LOC100243857 [Vitis vinifera]
CL2343.Contig1_S2_1	2.48732	2.55921	2.02271	-	-	-	-	-
CL11872.Contig1_S2_3	2.41742	2.4922	1.96243	K12135|1|6e-51|199|aly:ARALYDRAFT_488429|zinc finger protein CONSTANS;K12127|4|9e-10|63.2|smo:SELMODRAFT_438647|pseudo-response regulator 1;K12128|5|4e-09|60.8|aly:ARALYDRAFT_483843|pseudo-response regulator 9	-	-	-	gi|225446176|ref|XP_002277953.1|/4.70339e-92/PREDICTED: zinc finger protein CONSTANS-LIKE 5-like [Vitis vinifera]
Unigene24730_S2_1	2.42278	2.44747	2.00821	-	-	-	-	gi|359497194|ref|XP_003635450.1|/1.55421e-30/PREDICTED: uncharacterized protein LOC100853798 [Vitis vinifera]
CL11199.Contig2_S2_3	2.25671	2.41215	2.06336	-	GO:0044464//cell part	-	-	gi|460384277|ref|XP_004237839.1|/5.90163e-84/PREDICTED: uncharacterized protein LOC101257656 [Solanum lycopersicum]
CL8151.Contig2_S2_1	2.32862	2.38588	2.06336	-	-	-	-	-
CL12424.Contig1_S2_3	2.3588	2.60068	2.1379	-	-	-	-	gi|24745927|dbj|BAC23045.1|/2.84862e-76/monooxygenase [Solanum tuberosum]
CL1402.Contig5_S2_3	2.27392	2.55376	2.10678	K00166|1|2e-174|610|zma:100191513|2-oxoisovalerate dehydrogenase E1 component, alpha subunit [EC:1.2.4.4]	GO:0043231//intracellular membrane-bounded organelle	GO:0016903//oxidoreductase activity, acting on the aldehyde or oxo group of donors	-	gi|212275011|ref|NP_001130417.1|/2.82597e-173/uncharacterized protein LOC100191513 [Zea mays]
Unigene62821_S2_1	2.31859	2.48005	2.14539	-	-	-	-	gi|359473025|ref|XP_003631233.1|/6.06576e-40/PREDICTED: uncharacterized protein LOC100266416 [Vitis vinifera]
CL1559.Contig7_S2_3	2.27543	2.31615	2.24359	K01568|1|0.0|1000|pop:POPTR_1094038|pyruvate decarboxylase [EC:4.1.1.1]	-	GO:0046872//metal ion binding;GO:0016831//carboxy-lyase activity;GO:0019842//vitamin binding	-	gi|224116936|ref|XP_002317431.1|/0/predicted protein [Populus trichocarpa]
CL7590.Contig1_S2_3	2.33395	2.32969	2.20384	K15277|1|8e-160|561|vvi:100242001|solute carrier family 35 (adenosine 3'-phospho 5'-phosphosulfate transporter), member B3	GO:0031224//intrinsic to membrane	-	GO:0006810//transport	gi|464895880|gb|AGH25532.1|/8.15963e-161/UDP-galactose transporter [Prunus persica]
Unigene13537_S2_3	2.36996	2.26592	2.13184	-	GO:0030312//external encapsulating structure	GO:0004553//hydrolase activity, hydrolyzing O-glycosyl compounds	GO:0008152//metabolic process	gi|13548679|dbj|BAB40807.1|/1.18571e-62/endo-1,3-beta-glucanase-like protein [Pyrus pyrifolia]
CL4257.Contig4_S2_1	2.37714	2.40561	2.2613	K12812|1|0.0|760|vvi:100268003|ATP-dependent RNA helicase UAP56/SUB2 [EC:3.6.4.13]	GO:0031981//nuclear lumen	GO:0042623//ATPase activity, coupled;GO:0032559	GO:0010038//response to metal ion	gi|225430261|ref|XP_002285072.1|/0/PREDICTED: DEAD-box ATP-dependent RNA helicase 56-like [Vitis vinifera]
CL8878.Contig2_S2_1	2.36384	2.44968	2.27929	-	GO:0044464//cell part	GO:0008375//acetylglucosaminyltransferase activity	-	gi|460402170|ref|XP_004246587.1|/0/PREDICTED: probable glycosyltransferase At5g03795-like [Solanum lycopersicum]
Unigene71731_S2_1	2.39421	2.43418	2.20086	K06617|1|2e-80|295|vvi:100242394|raffinose synthase [EC:2.4.1.82]	GO:0009536//plastid	GO:0004672//protein kinase activity;GO:0008378//galactosyltransferase activity;GO:0032559	GO:0009725//response to hormone stimulus;GO:0009312//oligosaccharide biosynthetic process;GO:0005985//sucrose metabolic process;GO:0019406;GO:0023052//signaling;GO:0006950//response to stress;GO:0006464//cellular protein modification process	gi|460373017|ref|XP_004232319.1|/3.52871e-80/PREDICTED: probable galactinol--sucrose galactosyltransferase 5-like [Solanum lycopersicum]
CL5836.Contig1_S2_1	2.10991	2.39409	2.18424	-	-	-	-	gi|255546113|ref|XP_002514116.1|/9.95601e-07/conserved hypothetical protein [Ricinus communis]
CL7621.Contig2_S2_3	2.0902	2.37973	2.18437	-	-	-	-	gi|358344028|ref|XP_003636096.1|/1.03213e-23/hypothetical protein MTR_027s0011 [Medicago truncatula]
Unigene27288_S2_3	2.17958	2.42945	2.19506	-	-	-	-	-
Unigene28499_S2_1	2.16914	2.446	2.20631	-	-	-	-	-
CL1657.Contig2_S2_1	2.14654	2.3068	2.03773	K05275|1|8e-38|156|zma:100272747|pyridoxine 4-dehydrogenase [EC:1.1.1.65];K00064|2|5e-11|67.4|vcn:VOLCADRAFT_93987|D-threo-aldose 1-dehydrogenase [EC:1.1.1.122]	-	GO:0004033//aldo-keto reductase (NADP) activity	GO:0008152//metabolic process	gi|151301848|gb|ABR92332.1|/6.3954e-140/putative aldo/keto reductase 2 [Salvia miltiorrhiza]
CL7443.Contig2_S2_1	2.1565	2.32314	2.16237	-	GO:0031225//anchored to membrane	GO:0043167//ion binding;GO:0008422//beta-glucosidase activity	GO:0044238//primary metabolic process	gi|255568950|ref|XP_002525445.1|/0/Glucan endo-1,3-beta-glucosidase precursor, putative [Ricinus communis]
Unigene6102_S2_1	2.1394	2.25276	2.14677	-	-	-	-	-
Unigene62958_S2_1	2.02106	2.34974	2.09652	-	-	-	-	-
CL957.Contig1_S2_1	2.2135	2.5621	2.27695	-	-	-	-	gi|388514905|gb|AFK45514.1|/8.05157e-24/unknown [Medicago truncatula]
CL5356.Contig1_S2_3	2.39421	2.51579	2.46545	K02739|1|1e-44|175|pop:POPTR_825510|20S proteasome subunit beta 2 [EC:3.4.25.1]	GO:0043231//intracellular membrane-bounded organelle;GO:0000502//proteasome complex	GO:0004175//endopeptidase activity	GO:0006508//proteolysis	gi|462411950|gb|EMJ16999.1|/4.12671e-44/hypothetical protein PRUPE_ppa009921mg [Prunus persica]
Unigene23166_S2_3	2.3453	2.46065	2.43259	-	-	-	-	-
CL4638.Contig3_S2_3	2.37411	2.49538	2.31369	K13076|1|0.0|737|vvi:100265385|delta8-fatty-acid desaturase [EC:1.14.19.4]	-	GO:0005506//iron ion binding;GO:0016705//oxidoreductase activity, acting on paired donors, with incorporation or reduction of molecular oxygen	GO:0006631//fatty acid metabolic process	gi|302028361|gb|ADK91077.1|/0/delta-8 sphingolipid desaturase [Helianthus annuus]
CL9364.Contig2_S2_3	2.35747	2.46589	2.36201	K01507|1|9e-105|378|vvi:100258490|inorganic pyrophosphatase [EC:3.6.1.1]	GO:0044424//intracellular part	GO:0046872//metal ion binding;GO:0016462//pyrophosphatase activity	GO:0006793//phosphorus metabolic process	gi|470133818|ref|XP_004302756.1|/8.20501e-104/PREDICTED: soluble inorganic pyrophosphatase-like isoform 2 [Fragaria vesca subsp. vesca]
Unigene28409_S2_1	2.41332	2.45188	2.38529	-	-	-	-	-
CL11477.Contig2_S2_3	2.30131	2.67638	2.40684	-	GO:0043231//intracellular membrane-bounded organelle	-	GO:0050896//response to stimulus	gi|157849700|gb|ABV89633.1|/3.4285e-30/universal stress protein family protein [Brassica rapa]
Unigene42135_S2_1	2.29746	2.58618	2.41615	-	-	-	-	gi|359473025|ref|XP_003631233.1|/2.2784e-58/PREDICTED: uncharacterized protein LOC100266416 [Vitis vinifera]
Unigene85780_S2_3	2.30675	2.58618	2.46775	-	-	-	-	gi|89257489|gb|ABD64980.1|/2.06592e-09/hypothetical protein 25.t00029 [Brassica oleracea]
CL9612.Contig1_S2_3	2.49293	2.37615	2.50339	K10802|1|5e-30|130|vvi:100257544|high mobility group protein B1;K02836|2|1e-29|129|vvi:100265078|peptide chain release factor 2	GO:0044424//intracellular part	GO:0003747//translation release factor activity	GO:0006412//translation	gi|462411609|gb|EMJ16658.1|/3.47386e-68/hypothetical protein PRUPE_ppa006406mg [Prunus persica]
CL1160.Contig20_S2_3	2.48426	2.33289	2.30484	K07374|1|2e-28|122|pop:POPTR_831020|tubulin alpha	GO:0032991//macromolecular complex;GO:0015630//microtubule cytoskeleton	GO:0017111//nucleoside-triphosphatase activity;GO:0032561//guanyl ribonucleotide binding	GO:0043623//cellular protein complex assembly;GO:0009207;GO:0007017//microtubule-based process	gi|224073154|ref|XP_002303998.1|/2.6873e-27/tubulin alpha-2 chain [Populus trichocarpa]
Unigene84624_S2_3	2.52614	2.40638	2.32639	-	GO:0009534//chloroplast thylakoid;GO:0009706//chloroplast inner membrane	-	GO:0009414//response to water deprivation;GO:0009725//response to hormone stimulus;GO:0009409//response to cold	gi|462407846|gb|EMJ13180.1|/2.06313e-61/hypothetical protein PRUPE_ppa010914mg [Prunus persica]
Unigene11876_S2_1	2.46821	2.57347	2.25837	K05864|1|1e-63|241|rcu:RCOM_0774220|peptidyl-prolyl isomerase D [EC:5.2.1.8]	GO:0044424//intracellular part	GO:0016859//cis-trans isomerase activity	GO:0003006//developmental process involved in reproduction;GO:0009791//post-embryonic development;GO:0044267//cellular protein metabolic process	gi|470107971|ref|XP_004290309.1|/3.78133e-63/PREDICTED: peptidyl-prolyl cis-trans isomerase CYP40-like [Fragaria vesca subsp. vesca]
CL12978.Contig1_S2_3	2.57478	2.50372	2.43259	K12845|1|1e-53|208|rcu:RCOM_0222550|U4/U6 small nuclear ribonucleoprotein SNU13	GO:0030529//ribonucleoprotein complex;GO:0031981//nuclear lumen	GO:0003676//nucleic acid binding	GO:0022613//ribonucleoprotein complex biogenesis	gi|351725919|ref|NP_001237109.1|/1.19676e-52/uncharacterized protein LOC100305817 [Glycine max]
Unigene83178_S2_1	2.65725	2.5769	2.40731	K09872|1|3e-43|171|rcu:RCOM_1356060|aquaporin PIP	GO:0031224//intrinsic to membrane	-	GO:0006810//transport	gi|256568429|gb|ACU87558.1|/3.50489e-43/PIP protein [Gossypium hirsutum]
CL8393.Contig2_S2_3	2.55033	2.62013	2.42593	K01115|1|1e-38|160|pop:POPTR_781949|phospholipase D [EC:3.1.4.4]	-	GO:0016787//hydrolase activity	GO:0008152//metabolic process	gi|16326135|dbj|BAB70511.1|/2.16983e-58/Myb [Nicotiana tabacum]
Unigene73765_S2_1	2.48233	2.55258	2.39165	-	GO:0031224//intrinsic to membrane;GO:0031410//cytoplasmic vesicle	-	GO:0006972//hyperosmotic response	gi|418730713|gb|AFX67002.1|/1.96876e-14/hydrophobic protein OSR8 [Solanum tuberosum]
CL1380.Contig3_S2_3	2.24586	2.27925	2.3881	-	GO:0031090//organelle membrane	-	-	gi|460376764|ref|XP_004234167.1|/1.82286e-131/PREDICTED: hypersensitive-induced response protein 4-like [Solanum lycopersicum]
CL7061.Contig1_S2_1	2.22756	2.24222	2.46191	K11818|1|2e-36|149|aly:ARALYDRAFT_913321|cytochrome P450, family 83, subfamily B, polypeptide 1 [EC:1.14.-.-];K00517|3|1e-32|137|ath:AT3G26220|[EC:1.14.-.-]	-	GO:0046872//metal ion binding	-	gi|308190436|gb|ADO16183.1|/1.22539e-52/cytochrome P450 mono-oxygenase [Artemisia annua]
Unigene20249_S2_3	2.19882	2.28415	2.45109	-	GO:0009526//plastid envelope	-	-	gi|460385025|ref|XP_004238206.1|/1.92887e-84/PREDICTED: uncharacterized protein LOC101244367 [Solanum lycopersicum]
Unigene13684_S2_3	2.24601	2.39428	2.38092	-	-	GO:0030414//peptidase inhibitor activity	-	gi|225464047|ref|XP_002267841.1|/4.27797e-65/PREDICTED: cysteine proteinase inhibitor 12-like isoform 1 [Vitis vinifera]
CL7242.Contig2_S2_3	2.28174	2.32314	2.45567	-	GO:0043231//intracellular membrane-bounded organelle	GO:0005515//protein binding	GO:0051099//positive regulation of binding	gi|470127991|ref|XP_004299939.1|/8.4643e-21/PREDICTED: mitotic-spindle organizing protein 1A-like [Fragaria vesca subsp. vesca]
Unigene84606_S2_3	2.27022	2.3567	2.45163	-	-	-	-	-
Unigene13644_S2_3	2.35916	2.294	2.48559	K12900|1|1e-11|68.2|aly:ARALYDRAFT_892527|FUS-interacting serine-arginine-rich protein 1	GO:0016604//nuclear body	GO:0003676//nucleic acid binding	GO:0000377	gi|297746454|emb|CBI16510.3|/2.02584e-13/unnamed protein product [Vitis vinifera]
Unigene79589_S2_1	2.33532	2.40721	2.52279	-	-	-	-	-
Unigene51057_S2_3	2.10791	2.46065	2.41385	K04733|1|3e-14|74.7|smo:SELMODRAFT_230241|interleukin-1 receptor-associated kinase 4 [EC:2.7.11.1];K13416|3|2e-13|72.0|rcu:RCOM_1534760|brassinosteroid insensitive 1-associated receptor kinase 1 [EC:2.7.10.1 2.7.11.1];K13418|4|3e-13|71.6|aly:ARALYDRAFT_895025|somatic embryogenesis receptor kinase 1 [EC:2.7.10.1 2.7.11.1]	-	GO:0030246//carbohydrate binding;GO:0004702//receptor signaling protein serine/threonine kinase activity;GO:0032559	GO:0006464//cellular protein modification process;GO:0008037//cell recognition	gi|255582003|ref|XP_002531799.1|/3.45215e-30/ATP binding protein, putative [Ricinus communis]
Unigene5836_S2_1	2.00783	2.49959	2.44294	K00924|1|1e-45|181|ath:AT1G30270|[EC:2.7.1.-];K07198|4|3e-12|70.1|zma:100192108|5'-AMP-activated protein kinase, catalytic alpha subunit [EC:2.7.11.11]	-	GO:0004674//protein serine/threonine kinase activity;GO:0032559	GO:0006464//cellular protein modification process;GO:0023052//signaling	gi|449503175|ref|XP_004161871.1|/6.36155e-85/PREDICTED: CBL-interacting serine/threonine-protein kinase 6-like isoform 1 [Cucumis sativus]
CL7503.Contig1_S2_3	2.00719	2.65522	2.16572	-	-	-	-	gi|449452965|ref|XP_004144229.1|/0/PREDICTED: uncharacterized protein LOC101214256 [Cucumis sativus]
Unigene45575_S2_3	2.04057	2.66748	2.28126	K12135|1|7e-09|57.4|aly:ARALYDRAFT_488429|zinc finger protein CONSTANS	GO:0044464//cell part	GO:0046914//transition metal ion binding	-	gi|460373951|ref|XP_004232775.1|/1.10647e-28/PREDICTED: uncharacterized protein LOC101246984 [Solanum lycopersicum]
CL4916.Contig6_S2_3	2.16267	2.67071	2.05086	K00873|1|0.0|874|rcu:RCOM_0342830|pyruvate kinase [EC:2.7.1.40]	GO:0044424//intracellular part	GO:0031420;GO:0016301//kinase activity;GO:0032559	GO:0006796//phosphate-containing compound metabolic process;GO:0006007//glucose catabolic process	gi|460366177|ref|XP_004228967.1|/0/PREDICTED: pyruvate kinase, cytosolic isozyme-like [Solanum lycopersicum]
Unigene958_S2_1	2.08723	2.72914	1.88779	-	-	-	-	gi|297847708|ref|XP_002891735.1|/2.73261e-09/hypothetical protein ARALYDRAFT_474441 [Arabidopsis lyrata subsp. lyrata]
Unigene68188_S2_3	1.81952	2.42268	2.22179	-	-	-	-	-
CL1162.Contig4_S2_1	2.27873	2.79263	2.38529	-	-	-	-	-
CL2619.Contig2_S2_3	2.52159	2.84303	2.41603	K09872|1|2e-48|187|ath:AT4G23400|aquaporin PIP	GO:0009526//plastid envelope;GO:0031224//intrinsic to membrane	GO:0005372//water transmembrane transporter activity	GO:0006950//response to stress;GO:0042044//fluid transport	gi|32363338|sp|Q8LAA6.2|PIP15_ARATH/3.97476e-47/RecName: Full=Probable aquaporin PIP1-5; Short=AtPIP1;5; AltName: Full=Plasma membrane intrinsic protein 1d; Short=PIP1d
CL11050.Contig1_S2_3	2.47138	2.78113	2.31045	K09872|1|2e-78|290|ath:AT2G45960|aquaporin PIP	GO:0031224//intrinsic to membrane	-	GO:0006810//transport	gi|335954641|gb|AEH76327.1|/2.22365e-81/plasma membrane intrinsic protein 1 [Jatropha curcas]
Unigene8741_S2_1	2.48732	2.73818	2.33637	K00799|1|2e-08|55.5|vvi:100265903|glutathione S-transferase [EC:2.5.1.18]	-	-	-	gi|75756064|gb|ABA27083.1|/2.31913e-10/TO115-2rc [Taraxacum officinale]
Unigene1729_S2_1	2.4025	2.86308	2.27489	K12135|1|1e-62|238|aly:ARALYDRAFT_488429|zinc finger protein CONSTANS	-	-	-	gi|422898331|dbj|BAM67031.1|/0/constans-like 1 [Chrysanthemum seticuspe f. boreale]
CL12553.Contig1_S2_3	2.53979	2.94908	2.569	-	-	GO:0003676//nucleic acid binding;GO:0001071//nucleic acid binding transcription factor activity	GO:0010087//phloem or xylem histogenesis;GO:0032501//multicellular organismal process	gi|255543138|ref|XP_002512632.1|/1.09734e-91/NAC domain-containing protein, putative [Ricinus communis]
Unigene15736_S2_1	2.48732	2.93982	2.47839	K14638|1|2e-21|99.0|sbi:SORBI_01g009890|solute carrier family 15 (peptide/histidine transporter), member 3/4	GO:0031224//intrinsic to membrane	-	GO:0015833//peptide transport	gi|149900503|gb|ABR32183.1|/1.16391e-22/peptide transporter [Hakea actites]
CL2835.Contig2_S2_1	2.60833	2.80857	2.52279	K00799|1|6e-23|103|pop:POPTR_730647|glutathione S-transferase [EC:2.5.1.18]	-	GO:0016765//transferase activity, transferring alkyl or aryl (other than methyl) groups	GO:0009755//hormone-mediated signaling pathway	gi|1170094|sp|P46423.1|GSTF_HYOMU/1.92249e-25/RecName: Full=Glutathione S-transferase; AltName: Full=25 kDa auxin-binding protein; AltName: Full=GST class-phi
CL9132.Contig1_S2_3	2.62248	2.80857	2.50393	K14571|1|2e-141|499|vvi:100261441|ribosome biogenesis ATPase	-	GO:0017111//nucleoside-triphosphatase activity;GO:0000166//nucleotide binding	-	gi|297738362|emb|CBI27563.3|/2.97005e-140/unnamed protein product [Vitis vinifera]
Unigene86690_S2_3	2.65725	2.83129	2.56586	-	-	-	-	-
Unigene14971_S2_1	2.43906	2.75329	2.57032	K09872|1|5e-19|90.5|rcu:RCOM_1356060|aquaporin PIP	GO:0031224//intrinsic to membrane	-	GO:0006810//transport	gi|470143451|ref|XP_004307390.1|/9.44818e-20/PREDICTED: probable aquaporin PIP2-5-like [Fragaria vesca subsp. vesca]
CL7884.Contig1_S2_3	2.2886	3.14257	2.33345	-	-	-	-	-
Unigene28394_S2_1	2.21748	2.97984	2.22761	-	-	-	-	-
Unigene55153_S2_3	2.11668	2.90811	2.48962	-	-	-	-	-
CL906.Contig1_S2_1	2.74127	2.93483	2.08842	K05349|1|0.0|1102|vvi:100252178|beta-glucosidase [EC:3.2.1.21]	-	GO:0015926//glucosidase activity	GO:0044238//primary metabolic process	gi|157041199|dbj|BAF79669.1|/0/beta-D-xylosidase [Pyrus pyrifolia]
Unigene13564_S2_3	2.65725	2.8592	2.10775	K01710|1|1e-15|81.3|cme:CME136C|dTDP-glucose 4,6-dehydratase [EC:4.2.1.46]	-	GO:0003824//catalytic activity	-	gi|224131118|ref|XP_002321005.1|/2.41786e-42/predicted protein [Populus trichocarpa]
Unigene19629_S2_1	2.65725	3.02359	2.19264	-	-	GO:0008194//UDP-glycosyltransferase activity	-	gi|255547073|ref|XP_002514594.1|/4.99378e-21/UDP-glucosyltransferase, putative [Ricinus communis]
CL1843.Contig4_S2_3	2.69119	2.36379	2.3004	-	-	-	-	-
CL337.Contig29_S2_3	2.80925	2.29072	2.35286	K04079|1|9e-35|142|sbi:SORBI_02g028050|molecular chaperone HtpG	GO:0044424//intracellular part	GO:0005515//protein binding;GO:0032559	GO:0044267//cellular protein metabolic process;GO:0050896//response to stimulus	gi|414589795|tpg|DAA40366.1|/1.47628e-33/TPA: putative heat shock protein 90 family protein [Zea mays]
Unigene1279_S2_3	2.87964	2.43418	2.41385	-	-	-	-	-
Unigene92781_S2_3	2.78653	2.49307	2.47275	K01551|1|1e-48|190|pop:POPTR_816573|arsenite-transporting ATPase [EC:3.6.3.16]	GO:0044464//cell part	GO:0032559;GO:0019829//cation-transporting ATPase activity	GO:0030003//cellular cation homeostasis;GO:0006811//ion transport	gi|470142320|ref|XP_004306859.1|/6.2808e-48/PREDICTED: ATPase ASNA1 homolog [Fragaria vesca subsp. vesca]
Unigene35695_S2_1	2.79811	2.51023	2.2209	K01963|1|1e-161|567|rcu:RCOM_ORF00052|acetyl-CoA carboxylase carboxyl transferase subunit beta [EC:6.4.1.2]	GO:0043234//protein complex;GO:0009532//plastid stroma	GO:0043169//cation binding;GO:0016421//CoA carboxylase activity;GO:0032559	GO:0006631//fatty acid metabolic process	gi|452849060|ref|YP_007474738.1|/0/acetyl-CoA carboxylase beta subunit (chloroplast) [Chrysanthemum indicum]
Unigene48287_S2_3	2.76034	2.67678	2.36917	K01963|1|4e-28|122|vvi:4025046|acetyl-CoA carboxylase carboxyl transferase subunit beta [EC:6.4.1.2]	GO:0043234//protein complex;GO:0009532//plastid stroma	GO:0043169//cation binding;GO:0016421//CoA carboxylase activity;GO:0032559	GO:0006631//fatty acid metabolic process	gi|470227717|ref|YP_007624804.1|/2.51914e-55/acetyl-coenzyme A carboxylase carboxyl transferase subunit beta (chloroplast) [Artemisia frigida]
Unigene76686_S2_3	2.64113	2.64892	2.24393	-	-	-	-	-
Unigene82417_S2_1	2.84758	2.72704	2.14428	K14416|1|4e-29|125|aly:ARALYDRAFT_325603|elongation factor 1 alpha-like protein	-	-	-	gi|462422876|gb|EMJ27139.1|/1.15754e-43/hypothetical protein PRUPE_ppa013728mg [Prunus persica]
CL6872.Contig1_S2_3	2.19427	2.46834	2.71736	K14009|1|8e-34|142|gmx:100798727|B-cell receptor-associated protein 31	GO:0031090//organelle membrane;GO:0043231//intracellular membrane-bounded organelle;GO:0031224//intrinsic to membrane	-	GO:0015031//protein transport	gi|460412267|ref|XP_004251523.1|/3.9992e-36/PREDICTED: uncharacterized protein LOC101250189 [Solanum lycopersicum]
Unigene17335_S2_3	2.19781	2.44868	2.55812	K07566|1|6e-61|231|rcu:RCOM_1677030|tRNA threonylcarbamoyladenosine biosynthesis protein	GO:0043231//intracellular membrane-bounded organelle	-	-	gi|460371908|ref|XP_004231776.1|/5.43299e-64/PREDICTED: uncharacterized protein HI_1198-like [Solanum lycopersicum]
CL8482.Contig1_S2_1	2.07228	2.61593	2.81824	-	-	-	-	-
Unigene20194_S2_1	1.98152	2.49541	2.67735	K00924|1|1e-15|79.7|ath:AT1G30270|[EC:2.7.1.-];K07198|4|2e-08|55.8|cre:CHLREDRAFT_106184|5'-AMP-activated protein kinase, catalytic alpha subunit [EC:2.7.11.11]	-	GO:0004674//protein serine/threonine kinase activity;GO:0032559	GO:0006464//cellular protein modification process;GO:0032501//multicellular organismal process;GO:0006972//hyperosmotic response;GO:0009926//auxin polar transport;GO:0023052//signaling	gi|217072624|gb|ACJ84672.1|/1.95311e-25/unknown [Medicago truncatula]
CL9717.Contig1_S2_1	2.32021	2.58618	2.73578	K03267|1|0.0|790|vvi:100249117|peptide chain release factor subunit 3	GO:0043231//intracellular membrane-bounded organelle	GO:0017111//nucleoside-triphosphatase activity;GO:0004779//sulfate adenylyltransferase activity;GO:0032561//guanyl ribonucleotide binding;GO:0008079//translation termination factor activity	GO:0006412//translation;GO:0009207	gi|225456085|ref|XP_002280982.1|/0/PREDICTED: eukaryotic peptide chain release factor GTP-binding subunit ERF3B-like [Vitis vinifera]
CL259.Contig1_S2_3	2.41108	2.57197	2.69014	-	GO:0043231//intracellular membrane-bounded organelle	-	-	gi|225454563|ref|XP_002263294.1|/5.1336e-52/PREDICTED: uncharacterized protein LOC100242649 [Vitis vinifera]
Unigene6029_S2_1	2.47438	2.62013	2.73174	K02921|1|1e-48|189|vvi:100254103|large subunit ribosomal protein L37Ae	GO:0030529//ribonucleoprotein complex	GO:0043169//cation binding;GO:0005198//structural molecule activity	GO:0010467//gene expression	gi|462405499|gb|EMJ10963.1|/1.03227e-47/hypothetical protein PRUPE_ppa013350mg [Prunus persica]
Unigene24971_S2_1	2.20156	2.83411	2.97025	K10712|1|9e-77|285|rcu:RCOM_0855090|cysteamine dioxygenase [EC:1.13.11.19]	-	-	GO:0045333//cellular respiration	gi|462411928|gb|EMJ16977.1|/7.60136e-83/hypothetical protein PRUPE_ppa009667mg [Prunus persica]
Unigene83199_S2_1	2.19781	2.84557	2.85185	-	-	-	-	-
CL6330.Contig2_S2_3	2.02337	1.82225	2.95088	K13493|1|5e-90|329|ath:AT5G05860|cytokinin-N-glucosyltransferase [EC:2.4.1.-];K13228|3|2e-69|261|zma:100274317|UDP-glucosyltransferase BX9 [EC:2.4.1.202];K13227|4|2e-52|204|zma:100277344|UDP-glucosyltransferase BX8 [EC:2.4.1.202];K12930|5|1e-42|172|rcu:RCOM_1324500|anthocyanidin 3-O-glucosyltransferase [EC:2.4.1.115]	-	GO:0016757//transferase activity, transferring glycosyl groups	-	gi|225449296|ref|XP_002281324.1|/9.3262e-114/PREDICTED: UDP-glycosyltransferase 76C4 [Vitis vinifera]
Unigene14226_S2_1	2.03911	2.22829	3.07153	K01601|1|2e-09|60.5|osa:4351758|ribulose-bisphosphate carboxylase large chain [EC:4.1.1.39]	GO:0009536//plastid	-	-	gi|224166222|ref|XP_002338902.1|/4.39518e-19/predicted protein [Populus trichocarpa]
CL11076.Contig2_S2_3	2.72138	2.39977	3.26214	-	-	-	-	-
Unigene14128_S2_3	2.62248	2.32314	3.13252	K13258|1|7e-56|216|gmx:547489|2-hydroxyisoflavanone dehydratase [EC:4.2.1.105];K14493|2|1e-25|115|ppp:PHYPADRAFT_118478|gibberellin receptor GID1 [EC:3.-.-.-]	-	GO:0003824//catalytic activity	GO:0008152//metabolic process	gi|225428747|ref|XP_002285040.1|/2.78079e-96/PREDICTED: probable carboxylesterase 1 [Vitis vinifera]
CL2746.Contig1_S2_3	2.47828	2.37973	2.97025	-	-	-	-	-
CL469.Contig15_S2_1	2.53171	2.46065	2.90466	-	-	-	-	-
CL4007.Contig5_S2_1	2.65725	2.64507	3.10775	K08244|1|5e-18|87.4|aly:ARALYDRAFT_888368|alpha-glucan, water dikinase [EC:2.7.9.4]	GO:0009526//plastid envelope;GO:0009532//plastid stroma	GO:0043169//cation binding;GO:0004672//protein kinase activity;GO:0032559	GO:0009409//response to cold;GO:0009608//response to symbiont;GO:0006796//phosphate-containing compound metabolic process;GO:0044238//primary metabolic process	gi|13124867|gb|AAK11735.1|/1.56053e-19/starch associated protein R1 [Solanum tuberosum]
Unigene75122_S2_3	2.58685	2.55141	3.06336	-	-	GO:0046914//transition metal ion binding	-	gi|356568178|ref|XP_003552290.1|/4.23052e-12/PREDICTED: RING-H2 finger protein ATL66-like [Glycine max]
CL3.Contig1_S2_1	2.90853	2.43607	3.01796	-	-	-	-	-
CL6116.Contig1_S2_1	2.73525	2.37045	2.93783	-	-	-	-	-
Unigene84608_S2_3	2.74952	2.50024	2.96442	K11294|1|9e-37|152|smo:SELMODRAFT_15428|nucleolin;K12741|4|5e-18|90.5|vcn:VOLCADRAFT_104291|heterogeneous nuclear ribonucleoprotein A1/A3	GO:0009532//plastid stroma;GO:0009526//plastid envelope;GO:0009534//chloroplast thylakoid	GO:0008187//poly-pyrimidine tract binding	GO:0006952//defense response;GO:0009725//response to hormone stimulus	gi|225440003|ref|XP_002281642.1|/1.49312e-72/PREDICTED: 31 kDa ribonucleoprotein, chloroplastic isoform 1 [Vitis vinifera]
Unigene24864_S2_1	2.82717	2.32314	2.84995	K11434|1|1e-63|239|vvi:100266357|protein arginine N-methyltransferase 1 [EC:2.1.1.-]	GO:0031981//nuclear lumen	GO:0005515//protein binding;GO:0016274//protein-arginine N-methyltransferase activity	GO:0016571//histone methylation;GO:0018216//peptidyl-arginine methylation	gi|462397712|gb|EMJ03380.1|/2.98953e-63/hypothetical protein PRUPE_ppa006645mg [Prunus persica]
Unigene51135_S2_3	2.69677	2.22361	2.90466	-	-	-	-	-
Unigene62731_S2_1	2.75365	2.23612	2.92497	K01051|1|4e-51|199|rcu:RCOM_1433960|pectinesterase [EC:3.1.1.11]	GO:0005618//cell wall	GO:0030234//enzyme regulator activity;GO:0004091//carboxylesterase activity	GO:0071555//cell wall organization	gi|226490392|dbj|BAH56489.1|/2.29854e-97/pectin methylesterase 1 [Prunus persica]
Unigene39303_S2_1	2.53171	2.58618	3.34876	-	-	-	-	-
CL4936.Contig1_S2_3	3.04629	2.22361	3.00196	K09510|1|4e-12|70.1|vcn:VOLCADRAFT_57911|DnaJ homolog subfamily B member 4;K09584|2|4e-12|70.1|cre:CHLREDRAFT_195902|protein disulfide-isomerase A6 [EC:5.3.4.1];K09527|3|8e-12|69.3|gmx:100804685|DnaJ homolog subfamily C member 7	-	GO:0005515//protein binding	GO:0044267//cellular protein metabolic process	gi|297742954|emb|CBI35821.3|/4.64119e-34/unnamed protein product [Vitis vinifera]
Unigene92375_S2_3	2.9001	2.15502	3.17606	K01873|1|1e-57|220|aly:ARALYDRAFT_326110|valyl-tRNA synthetase [EC:6.1.1.9];K00799|2|2e-13|73.6|ppp:PHYPADRAFT_166420|glutathione S-transferase [EC:2.5.1.18]	-	-	-	gi|50058092|dbj|BAD27392.1|/4.02887e-67/dehydroascorbate reductase [Zinnia elegans]
Unigene92344_S2_3	2.98982	1.96057	2.93783	K09873|1|6e-32|133|ath:AT2G36830|aquaporin TIP	GO:0031224//intrinsic to membrane;GO:0000325//plant-type vacuole;GO:0000322;GO:0009526//plastid envelope;GO:0031090//organelle membrane	GO:0005372//water transmembrane transporter activity;GO:0042887	GO:0055085//transmembrane transport;GO:0010476//gibberellin mediated signaling pathway;GO:0015840//urea transport;GO:0042044//fluid transport	gi|257219861|gb|ACV52008.1|/3.31309e-33/tonoplast aquaporin 1;1 [Daucus carota]
Unigene15358_S2_3	2.55632	1.78045	2.94137	-	GO:0043231//intracellular membrane-bounded organelle	GO:0003676//nucleic acid binding	-	gi|224077838|ref|XP_002305430.1|/2.64747e-27/predicted protein [Populus trichocarpa]
CL2729.Contig1_S2_1	2.81871	2.23172	2.62493	-	-	-	-	-
CL4849.Contig2_S2_3	2.8236	1.95231	2.51402	K08244|1|3e-87|318|vvi:100246568|alpha-glucan, water dikinase [EC:2.7.9.4]	GO:0009536//plastid	GO:0043169//cation binding;GO:0004672//protein kinase activity;GO:0032559	GO:0006796//phosphate-containing compound metabolic process;GO:0044238//primary metabolic process	gi|13124867|gb|AAK11735.1|/7.78372e-90/starch associated protein R1 [Solanum tuberosum]
CL2078.Contig5_S2_1	2.6019	2.32314	2.80265	K00218|1|5e-136|481|vvi:100255647|protochlorophyllide reductase [EC:1.3.1.33]	GO:0009536//plastid	GO:0016628//oxidoreductase activity, acting on the CH-CH group of donors, NAD or NADP as acceptor	GO:0006779//porphyrin-containing compound biosynthetic process	gi|359493870|ref|XP_002284769.2|/6.84616e-135/PREDICTED: protochlorophyllide reductase, chloroplastic-like [Vitis vinifera]
Unigene15366_S2_3	2.62482	2.34225	2.75638	K14820|1|2e-14|75.1|rcu:RCOM_1362610|ribosome biogenesis protein BRX1	-	-	-	gi|470110819|ref|XP_004291660.1|/9.84252e-14/PREDICTED: ribosome biogenesis protein BRX1 homolog [Fragaria vesca subsp. vesca]
Unigene1671_S2_1	2.61202	2.43615	2.61225	K01177|1|7e-141|498|vvi:100255167|beta-amylase [EC:3.2.1.2]	GO:0043231//intracellular membrane-bounded organelle	GO:0043167//ion binding;GO:0016160//amylase activity	GO:0005976//polysaccharide metabolic process	gi|359489614|ref|XP_002274612.2|/8.28596e-140/PREDICTED: beta-amylase 2, chloroplastic-like [Vitis vinifera]
Unigene12119_S2_1	2.49855	2.40494	2.66822	K00517|1|2e-57|220|ath:AT1G01190|[EC:1.14.-.-];K05280|5|1e-16|84.7|osa:4348304|flavonoid 3'-monooxygenase [EC:1.14.13.21]	-	GO:0016491//oxidoreductase activity;GO:0005506//iron ion binding	-	gi|332071121|gb|AED99879.1|/7.06622e-68/cytochrome P450, partial [Panax notoginseng]
Unigene85154_S2_3	2.53546	2.4569	2.76696	-	-	-	-	gi|225453791|ref|XP_002275558.1|/2.79896e-23/PREDICTED: uncharacterized protein LOC100252268 [Vitis vinifera]
CL3333.Contig2_S2_3	2.48732	2.27424	2.72632	K00162|1|4e-79|291|mtr:MTR_7g005380|pyruvate dehydrogenase E1 component subunit beta [EC:1.2.4.1]	GO:0043231//intracellular membrane-bounded organelle	GO:0016616//oxidoreductase activity, acting on the CH-OH group of donors, NAD or NADP as acceptor;GO:0048037//cofactor binding;GO:0004738//pyruvate dehydrogenase activity;GO:0000166//nucleotide binding	GO:0006007//glucose catabolic process	gi|357501349|ref|XP_003620963.1|/4.36665e-78/Pyruvate dehydrogenase E1 component subunit beta [Medicago truncatula]
Unigene68620_S2_3	2.45242	2.2536	2.7106	K03935|1|9e-56|216|ath:ArthMp043|NADH dehydrogenase (ubiquinone) Fe-S protein 2 [EC:1.6.5.3 1.6.99.3]	GO:0030964;GO:0005746//mitochondrial respiratory chain	GO:0016651//oxidoreductase activity, acting on NAD(P)H;GO:0048037//cofactor binding;GO:0000166//nucleotide binding	GO:0015980//energy derivation by oxidation of organic compounds	gi|44889037|sp|P93306.2|NDUS2_ARATH/2.36054e-55/RecName: Full=NADH dehydrogenase [ubiquinone] iron-sulfur protein 2; AltName: Full=NADH dehydrogenase subunit 7
CL8651.Contig2_S2_1	2.39421	2.20285	2.62407	K04079|1|1e-22|102|pop:POPTR_550613|molecular chaperone HtpG	GO:0044424//intracellular part	GO:0005515//protein binding;GO:0032559	GO:0044267//cellular protein metabolic process;GO:0050896//response to stimulus	gi|224056837|ref|XP_002299048.1|/1.66929e-21/predicted protein [Populus trichocarpa]
Unigene42069_S2_1	2.39421	2.23568	2.64832	K04733|1|4e-33|139|smo:SELMODRAFT_33807|interleukin-1 receptor-associated kinase 4 [EC:2.7.11.1];K13416|4|7e-30|129|rcu:RCOM_1534760|brassinosteroid insensitive 1-associated receptor kinase 1 [EC:2.7.10.1 2.7.11.1]	-	GO:0005488//binding;GO:0004672//protein kinase activity	GO:0009987//cellular process	gi|462413194|gb|EMJ18243.1|/1.60023e-72/hypothetical protein PRUPE_ppa001472mg [Prunus persica]
CL1863.Contig2_S2_3	2.52574	2.18564	2.65377	K00001|1|4e-22|104|gmx:100787307|alcohol dehydrogenase [EC:1.1.1.1]	-	GO:0003676//nucleic acid binding	GO:0007275//multicellular organismal development	gi|462399313|gb|EMJ04981.1|/0/hypothetical protein PRUPE_ppa001983mg [Prunus persica]
Unigene74727_S2_1	2.53171	2.23388	2.59941	-	-	-	-	-
Unigene98061_S2_3	2.50014	2.23826	2.57793	K08150|1|7e-26|116|aly:ARALYDRAFT_322009|MFS transporter, SP family, solute carrier family 2 (myo-inositol transporter), member 13	GO:0031224//intrinsic to membrane	GO:0016628//oxidoreductase activity, acting on the CH-CH group of donors, NAD or NADP as acceptor;GO:0022891//substrate-specific transmembrane transporter activity	GO:0008152//metabolic process;GO:0071702	gi|470101533|ref|XP_004287225.1|/9.46056e-174/PREDICTED: sugar transport protein 7-like [Fragaria vesca subsp. vesca]
Unigene83362_S2_1	2.60571	2.22902	2.62278	K08073|1|8e-64|240|vvi:100243613|bifunctional polynucleotide phosphatase/kinase [EC:3.1.3.32 2.7.1.78]	-	GO:0016772//transferase activity, transferring phosphorus-containing groups;GO:0046914//transition metal ion binding;GO:0003676//nucleic acid binding;GO:0019204//nucleotide phosphatase activity	GO:0006796//phosphate-containing compound metabolic process	gi|225461681|ref|XP_002285464.1|/8.49646e-63/PREDICTED: uncharacterized protein LOC100243613 [Vitis vinifera]
Unigene6900_S2_3	2.55033	2.30607	2.64832	K14820|1|1e-134|477|vvi:100247988|ribosome biogenesis protein BRX1	-	GO:0016876//ligase activity, forming aminoacyl-tRNA and related compounds;GO:0032559	GO:0010467//gene expression	gi|470110819|ref|XP_004291660.1|/8.79482e-134/PREDICTED: ribosome biogenesis protein BRX1 homolog [Fragaria vesca subsp. vesca]
CL344.Contig4_S2_1	2.58324	2.07161	2.71871	K11434|1|3e-33|137|osa:4346843|protein arginine N-methyltransferase 1 [EC:2.1.1.-]	GO:0031981//nuclear lumen	GO:0005515//protein binding;GO:0016274//protein-arginine N-methyltransferase activity	GO:0016571//histone methylation;GO:0018216//peptidyl-arginine methylation	gi|48716647|dbj|BAD23315.1|/4.6913e-32/putative protein-arginine N-methyltransferase [Oryza sativa Japonica Group]
Unigene27799_S2_3	2.45695	2.07922	2.82417	-	GO:0005618//cell wall	GO:0005515//protein binding;GO:0004175//endopeptidase activity	GO:0019538//protein metabolic process;GO:0044092//negative regulation of molecular function	gi|225444712|ref|XP_002278292.1|/0/PREDICTED: subtilisin-like protease [Vitis vinifera]
Unigene68594_S2_3	2.48216	2.08139	2.76062	-	-	-	-	gi|255577821|ref|XP_002529784.1|/1.00218e-31/hypothetical protein RCOM_0251200 [Ricinus communis]
Unigene68952_S2_3	2.40369	2.12642	2.77473	K14638|1|5e-113|407|sbi:SORBI_01g009890|solute carrier family 15 (peptide/histidine transporter), member 3/4	-	-	-	gi|255552447|ref|XP_002517267.1|/0/nitrate transporter, putative [Ricinus communis]
Unigene204_S2_1	2.49481	2.18884	2.82417	-	-	-	-	-
Unigene77185_S2_3	2.54982	2.21931	2.91302	K14844|1|0.0|709|vvi:100255113|pumilio homology domain family member 6	GO:0031981//nuclear lumen	GO:0003676//nucleic acid binding	-	gi|225431818|ref|XP_002271110.1|/0/PREDICTED: pumilio homolog 24-like [Vitis vinifera]
Unigene98064_S2_3	2.38188	2.28583	2.86632	K02965|1|9e-24|108|ath:AT5G47320|small subunit ribosomal protein S19;K13195|2|2e-19|94.0|pop:POPTR_712972|cold-inducible RNA-binding protein;K11294|3|9e-18|88.6|smo:SELMODRAFT_15428|nucleolin	-	GO:0005488//binding	-	gi|460388396|ref|XP_004239853.1|/7.64662e-42/PREDICTED: glycine-rich RNA-binding protein 2, mitochondrial-like [Solanum lycopersicum]
Unigene36119_S2_1	2.3271	2.04958	2.90771	-	-	-	-	gi|296082454|emb|CBI21459.3|/2.1624e-08/unnamed protein product [Vitis vinifera]
Unigene17158_S2_1	2.25671	2.06535	2.83274	-	-	-	-	-
Unigene76134_S2_3	2.24221	2.08868	2.84472	K12843|1|6e-55|211|vvi:100248403|U4/U6 small nuclear ribonucleoprotein PRP3	GO:0044464//cell part	GO:0017111//nucleoside-triphosphatase activity;GO:0015604//organic phosphonate transmembrane transporter activity;GO:0032559	GO:0009207;GO:0051234//establishment of localization	gi|470146430|ref|XP_004308829.1|/4.02918e-59/PREDICTED: ABC transporter G family member 6-like [Fragaria vesca subsp. vesca]
Unigene63454_S2_1	2.23375	2.03869	2.73429	K00517|1|3e-97|353|ath:AT1G01190|[EC:1.14.-.-];K09754|5|6e-52|202|osa:4339188|coumaroylquinate(coumaroylshikimate) 3'-monooxygenase [EC:1.14.13.36]	GO:0044464//cell part	GO:0016709//oxidoreductase activity, acting on paired donors, with incorporation or reduction of molecular oxygen, NAD(P)H as one donor, and incorporation of one atom of oxygen;GO:0005506//iron ion binding	GO:0008152//metabolic process;GO:0048608//reproductive structure development	gi|224130624|ref|XP_002320887.1|/4.35289e-107/cytochrome P450 [Populus trichocarpa]
Unigene92245_S2_3	2.27392	2.07161	2.74143	-	-	-	-	gi|255572016|ref|XP_002526949.1|/6.0788e-40/protein binding protein, putative [Ricinus communis]
CL2452.Contig1_S2_1	2.23215	2.18113	1.92134	-	-	-	-	gi|255571533|ref|XP_002526713.1|/2.19703e-27/conserved hypothetical protein [Ricinus communis]
CL7289.Contig2_S2_1	2.20046	2.21052	1.94834	K07300|1|2e-06|52.4|bdi:100825299|Ca2+:H+ antiporter	GO:0005773//vacuole;GO:0031090//organelle membrane	GO:0046872//metal ion binding	-	gi|460412997|ref|XP_004251882.1|/1.05224e-176/PREDICTED: uncharacterized protein LOC101257045 [Solanum lycopersicum]
CL2012.Contig1_S2_3	2.26868	2.31511	1.78825	-	-	-	-	gi|462419503|gb|EMJ23766.1|/4.00363e-119/hypothetical protein PRUPE_ppa008394mg [Prunus persica]
CL632.Contig5_S2_3	2.23864	2.22361	1.79067	K01728|1|0.0|710|vvi:100251082|pectate lyase [EC:4.2.2.2]	-	GO:0016837	-	gi|225464210|ref|XP_002265100.1|/0/PREDICTED: probable pectate lyase 15 [Vitis vinifera]
Unigene14123_S2_1	2.25544	2.16251	1.83406	K08235|1|8e-140|494|mtr:MTR_143s0013|xyloglucan:xyloglucosyl transferase [EC:2.4.1.207]	GO:0005576//extracellular region;GO:0030312//external encapsulating structure	GO:0016798//hydrolase activity, acting on glycosyl bonds;GO:0016758//transferase activity, transferring hexosyl groups	GO:0044042//glucan metabolic process	gi|460365734|ref|XP_004228752.1|/1.78038e-140/PREDICTED: probable xyloglucan endotransglucosylase/hydrolase protein 28-like [Solanum lycopersicum]
CL957.Contig4_S2_1	2.18614	2.45008	1.8931	-	-	GO:0030246//carbohydrate binding	-	gi|224114796|ref|XP_002316859.1|/2.34521e-23/predicted protein [Populus trichocarpa]
Unigene27796_S2_1	2.10881	2.41857	1.93446	-	-	-	-	gi|27463662|gb|AAO15899.1|/1.17873e-14/secreted glycoprotein [Linum usitatissimum]
CL9726.Contig1_S2_3	1.85364	2.44416	1.89625	K01193|1|3e-138|490|mtr:MTR_1g015910|beta-fructofuranosidase [EC:3.2.1.26]	-	GO:0004553//hydrolase activity, hydrolyzing O-glycosyl compounds	GO:0008152//metabolic process	gi|4127660|emb|CAA72009.1|/7.42874e-180/invertase [Cichorium intybus]
CL2602.Contig1_S2_3	1.7779	2.23416	1.85716	-	-	-	-	-
Unigene15265_S2_1	1.87297	2.12384	1.87734	-	-	-	-	-
Unigene44596_S2_3	1.89104	2.2989	1.75141	-	-	-	-	-
CL3128.Contig1_S2_1	1.8622	2.27656	2.0327	-	GO:0000325//plant-type vacuole;GO:0016020//membrane	GO:0022891//substrate-specific transmembrane transporter activity	GO:0006810//transport;GO:0051707//response to other organism;GO:0010038//response to metal ion;GO:0009628//response to abiotic stimulus;GO:0072507//divalent inorganic cation homeostasis	gi|224097490|ref|XP_002310957.1|/4.26927e-166/predicted protein [Populus trichocarpa]
Unigene28069_S2_1	2.00234	2.24806	2.00285	-	GO:0031225//anchored to membrane;GO:0005576//extracellular region;GO:0009536//plastid	GO:0046914//transition metal ion binding	-	gi|462407389|gb|EMJ12723.1|/2.91861e-38/hypothetical protein PRUPE_ppa008113mg [Prunus persica]
Unigene27301_S2_3	1.93268	2.14444	1.98788	-	-	-	-	-
Unigene9643_S2_1	1.91359	2.19761	1.97025	K11159|1|2e-24|110|ppp:PHYPADRAFT_58869|carotenoid cleavage dioxygenase	-	-	-	gi|255550896|ref|XP_002516496.1|/2.85689e-65/9-cis-epoxycarotenoid dioxygenase, putative [Ricinus communis]
CL2989.Contig4_S2_1	2.0399	2.22982	1.91106	-	GO:0044464//cell part	-	-	gi|115455579|ref|NP_001051390.1|/2.41622e-65/Os03g0767800 [Oryza sativa Japonica Group]
Unigene5886_S2_1	2.03425	2.29147	1.86791	-	-	-	-	gi|309256315|gb|ADO60985.1|/1.57971e-141/cycling DOF factor-like 1 [Helianthus annuus]
Unigene85517_S2_3	1.93878	2.28175	1.90568	-	-	-	-	-
CL3724.Contig5_S2_3	2.13316	1.80145	2.00628	-	-	GO:0004553//hydrolase activity, hydrolyzing O-glycosyl compounds	GO:0008152//metabolic process	gi|225449529|ref|XP_002283647.1|/1.6838e-51/PREDICTED: glucan endo-1,3-beta-glucosidase isoform 1 [Vitis vinifera]
CL322.Contig1_S2_1	2.18912	1.84853	2.07558	K01953|1|0.0|1035|vvi:100241610|asparagine synthase (glutamine-hydrolysing) [EC:6.3.5.4]	-	GO:0016884//carbon-nitrogen ligase activity, with glutamine as amido-N-donor;GO:0032559	GO:0009064//glutamine family amino acid metabolic process;GO:0006528//asparagine metabolic process	gi|6049841|gb|AAF02775.1|AF190728_1/0/asparagine synthetase [Helianthus annuus]
CL7452.Contig2_S2_3	2.25449	1.87063	2.10438	K03715|1|0.0|746|vvi:100248939|1,2-diacylglycerol 3-beta-galactosyltransferase [EC:2.4.1.46]	GO:0009527//plastid outer membrane	GO:0005488//binding;GO:0035250//UDP-galactosyltransferase activity	GO:0009267//cellular response to starvation;GO:0032787//monocarboxylic acid metabolic process;GO:0030258//lipid modification;GO:0009247//glycolipid biosynthetic process	gi|460394288|ref|XP_004242736.1|/0/PREDICTED: monogalactosyldiacylglycerol synthase 2, chloroplastic-like [Solanum lycopersicum]
Unigene24772_S2_1	2.22115	1.68711	1.99923	K06617|1|4e-59|224|vvi:100242394|raffinose synthase [EC:2.4.1.82]	GO:0009536//plastid	GO:0004672//protein kinase activity;GO:0008378//galactosyltransferase activity	GO:0009725//response to hormone stimulus;GO:0009312//oligosaccharide biosynthetic process;GO:0005985//sucrose metabolic process;GO:0019406;GO:0006950//response to stress	gi|225452378|ref|XP_002275628.1|/3.76139e-58/PREDICTED: galactinol--sucrose galactosyltransferase [Vitis vinifera]
CL1609.Contig2_S2_1	2.29467	1.86104	1.7679	K04079|1|2e-74|275|gmx:100807416|molecular chaperone HtpG	GO:0044424//intracellular part	GO:0005515//protein binding;GO:0032559	GO:0044267//cellular protein metabolic process;GO:0050896//response to stimulus	gi|402746927|gb|AFQ94045.1|/1.55197e-75/heat shock protein 90 [Lactuca sativa]
CL8343.Contig1_S2_3	2.30258	1.91549	1.88648	-	-	-	-	gi|462406167|gb|EMJ11631.1|/1.12448e-165/hypothetical protein PRUPE_ppa000272mg [Prunus persica]
Unigene37045_S2_1	2.24221	1.98307	1.93125	-	-	-	-	-
CL10750.Contig1_S2_3	1.95493	1.8592	2.10775	-	-	-	-	gi|462414432|gb|EMJ19169.1|/7.83453e-56/hypothetical protein PRUPE_ppa005338mg [Prunus persica]
Unigene11666_S2_1	1.9704	1.9341	2.12749	K01534|1|1e-17|86.3|vvi:100243678|Cd2+/Zn2+-exporting ATPase [EC:3.6.3.3 3.6.3.5]	GO:0031224//intrinsic to membrane	GO:0005385//zinc ion transmembrane transporter activity;GO:0043169//cation binding;GO:0043682//copper-transporting ATPase activity;GO:0032559	GO:0035434//copper ion transmembrane transport;GO:0009206	gi|470120796|ref|XP_004296475.1|/7.33199e-17/PREDICTED: cadmium/zinc-transporting ATPase HMA2-like [Fragaria vesca subsp. vesca]
CL421.Contig6_S2_1	2.05635	1.8864	2.0586	K07374|1|0.0|822|vvi:100260286|tubulin alpha	GO:0043234//protein complex;GO:0015630//microtubule cytoskeleton;GO:0030312//external encapsulating structure;GO:0044444//cytoplasmic part	GO:0017111//nucleoside-triphosphatase activity;GO:0032561//guanyl ribonucleotide binding	GO:0010038//response to metal ion;GO:0043623//cellular protein complex assembly;GO:0009207;GO:0007017//microtubule-based process	gi|225435758|ref|XP_002285721.1|/0/PREDICTED: tubulin alpha-1 chain [Vitis vinifera]
Unigene27274_S2_3	2.04731	1.93813	2.08756	K00924|1|1e-20|99.4|ath:AT5G22850|[EC:2.7.1.-]	GO:0005618//cell wall	GO:0004175//endopeptidase activity	GO:0019538//protein metabolic process	gi|225465837|ref|XP_002264626.1|/5.59742e-159/PREDICTED: aspartic proteinase nepenthesin-1-like isoform 1 [Vitis vinifera]
Unigene27272_S2_3	2.05456	1.81184	2.10802	-	GO:0016020//membrane	-	-	gi|75102455|sp|Q41050.1|OEP16_PEA/1.73071e-47/RecName: Full=Outer envelope pore protein 16, chloroplastic; AltName: Full=Chloroplastic outer envelope pore protein of 16 kDa
Unigene69292_S2_3	2.03576	1.83579	2.17883	K14855|1|1e-169|593|vvi:100262007|ribosome assembly protein 4	-	-	-	gi|225450034|ref|XP_002276009.1|/1.57734e-168/PREDICTED: notchless protein homolog [Vitis vinifera]
CL12562.Contig2_S2_3	2.02921	1.92125	2.25512	K15443|1|2e-144|510|vvi:100855304|tRNA (guanine-N(7)-)-methyltransferase subunit TRM82	-	-	-	gi|359479631|ref|XP_003632308.1|/3.15864e-143/PREDICTED: tRNA (guanine-N(7)-)-methyltransferase subunit WDR4-like [Vitis vinifera]
Unigene63185_S2_1	2.02445	1.94526	2.18365	-	-	-	-	-
Unigene14201_S2_3	2.03122	2.01768	2.21517	K02937|1|1e-90|331|vvi:100267028|large subunit ribosomal protein L7e	GO:0015934//large ribosomal subunit;GO:0031981//nuclear lumen	GO:0005198//structural molecule activity	GO:0010467//gene expression	gi|460380373|ref|XP_004235931.1|/1.19476e-96/PREDICTED: 60S ribosomal protein L7-1-like [Solanum lycopersicum]
Unigene83188_S2_1	2.13118	1.98914	2.21175	K14416|1|4e-75|279|pop:POPTR_737500|elongation factor 1 alpha-like protein	GO:0044464//cell part	GO:0017111//nucleoside-triphosphatase activity;GO:0046914//transition metal ion binding;GO:0008135//translation factor activity, nucleic acid binding;GO:0004779//sulfate adenylyltransferase activity;GO:0032561//guanyl ribonucleotide binding	GO:0006412//translation;GO:0009207	gi|449519476|ref|XP_004166761.1|/3.59116e-74/PREDICTED: LOW QUALITY PROTEIN: HBS1-like protein-like [Cucumis sativus]
CL11284.Contig1_S2_3	1.97327	2.08695	2.15601	K12124|1|0.0|723|rcu:RCOM_0961910|GIGANTEA	-	-	-	gi|422898329|dbj|BAM67030.1|/0/gigantea-like [Chrysanthemum seticuspe f. boreale]
Unigene13343_S2_3	1.9589	2.06681	2.12091	-	GO:0043231//intracellular membrane-bounded organelle	-	-	gi|297842775|ref|XP_002889269.1|/1.22128e-24/predicted protein [Arabidopsis lyrata subsp. lyrata]
Unigene14330_S2_3	1.98412	2.07373	2.0928	-	-	-	-	gi|460372945|ref|XP_004232283.1|/3.28596e-106/PREDICTED: auxin-induced protein 5NG4-like [Solanum lycopersicum]
Unigene77377_S2_3	1.93478	2.04641	2.17681	-	GO:0043231//intracellular membrane-bounded organelle;GO:0016020//membrane	GO:0005488//binding;GO:0001071//nucleic acid binding transcription factor activity	GO:0009409//response to cold;GO:0002376//immune system process;GO:0010467//gene expression;GO:0009743//response to carbohydrate stimulus;GO:0051707//response to other organism	gi|21358787|gb|AAM47025.1|/1.40185e-75/nam-like protein 1 [Petunia x hybrida]
Unigene36041_S2_1	1.96537	1.98642	2.03361	K14555|1|3e-16|83.2|smo:SELMODRAFT_80645|U3 small nucleolar RNA-associated protein 13	GO:0031234//extrinsic to internal side of plasma membrane	GO:0016740//transferase activity	-	gi|147773984|emb|CAN76269.1|/5.83142e-85/hypothetical protein VITISV_004097 [Vitis vinifera]
CL8737.Contig1_S2_1	2.21912	1.98642	2.10924	K10573|1|2e-77|287|aly:ARALYDRAFT_484183|ubiquitin-conjugating enzyme E2 A [EC:6.3.2.19]	-	GO:0019787//small conjugating protein ligase activity;GO:0032559	GO:0009411//response to UV;GO:0016574//histone ubiquitination;GO:0019941//modification-dependent protein catabolic process;GO:0009908//flower development;GO:0009887//organ morphogenesis	gi|323482812|gb|ADX86829.1|/1.18846e-76/ubiquitin-conjugating enzyme [Nicotiana tabacum]
Unigene42978_S2_1	2.17662	2.00122	2.09898	-	-	GO:0016772//transferase activity, transferring phosphorus-containing groups	-	gi|357453577|ref|XP_003597066.1|/5.95876e-25/Cysteine-rich receptor-like protein kinase [Medicago truncatula]
Unigene28369_S2_1	2.2639	2.12675	2.11172	K07025|1|6e-101|365|rcu:RCOM_0677770|putative hydrolase of the HAD superfamily	-	GO:0003824//catalytic activity	-	gi|460403780|ref|XP_004247365.1|/8.09131e-100/PREDICTED: uncharacterized protein C24B11.05-like isoform 1 [Solanum lycopersicum]
CL6078.Contig1_S2_1	2.10376	2.11669	2.04914	-	-	-	-	gi|225424128|ref|XP_002280178.1|/9.55924e-112/PREDICTED: cyclin-D1-binding protein 1 homolog [Vitis vinifera]
Unigene97950_S2_3	2.09976	2.08214	2.06336	-	-	-	-	-
Unigene43099_S2_3	2.13118	2.17114	2.0931	-	-	GO:0001071//nucleic acid binding transcription factor activity	GO:0032501//multicellular organismal process	gi|21105757|gb|AAM34777.1|AF509877_1/1.53186e-44/nam-like protein 14, partial [Petunia x hybrida]
Unigene3_S2_1	2.13837	2.00122	1.97025	-	-	-	-	-
Unigene9660_S2_3	2.13641	1.96805	1.96148	K15200|1|1e-29|126|ota:Ot18g01630|general transcription factor 3C polypeptide 2	GO:0044464//cell part	GO:0022890//inorganic cation transmembrane transporter activity	GO:0009235//cobalamin metabolic process;GO:0000041//transition metal ion transport	gi|449471844|ref|XP_004153425.1|/1.41022e-60/PREDICTED: protein ABCI12, chloroplastic-like [Cucumis sativus]
Unigene93442_S2_3	2.13641	1.99025	1.9016	K00799|1|9e-15|79.3|ath:AT1G02920|glutathione S-transferase [EC:2.5.1.18]	-	-	-	gi|283136132|gb|ADB11385.1|/8.26705e-105/TCHQD class glutathione transferase TCHOD1 [Populus trichocarpa]
Unigene9767_S2_3	2.04956	2.04561	1.97025	-	-	-	-	-
CL2478.Contig1_S2_1	2.61481	2.09237	1.78772	K15305|1|8e-105|377|vvi:100243898|vacuole morphology and inheritance protein 14	GO:0031090//organelle membrane	-	-	gi|462422142|gb|EMJ26405.1|/3.12437e-105/hypothetical protein PRUPE_ppa002039mg [Prunus persica]
Unigene36568_S2_1	2.45079	2.10555	1.98936	-	-	-	-	gi|462414507|gb|EMJ19244.1|/2.059e-61/hypothetical protein PRUPE_ppa006124mg [Prunus persica]
Unigene8959_S2_3	2.4646	2.08868	2.06336	-	-	-	-	-
CL1843.Contig2_S2_3	1.79217	2.10358	1.5906	-	-	-	-	-
CL2774.Contig1_S2_1	1.72178	2.12969	1.56086	K00100|1|6e-32|136|olu:OSTLU_36252|[EC:1.1.1.-];K00218|2|1e-26|118|ppp:PHYPADRAFT_217750|protochlorophyllide reductase [EC:1.3.1.33]	GO:0009536//plastid	GO:0016628//oxidoreductase activity, acting on the CH-CH group of donors, NAD or NADP as acceptor	GO:0008152//metabolic process	gi|225426446|ref|XP_002274932.1|/3.43303e-111/PREDICTED: short-chain dehydrogenase TIC 32, chloroplastic isoform 1 [Vitis vinifera]
CL2733.Contig3_S2_1	1.8712	2.04828	1.54668	-	-	GO:0005548//phospholipid transporter activity	GO:0051234//establishment of localization;GO:0009791//post-embryonic development	gi|460406502|ref|XP_004248702.1|/4.82963e-180/PREDICTED: uncharacterized protein LOC101262154 [Solanum lycopersicum]
CL12631.Contig2_S2_3	2.07228	2.1417	1.75367	K15272|1|2e-15|81.3|vcn:VOLCADRAFT_107400|solute carrier family 35 (UDP-sugar transporter), member A1/2/3	GO:0012505//endomembrane system;GO:0031224//intrinsic to membrane	GO:0005402//cation:sugar symporter activity	GO:0008643//carbohydrate transport	gi|462419718|gb|EMJ23981.1|/6.54502e-88/hypothetical protein PRUPE_ppa006613mg [Prunus persica]
CL10346.Contig1_S2_1	1.94675	2.04074	1.61225	K14376|1|5e-146|516|rcu:RCOM_1001380|poly(A) polymerase [EC:2.7.7.19]	GO:0044424//intracellular part	GO:0005488//binding;GO:0016779//nucleotidyltransferase activity	GO:0031123//RNA 3'-end processing	gi|255556450|ref|XP_002519259.1|/5.89066e-145/poly(A) polymerase, putative [Ricinus communis]
CL4645.Contig2_S2_3	1.90627	2.04751	1.62726	K02731|1|2e-47|185|gmx:100790481|20S proteasome subunit alpha 4 [EC:3.4.25.1]	GO:0005839//proteasome core complex;GO:0043231//intracellular membrane-bounded organelle	GO:0004175//endopeptidase activity	GO:0019941//modification-dependent protein catabolic process	gi|82621184|gb|ABB86280.1|/1.96445e-46/proteasome-like protein alpha subunit-like [Solanum tuberosum]
CL3346.Contig1_S2_3	1.96537	2.0318	1.71543	-	-	-	-	gi|224128350|ref|XP_002329140.1|/4.42794e-72/predicted protein [Populus trichocarpa]
Unigene74488_S2_1	1.94128	2.05046	1.67479	-	GO:0005773//vacuole;GO:0031224//intrinsic to membrane;GO:0031090//organelle membrane	GO:0046872//metal ion binding	GO:0006810//transport	gi|449456593|ref|XP_004146033.1|/1.2546e-16/PREDICTED: uncharacterized protein LOC101209298 isoform 2 [Cucumis sativus]
CL5630.Contig14_S2_3	1.9031	2.08729	1.74733	K13525|1|0.0|801|pop:POPTR_836228|transitional endoplasmic reticulum ATPase	-	GO:0032559;GO:0042623//ATPase activity, coupled	-	gi|460408099|ref|XP_004249485.1|/0/PREDICTED: cell division cycle protein 48 homolog [Solanum lycopersicum]
Unigene16810_S2_1	1.89541	2.15876	1.72047	K03327|1|1e-51|200|gmx:100800053|multidrug resistance protein, MATE family	-	GO:0022857//transmembrane transporter activity	GO:0006810//transport	gi|460386372|ref|XP_004238872.1|/4.81226e-53/PREDICTED: MATE efflux family protein 7-like [Solanum lycopersicum]
CL2737.Contig9_S2_1	1.80459	1.94789	1.81652	-	-	-	-	-
Unigene6768_S2_3	1.84839	1.94607	1.81824	-	GO:0016020//membrane	-	-	gi|70609694|gb|AAZ05072.1|/1.0483e-28/hypoxia-responsive family protein [Citrus sinensis]
Unigene13573_S2_3	1.85594	1.85483	1.82292	K06067|1|0.0|783|vvi:100241833|histone deacetylase 1/2 [EC:3.5.1.98]	GO:0043231//intracellular membrane-bounded organelle	GO:0005488//binding;GO:0017136//NAD-dependent histone deacetylase activity	GO:0006476//protein deacetylation;GO:0009292//genetic transfer;GO:0006355//regulation of transcription, DNA-dependent;GO:0009611//response to wounding;GO:0016570//histone modification;GO:0007275//multicellular organismal development	gi|460404712|ref|XP_004247825.1|/0/PREDICTED: histone deacetylase 19-like isoform 2 [Solanum lycopersicum]
Unigene5795_S2_3	1.84198	1.85838	1.83306	-	-	-	-	gi|40287494|gb|AAR83861.1|/1.28412e-44/putative lesion-inducing protein [Capsicum annuum]
CL9972.Contig2_S2_1	1.84066	2.04205	1.76539	-	-	-	-	gi|449456675|ref|XP_004146074.1|/1.31682e-10/PREDICTED: uncharacterized protein LOC101219186 [Cucumis sativus]
Unigene49162_S2_3	1.85469	1.98672	1.74143	K14852|1|1e-32|136|vvi:100252416|regulator of ribosome biosynthesis	GO:0043231//intracellular membrane-bounded organelle	-	GO:0022613//ribonucleoprotein complex biogenesis	gi|460412354|ref|XP_004251566.1|/4.19882e-35/PREDICTED: ribosome biogenesis regulatory protein homolog [Solanum lycopersicum]
Unigene938_S2_1	1.79811	1.94463	1.72047	K15111|1|3e-93|339|pop:POPTR_716002|solute carrier family 25 (mitochondrial S-adenosylmethionine transporter), member 26	GO:0019866//organelle inner membrane;GO:0031224//intrinsic to membrane	-	GO:0046907//intracellular transport	gi|460383531|ref|XP_004237475.1|/1.94143e-92/PREDICTED: uncharacterized mitochondrial carrier C12B10.09-like [Solanum lycopersicum]
Unigene15805_S2_1	1.89541	2.00122	1.88648	-	GO:0044421//extracellular region part	GO:0016791//phosphatase activity;GO:0046914//transition metal ion binding	-	gi|27597239|dbj|BAC55157.1|/4.55625e-35/purple acid phosphatase [Nicotiana tabacum]
Unigene75487_S2_1	1.93358	1.94399	1.89343	K14416|1|2e-128|457|vvi:100262342|elongation factor 1 alpha-like protein	-	GO:0005488//binding;GO:0016740//transferase activity	-	gi|225465785|ref|XP_002268387.1|/2.06649e-127/PREDICTED: HBS1-like protein-like [Vitis vinifera]
Unigene45357_S2_3	1.9527	2.01752	1.81338	-	GO:0031224//intrinsic to membrane;GO:0043231//intracellular membrane-bounded organelle	GO:0004175//endopeptidase activity	-	gi|255539517|ref|XP_002510823.1|/2.17896e-21/KOM, putative [Ricinus communis]
CL4242.Contig1_S2_1	1.83782	1.90304	1.58626	-	GO:0043231//intracellular membrane-bounded organelle	-	GO:0006915//apoptotic process	gi|460400255|ref|XP_004245651.1|/2.13672e-68/PREDICTED: BAG family molecular chaperone regulator 3-like [Solanum lycopersicum]
Unigene42738_S2_1	1.79313	1.93283	1.49829	K00696|1|3e-17|84.7|vvi:100241955|sucrose-phosphate synthase [EC:2.4.1.14]	-	GO:0035251//UDP-glucosyltransferase activity	GO:0005984//disaccharide metabolic process	gi|296084519|emb|CBI25540.3|/4.6903e-16/unnamed protein product [Vitis vinifera]
Unigene26928_S2_3	1.74423	1.91299	1.55575	-	-	-	-	gi|460382935|ref|XP_004237191.1|/1.32334e-28/PREDICTED: miraculin-like [Solanum lycopersicum]
Unigene80631_S2_1	1.71274	1.95815	1.56086	K00001|1|6e-56|214|vvi:100232854|alcohol dehydrogenase [EC:1.1.1.1]	GO:0044424//intracellular part	GO:0046914//transition metal ion binding;GO:0016616//oxidoreductase activity, acting on the CH-OH group of donors, NAD or NADP as acceptor	GO:0008152//metabolic process	gi|1401037|dbj|BAA07911.1|/1.7926e-57/alcohol dehydrogenases homologous [Lactuca sativa]
CL9136.Contig1_S2_1	1.77895	1.79603	1.62418	-	GO:0044464//cell part	-	-	gi|115465785|ref|NP_001056492.1|/8.79813e-140/Os05g0591900 [Oryza sativa Japonica Group]
Unigene6431_S2_1	1.76828	1.78363	1.54878	-	-	-	-	gi|462421722|gb|EMJ25985.1|/7.66785e-15/hypothetical protein PRUPE_ppa023884mg, partial [Prunus persica]
Unigene62587_S2_1	1.86429	1.79322	1.62135	-	-	-	-	gi|217793895|gb|ACK56113.1|/1.09013e-36/ELF4-like protein [Hedyotis terminalis]
Unigene27507_S2_3	1.88587	1.80231	1.41128	-	-	-	-	-
Unigene28352_S2_1	1.8637	1.89323	1.30543	K14513|1|5e-117|419|vvi:100256742|ethylene-insensitive protein 2	-	GO:0005488//binding	GO:0009861//jasmonic acid and ethylene-dependent systemic resistance;GO:0048764;GO:0010260//organ senescence;GO:0009756//carbohydrate mediated signaling;GO:0010118//stomatal movement;GO:0010039//response to iron ion;GO:0006970//response to osmotic stress;GO:0009738//abscisic acid mediated signaling pathway;GO:0001738//morphogenesis of a polarized epithelium;GO:0052482;GO:0060918//auxin transport;…	gi|38045387|gb|AAR08678.1|/1.96762e-118/EIN2 [Petunia x hybrida]
Unigene83275_S2_1	1.88725	1.94677	1.38529	-	-	-	-	gi|147845547|emb|CAN78493.1|/5.33955e-16/hypothetical protein VITISV_037041 [Vitis vinifera]
Unigene24491_S2_3	2.14067	1.86546	1.61048	K14513|1|7e-157|552|pop:POPTR_836224|ethylene-insensitive protein 2	-	GO:0005488//binding	GO:0048764;GO:0010260//organ senescence;GO:0051707//response to other organism;GO:0010118//stomatal movement;GO:0010039//response to iron ion;GO:0006970//response to osmotic stress;GO:0009738//abscisic acid mediated signaling pathway;GO:0001738//morphogenesis of a polarized epithelium;GO:0052482;GO:0060918//auxin transport;GO:0000160//two-component signal transduction system (phosphorelay)	gi|224068729|ref|XP_002326185.1|/9.83324e-156/EIN2 -like protein, nramp transporter [Populus trichocarpa]
Unigene42801_S2_1	2.24221	1.70817	1.36821	-	-	-	-	-
CL5002.Contig3_S2_3	1.97652	1.42779	1.93361	K11131|1|0.0|707|vvi:100258019|H/ACA ribonucleoprotein complex subunit 4 [EC:5.4.99.-]	GO:0044444//cytoplasmic part;GO:0031981//nuclear lumen	GO:0016866//intramolecular transferase activity;GO:0003676//nucleic acid binding	GO:0010467//gene expression;GO:0009451//RNA modification	gi|225440338|ref|XP_002270073.1|/0/PREDICTED: H/ACA ribonucleoprotein complex subunit 4 [Vitis vinifera]
Unigene14988_S2_3	2.0129	1.42206	1.90358	-	-	GO:0005488//binding;GO:0003824//catalytic activity	GO:0010468//regulation of gene expression;GO:0009725//response to hormone stimulus;GO:0019941//modification-dependent protein catabolic process	gi|297813231|ref|XP_002874499.1|/2.28691e-18/F-box family protein [Arabidopsis lyrata subsp. lyrata]
CL6369.Contig2_S2_1	1.99115	1.49307	1.97025	K00599|1|0.0|659|ath:AT3G27180|[EC:2.1.1.-]	GO:0009536//plastid	GO:0016741	GO:0000154//rRNA modification	gi|225451414|ref|XP_002273563.1|/0/PREDICTED: uncharacterized RNA methyltransferase pc1998 [Vitis vinifera]
CL6534.Contig1_S2_1	1.96537	1.53964	1.98392	K08873|1|5e-77|216|mtr:MTR_4g068580|PI-3-kinase-related kinase SMG-1	GO:0043231//intracellular membrane-bounded organelle	-	-	gi|225447496|ref|XP_002265233.1|/2.75696e-86/PREDICTED: uncharacterized protein LOC100256200 [Vitis vinifera]
Unigene16355_S2_1	1.98482	1.58618	1.90663	-	-	-	-	gi|296082654|emb|CBI21659.3|/9.39679e-51/unnamed protein product [Vitis vinifera]
CL7632.Contig4_S2_3	1.90349	1.55241	1.87655	K12619|1|0.0|1377|rcu:RCOM_1597380|5'-3' exoribonuclease 2 [EC:3.1.13.-]	GO:0043231//intracellular membrane-bounded organelle	GO:0046914//transition metal ion binding;GO:0008409//5'-3' exonuclease activity	GO:0034641//cellular nitrogen compound metabolic process	gi|359492219|ref|XP_002280236.2|/0/PREDICTED: 5'-3' exoribonuclease 3-like [Vitis vinifera]
Unigene15186_S2_3	1.943	1.47185	1.89986	-	GO:0009536//plastid	-	-	gi|470113902|ref|XP_004293158.1|/5.08318e-129/PREDICTED: uncharacterized protein LOC101315024 [Fragaria vesca subsp. vesca]
Unigene5772_S2_3	1.89104	1.49663	1.93235	-	-	-	-	gi|225425286|ref|XP_002272015.1|/1.78448e-36/PREDICTED: uncharacterized protein LOC100264392 isoform 1 [Vitis vinifera]
Unigene15875_S2_1	2.17808	1.55447	1.79718	-	-	-	GO:0006970//response to osmotic stress	gi|449464198|ref|XP_004149816.1|/5.7315e-51/PREDICTED: ankyrin repeat-containing protein At3g12360-like [Cucumis sativus]
CL1785.Contig2_S2_3	1.93142	1.52915	2.14489	K14844|1|3e-07|53.5|vvi:100255113|pumilio homology domain family member 6	-	GO:0003723//RNA binding	-	gi|470116987|ref|XP_004294652.1|/4.88089e-111/PREDICTED: pumilio homolog 2-like [Fragaria vesca subsp. vesca]
CL2929.Contig1_S2_3	1.87297	1.45641	2.10916	K02469|1|2e-27|120|vvi:100250492|DNA gyrase subunit A [EC:5.99.1.3]	GO:0009536//plastid;GO:0043232	GO:0001071//nucleic acid binding transcription factor activity;GO:0003916//DNA topoisomerase activity;GO:0032559	GO:0006259//DNA metabolic process;GO:0006351//transcription, DNA-dependent	gi|359487079|ref|XP_002271674.2|/2.02283e-26/PREDICTED: DNA gyrase subunit A, chloroplastic/mitochondrial-like [Vitis vinifera]
Unigene13745_S2_1	2.04857	1.40839	2.19801	-	-	-	-	-
CL6084.Contig2_S2_1	2.10423	1.54615	2.07942	K01507|1|6e-112|402|vvi:100258490|inorganic pyrophosphatase [EC:3.6.1.1]	GO:0044424//intracellular part	GO:0046872//metal ion binding;GO:0016462//pyrophosphatase activity	GO:0006793//phosphorus metabolic process	gi|225439878|ref|XP_002278867.1|/7.7198e-111/PREDICTED: soluble inorganic pyrophosphatase [Vitis vinifera]
Unigene25267_S2_1	2.11668	1.566	2.07831	K11422|1|2e-12|71.6|smo:SELMODRAFT_438147|histone-lysine N-methyltransferase SETD1 [EC:2.1.1.43];K11294|2|2e-08|58.5|gmx:100817668|nucleolin	-	GO:0005488//binding	-	gi|470146548|ref|XP_004308886.1|/1.28722e-41/PREDICTED: uncharacterized protein LOC101304724 [Fragaria vesca subsp. vesca]
Unigene86648_S2_3	2.06276	1.53465	2.18175	K10257|1|4e-156|548|rcu:RCOM_0186970|omega-3 fatty acid desaturase (delta-15 desaturase) [EC:1.14.19.-]	GO:0009941//chloroplast envelope	GO:0016705//oxidoreductase activity, acting on paired donors, with incorporation or reduction of molecular oxygen	GO:0006631//fatty acid metabolic process	gi|32306982|gb|AAP78965.1|/3.82702e-162/omega-3 fatty acid desaturase [Helianthus annuus]
CL4232.Contig3_S2_3	1.97275	1.70904	2.22255	K11290|1|2e-78|290|gmx:100808081|template-activating factor I	GO:0043231//intracellular membrane-bounded organelle	GO:0003676//nucleic acid binding;GO:0005515//protein binding	GO:0010102//lateral root morphogenesis;GO:0048869//cellular developmental process;GO:0051707//response to other organism;GO:0010038//response to metal ion;GO:0009755//hormone-mediated signaling pathway;GO:0034728//nucleosome organization;GO:0006950//response to stress	gi|356508564|ref|XP_003523025.1|/2.98719e-77/PREDICTED: protein SET-like [Glycine max]
Unigene13974_S2_3	1.98415	1.6455	2.24157	K14826|1|6e-96|349|rcu:RCOM_1499110|FK506-binding nuclear protein [EC:5.2.1.8]	GO:0031981//nuclear lumen	GO:0005515//protein binding	GO:0034728//nucleosome organization	gi|460376760|ref|XP_004234165.1|/1.12592e-107/PREDICTED: peptidyl-prolyl cis-trans isomerase FKBP53-like [Solanum lycopersicum]
Unigene13902_S2_1	2.0539	1.59981	2.28019	K04345|1|7e-28|123|ath:AT2G20050|protein kinase A [EC:2.7.11.11]	-	GO:0003824//catalytic activity	-	gi|359477168|ref|XP_002272978.2|/4.79148e-110/PREDICTED: probable protein phosphatase 2C 73-like [Vitis vinifera]
CL4232.Contig1_S2_3	1.93478	1.63771	2.03688	K11290|1|2e-96|350|gmx:100793432|template-activating factor I	GO:0043231//intracellular membrane-bounded organelle	GO:0003676//nucleic acid binding;GO:0005515//protein binding	GO:0010102//lateral root morphogenesis;GO:0048869//cellular developmental process;GO:0051707//response to other organism;GO:0010038//response to metal ion;GO:0009755//hormone-mediated signaling pathway;GO:0034728//nucleosome organization;GO:0006950//response to stress	gi|470126814|ref|XP_004299377.1|/1.85274e-95/PREDICTED: protein SET-like [Fragaria vesca subsp. vesca]
CL2535.Contig1_S2_3	1.87015	1.59498	2.06666	K14857|1|1e-74|278|gmx:100784758|AdoMet-dependent rRNA methyltransferase SPB1 [EC:2.1.1.-]	-	-	-	gi|356544480|ref|XP_003540678.1|/1.89253e-73/PREDICTED: adoMet-dependent rRNA methyltransferase spb1-like [Glycine max]
Unigene70950_S2_1	1.8203	1.64655	2.04474	K05283|1|3e-16|83.6|aly:ARALYDRAFT_354960|phosphatidylinositol glycan, class W [EC:2.3.-.-];K11982|2|2e-12|71.2|sbi:SORBI_03g011120|E3 ubiquitin-protein ligase RNF115/126 [EC:6.3.2.19]	-	-	-	gi|462414867|gb|EMJ19604.1|/4.14623e-36/hypothetical protein PRUPE_ppa011446mg [Prunus persica]
CL11323.Contig3_S2_3	2.00189	1.69636	2.06336	-	-	-	-	gi|460372943|ref|XP_004232282.1|/3.25019e-12/PREDICTED: auxin-induced protein 5NG4-like [Solanum lycopersicum]
Unigene75066_S2_1	1.97275	1.73818	2.01445	-	GO:0044464//cell part	-	-	gi|460372774|ref|XP_004232200.1|/7.04828e-142/PREDICTED: uncharacterized membrane protein YLR241W-like [Solanum lycopersicum]
CL12383.Contig1_S2_3	1.97473	1.72704	2.12845	-	-	-	-	gi|462399986|gb|EMJ05654.1|/5.96146e-112/hypothetical protein PRUPE_ppa026104mg [Prunus persica]
Unigene83376_S2_1	1.9704	1.69829	2.1379	-	GO:0009526//plastid envelope	-	-	gi|255553454|ref|XP_002517768.1|/8.99519e-71/conserved hypothetical protein [Ricinus communis]
Unigene77274_S2_3	2.00517	1.73161	2.11172	K14841|1|2e-141|396|gmx:100816020|ribosome biogenesis protein NSA1	-	-	-	gi|356560339|ref|XP_003548450.1|/1.98457e-140/PREDICTED: WD repeat-containing protein 74-like [Glycine max]
CL2562.Contig1_S2_3	1.8489	1.7984	1.96551	K14791|1|2e-134|477|vvi:100257466|periodic tryptophan protein 1	-	GO:0004468//lysine N-acetyltransferase activity	-	gi|225431285|ref|XP_002275719.1|/2.24793e-133/PREDICTED: uncharacterized WD repeat-containing protein C17D11.16-like [Vitis vinifera]
Unigene12_S2_3	1.80925	1.79872	1.97482	K02945|1|2e-104|377|gmx:100820145|small subunit ribosomal protein S1	-	GO:0003676//nucleic acid binding	-	gi|359495207|ref|XP_002263508.2|/5.05132e-105/PREDICTED: uncharacterized protein LOC100240915 [Vitis vinifera]
CL8157.Contig2_S2_3	1.79663	1.75606	2.01392	K04077|1|5e-143|506|smo:SELMODRAFT_165043|chaperonin GroEL	GO:0009526//plastid envelope;GO:0005840//ribosome;GO:0009532//plastid stroma;GO:0005576//extracellular region	GO:0005515//protein binding;GO:0032559	GO:0006457//protein folding;GO:0007275//multicellular organismal development;GO:0009657//plastid organization	gi|224132004|ref|XP_002328161.1|/0/predicted protein [Populus trichocarpa]
Unigene42370_S2_3	1.88627	1.85438	1.94205	K12590|1|2e-104|376|vvi:100262803|exosome complex component RRP46	-	GO:0003676//nucleic acid binding;GO:0008408//3'-5' exonuclease activity	GO:0010467//gene expression	gi|462420716|gb|EMJ24979.1|/1.92044e-103/hypothetical protein PRUPE_ppa010603mg [Prunus persica]
CL1659.Contig1_S2_1	1.77754	1.79958	1.87964	K02731|1|5e-27|117|vvi:100257349|20S proteasome subunit alpha 4 [EC:3.4.25.1]	GO:0005839//proteasome core complex;GO:0043231//intracellular membrane-bounded organelle	GO:0004175//endopeptidase activity	GO:0019941//modification-dependent protein catabolic process	gi|225428005|ref|XP_002278162.1|/8.75399e-26/PREDICTED: proteasome subunit alpha type-7 [Vitis vinifera]
Unigene74320_S2_1	1.75777	1.78932	1.84282	K02943|1|2e-21|99.8|rcu:RCOM_0792560|large subunit ribosomal protein LP2	GO:0030529//ribonucleoprotein complex	GO:0005198//structural molecule activity	GO:0006412//translation	gi|255576341|ref|XP_002529063.1|/1.86463e-20/60S acidic ribosomal protein P2, putative [Ricinus communis]
Unigene48629_S2_3	1.84366	1.77259	1.84923	-	-	-	-	gi|462412053|gb|EMJ17102.1|/1.41226e-15/hypothetical protein PRUPE_ppa010763mg [Prunus persica]
Unigene14319_S2_3	1.73455	1.79527	1.93542	K12625|1|2e-40|163|mtr:MTR_4g080300|U6 snRNA-associated Sm-like protein LSm6	GO:0032991//macromolecular complex	GO:0005488//binding	-	gi|357474665|ref|XP_003607617.1|/2.77857e-39/U6 snRNA-associated Sm-like protein LSm6 [Medicago truncatula]
Unigene92561_S2_3	1.79665	1.85269	1.91483	-	-	-	-	-
CL3259.Contig1_S2_1	1.89394	1.80377	1.72985	K09250|1|2e-21|101|sbi:SORBI_04g001720|cellular nucleic acid-binding protein	-	GO:0046872//metal ion binding;GO:0003676//nucleic acid binding	-	gi|115474635|ref|NP_001060914.1|/7.25627e-23/Os08g0129200 [Oryza sativa Japonica Group]
CL3663.Contig2_S2_3	1.81157	1.68862	1.79347	-	GO:0044464//cell part	-	GO:0051234//establishment of localization	gi|255543761|ref|XP_002512943.1|/0/phosphatidylinositol transporter, putative [Ricinus communis]
Unigene19327_S2_3	1.83008	1.67107	1.85943	K02218|1|1e-73|274|vvi:100261234|casein kinase 1 [EC:2.7.11.1]	-	GO:0016301//kinase activity	-	gi|359484471|ref|XP_002281345.2|/1.46306e-72/PREDICTED: casein kinase I isoform delta-like [Vitis vinifera]
Unigene87105_S2_3	1.86484	1.70166	1.82586	K12657|1|2e-47|186|gmx:100809989|delta-1-pyrroline-5-carboxylate synthetase [EC:2.7.2.11 1.2.1.41]	GO:0044424//intracellular part	GO:0016620//oxidoreductase activity, acting on the aldehyde or oxo group of donors, NAD or NADP as acceptor;GO:0016774//phosphotransferase activity, carboxyl group as acceptor;GO:0032559	GO:0006560//proline metabolic process;GO:0006796//phosphate-containing compound metabolic process	gi|6225816|sp|O04015.1|P5CS_ACTDE/2.08572e-47/RecName: Full=Delta-1-pyrroline-5-carboxylate synthase; Short=P5CS; Includes: RecName: Full=Glutamate 5-kinase; Short=GK; AltName: Full=Gamma-glutamyl kinase; Includes: RecName: Full=Gamma-glutamyl phosphate reductase; Short=GPR; AltName: Full=Glutamate-5-semialdehyde dehydrogenase; AltName: Full=Glutamyl-gamma-semialdehyde dehydrogenase
CL4027.Contig1_S2_1	1.71967	1.69029	1.79294	K10601|1|6e-10|64.3|ath:AT1G65040|E3 ubiquitin-protein ligase synoviolin [EC:6.3.2.19]	GO:0044464//cell part	GO:0046914//transition metal ion binding	-	gi|460378921|ref|XP_004235215.1|/2.32752e-146/PREDICTED: RING finger and transmembrane domain-containing protein 2-like [Solanum lycopersicum]
Unigene42058_S2_3	1.73946	1.70166	1.82614	K01354|1|0.0|1161|gmx:100820540|oligopeptidase B [EC:3.4.21.83]	-	GO:0004175//endopeptidase activity	GO:0019538//protein metabolic process	gi|359484112|ref|XP_003633066.1|/0/PREDICTED: protease 2-like isoform 2 [Vitis vinifera]
Unigene68229_S2_3	1.76861	1.68096	1.82417	K14792|1|0.0|632|vvi:100262322|rRNA biogenesis protein RRP5	GO:0016020//membrane;GO:0031981//nuclear lumen	GO:0003676//nucleic acid binding	GO:0006396//RNA processing	gi|359481849|ref|XP_002276633.2|/1.04471e-179/PREDICTED: protein RRP5 homolog [Vitis vinifera]
Unigene68688_S2_3	1.86979	1.6089	1.7585	K09841|1|7e-62|235|bdi:100827045|xanthoxin dehydrogenase [EC:1.1.1.288];K13070|5|2e-57|221|osa:4335093|momilactone-A synthase [EC:1.1.1.295]	-	GO:0004312//fatty acid synthase activity;GO:0016616//oxidoreductase activity, acting on the CH-OH group of donors, NAD or NADP as acceptor	GO:0008152//metabolic process	gi|118484640|gb|ABK94192.1|/9.20932e-108/unknown [Populus trichocarpa]
Unigene12947_S2_1	2.0157	1.88574	1.78918	K15084|1|4e-57|218|mtr:MTR_6g091800|solute carrier family 25 (mitochondrial carrier protein), member 16	GO:0016020//membrane	-	GO:0006810//transport	gi|460412550|ref|XP_004251661.1|/2.108e-59/PREDICTED: graves disease carrier protein-like [Solanum lycopersicum]
Unigene15334_S2_1	2.10976	1.86181	1.85982	K14556|1|8e-61|230|rcu:RCOM_1353350|U3 small nucleolar RNA-associated protein 12	GO:0031234//extrinsic to internal side of plasma membrane;GO:0031981//nuclear lumen	GO:0004683//calmodulin-dependent protein kinase activity	-	gi|255556832|ref|XP_002519449.1|/9.0545e-60/WD-repeat protein, putative [Ricinus communis]
Unigene59158_S2_3	2.04804	1.84921	1.88439	K15015|1|4e-31|130|vvi:100265815|solute carrier family 32 (vesicular inhibitory amino acid transporter)	GO:0031224//intrinsic to membrane;GO:0031090//organelle membrane	GO:0005275//amine transmembrane transporter activity	-	gi|359482241|ref|XP_002266914.2|/5.80212e-30/PREDICTED: vacuolar amino acid transporter 1-like [Vitis vinifera]
CL929.Contig6_S2_3	1.96845	1.68927	1.84763	K15305|1|0.0|1095|rcu:RCOM_0598020|vacuole morphology and inheritance protein 14	GO:0031090//organelle membrane	-	-	gi|255570069|ref|XP_002525997.1|/0/conserved hypothetical protein [Ricinus communis]
CL9999.Contig2_S2_3	2.0322	1.66314	1.82773	K06268|1|1e-113|407|mtr:MTR_5g096420|protein phosphatase 3, regulatory subunit	GO:0000325//plant-type vacuole;GO:0005840//ribosome;GO:0031012//extracellular matrix	GO:0046872//metal ion binding	GO:0019932//second-messenger-mediated signaling	gi|462401483|gb|EMJ07040.1|/5.79845e-116/hypothetical protein PRUPE_ppa011040mg [Prunus persica]
Unigene38333_S2_1	2.05091	1.77174	1.78325	K02987|1|5e-34|140|bdi:100846406|small subunit ribosomal protein S4e	GO:0030529//ribonucleoprotein complex	GO:0003723//RNA binding;GO:0005198//structural molecule activity	GO:0010467//gene expression	gi|462401370|gb|EMJ06927.1|/4.30836e-33/hypothetical protein PRUPE_ppa010072mg [Prunus persica]
Unigene13549_S2_3	1.94935	1.76507	1.93262	K01897|1|0.0|1051|vvi:100252885|long-chain acyl-CoA synthetase [EC:6.2.1.3]	GO:0043231//intracellular membrane-bounded organelle	GO:0015645//fatty acid ligase activity	GO:0006631//fatty acid metabolic process	gi|317373793|gb|ADV16379.1|/0/long-chain acyl-CoA synthetase 2 [Helianthus annuus]
Unigene45204_S2_3	1.9568	1.76021	1.91751	-	-	-	GO:0003006//developmental process involved in reproduction	gi|460368263|ref|XP_004229987.1|/6.19376e-92/PREDICTED: uncharacterized protein LOC101253533 [Solanum lycopersicum]
Unigene93133_S2_3	1.98949	1.78298	1.95088	K00924|1|1e-170|597|osa:4342410|[EC:2.7.1.-];K07198|3|5e-74|276|pop:POPTR_818055|5'-AMP-activated protein kinase, catalytic alpha subunit [EC:2.7.11.11]	-	GO:0004672//protein kinase activity;GO:0032559	GO:0009267//cellular response to starvation;GO:0009743//response to carbohydrate stimulus;GO:0006813//potassium ion transport;GO:0023052//signaling;GO:0006970//response to osmotic stress;GO:0006464//cellular protein modification process	gi|296088995|emb|CBI38698.3|/0/unnamed protein product [Vitis vinifera]
Unigene98567_S2_3	1.93026	1.72003	1.93783	-	-	-	-	gi|356540690|ref|XP_003538819.1|/5.65769e-14/PREDICTED: uncharacterized protein LOC100814669 [Glycine max]
Unigene73691_S2_1	2.0469	1.73482	1.91786	K11294|1|3e-20|97.1|smo:SELMODRAFT_15428|nucleolin;K14411|3|3e-15|80.5|sbi:SORBI_05g025410|RNA-binding protein Musashi;K13126|4|6e-14|76.3|ath:AT4G34110|polyadenylate-binding protein	GO:0009526//plastid envelope;GO:0009532//plastid stroma	GO:0003676//nucleic acid binding	-	gi|449518978|ref|XP_004166512.1|/2.22396e-63/PREDICTED: 28 kDa ribonucleoprotein, chloroplastic-like [Cucumis sativus]
Unigene1253_S2_3	1.60834	2.03684	1.87071	K12135|1|2e-07|53.1|aly:ARALYDRAFT_488429|zinc finger protein CONSTANS	GO:0044464//cell part	GO:0046914//transition metal ion binding	-	gi|359495714|ref|XP_003635069.1|/2.53494e-25/PREDICTED: uncharacterized protein LOC100854750 [Vitis vinifera]
Unigene13755_S2_3	1.65036	2.11511	1.89986	-	-	-	-	-
CL10900.Contig1_S2_3	1.65725	1.9785	1.99409	-	-	-	-	gi|224077396|ref|XP_002305244.1|/3.35598e-115/predicted protein [Populus trichocarpa]
CL11986.Contig2_S2_3	1.65725	2.04561	2.02271	K13496|1|1e-37|155|ath:AT2G36750|UDP-glucosyl transferase 73C [EC:2.4.1.-]	-	GO:0016757//transferase activity, transferring glycosyl groups	-	gi|171906260|gb|ACB56927.1|/5.72352e-122/glycosyltransferase UGT95A1 [Hieracium pilosella]
Unigene20569_S2_1	1.718	2.04702	1.92934	-	-	-	-	gi|359476882|ref|XP_003631904.1|/1.30917e-13/PREDICTED: uncharacterized protein LOC100254788 [Vitis vinifera]
Unigene5778_S2_1	1.69377	2.0287	1.96283	K02893|1|4e-17|84.3|gmx:100785534|large subunit ribosomal protein L23Ae	GO:0030312//external encapsulating structure;GO:0031981//nuclear lumen;GO:0015934//large ribosomal subunit	GO:0003723//RNA binding;GO:0005198//structural molecule activity	GO:0009642//response to light intensity;GO:0022613//ribonucleoprotein complex biogenesis;GO:0010467//gene expression;GO:0006950//response to stress	gi|470143808|ref|XP_004307560.1|/6.26981e-16/PREDICTED: 60S ribosomal protein L23a-like [Fragaria vesca subsp. vesca]
Unigene27172_S2_3	1.6642	1.95339	1.93211	K14018|1|0.0|914|pop:POPTR_722113|phospholipase A-2-activating protein	-	-	-	gi|460370038|ref|XP_004230862.1|/0/PREDICTED: phospholipase A-2-activating protein-like [Solanum lycopersicum]
Unigene5864_S2_3	1.64575	1.90352	1.90944	K13288|1|1e-83|308|vvi:100251263|oligoribonuclease [EC:3.1.-.-]	GO:0044464//cell part	GO:0004518//nuclease activity;GO:0005488//binding	-	gi|470110947|ref|XP_004291719.1|/1.13245e-82/PREDICTED: oligoribonuclease-like [Fragaria vesca subsp. vesca]
CL11924.Contig1_S2_3	1.8223	2.06535	2.03019	K14833|1|4e-17|85.1|sbi:SORBI_05g002340|nucleolar complex protein 2	-	-	GO:0003006//developmental process involved in reproduction	gi|462416665|gb|EMJ21402.1|/1.11919e-25/hypothetical protein PRUPE_ppa002981mg [Prunus persica]
Unigene27743_S2_3	1.80925	2.0656	2.02859	-	GO:0031225//anchored to membrane	-	-	gi|460367112|ref|XP_004229419.1|/9.34393e-64/PREDICTED: uncharacterized GPI-anchored protein At5g19250-like [Solanum lycopersicum]
Unigene1607_S2_3	1.79475	2.05433	2.01755	K01193|1|6e-115|412|pop:POPTR_561648|beta-fructofuranosidase [EC:3.2.1.26]	-	GO:0016798//hydrolase activity, acting on glycosyl bonds	GO:0008152//metabolic process	gi|11967654|emb|CAC19366.1|/8.41263e-151/fructan 1-exohydrolase I [Cichorium intybus]
Unigene69415_S2_3	1.80925	1.93982	2.17883	-	-	-	-	-
Unigene920_S2_3	1.75035	2.00122	2.106	-	-	-	-	-
Unigene37866_S2_1	1.71169	2.20164	2.10438	K08193|1|1e-64|244|cre:CHLREDRAFT_130070|MFS transporter, ACS family, solute carrier family 17 (sodium-dependent inorganic phosphate cotransporter), other;K12303|4|3e-41|166|cre:CHLREDRAFT_78631|MFS transporter, ACS family, solute carrier family 17 (sodium-dependent inorganic phosphate cotransporter), member 9	GO:0009534//chloroplast thylakoid	GO:0015291//secondary active transmembrane transporter activity;GO:0015103//inorganic anion transmembrane transporter activity	GO:0015698//inorganic anion transport;GO:0009314//response to radiation;GO:0051707//response to other organism	gi|449515105|ref|XP_004164590.1|/2.18613e-129/PREDICTED: sodium-dependent phosphate transport protein 1, chloroplastic-like [Cucumis sativus]
CL2950.Contig2_S2_3	1.86018	1.88386	2.02914	K13162|1|8e-115|412|pop:POPTR_729865|poly(rC)-binding protein 2/3/4	-	-	-	gi|460403737|ref|XP_004247344.1|/1.11616e-136/PREDICTED: KH domain-containing protein At4g18375-like [Solanum lycopersicum]
Unigene60575_S2_3	1.83412	1.90392	2.06336	-	-	-	-	-
CL10898.Contig2_S2_3	1.71998	1.79477	2.03911	K03327|1|2e-94|343|vvi:100255994|multidrug resistance protein, MATE family	-	GO:0022857//transmembrane transporter activity	GO:0006810//transport	gi|470126077|ref|XP_004299020.1|/2.8615e-95/PREDICTED: MATE efflux family protein 9-like [Fragaria vesca subsp. vesca]
CL1198.Contig3_S2_3	1.8032	1.72385	2.1251	K14538|1|5e-174|609|vvi:100242583|nuclear GTP-binding protein	-	GO:0000166//nucleotide binding	-	gi|350540086|ref|NP_001234382.1|/8.89687e-179/nuclear GTPase-like [Solanum lycopersicum]
Unigene14690_S2_3	1.83782	1.82225	2.13375	-	GO:0031090//organelle membrane	-	GO:0006879//cellular iron ion homeostasis;GO:0006826//iron ion transport	gi|224108249|ref|XP_002314775.1|/1.56725e-67/predicted protein [Populus trichocarpa]
Unigene80418_S2_1	1.8223	1.86371	2.12749	K03801|1|3e-60|228|vvi:100251835|lipoyl(octanoyl) transferase [EC:2.3.1.181]	GO:0043231//intracellular membrane-bounded organelle	GO:0004518//nuclease activity	GO:0006633//fatty acid biosynthetic process;GO:0006790//sulfur compound metabolic process;GO:0018065//protein-cofactor linkage;GO:0006399//tRNA metabolic process	gi|462401459|gb|EMJ07016.1|/3.35897e-62/hypothetical protein PRUPE_ppa010819mg [Prunus persica]
Unigene92502_S2_3	1.77272	1.80857	2.15082	-	GO:0044464//cell part	-	-	gi|460404020|ref|XP_004247483.1|/1.37689e-78/PREDICTED: uncharacterized protein LOC101266159 [Solanum lycopersicum]
CL9834.Contig2_S2_1	1.6861	1.64332	2.14825	K11684|1|4e-13|73.6|sbi:SORBI_03g001920|bromodomain-containing factor 1	-	-	-	gi|224098028|ref|XP_002311109.1|/9.4189e-64/global transcription factor group [Populus trichocarpa]
Unigene11790_S2_1	1.7626	1.60787	2.18889	-	-	-	-	gi|462423916|gb|EMJ28179.1|/7.64089e-104/hypothetical protein PRUPE_ppa002249mg [Prunus persica]
Unigene85859_S2_3	1.76562	1.71341	2.26365	-	-	-	-	gi|460403904|ref|XP_004247426.1|/8.15903e-76/PREDICTED: nucleolar protein 16-like [Solanum lycopersicum]
CL6685.Contig1_S2_3	1.55771	1.74968	2.20086	-	-	-	GO:0009267//cellular response to starvation	gi|359806636|ref|NP_001241021.1|/9.89566e-60/uncharacterized protein LOC100792209 [Glycine max]
Unigene68472_S2_3	1.56824	1.90564	2.09084	-	-	-	-	-
CL312.Contig14_S2_1	1.89825	1.89934	2.30437	-	-	-	-	gi|125580730|gb|EAZ21661.1|/3.48723e-08/hypothetical protein OsJ_05294 [Oryza sativa Japonica Group]
Unigene76902_S2_3	1.9144	1.93522	2.23458	K00010|1|2e-13|75.9|cme:CMR475C|myo-inositol 2-dehydrogenase [EC:1.1.1.18]	-	GO:0004033//aldo-keto reductase (NADP) activity	GO:0008152//metabolic process	gi|356514368|ref|XP_003525878.1|/1.03806e-176/PREDICTED: uncharacterized oxidoreductase yrbE-like [Glycine max]
Unigene25443_S2_3	1.91182	1.79768	2.33899	K01183|1|2e-68|256|vvi:100263797|chitinase [EC:3.2.1.14]	-	GO:0004553//hydrolase activity, hydrolyzing O-glycosyl compounds;GO:0043167//ion binding	GO:0006026	gi|151558784|emb|CAO78600.1|/1.18733e-75/endochitinase and N-acetylglucosamine-binding hemagglutinin precursor [Parkia platycephala]
Unigene45734_S2_1	1.9568	1.85537	2.38529	-	-	-	-	-
Unigene85307_S2_3	1.84128	1.82113	2.42019	K13417|1|6e-57|219|ath:AT2G13790|somatic embryogenesis receptor kinase 4 [EC:2.7.10.1 2.7.11.1];K04733|2|2e-56|218|smo:SELMODRAFT_33807|interleukin-1 receptor-associated kinase 4 [EC:2.7.11.1];K13418|5|2e-55|214|aly:ARALYDRAFT_895025|somatic embryogenesis receptor kinase 1 [EC:2.7.10.1 2.7.11.1]	-	GO:0004672//protein kinase activity;GO:0032559	GO:0006464//cellular protein modification process	gi|351724607|ref|NP_001238599.1|/1.02309e-153/protein kinase family protein [Glycine max]
CL12660.Contig2_S2_3	2.17182	2.05184	2.50393	K11684|1|2e-25|115|sbi:SORBI_03g001920|bromodomain-containing factor 1;K06062|3|2e-09|62.0|mtr:MTR_8g062330|histone acetyltransferase [EC:2.3.1.48];K11723|4|5e-09|60.8|ath:AT5G55040|bromodomain-containing protein 7/9	-	-	-	gi|449452116|ref|XP_004143806.1|/1.07635e-116/PREDICTED: transcription factor GTE1-like [Cucumis sativus]
CL4239.Contig1_S2_1	2.24221	2.06011	2.46329	-	GO:0009526//plastid envelope;GO:0009534//chloroplast thylakoid;GO:0009532//plastid stroma	-	-	gi|460412723|ref|XP_004251747.1|/1.01846e-56/PREDICTED: nucleoid-associated protein alr5067-like [Solanum lycopersicum]
CL928.Contig1_S2_1	2.15028	2.17707	2.48838	K10581|1|5e-87|319|gmx:100805463|ubiquitin-conjugating enzyme E2 O [EC:6.3.2.19]	-	GO:0016881//acid-amino acid ligase activity	GO:0006464//cellular protein modification process	gi|460395568|ref|XP_004243354.1|/1.04014e-130/PREDICTED: probable ubiquitin-conjugating enzyme E2 26-like [Solanum lycopersicum]
Unigene46140_S2_3	2.12673	2.10813	2.42901	K00218|1|5e-23|103|rcu:RCOM_0252880|protochlorophyllide reductase [EC:1.3.1.33]	GO:0009526//plastid envelope;GO:0009534//chloroplast thylakoid	GO:0016628//oxidoreductase activity, acting on the CH-CH group of donors, NAD or NADP as acceptor	GO:0009725//response to hormone stimulus;GO:0006779//porphyrin-containing compound biosynthetic process	gi|21068893|dbj|BAB93003.1|/1.51596e-22/NADPH:protochlorophyllide oxidoreductase [Nicotiana tabacum]
CL7155.Contig2_S2_1	2.15028	2.06011	2.6349	-	GO:0016020//membrane	-	GO:0006950//response to stress	gi|255556366|ref|XP_002519217.1|/1.45019e-58/conserved hypothetical protein [Ricinus communis]
CL9953.Contig1_S2_1	2.11668	2.10075	2.61355	-	-	-	-	gi|224129628|ref|XP_002320633.1|/5.04718e-10/predicted protein [Populus trichocarpa]
Unigene51418_S2_3	2.14267	2.10555	2.67217	-	GO:0044464//cell part	GO:0043167//ion binding;GO:0008422//beta-glucosidase activity	GO:0044238//primary metabolic process	gi|224086294|ref|XP_002307845.1|/9.58711e-129/predicted protein [Populus trichocarpa]
Unigene15736_S2_3	2.01088	2.20633	2.60768	-	GO:0044464//cell part	-	-	gi|470114931|ref|XP_004293658.1|/2.78463e-49/PREDICTED: uncharacterized protein LOC101308262 [Fragaria vesca subsp. vesca]
Unigene9912_S2_3	2.01981	1.92178	2.66539	-	-	-	-	-
CL363.Contig2_S2_3	2.07228	2.294	2.35614	-	-	-	-	-
CL1973.Contig1_S2_1	2.07948	2.20285	2.35024	K06966|1|6e-97|352|rcu:RCOM_1600480|	GO:0044444//cytoplasmic part;GO:0043231//intracellular membrane-bounded organelle	GO:0003824//catalytic activity	-	gi|359492329|ref|XP_002285924.2|/1.32555e-97/PREDICTED: cytokinin riboside 5'-monophosphate phosphoribohydrolase LOG5-like isoform 2 [Vitis vinifera]
Unigene98559_S2_3	2.07228	2.15322	2.35286	K01551|1|5e-55|211|vvi:100266785|arsenite-transporting ATPase [EC:3.6.3.16]	GO:0009532//plastid stroma	GO:0019829//cation-transporting ATPase activity;GO:0032559	GO:0006811//ion transport;GO:0030003//cellular cation homeostasis	gi|449449294|ref|XP_004142400.1|/1.02834e-55/PREDICTED: putative arsenical pump-driving ATPase-like [Cucumis sativus]
Unigene74148_S2_1	2.11578	2.1414	2.3004	-	GO:0031410//cytoplasmic vesicle	-	-	gi|462403051|gb|EMJ08608.1|/9.27256e-16/hypothetical protein PRUPE_ppa014548mg [Prunus persica]
Unigene15584_S2_3	1.97917	2.00122	2.45567	K07213|1|6e-07|50.8|mtr:MTR_1g092670|copper chaperone	-	GO:0043169//cation binding	GO:0006812//cation transport	gi|224061523|ref|XP_002300522.1|/2.43157e-52/predicted protein [Populus trichocarpa]
Unigene34270_S2_1	2.03164	2.00122	2.44802	K09755|1|5e-11|63.9|rcu:RCOM_0193830|ferulate-5-hydroxylase [EC:1.14.-.-];K05280|4|5e-09|57.4|zma:100273383|flavonoid 3'-monooxygenase [EC:1.14.13.21]	-	GO:0016709//oxidoreductase activity, acting on paired donors, with incorporation or reduction of molecular oxygen, NAD(P)H as one donor, and incorporation of one atom of oxygen;GO:0005506//iron ion binding	GO:0008152//metabolic process	gi|86279650|gb|ABC94480.1|/3.8559e-13/putative flavonoid 3'-hydroxylase cytochrome P450 [Artemisia annua]
CL6604.Contig1_S2_3	1.89171	2.02228	2.33345	-	-	GO:0017111//nucleoside-triphosphatase activity;GO:0000166//nucleotide binding	-	gi|225436522|ref|XP_002273792.1|/8.59067e-84/PREDICTED: ABC transporter G family member 3 [Vitis vinifera]
Unigene36456_S2_1	1.95493	2.10974	2.31128	-	-	-	-	-
Unigene6145_S2_3	1.8637	2.13367	2.31711	K14498|1|6e-51|197|vvi:100249013|serine/threonine-protein kinase SRK2 [EC:2.7.11.1]	-	GO:0004672//protein kinase activity;GO:0032559	GO:0006464//cellular protein modification process	gi|470127934|ref|XP_004299913.1|/3.88781e-51/PREDICTED: serine/threonine-protein kinase SRK2B-like [Fragaria vesca subsp. vesca]
Unigene42676_S2_3	1.94104	2.16416	2.44668	-	-	-	-	gi|255567230|ref|XP_002524596.1|/3.21533e-34/conserved hypothetical protein [Ricinus communis]
Unigene70845_S2_1	1.93124	2.19298	2.39093	-	-	-	-	gi|460377185|ref|XP_004234375.1|/2.31109e-35/PREDICTED: uncharacterized protein LOC101245330 isoform 1 [Solanum lycopersicum]
CL1306.Contig1_S2_1	2.44251	1.86448	2.06336	-	-	-	-	-
CL10250.Contig2_S2_3	2.36179	1.83129	2.25098	-	-	-	-	-
CL12861.Contig1_S2_3	2.38041	1.81835	2.17883	K15015|1|6e-61|232|vvi:100265815|solute carrier family 32 (vesicular inhibitory amino acid transporter)	GO:0031090//organelle membrane	-	-	gi|359482241|ref|XP_002266914.2|/7.63997e-60/PREDICTED: vacuolar amino acid transporter 1-like [Vitis vinifera]
Unigene54081_S2_1	2.27392	1.73818	2.15647	K13179|1|3e-30|130|gmx:100797375|ATP-dependent RNA helicase DDX18/HAS1 [EC:3.6.4.13]	GO:0044464//cell part	GO:0032559;GO:0042623//ATPase activity, coupled	-	gi|462415379|gb|EMJ20116.1|/5.52949e-85/hypothetical protein PRUPE_ppa001456mg [Prunus persica]
Unigene63367_S2_1	2.34912	1.6931	2.2209	K00924|1|1e-19|92.4|aly:ARALYDRAFT_476729|[EC:2.7.1.-]	GO:0031224//intrinsic to membrane	GO:0016491//oxidoreductase activity;GO:0005102//receptor binding;GO:0004702//receptor signaling protein serine/threonine kinase activity	GO:0048869//cellular developmental process;GO:0009933//meristem structural organization;GO:0007169//transmembrane receptor protein tyrosine kinase signaling pathway;GO:0008152//metabolic process	gi|462422292|gb|EMJ26555.1|/1.45173e-20/hypothetical protein PRUPE_ppa000916mg [Prunus persica]
Unigene15648_S2_3	2.47282	1.7324	2.22686	-	-	GO:0016787//hydrolase activity	-	gi|225438375|ref|XP_002274622.1|/9.38459e-20/PREDICTED: ABC transporter G family member 5 isoform 1 [Vitis vinifera]
Unigene42577_S2_1	2.52294	1.76675	2.17883	-	-	-	-	gi|470116928|ref|XP_004294624.1|/2.50748e-14/PREDICTED: E3 UFM1-protein ligase 1 homolog [Fragaria vesca subsp. vesca]
Unigene36585_S2_1	2.51286	1.67499	2.43922	-	-	-	-	-
CL12252.Contig2_S2_3	2.05564	1.84774	2.32308	K14823|1|1e-80|298|gmx:100782432|rRNA-processing protein EBP2	-	-	-	gi|449488602|ref|XP_004158107.1|/1.53259e-80/PREDICTED: probable rRNA-processing protein EBP2 homolog [Cucumis sativus]
CL5767.Contig2_S2_1	2.15358	1.86424	2.34285	K14564|1|5e-142|502|pop:POPTR_773159|nucleolar protein 56	-	-	-	gi|224121958|ref|XP_002318715.1|/5.88081e-141/predicted protein [Populus trichocarpa]
Unigene17228_S2_3	2.05317	1.81938	2.43014	-	-	-	GO:0009607//response to biotic stimulus	gi|449448612|ref|XP_004142060.1|/2.42642e-44/PREDICTED: thaumatin-like protein-like [Cucumis sativus]
CL7529.Contig2_S2_3	2.24916	1.96951	2.39778	-	-	-	-	gi|357488145|ref|XP_003614360.1|/4.03435e-09/Movement protein [Medicago truncatula]
Unigene13800_S2_3	2.27305	1.98104	2.37725	K02965|1|1e-26|117|ath:AT5G47320|small subunit ribosomal protein S19;K11294|2|1e-18|91.3|smo:SELMODRAFT_15428|nucleolin;K13195|4|1e-17|88.2|pop:POPTR_712972|cold-inducible RNA-binding protein	-	GO:0005488//binding	-	gi|399931811|gb|AFP57455.1|/1.81538e-40/RNA-binding glycine-rich protein [Nicotiana undulata]
Unigene8488_S2_3	2.21524	1.93982	2.36104	-	-	-	-	gi|470106662|ref|XP_004289681.1|/4.56443e-19/PREDICTED: uncharacterized protein LOC101301730 isoform 2 [Fragaria vesca subsp. vesca]
Unigene84801_S2_3	2.1359	1.9653	2.40408	K11128|1|3e-45|180|zma:100193822|H/ACA ribonucleoprotein complex subunit 1	GO:0044452;GO:0032991//macromolecular complex	GO:0016866//intramolecular transferase activity;GO:0003723//RNA binding	-	gi|460407413|ref|XP_004249147.1|/2.98562e-44/PREDICTED: putative H/ACA ribonucleoprotein complex subunit 1-like protein 1-like [Solanum lycopersicum]
CL9458.Contig2_S2_3	2.19566	1.8943	2.256	-	-	-	GO:0006970//response to osmotic stress	gi|460388212|ref|XP_004239763.1|/1.79523e-31/PREDICTED: ankyrin repeat-containing protein At3g12360-like [Solanum lycopersicum]
Unigene92592_S2_3	2.21912	1.92178	2.27837	K11294|1|6e-43|172|gmx:100817668|nucleolin	-	GO:0003676//nucleic acid binding	-	gi|358248652|ref|NP_001240173.1|/2.08486e-46/uncharacterized protein LOC100814693 [Glycine max]
CL12284.Contig1_S2_3	2.24916	1.84689	2.50942	K04345|1|1e-27|122|rcu:RCOM_1050860|protein kinase A [EC:2.7.11.11]	GO:0016020//membrane	GO:0004721//phosphoprotein phosphatase activity	-	gi|255553839|ref|XP_002517960.1|/0/protein phosphatase-2c, putative [Ricinus communis]
Unigene20305_S2_1	2.30423	1.80377	2.48884	-	-	-	-	-
Unigene86894_S2_3	2.34409	1.7417	2.46736	-	GO:0043231//intracellular membrane-bounded organelle	-	-	gi|255560021|ref|XP_002521029.1|/2.67625e-11/conserved hypothetical protein [Ricinus communis]
Unigene1730_S2_1	2.28729	1.70166	2.36453	K11434|1|3e-48|189|gmx:100781777|protein arginine N-methyltransferase 1 [EC:2.1.1.-]	GO:0031981//nuclear lumen	GO:0005515//protein binding;GO:0016274//protein-arginine N-methyltransferase activity	GO:0016571//histone methylation;GO:0018216//peptidyl-arginine methylation	gi|356520854|ref|XP_003529075.1|/3.40397e-47/PREDICTED: probable protein arginine N-methyltransferase 1-like [Glycine max]
CL6274.Contig1_S2_3	2.13578	1.69721	2.3737	K14564|1|0.0|734|vvi:100267928|nucleolar protein 56	GO:0030312//external encapsulating structure	-	-	gi|297734387|emb|CBI15634.3|/0/unnamed protein product [Vitis vinifera]
Unigene84768_S2_3	2.17182	1.75458	2.3894	K10268|1|1e-06|52.0|rcu:RCOM_0678590|F-box and leucine-rich repeat protein 2/20	-	GO:0005488//binding	GO:0010468//regulation of gene expression;GO:0009725//response to hormone stimulus;GO:0019941//modification-dependent protein catabolic process	gi|462419573|gb|EMJ23836.1|/2.35137e-58/hypothetical protein PRUPE_ppa008530mg [Prunus persica]
Unigene37794_S2_1	2.12814	1.75329	2.54335	-	GO:0031224//intrinsic to membrane	GO:0046914//transition metal ion binding	-	gi|460397180|ref|XP_004244146.1|/1.14619e-38/PREDICTED: early nodulin-like protein 2-like [Solanum lycopersicum]
Unigene68695_S2_3	2.17182	1.74076	2.55062	K14863|1|4e-178|622|vvi:100265290|ribosome biogenesis protein YTM1	GO:0031234//extrinsic to internal side of plasma membrane;GO:0031461//cullin-RING ubiquitin ligase complex;GO:0031981//nuclear lumen	-	-	gi|225451717|ref|XP_002279575.1|/5.35959e-177/PREDICTED: ribosome biogenesis protein WDR12 homolog [Vitis vinifera]
Unigene68192_S2_3	2.18776	1.70904	2.64832	-	-	GO:0004553//hydrolase activity, hydrolyzing O-glycosyl compounds	GO:0005975//carbohydrate metabolic process	gi|356509525|ref|XP_003523498.1|/0/PREDICTED: exoglucanase xynX-like [Glycine max]
CL4235.Contig1_S2_3	2.53568	2.08611	2.61142	K11129|1|5e-54|208|pop:POPTR_564435|H/ACA ribonucleoprotein complex subunit 2	GO:0032991//macromolecular complex;GO:0031981//nuclear lumen	GO:0003676//nucleic acid binding	-	gi|470126580|ref|XP_004299261.1|/4.85416e-53/PREDICTED: H/ACA ribonucleoprotein complex subunit 2-like protein-like [Fragaria vesca subsp. vesca]
Unigene20574_S2_1	2.49375	2.03516	2.54756	K08073|1|5e-37|151|vvi:100243613|bifunctional polynucleotide phosphatase/kinase [EC:3.1.3.32 2.7.1.78]	-	GO:0003824//catalytic activity	-	gi|225461681|ref|XP_002285464.1|/4.72923e-36/PREDICTED: uncharacterized protein LOC100243613 [Vitis vinifera]
Unigene24339_S2_1	2.50113	2.08214	2.55274	K02937|1|1e-06|50.4|bdi:100829357|large subunit ribosomal protein L7e	-	-	-	gi|359483248|ref|XP_003632930.1|/5.59738e-06/PREDICTED: LOW QUALITY PROTEIN: 60S ribosomal protein L7-4-like [Vitis vinifera]
Unigene24329_S2_1	2.57185	1.97613	2.56293	-	-	-	-	gi|460388304|ref|XP_004239808.1|/1.6527e-24/PREDICTED: bifunctional epoxide hydrolase 2-like [Solanum lycopersicum]
Unigene71069_S2_1	2.35151	1.9785	2.59734	K12127|1|6e-85|313|vvi:100258790|pseudo-response regulator 1	-	GO:0005488//binding	-	gi|422898326|dbj|BAM67029.1|/1.25166e-95/timing of cab expression 1-like [Chrysanthemum seticuspe f. boreale]
Unigene85015_S2_3	2.29257	2.10988	2.55368	-	GO:0043231//intracellular membrane-bounded organelle	GO:0005488//binding	GO:0006810//transport	gi|225442317|ref|XP_002279772.1|/2.12351e-41/PREDICTED: PRA1 family protein F2-like [Vitis vinifera]
Unigene103_S2_3	2.36996	1.99116	2.39328	K14832|1|2e-109|394|pop:POPTR_1117374|ribosome biogenesis protein MAK21	GO:0031981//nuclear lumen	-	GO:0048229//gametophyte development	gi|359482456|ref|XP_002271838.2|/1.09135e-109/PREDICTED: CCAAT/enhancer-binding protein zeta-like [Vitis vinifera]
Unigene48783_S2_3	2.30675	1.97984	2.45163	K14833|1|6e-41|165|osa:4351580|nucleolar complex protein 2	-	-	GO:0003006//developmental process involved in reproduction	gi|255577677|ref|XP_002529715.1|/1.73975e-61/conserved hypothetical protein [Ricinus communis]
Unigene27814_S2_3	2.49769	1.90069	2.41458	K09458|1|2e-176|617|vvi:100253210|3-oxoacyl-[acyl-carrier-protein] synthase II [EC:2.3.1.179]	-	GO:0016746//transferase activity, transferring acyl groups	GO:0006631//fatty acid metabolic process	gi|442614258|gb|AGC65509.1|/0/keto acyl-acyl carrier protein synthase II [Carthamus tinctorius]
Unigene37079_S2_1	2.45415	1.91102	2.41984	-	GO:0043231//intracellular membrane-bounded organelle;GO:0044444//cytoplasmic part	-	-	gi|470121292|ref|XP_004296710.1|/3.74193e-49/PREDICTED: transcription factor bHLH128-like [Fragaria vesca subsp. vesca]
CL4688.Contig2_S2_3	2.65725	2.11669	2.41699	-	-	GO:0003676//nucleic acid binding;GO:0005515//protein binding	GO:0007275//multicellular organismal development	gi|356546116|ref|XP_003541477.1|/4.99971e-29/PREDICTED: uncharacterized protein LOC100800468 [Glycine max]
CL8194.Contig2_S2_1	2.58853	2.20431	2.24442	-	-	-	-	-
Unigene13675_S2_3	2.51286	2.23826	2.42593	-	-	-	-	-
Unigene27484_S2_3	2.43833	2.15965	2.37268	K08818|1|5e-15|80.1|vvi:100246062|cell division cycle 2-like [EC:2.7.11.22]	GO:0016020//membrane	GO:0043168	GO:0007154//cell communication;GO:0051234//establishment of localization	gi|449517457|ref|XP_004165762.1|/3.73657e-49/PREDICTED: remorin-like [Cucumis sativus]
Unigene27073_S2_3	2.36486	1.96315	2.25098	K00924|1|1e-12|72.8|ath:AT5G22850|[EC:2.7.1.-]	GO:0005618//cell wall	-	-	gi|225465837|ref|XP_002264626.1|/9.57848e-142/PREDICTED: aspartic proteinase nepenthesin-1-like isoform 1 [Vitis vinifera]
CL1633.Contig1_S2_3	2.38041	2.06833	2.2409	-	-	-	-	gi|449434835|ref|XP_004135201.1|/1.71874e-33/PREDICTED: uncharacterized protein LOC101204677 [Cucumis sativus]
Unigene75051_S2_1	2.37606	2.08868	2.26303	-	-	-	-	-
Unigene80149_S2_1	2.39421	2.02112	2.26847	K06268|1|1e-71|266|mtr:MTR_5g096420|protein phosphatase 3, regulatory subunit	GO:0000325//plant-type vacuole;GO:0005840//ribosome	GO:0046872//metal ion binding	GO:0019932//second-messenger-mediated signaling	gi|462401483|gb|EMJ07040.1|/2.8806e-73/hypothetical protein PRUPE_ppa011040mg [Prunus persica]
Unigene83130_S2_1	2.32351	2.07011	2.21928	K02945|1|9e-88|321|rcu:RCOM_0296330|small subunit ribosomal protein S1	GO:0043231//intracellular membrane-bounded organelle	GO:0003676//nucleic acid binding	-	gi|359495207|ref|XP_002263508.2|/5.86489e-93/PREDICTED: uncharacterized protein LOC100240915 [Vitis vinifera]
Unigene6176_S2_3	2.2886	2.18988	2.2613	K14776|1|3e-164|576|pop:POPTR_571554|ATP-dependent RNA helicase DDX10/DBP4 [EC:3.6.4.13]	GO:0031981//nuclear lumen	GO:0042623//ATPase activity, coupled;GO:0032559	-	gi|460397138|ref|XP_004244125.1|/3.5104e-163/PREDICTED: DEAD-box ATP-dependent RNA helicase 32-like [Solanum lycopersicum]
Unigene80238_S2_1	2.2673	2.16268	2.27486	-	GO:0009536//plastid	GO:0015291//secondary active transmembrane transporter activity	GO:0015893//drug transport	gi|255571463|ref|XP_002526679.1|/8.03962e-39/DNA-damage-inducible protein f, putative [Ricinus communis]
Unigene80458_S2_1	2.24221	2.24914	2.29492	K07059|1|2e-07|54.7|olu:OSTLU_26597|	GO:0031224//intrinsic to membrane;GO:0043231//intracellular membrane-bounded organelle	GO:0004175//endopeptidase activity	-	gi|462400965|gb|EMJ06522.1|/5.35836e-147/hypothetical protein PRUPE_ppa006931mg [Prunus persica]
Unigene24628_S2_3	2.32021	1.43418	2.57432	-	-	-	-	-
Unigene73473_S2_1	2.328	1.48857	2.29056	K09286|1|7e-32|136|aly:ARALYDRAFT_487335|EREBP-like factor	-	-	-	gi|46241282|gb|AAS82861.1|/8.38248e-56/DREB2 transcription factor [Helianthus annuus]
CL1724.Contig1_S2_3	1.6861	1.24222	2.09043	-	-	-	GO:0048229//gametophyte development	gi|21105736|gb|AAM34767.1|AF509867_1/2.43954e-122/nam-like protein 4 [Petunia x hybrida]
Unigene24177_S2_1	1.82147	1.18809	2.03233	K13420|1|8e-96|348|pop:POPTR_1075175|LRR receptor-like serine/threonine-protein kinase FLS2 [EC:2.7.11.1]	GO:0016020//membrane	GO:0005488//binding;GO:0016301//kinase activity	GO:0051179//localization;GO:0006952//defense response;GO:0050794//regulation of cellular process;GO:0051716//cellular response to stimulus	gi|224078972|ref|XP_002305701.1|/9.75234e-95/predicted protein [Populus trichocarpa]
Unigene43294_S2_1	1.74213	1.16628	1.99624	-	-	-	-	-
Unigene6747_S2_3	2.15443	1.24914	1.93987	K14572|1|0.0|843|vvi:100244657|midasin	GO:0043231//intracellular membrane-bounded organelle	GO:0005488//binding	-	gi|359482729|ref|XP_002274489.2|/0/PREDICTED: LOW QUALITY PROTEIN: midasin-like [Vitis vinifera]
Unigene1927_S2_3	1.30548	1.67612	2.1671	K01534|1|2e-11|67.0|aly:ARALYDRAFT_657042|Cd2+/Zn2+-exporting ATPase [EC:3.6.3.3 3.6.3.5]	-	-	-	gi|470120796|ref|XP_004296475.1|/8.9613e-13/PREDICTED: cadmium/zinc-transporting ATPase HMA2-like [Fragaria vesca subsp. vesca]
Unigene28242_S2_1	1.54157	1.30123	2.27692	-	-	-	-	gi|19073439|gb|AAL84816.1|AF477033_1/4.69359e-24/tuber agglutinin [Helianthus tuberosus]
Unigene19584_S2_3	1.45337	1.43293	2.14489	-	-	-	-	gi|351723999|ref|NP_001238322.1|/2.78554e-16/uncharacterized protein LOC100305636 [Glycine max]
Unigene97804_S2_3	1.47083	1.54178	2.18889	-	-	-	-	-
CL9284.Contig1_S2_1	1.85364	3.03464	3.12945	-	-	-	-	gi|390430817|gb|AFL91226.1|/5.28928e-52/Kunitz-like protease inhibitor, partial [Helianthus annuus]
Unigene85406_S2_3	1.1135	2.09237	2.86472	K09286|1|6e-24|108|aly:ARALYDRAFT_897795|EREBP-like factor	-	-	-	gi|351724493|ref|NP_001238595.1|/5.82457e-30/ethylene-responsive element binding factor 4 [Glycine max]
CL3281.Contig4_S2_3	1.16224	1.47409	1.09484	-	-	-	-	gi|357463769|ref|XP_003602166.1|/1.56588e-92/Auxin-induced protein 5NG4 [Medicago truncatula]
CL495.Contig1_S2_3	1.1664	1.4503	1.04706	K13280|1|1e-90|332|aly:ARALYDRAFT_474386|signal peptidase, endoplasmic reticulum-type [EC:3.4.-.-]	GO:0043231//intracellular membrane-bounded organelle;GO:0016020//membrane	GO:0016787//hydrolase activity	-	gi|460412352|ref|XP_004251565.1|/5.7495e-90/PREDICTED: signal peptidase complex catalytic subunit SEC11C-like [Solanum lycopersicum]
Unigene13781_S2_3	1.16914	1.41625	1.16022	K12261|1|3e-35|145|ath:AT5G17380|2-hydroxyacyl-CoA lyase 1 [EC:4.1.-.-]	-	GO:0046872//metal ion binding;GO:0016831//carboxy-lyase activity;GO:0019842//vitamin binding	-	gi|15237954|ref|NP_197240.1|/3.62554e-34/2-hydroxyacyl-CoA lyase [Arabidopsis thaliana]
Unigene27849_S2_3	1.19447	1.41989	1.10525	K00161|1|0.0|679|gmx:100816737|pyruvate dehydrogenase E1 component subunit alpha [EC:1.2.4.1]	GO:0044429//mitochondrial part	GO:0004738//pyruvate dehydrogenase activity	GO:0006007//glucose catabolic process	gi|356500948|ref|XP_003519292.1|/0/PREDICTED: pyruvate dehydrogenase E1 component subunit alpha-1, mitochondrial-like [Glycine max]
CL2127.Contig5_S2_3	1.13619	1.34212	1.06084	K03549|1|0.0|833|smo:SELMODRAFT_149244|KUP system potassium uptake protein	GO:0016020//membrane	GO:0046873//metal ion transmembrane transporter activity	GO:0034220//ion transmembrane transport;GO:0030001//metal ion transport;GO:0048229//gametophyte development	gi|359472756|ref|XP_002276261.2|/0/PREDICTED: potassium transporter 11-like [Vitis vinifera]
CL3856.Contig1_S2_3	1.1532	1.38115	1.05408	K09595|1|1e-157|422|vvi:100243157|minor histocompatibility antigen H13 [EC:3.4.23.-]	GO:0031090//organelle membrane;GO:0043231//intracellular membrane-bounded organelle;GO:0031224//intrinsic to membrane	GO:0004175//endopeptidase activity	GO:0048229//gametophyte development;GO:0009856//pollination	gi|225436624|ref|XP_002280005.1|/1.35607e-156/PREDICTED: minor histocompatibility antigen H13 [Vitis vinifera]
CL11387.Contig1_S2_3	1.13594	1.3722	1.12182	K11593|1|4e-105|380|ppp:PHYPADRAFT_158832|eukaryotic translation initiation factor 2C;K11596|2|4e-105|380|sbi:SORBI_06g025560|argonaute	-	-	-	gi|409127952|gb|AFV15379.1|/0/AGO2A [Solanum lycopersicum]
Unigene84831_S2_3	1.07514	1.38588	1.1001	-	GO:0044444//cytoplasmic part;GO:0031090//organelle membrane;GO:0043229//intracellular organelle	-	-	gi|224121216|ref|XP_002330772.1|/1.81749e-110/predicted protein [Populus trichocarpa]
Unigene27866_S2_3	1.07348	1.40026	1.02319	K13250|1|2e-49|193|rcu:RCOM_1445980|translocon-associated protein subunit beta	GO:0031224//intrinsic to membrane;GO:0031090//organelle membrane;GO:0043231//intracellular membrane-bounded organelle	-	-	gi|296082292|emb|CBI21297.3|/1.60236e-53/unnamed protein product [Vitis vinifera]
CL8392.Contig1_S2_1	1.14945	1.30399	1.02724	K03062|1|0.0|760|pop:POPTR_830601|26S proteasome regulatory subunit T2	GO:0043231//intracellular membrane-bounded organelle;GO:0005838//proteasome regulatory particle	GO:0042623//ATPase activity, coupled;GO:0032559	GO:0006511//ubiquitin-dependent protein catabolic process;GO:0043248//proteasome assembly;GO:0010038//response to metal ion;GO:0048507//meristem development;GO:0009887//organ morphogenesis;GO:0010015//root morphogenesis;GO:0048527//lateral root development;GO:0006950//response to stress	gi|449462685|ref|XP_004149071.1|/0/PREDICTED: 26S proteasome regulatory subunit 4 homolog A-like [Cucumis sativus]
Unigene63015_S2_1	1.1191	1.30703	1.01496	K06027|1|0.0|1163|vvi:100243494|vesicle-fusing ATPase [EC:3.6.4.6]	-	GO:0016462//pyrophosphatase activity;GO:0032559	-	gi|1449179|dbj|BAA13101.1|/0/N-ethylmaleimide sensitive fusion protein [Nicotiana tabacum]
Unigene73856_S2_1	1.12986	1.25876	1.061	-	-	-	-	gi|225436962|ref|XP_002276508.1|/7.52683e-49/PREDICTED: uncharacterized protein LOC100264786 [Vitis vinifera]
CL11729.Contig3_S2_3	1.03126	1.41962	1.07343	K00696|1|0.0|1268|vvi:100241955|sucrose-phosphate synthase [EC:2.4.1.14]	-	GO:0035251//UDP-glucosyltransferase activity	GO:0005984//disaccharide metabolic process	gi|19223854|gb|AAL86360.1|/0/sucrose phosphate synthase [Actinidia chinensis]
Unigene14150_S2_3	1.00398	1.45076	1.09837	K00861|1|1e-16|85.9|vcn:VOLCADRAFT_103251|riboflavin kinase [EC:2.7.1.26];K07748|2|4e-11|67.4|rcu:RCOM_0707880|sterol-4alpha-carboxylate 3-dehydrogenase (decarboxylating) [EC:1.1.1.170]	GO:0043231//intracellular membrane-bounded organelle	-	-	gi|83284001|gb|ABC01908.1|/1.53923e-97/putative 24 kDa seed maturation protein-like protein [Solanum tuberosum]
Unigene87083_S2_3	1.02253	1.47613	1.11145	-	-	-	-	gi|460396946|ref|XP_004244031.1|/6.05057e-23/PREDICTED: transmembrane protein 230-like isoform 1 [Solanum lycopersicum]
Unigene73707_S2_1	1.14347	1.54826	1.01773	-	-	-	-	gi|225458041|ref|XP_002277775.1|/1.78734e-166/PREDICTED: uncharacterized protein LOC100248967 [Vitis vinifera]
CL198.Contig2_S2_3	1.06327	1.27568	1.01465	K07897|1|1e-111|400|vvi:100853135|Ras-related protein Rab-7A	GO:0043231//intracellular membrane-bounded organelle;GO:0016020//membrane	GO:0032561//guanyl ribonucleotide binding;GO:0003824//catalytic activity	GO:0035556//intracellular signal transduction;GO:0006810//transport	gi|297741446|emb|CBI32577.3|/1.54381e-110/unnamed protein product [Vitis vinifera]
CL2380.Contig2_S2_1	1.04956	1.22522	1.0349	K07953|1|5e-71|265|mtr:MTR_2g034640|GTP-binding protein SAR1 [EC:3.6.5.-]	GO:0043231//intracellular membrane-bounded organelle;GO:0044444//cytoplasmic part;GO:0016020//membrane	GO:0032561//guanyl ribonucleotide binding	GO:0048193//Golgi vesicle transport;GO:0015031//protein transport	gi|460367072|ref|XP_004229399.1|/9.09531e-71/PREDICTED: GTP-binding protein SAR1A-like [Solanum lycopersicum]
Unigene27133_S2_3	1.00025	1.24618	1.01089	-	GO:0043231//intracellular membrane-bounded organelle	GO:0046914//transition metal ion binding	-	gi|460378559|ref|XP_004235038.1|/1.38711e-129/PREDICTED: stomatin-like protein 2-like [Solanum lycopersicum]
CL667.Contig2_S2_1	1.11851	1.23316	1.14489	K10843|1|0.0|1261|vvi:100250174|DNA excision repair protein ERCC-3 [EC:3.6.4.12]	GO:0043231//intracellular membrane-bounded organelle	GO:0003676//nucleic acid binding;GO:0003678//DNA helicase activity;GO:0042623//ATPase activity, coupled;GO:0032559	GO:0042221//response to chemical stimulus;GO:0009411//response to UV;GO:0006281//DNA repair	gi|225426192|ref|XP_002273444.1|/0/PREDICTED: DNA repair helicase XPB1-like [Vitis vinifera]
Unigene27502_S2_3	1.12138	1.27347	1.16511	-	-	GO:0000166//nucleotide binding	-	gi|255552734|ref|XP_002517410.1|/2.84776e-74/Protein CREG1 precursor, putative [Ricinus communis]
Unigene85616_S2_3	1.11668	1.294	1.12513	-	-	-	-	gi|224120128|ref|XP_002318250.1|/8.46775e-135/predicted protein [Populus trichocarpa]
Unigene13836_S2_3	1.00605	1.28567	1.09988	K02924|1|2e-24|109|ath:AT3G02190|large subunit ribosomal protein L39e	GO:0015934//large ribosomal subunit	GO:0005198//structural molecule activity	GO:0010467//gene expression	gi|18396099|ref|NP_566167.1|/2.01851e-23/60S ribosomal protein L39-2 [Arabidopsis thaliana]
Unigene26793_S2_3	1.0477	1.21383	1.15768	K02129|1|6e-12|68.2|smo:SELMODRAFT_228282|F-type H+-transporting ATPase subunit e [EC:3.6.3.14]	GO:0005753//mitochondrial proton-transporting ATP synthase complex	GO:0015077//monovalent inorganic cation transmembrane transporter activity	GO:0006754//ATP biosynthetic process	gi|225427800|ref|XP_002270127.1|/3.76839e-14/PREDICTED: uncharacterized protein LOC100245319 [Vitis vinifera]
Unigene85528_S2_3	1.01168	1.221	1.14759	-	-	-	-	gi|225448311|ref|XP_002264923.1|/5.12432e-71/PREDICTED: uncharacterized protein LOC100257088 [Vitis vinifera]
CL3390.Contig2_S2_3	1.47618	1.17852	1.14951	-	-	GO:0046914//transition metal ion binding	GO:0006605//protein targeting;GO:0009606//tropism	gi|359479329|ref|XP_002273250.2|/0/PREDICTED: vacuolar protein sorting-associated protein 41 homolog [Vitis vinifera]
CL1642.Contig1_S2_3	1.36179	1.21376	1.23582	K10403|1|3e-54|211|vvi:100261269|kinesin family member 22	-	-	-	gi|225464499|ref|XP_002272003.1|/1.16568e-98/PREDICTED: kinesin-like protein KIF22-like [Vitis vinifera]
CL11785.Contig1_S2_3	1.41861	1.1699	1.21704	K14696|1|8e-169|592|vvi:100256503|solute carrier family 30 (zinc transporter), member 9	GO:0044464//cell part	GO:0015075//ion transmembrane transporter activity	GO:0006811//ion transport	gi|460392521|ref|XP_004241864.1|/2.59627e-171/PREDICTED: metal tolerance protein C4-like [Solanum lycopersicum]
CL7298.Contig1_S2_3	1.41283	1.21825	1.2102	-	-	GO:0005488//binding	-	gi|225432064|ref|XP_002273922.1|/4.18584e-108/PREDICTED: nuclear export mediator factor Nemf-like [Vitis vinifera]
Unigene27340_S2_3	1.3271	1.22361	1.17378	K02980|1|4e-30|128|mtr:MTR_5g005130|small subunit ribosomal protein S29e	GO:0015935//small ribosomal subunit	GO:0043169//cation binding;GO:0005198//structural molecule activity	GO:0010467//gene expression	gi|357480675|ref|XP_003610623.1|/4.39191e-29/40S ribosomal protein S29 [Medicago truncatula]
CL669.Contig8_S2_1	1.48732	1.35485	1.26266	K13525|1|1e-24|108|gmx:547850|transitional endoplasmic reticulum ATPase	GO:0005840//ribosome;GO:0015630//microtubule cytoskeleton;GO:0030312//external encapsulating structure;GO:0031981//nuclear lumen;GO:0012505//endomembrane system;GO:0016020//membrane	GO:0005515//protein binding;GO:0016462//pyrophosphatase activity;GO:0032559	GO:0010038//response to metal ion;GO:0009856//pollination;GO:0000904//cell morphogenesis involved in differentiation	gi|462403721|gb|EMJ09278.1|/1.05675e-23/hypothetical protein PRUPE_ppa001552mg [Prunus persica]
Unigene15757_S2_1	1.52479	1.32315	1.25837	K07059|1|3e-34|143|olu:OSTLU_26597|	GO:0031224//intrinsic to membrane;GO:0009536//plastid	GO:0004175//endopeptidase activity	-	gi|296081887|emb|CBI20892.3|/2.31855e-59/unnamed protein product [Vitis vinifera]
CL2644.Contig1_S2_3	1.44574	1.26971	1.17378	-	GO:0009536//plastid	-	-	gi|297745850|emb|CBI15906.3|/0/unnamed protein product [Vitis vinifera]
CL8131.Contig1_S2_1	1.45182	1.22932	1.25684	-	-	-	-	-
Unigene86981_S2_3	1.45794	1.27584	1.23844	K14306|1|7e-99|358|rcu:RCOM_1609340|nuclear pore complex protein Nup62	GO:0005635//nuclear envelope	GO:0005198//structural molecule activity;GO:0005488//binding	-	gi|462417098|gb|EMJ21835.1|/4.42719e-100/hypothetical protein PRUPE_ppa002546mg [Prunus persica]
Unigene76293_S2_3	1.51129	1.27782	1.23823	-	GO:0043231//intracellular membrane-bounded organelle	-	GO:0051234//establishment of localization	gi|225427310|ref|XP_002282053.1|/1.07799e-53/PREDICTED: vacuolar protein sorting-associated protein 55 homolog [Vitis vinifera]
CL10202.Contig3_S2_3	1.30142	1.4014	1.20944	K00898|1|0.0|640|vvi:100245923|pyruvate dehydrogenase kinase [EC:2.7.11.2]	-	GO:0004673//protein histidine kinase activity;GO:0032559	GO:0006468//protein phosphorylation;GO:0007165//signal transduction	gi|460366341|ref|XP_004229042.1|/0/PREDICTED: Pyruvate dehydrogenase (acetyl-transferring) kinase, mitochondrial-like [Solanum lycopersicum]
Unigene14409_S2_3	1.36601	1.39575	1.2281	-	-	-	-	gi|359479133|ref|XP_002265808.2|/4.43922e-26/PREDICTED: uncharacterized protein LOC100259858 [Vitis vinifera]
Unigene75988_S2_1	1.33215	1.39715	1.24169	K12891|1|4e-12|69.3|zma:100383636|splicing factor, arginine/serine-rich 2;K14325|3|1e-11|67.4|smo:SELMODRAFT_446044|RNA-binding protein with serine-rich domain 1	GO:0009536//plastid	GO:0003676//nucleic acid binding	-	gi|388505224|gb|AFK40678.1|/1.14076e-37/unknown [Lotus japonicus]
CL4545.Contig4_S2_3	1.29293	1.3665	1.27347	K15285|1|1e-51|202|cre:CHLREDRAFT_120386|solute carrier family 35, member E3	GO:0031224//intrinsic to membrane	-	-	gi|359493159|ref|XP_003634527.1|/4.64728e-136/PREDICTED: UDP-galactose transporter 2-like [Vitis vinifera]
Unigene13783_S2_1	1.29468	1.37267	1.28575	K04488|1|6e-57|219|ath:AT4G04080|nitrogen fixation protein NifU and related proteins	-	GO:0046914//transition metal ion binding;GO:0051540	GO:0031163	gi|356516670|ref|XP_003527016.1|/1.80833e-67/PREDICTED: iron-sulfur cluster assembly enzyme ISCU, mitochondrial-like [Glycine max]
Unigene76906_S2_3	1.29305	1.33446	1.27924	K04078|1|8e-43|171|vvi:100265504|chaperonin GroES	GO:0044424//intracellular part	GO:0032559	GO:0044267//cellular protein metabolic process	gi|470122698|ref|XP_004297376.1|/9.18786e-42/PREDICTED: 10 kDa chaperonin-like [Fragaria vesca subsp. vesca]
Unigene82688_S2_1	1.33333	1.36776	1.32937	-	GO:0043231//intracellular membrane-bounded organelle	-	-	gi|224075220|ref|XP_002304577.1|/7.38661e-166/predicted protein [Populus trichocarpa]
Unigene27624_S2_1	1.34025	1.33406	1.28118	-	GO:0009534//chloroplast thylakoid	GO:0005488//binding;GO:0001071//nucleic acid binding transcription factor activity	GO:0009642//response to light intensity;GO:0009791//post-embryonic development;GO:0003006//developmental process involved in reproduction;GO:0010467//gene expression	gi|224105605|ref|XP_002313869.1|/2.52609e-29/stress-enhanced protein 1 [Populus trichocarpa]
Unigene316_S2_3	1.36774	1.30732	1.24778	K00586|1|2e-126|449|vvi:100242000|diphthine synthase [EC:2.1.1.98]	-	GO:0008757//S-adenosylmethionine-dependent methyltransferase activity	GO:0006730//one-carbon metabolic process;GO:0017182	gi|449469897|ref|XP_004152655.1|/2.0047e-126/PREDICTED: probable diphthine synthase-like [Cucumis sativus]
Unigene14331_S2_3	1.40692	1.34594	1.22046	-	-	-	-	gi|225449116|ref|XP_002277030.1|/8.24656e-76/PREDICTED: uncharacterized protein LOC100266780 [Vitis vinifera]
Unigene63131_S2_1	1.41742	1.31533	1.26329	K14831|1|2e-56|216|rcu:RCOM_1797950|protein MAK16	GO:0005622//intracellular	-	-	gi|449468816|ref|XP_004152117.1|/2.79423e-55/PREDICTED: protein MAK16 homolog A-like [Cucumis sativus]
CL3802.Contig1_S2_1	1.21667	1.31934	1.30728	K00036|1|0.0|885|vvi:100267681|glucose-6-phosphate 1-dehydrogenase [EC:1.1.1.49]	GO:0009536//plastid	GO:0016616//oxidoreductase activity, acting on the CH-OH group of donors, NAD or NADP as acceptor;GO:0000166//nucleotide binding	GO:0006098//pentose-phosphate shunt	gi|462423872|gb|EMJ28135.1|/0/hypothetical protein PRUPE_ppa015545mg [Prunus persica]
CL5879.Contig4_S2_3	1.22623	1.32574	1.32422	K14497|1|3e-68|255|rcu:RCOM_0654770|protein phosphatase 2C [EC:3.1.3.16]	GO:0043234//protein complex	GO:0004721//phosphoprotein phosphatase activity;GO:0043169//cation binding	GO:0006464//cellular protein modification process	gi|390134561|gb|AFL56268.1|/1.00646e-72/ABI1-like protein [Cirsium arvense]
CL2972.Contig1_S2_1	1.19781	1.32315	1.31817	K12621|1|2e-48|188|mtr:MTR_7g104700|U6 snRNA-associated Sm-like protein LSm2	GO:0043231//intracellular membrane-bounded organelle;GO:0030529//ribonucleoprotein complex	-	-	gi|296086695|emb|CBI32330.3|/3.09724e-47/unnamed protein product [Vitis vinifera]
CL7506.Contig1_S2_1	1.20087	1.31333	1.32027	K02924|1|3e-25|111|aly:ARALYDRAFT_901138|large subunit ribosomal protein L39e	GO:0015934//large ribosomal subunit	GO:0005198//structural molecule activity	GO:0010467//gene expression	gi|413952921|gb|AFW85570.1|/7.33809e-25/60S ribosomal protein L39, partial [Zea mays]
Unigene76486_S2_3	1.24916	1.34802	1.3277	-	-	-	-	gi|462401272|gb|EMJ06829.1|/4.88277e-125/hypothetical protein PRUPE_ppa009192mg [Prunus persica]
Unigene14287_S2_1	1.16378	1.35037	1.40913	K14484|1|2e-57|221|aly:ARALYDRAFT_892185|auxin-responsive protein IAA	GO:0043231//intracellular membrane-bounded organelle;GO:0016020//membrane	GO:0016791//phosphatase activity;GO:0005515//protein binding	GO:0044238//primary metabolic process;GO:0009725//response to hormone stimulus;GO:0009718//anthocyanin-containing compound biosynthetic process;GO:0006801//superoxide metabolic process;GO:0006970//response to osmotic stress;GO:0010182//sugar mediated signaling pathway	gi|356550493|ref|XP_003543621.1|/2.42655e-62/PREDICTED: auxin-responsive protein IAA26-like [Glycine max]
Unigene73940_S2_1	1.20399	1.37113	1.36821	-	GO:0009536//plastid	GO:0004486//methylenetetrahydrofolate dehydrogenase [NAD(P)+] activity;GO:0019238//cyclohydrolase activity	GO:0006760//folic acid-containing compound metabolic process	gi|460407774|ref|XP_004249325.1|/1.35556e-143/PREDICTED: bifunctional protein FolD-like [Solanum lycopersicum]
CL10302.Contig1_S2_3	1.20439	1.17772	1.37338	K14549|1|0.0|657|vvi:100264761|U3 small nucleolar RNA-associated protein 15	GO:0031461//cullin-RING ubiquitin ligase complex;GO:0031981//nuclear lumen	-	GO:0009553//embryo sac development;GO:0042254//ribosome biogenesis	gi|225436831|ref|XP_002270535.1|/0/PREDICTED: U3 small nucleolar RNA-associated protein 15 homolog [Vitis vinifera]
CL337.Contig15_S2_3	1.19846	1.20015	1.37282	K04079|1|2e-41|167|vvi:100246843|molecular chaperone HtpG	GO:0044424//intracellular part	GO:0005515//protein binding;GO:0032559	GO:0044267//cellular protein metabolic process;GO:0050896//response to stimulus	gi|6934298|gb|AAF31705.1|AF221856_1/1.42776e-40/heat-shock protein 80 [Euphorbia esula]
CL6274.Contig2_S2_3	1.17154	1.23064	1.3943	K14564|1|0.0|742|vvi:100267928|nucleolar protein 56	GO:0030312//external encapsulating structure	-	-	gi|297734387|emb|CBI15634.3|/0/unnamed protein product [Vitis vinifera]
CL1370.Contig1_S2_3	1.19665	1.27355	1.39087	K02875|1|1e-56|215|rcu:RCOM_0259210|large subunit ribosomal protein L14e	GO:0030529//ribonucleoprotein complex	GO:0005198//structural molecule activity	GO:0010467//gene expression	gi|470107261|ref|XP_004289967.1|/1.06512e-55/PREDICTED: 60S ribosomal protein L14-2-like [Fragaria vesca subsp. vesca]
Unigene77369_S2_3	1.20733	1.28212	1.38798	K10712|1|1e-101|368|vvi:100250622|cysteamine dioxygenase [EC:1.13.11.19]	-	GO:0016702//oxidoreductase activity, acting on single donors with incorporation of molecular oxygen, incorporation of two atoms of oxygen	GO:0008152//metabolic process	gi|460405461|ref|XP_004248194.1|/6.03378e-102/PREDICTED: 2-aminoethanethiol dioxygenase-like [Solanum lycopersicum]
Unigene27740_S2_3	1.22216	1.23226	1.35148	-	-	-	-	gi|225461924|ref|XP_002267825.1|/2.35997e-121/PREDICTED: fasciclin-like arabinogalactan protein 1-like [Vitis vinifera]
Unigene62671_S2_1	1.17497	1.25039	1.33229	-	GO:0009536//plastid	GO:0016741	GO:0000154//rRNA modification	gi|460375094|ref|XP_004233343.1|/7.11163e-64/PREDICTED: putative rRNA methyltransferase YlbH-like [Solanum lycopersicum]
Unigene71290_S2_1	1.18776	1.2542	1.35614	-	-	GO:0003676//nucleic acid binding;GO:0005515//protein binding	-	gi|224118870|ref|XP_002317927.1|/1.58758e-159/predicted protein [Populus trichocarpa]
CL1452.Contig6_S2_1	1.2771	1.26832	1.39988	K01710|1|4e-110|396|cme:CME136C|dTDP-glucose 4,6-dehydratase [EC:4.2.1.46];K12450|2|6e-21|100|vvi:100260586|UDP-glucose 4,6-dehydratase [EC:4.2.1.76];K12449|3|8e-21|100|aly:ARALYDRAFT_481719|UDP-apiose/xylose synthase	GO:0043231//intracellular membrane-bounded organelle	GO:0005488//binding;GO:0016831//carboxy-lyase activity	GO:0019321//pentose metabolic process;GO:0006139//nucleobase-containing compound metabolic process	gi|225439840|ref|XP_002277802.1|/8.01329e-177/PREDICTED: UDP-glucuronic acid decarboxylase 1-like isoform 1 [Vitis vinifera]
Unigene13610_S2_3	1.25219	1.29584	1.39427	K14396|1|5e-49|191|rcu:RCOM_1502800|polyadenylate-binding protein 2	-	GO:0005488//binding	-	gi|224114678|ref|XP_002339510.1|/5.05463e-49/predicted protein [Populus trichocarpa]
Unigene13384_S2_3	1.25784	1.30034	1.41052	-	-	GO:0005488//binding	GO:0006810//transport	gi|460386187|ref|XP_004238781.1|/1.28499e-76/PREDICTED: protein vip1-like [Solanum lycopersicum]
Unigene85593_S2_3	1.25702	1.2993	1.40253	K14815|1|7e-107|385|vvi:100244591|mRNA turnover protein 4	GO:0005840//ribosome	-	GO:0010467//gene expression;GO:0022613//ribonucleoprotein complex biogenesis	gi|460369336|ref|XP_004230519.1|/7.23379e-106/PREDICTED: mRNA turnover protein 4 homolog [Solanum lycopersicum]
CL6079.Contig1_S2_1	1.28941	1.19845	1.40536	-	-	-	-	gi|460380341|ref|XP_004235915.1|/1.04468e-154/PREDICTED: uncharacterized protein LOC101263891 [Solanum lycopersicum]
CL9583.Contig2_S2_3	1.25991	1.22742	1.4065	-	-	-	-	gi|460402440|ref|XP_004246720.1|/1.97327e-24/PREDICTED: uncharacterized protein LOC101264966 [Solanum lycopersicum]
Unigene36117_S2_1	1.24475	1.21376	1.38986	K10523|1|1e-74|277|vvi:100259862|speckle-type POZ protein	-	-	-	gi|255586415|ref|XP_002533853.1|/9.29867e-74/Speckle-type POZ protein, putative [Ricinus communis]
Unigene28236_S2_1	1.25889	1.25309	1.35854	-	-	-	GO:0002252	gi|460407947|ref|XP_004249410.1|/1.47287e-69/PREDICTED: uncharacterized protein LOC101249693 [Solanum lycopersicum]
Unigene35690_S2_1	1.29267	1.2306	1.34552	-	-	-	-	gi|460400149|ref|XP_004245598.1|/1.0668e-24/PREDICTED: uncharacterized protein LOC101256207 [Solanum lycopersicum]
CL2439.Contig2_S2_1	1.27022	1.12753	1.36056	K02974|1|2e-41|165|rcu:RCOM_1707070|small subunit ribosomal protein S24e	GO:0030529//ribonucleoprotein complex	GO:0005198//structural molecule activity;GO:0005488//binding	GO:0010467//gene expression	gi|255554436|ref|XP_002518257.1|/2.73065e-40/40S ribosomal protein S24, putative [Ricinus communis]
Unigene27985_S2_1	1.23417	1.1305	1.32639	-	-	GO:0001071//nucleic acid binding transcription factor activity	GO:0006351//transcription, DNA-dependent	gi|460409043|ref|XP_004249950.1|/8.72073e-64/PREDICTED: transcription factor DIVARICATA-like [Solanum lycopersicum]
CL156.Contig1_S2_3	1.28299	1.14505	1.27909	K11279|1|9e-77|285|rcu:RCOM_1047060|nucleosome assembly protein 1-like 1	-	-	-	gi|255546129|ref|XP_002514124.1|/1.12196e-75/nucleosome assembly protein, putative [Ricinus communis]
Unigene42939_S2_3	1.26297	1.14536	1.30356	K00850|1|5e-108|388|rcu:RCOM_1048820|6-phosphofructokinase [EC:2.7.1.11]	GO:0043234//protein complex;GO:0044444//cytoplasmic part	GO:0008443//phosphofructokinase activity;GO:0032559	GO:0006796//phosphate-containing compound metabolic process;GO:0006007//glucose catabolic process	gi|255546259|ref|XP_002514189.1|/6.08833e-107/phosphofructokinase, putative [Ricinus communis]
CL6761.Contig1_S2_1	1.23829	1.19825	1.30572	-	-	-	-	gi|460387206|ref|XP_004239277.1|/2.39748e-11/PREDICTED: uncharacterized protein LOC101243891 [Solanum lycopersicum]
Unigene20367_S2_3	1.23375	1.17955	1.32322	-	-	-	-	-
CL4721.Contig2_S2_3	1.29401	1.25061	1.30096	-	GO:0005618//cell wall;GO:0031090//organelle membrane;GO:0009536//plastid;GO:0030964	-	GO:0050896//response to stimulus	gi|58979188|gb|AAW83328.1|/1.57026e-110/mitochondrial prohibitin 1 [Petunia x hybrida]
CL9381.Contig5_S2_3	1.28539	1.2618	1.27138	K09498|1|0.0|974|vvi:100249757|T-complex protein 1 subunit zeta	GO:0044424//intracellular part	GO:0005515//protein binding;GO:0032559	GO:0044267//cellular protein metabolic process;GO:0010038//response to metal ion	gi|460373123|ref|XP_004232372.1|/0/PREDICTED: T-complex protein 1 subunit zeta-like [Solanum lycopersicum]
Unigene13763_S2_3	1.30383	1.27435	1.28152	K09667|1|0.0|1647|mtr:MTR_1g079510|polypeptide N-acetylglucosaminyltransferase [EC:2.4.1.-]	-	GO:0016740//transferase activity	GO:0006486//protein glycosylation	gi|460388382|ref|XP_004239846.1|/0/PREDICTED: probable UDP-N-acetylglucosamine--peptide N-acetylglucosaminyltransferase SEC-like [Solanum lycopersicum]
Unigene14262_S2_3	1.28228	1.28951	1.29333	K08776|1|0.0|1121|vvi:100264544|puromycin-sensitive aminopeptidase [EC:3.4.11.-]	GO:0016020//membrane	GO:0046914//transition metal ion binding;GO:0008238//exopeptidase activity	GO:0019538//protein metabolic process;GO:0060918//auxin transport	gi|225429582|ref|XP_002280239.1|/0/PREDICTED: puromycin-sensitive aminopeptidase [Vitis vinifera]
CL9892.Contig1_S2_3	1.25968	1.31755	1.28309	K14494|1|3e-28|125|rcu:RCOM_0307540|DELLA protein	-	-	-	gi|462406097|gb|EMJ11561.1|/1.35124e-127/hypothetical protein PRUPE_ppa001561mg [Prunus persica]
CL9993.Contig2_S2_1	1.23275	1.29127	1.24535	K07466|1|1e-43|175|gmx:100788117|replication factor A1	-	-	-	gi|356543853|ref|XP_003540374.1|/1.27588e-42/PREDICTED: uncharacterized protein At4g28440-like [Glycine max]
CL4166.Contig3_S2_1	1.30835	1.19586	1.24393	K00030|1|2e-105|380|gmx:100811326|isocitrate dehydrogenase (NAD+) [EC:1.1.1.41]	-	GO:0004448//isocitrate dehydrogenase activity;GO:0046872//metal ion binding;GO:0000166//nucleotide binding	GO:0009060//aerobic respiration	gi|460400595|ref|XP_004245819.1|/1.35112e-104/PREDICTED: 3-isopropylmalate dehydrogenase, chloroplastic-like [Solanum lycopersicum]
CL6391.Contig2_S2_1	1.27295	1.2061	1.27423	K14515|1|0.0|773|vvi:100267990|EIN3-binding F-box protein	-	-	-	gi|224144210|ref|XP_002325221.1|/0/f-box family protein [Populus trichocarpa]
CL9573.Contig1_S2_1	1.27664	1.23254	1.27676	-	-	-	-	gi|357514399|ref|XP_003627488.1|/6.7677e-17/hypothetical protein MTR_8g023650 [Medicago truncatula]
Unigene70813_S2_1	1.24941	1.21243	1.24622	-	GO:0019866//organelle inner membrane;GO:0005740//mitochondrial envelope	GO:0046914//transition metal ion binding;GO:0008320//protein transmembrane transporter activity	GO:0006605//protein targeting	gi|255555823|ref|XP_002518947.1|/3.69434e-16/Mitochondrial import inner membrane translocase subunit Tim13, putative [Ricinus communis]
Unigene27402_S2_3	1.37143	1.25647	1.30883	K11097|1|4e-41|165|aly:ARALYDRAFT_913445|small nuclear ribonucleoprotein E	GO:0043231//intracellular membrane-bounded organelle;GO:0030529//ribonucleoprotein complex	-	-	gi|168027770|ref|XP_001766402.1|/4.67187e-40/predicted protein [Physcomitrella patens subsp. patens]
Unigene76388_S2_3	1.33726	1.25647	1.30883	K09272|1|8e-61|231|vvi:100249277|structure-specific recognition protein 1	GO:0000790//nuclear chromatin;GO:0008023//transcription elongation factor complex	-	GO:0003006//developmental process involved in reproduction	gi|225452706|ref|XP_002282538.1|/1.01725e-59/PREDICTED: FACT complex subunit SSRP1 [Vitis vinifera]
Unigene74630_S2_1	1.34288	1.1789	1.28675	K14948|1|3e-31|134|pop:POPTR_1071446|olypyrimidine tract-binding protein 2	GO:0043231//intracellular membrane-bounded organelle;GO:0030529//ribonucleoprotein complex	GO:0003676//nucleic acid binding;GO:0016628//oxidoreductase activity, acting on the CH-CH group of donors, NAD or NADP as acceptor	GO:0006412//translation;GO:0009856//pollination;GO:0010468//regulation of gene expression	gi|460376784|ref|XP_004234176.1|/2.93767e-180/PREDICTED: polypyrimidine tract-binding protein homolog 2-like [Solanum lycopersicum]
Unigene92414_S2_3	1.35986	1.18054	1.31574	K15451|1|2e-149|527|vvi:100251361|tRNA wybutosine-synthesizing protein 4 [EC:2.1.1.-]	-	GO:0016741	GO:0006730//one-carbon metabolic process	gi|297734612|emb|CBI16663.3|/2.19298e-148/unnamed protein product [Vitis vinifera]
CL2311.Contig5_S2_1	1.19391	1.17114	1.20631	K06689|1|4e-70|261|vvi:100232965|ubiquitin-conjugating enzyme E2 D/E [EC:6.3.2.19]	-	GO:0016879//ligase activity, forming carbon-nitrogen bonds;GO:0032559	GO:0006464//cellular protein modification process	gi|413968490|gb|AFW90582.1|/1.90231e-69/ubiquitin-conjugating enzyme 8-like mRNA [Solanum tuberosum]
CL12196.Contig1_S2_3	1.17346	1.15322	1.18168	-	-	GO:0046914//transition metal ion binding	GO:0008152//metabolic process;GO:0003006//developmental process involved in reproduction	gi|225432064|ref|XP_002273922.1|/0/PREDICTED: nuclear export mediator factor Nemf-like [Vitis vinifera]
CL96.Contig1_S2_1	1.19384	1.16231	1.18127	-	-	-	-	gi|255549664|ref|XP_002515883.1|/1.1617e-84/rwd domain-containing protein, putative [Ricinus communis]
CL1198.Contig1_S2_1	1.21502	1.15697	1.22428	-	-	-	-	-
Unigene36385_S2_1	1.23275	1.18054	1.22382	K03687|1|3e-44|176|ath:AT4G26780|molecular chaperone GrpE	GO:0044429//mitochondrial part	GO:0030554//adenyl nucleotide binding;GO:0046914//transition metal ion binding;GO:0042802//identical protein binding;GO:0003824//catalytic activity	GO:0044267//cellular protein metabolic process;GO:0006626//protein targeting to mitochondrion	gi|3851638|gb|AAC72386.1|/3.98016e-45/chaperone GrpE type 1 [Nicotiana tabacum]
Unigene36639_S2_1	1.23667	1.14886	1.24429	K01090|1|2e-139|493|pop:POPTR_274109|protein phosphatase [EC:3.1.3.16]	GO:0043231//intracellular membrane-bounded organelle	GO:0016791//phosphatase activity	-	gi|255584608|ref|XP_002533028.1|/4.51792e-142/conserved hypothetical protein [Ricinus communis]
Unigene75651_S2_1	1.25007	1.179	1.25156	-	-	-	-	gi|225445424|ref|XP_002285038.1|/2.65892e-55/PREDICTED: uncharacterized protein LOC100247481 [Vitis vinifera]
CL591.Contig6_S2_3	1.2873	1.22728	1.17487	K01188|1|0.0|686|pop:POPTR_804519|beta-glucosidase [EC:3.2.1.21]	-	GO:0015926//glucosidase activity	GO:0044238//primary metabolic process	gi|225463713|ref|XP_002262992.1|/0/PREDICTED: lysosomal beta glucosidase-like [Vitis vinifera]
CL9891.Contig2_S2_3	1.26049	1.2404	1.18247	K14007|1|4e-23|108|smo:SELMODRAFT_157789|protein transport protein SEC24	GO:0012507//ER to Golgi transport vesicle membrane	GO:0046914//transition metal ion binding	GO:0048193//Golgi vesicle transport;GO:0015031//protein transport	gi|225464936|ref|XP_002275292.1|/0/PREDICTED: protein transport protein Sec24-like At3g07100 isoform 1 [Vitis vinifera]
CL2879.Contig2_S2_1	1.23744	1.23031	1.14732	K00128|1|0.0|898|vvi:100267386|aldehyde dehydrogenase (NAD+) [EC:1.2.1.3]	-	GO:0016620//oxidoreductase activity, acting on the aldehyde or oxo group of donors, NAD or NADP as acceptor	GO:0008152//metabolic process	gi|426204222|gb|AFY12671.1|/0/mitochondrial aldehyde dehydrogenase 2B8 [Vitis quinquangularis]
Unigene85248_S2_3	1.25476	1.23284	1.15748	-	-	-	-	gi|462409033|gb|EMJ14367.1|/5.13749e-28/hypothetical protein PRUPE_ppa026250mg [Prunus persica]
CL884.Contig1_S2_3	1.21912	1.22066	1.182	-	-	-	-	gi|460397046|ref|XP_004244079.1|/1.44664e-121/PREDICTED: fimbrin-like protein 2-like [Solanum lycopersicum]
Unigene68731_S2_3	1.20693	1.23254	1.19085	K15272|1|3e-171|599|vvi:100244718|solute carrier family 35 (UDP-sugar transporter), member A1/2/3	GO:0012505//endomembrane system;GO:0031224//intrinsic to membrane	GO:0015165//pyrimidine nucleotide-sugar transmembrane transporter activity;GO:0005402//cation:sugar symporter activity	GO:0008643//carbohydrate transport	gi|225454456|ref|XP_002280548.1|/4.21012e-170/PREDICTED: CMP-sialic acid transporter [Vitis vinifera]
Unigene14122_S2_3	1.23098	1.17487	1.13694	K02147|1|6e-24|107|gmx:100804483|V-type H+-transporting ATPase subunit B [EC:3.6.3.14]	GO:0009526//plastid envelope;GO:0033176;GO:0031090//organelle membrane	GO:0015078//hydrogen ion transmembrane transporter activity;GO:0019829//cation-transporting ATPase activity;GO:0032559	GO:0015986//ATP synthesis coupled proton transport;GO:0015988//energy coupled proton transmembrane transport, against electrochemical gradient	gi|354832250|gb|AER42623.1|/2.32802e-23/vacuolar ATPase subunit B1 [Hordeum brevisubulatum]
Unigene80861_S2_1	1.24611	1.15936	1.15702	-	-	-	-	gi|224106433|ref|XP_002314164.1|/6.49168e-65/predicted protein [Populus trichocarpa]
Unigene73591_S2_1	1.20751	1.1923	1.09633	K09553|1|4e-06|52.0|vvi:100854305|stress-induced-phosphoprotein 1	GO:0016020//membrane	-	GO:0050896//response to stimulus	gi|470128469|ref|XP_004300163.1|/0/PREDICTED: uncharacterized protein LOC101308873 [Fragaria vesca subsp. vesca]
Unigene24823_S2_3	1.29468	1.14806	1.04608	K14496|1|7e-06|47.4|bdi:100821488|abscisic acid receptor PYR/PYL family	GO:0009536//plastid	-	-	gi|295844360|gb|ADG43176.1|/5.45805e-36/putative major latex-like protein [Salvia miltiorrhiza]
Unigene27610_S2_3	1.30565	1.16091	1.08522	K12825|1|0.0|915|vvi:100242352|splicing factor 3A subunit 1	-	-	-	gi|460382452|ref|XP_004236953.1|/0/PREDICTED: probable splicing factor 3A subunit 1-like [Solanum lycopersicum]
Unigene20042_S2_3	1.35581	1.23605	1.09221	-	GO:0043231//intracellular membrane-bounded organelle	GO:0000989//transcription factor binding transcription factor activity	GO:0048438//floral whorl development	gi|255539545|ref|XP_002510837.1|/1.65564e-161/Transcriptional corepressor SEUSS, putative [Ricinus communis]
Unigene27486_S2_1	1.28431	1.25264	1.07631	K12446|1|0.0|1335|vvi:100267958|L-arabinokinase [EC:2.7.1.46]	GO:0044424//intracellular part	GO:0016773//phosphotransferase activity, alcohol group as acceptor;GO:0032559	GO:0019321//pentose metabolic process;GO:0010467//gene expression;GO:0006796//phosphate-containing compound metabolic process	gi|460415877|ref|XP_004253280.1|/0/PREDICTED: L-arabinokinase-like [Solanum lycopersicum]
Unigene69118_S2_3	1.30835	1.2098	1.09506	-	-	GO:0001071//nucleic acid binding transcription factor activity	GO:0032501//multicellular organismal process;GO:0007126//meiosis;GO:0010212//response to ionizing radiation;GO:0006974//response to DNA damage stimulus	gi|225423879|ref|XP_002281522.1|/2.67903e-38/PREDICTED: NAC domain-containing protein 8-like [Vitis vinifera]
Unigene68232_S2_3	1.24389	1.24514	1.01706	K05681|1|6e-36|151|cme:CMS467C|ATP-binding cassette, subfamily G (WHITE), member 2;K12843|2|8e-33|140|vvi:100248403|U4/U6 small nuclear ribonucleoprotein PRP3;K05663|4|2e-06|53.5|osa:4339984|mitochondrial ABC transporter ATM	-	GO:0017111//nucleoside-triphosphatase activity	-	gi|225445364|ref|XP_002284885.1|/0/PREDICTED: ABC transporter G family member 32 [Vitis vinifera]
CL1514.Contig4_S2_1	1.29804	1.34986	1.13727	K09286|1|3e-59|227|vvi:100248027|EREBP-like factor	-	-	-	gi|292668987|gb|ADE41148.1|/1.55682e-65/AP2 domain class transcription factor [Malus x domestica]
CL1705.Contig1_S2_1	1.27222	1.34635	1.12069	-	GO:0016020//membrane	GO:0004091//carboxylesterase activity	-	gi|225437380|ref|XP_002268904.1|/4.9068e-142/PREDICTED: monoglyceride lipase isoform 1 [Vitis vinifera]
Unigene76272_S2_3	1.25099	1.3136	1.1178	K06638|1|0.0|844|vvi:100262667|mitotic spindle assembly checkpoint protein MAD1	GO:0043231//intracellular membrane-bounded organelle	-	-	gi|225465267|ref|XP_002269253.1|/0/PREDICTED: uncharacterized protein LOC100262667 [Vitis vinifera]
CL135.Contig1_S2_1	1.19683	1.2993	1.14385	K09422|1|3e-73|272|vvi:100240910|myb proto-oncogene protein, plant	GO:0043231//intracellular membrane-bounded organelle	GO:0003676//nucleic acid binding	-	gi|460369037|ref|XP_004230371.1|/1.73498e-76/PREDICTED: uncharacterized protein LOC101268231 [Solanum lycopersicum]
Unigene1040_S2_1	1.23455	1.35037	1.16289	K00750|1|3e-132|469|rcu:RCOM_0138290|glycogenin glucosyltransferase [EC:2.4.1.186]	-	GO:0016740//transferase activity	-	gi|359492313|ref|XP_002278157.2|/2.06203e-144/PREDICTED: uncharacterized protein LOC100245489 [Vitis vinifera]
Unigene71258_S2_1	1.22429	1.34135	1.16823	K09510|1|2e-133|474|rcu:RCOM_1673240|DnaJ homolog subfamily B member 4	-	GO:0005515//protein binding	GO:0044267//cellular protein metabolic process;GO:0050896//response to stimulus	gi|217073071|gb|ACJ84895.1|/3.36349e-151/unknown [Medicago truncatula]
CL7859.Contig1_S2_3	1.21035	1.38588	1.25098	K12275|1|6e-123|439|gmx:100784481|translocation protein SEC62	-	-	-	gi|449476055|ref|XP_004154627.1|/7.62477e-123/PREDICTED: uncharacterized LOC101212624 [Cucumis sativus]
Unigene13750_S2_1	1.17352	1.35552	1.25994	K00383|1|0.0|840|vvi:100254507|glutathione reductase (NADPH) [EC:1.8.1.7]	GO:0009536//plastid	GO:0015038//glutathione disulfide oxidoreductase activity;GO:0050662//coenzyme binding;GO:0000166//nucleotide binding	GO:0006790//sulfur compound metabolic process;GO:0019725//cellular homeostasis	gi|50058094|dbj|BAD27393.1|/0/glutathione reductase [Zinnia violacea]
Unigene13737_S2_3	1.16856	1.33367	1.21739	K00627|1|0.0|689|vvi:100251405|pyruvate dehydrogenase E2 component (dihydrolipoamide acetyltransferase) [EC:2.3.1.12]	GO:0009526//plastid envelope	GO:0046914//transition metal ion binding;GO:0016418	GO:0008152//metabolic process	gi|225442225|ref|XP_002277871.1|/0/PREDICTED: dihydrolipoyllysine-residue acetyltransferase component 3 of pyruvate dehydrogenase complex, mitochondrial [Vitis vinifera]
Unigene27397_S2_1	1.17944	1.33657	1.18608	K02721|1|1e-19|94.0|vvi:100256361|photosystem II PsbW protein	GO:0016020//membrane;GO:0044424//intracellular part	-	-	gi|351727821|ref|NP_001236406.1|/1.38151e-19/uncharacterized protein LOC100499815 [Glycine max]
Unigene5611_S2_1	1.1685	1.35269	1.19633	-	GO:0043231//intracellular membrane-bounded organelle	GO:0005488//binding	GO:0006351//transcription, DNA-dependent	gi|359477609|ref|XP_002280338.2|/1.88654e-41/PREDICTED: uncharacterized protein LOC100244302 [Vitis vinifera]
Unigene70730_S2_1	1.19202	1.36687	1.20841	-	GO:0016020//membrane	-	-	gi|225459336|ref|XP_002284185.1|/3.59922e-68/PREDICTED: uncharacterized protein LOC100264413 [Vitis vinifera]
CL2949.Contig1_S2_1	1.10545	1.34314	1.30952	-	GO:0009536//plastid	-	-	gi|297740159|emb|CBI30341.3|/5.96254e-50/unnamed protein product [Vitis vinifera]
Unigene28222_S2_1	1.09026	1.30402	1.28122	-	-	-	-	gi|460398805|ref|XP_004244942.1|/1.5369e-09/PREDICTED: uncharacterized protein LOC101261347 [Solanum lycopersicum]
Unigene13304_S2_1	1.10461	1.2323	1.30185	-	GO:0016020//membrane	-	-	gi|460379929|ref|XP_004235711.1|/1.45903e-179/PREDICTED: uncharacterized protein LOC101250783 [Solanum lycopersicum]
Unigene27883_S2_1	1.11141	1.26755	1.32763	K08237|1|4e-70|264|pop:POPTR_731288|hydroquinone glucosyltransferase [EC:2.4.1.218]	-	GO:0016740//transferase activity	-	gi|37993657|gb|AAR06914.1|/0/UDP-glycosyltransferase 71E1 [Stevia rebaudiana]
Unigene27057_S2_3	1.04907	1.29838	1.25023	K12623|1|6e-50|196|vvi:100242667|U6 snRNA-associated Sm-like protein LSm4	GO:0032991//macromolecular complex;GO:0043231//intracellular membrane-bounded organelle	GO:0003676//nucleic acid binding	GO:0006396//RNA processing	gi|147768838|emb|CAN75888.1|/1.51808e-49/hypothetical protein VITISV_023640 [Vitis vinifera]
Unigene76395_S2_3	1.03164	1.2989	1.19721	K03687|1|5e-83|305|rcu:RCOM_0546720|molecular chaperone GrpE	GO:0005737//cytoplasm	GO:0046914//transition metal ion binding	GO:0009987//cellular process	gi|255580752|ref|XP_002531197.1|/6.22396e-82/Protein grpE, putative [Ricinus communis]
CL1015.Contig11_S2_3	1.14628	1.27685	1.24169	K06689|1|5e-85|311|mtr:MTR_7g116940|ubiquitin-conjugating enzyme E2 D/E [EC:6.3.2.19]	-	GO:0016879//ligase activity, forming carbon-nitrogen bonds;GO:0032559	GO:0006464//cellular protein modification process	gi|351726353|ref|NP_001235332.1|/6.14626e-84/uncharacterized protein LOC100305945 [Glycine max]
Unigene13514_S2_1	1.14854	1.27881	1.23539	-	GO:0043231//intracellular membrane-bounded organelle	GO:0005515//protein binding;GO:0016765//transferase activity, transferring alkyl or aryl (other than methyl) groups	GO:0009639//response to red or far red light	gi|356515708|ref|XP_003526540.1|/1.38188e-100/PREDICTED: GEM-like protein 1-like [Glycine max]
CL12385.Contig2_S2_3	1.17981	1.30239	1.26163	-	GO:0044464//cell part	-	-	gi|296089030|emb|CBI38733.3|/2.84117e-132/unnamed protein product [Vitis vinifera]
Unigene6013_S2_3	1.17398	1.28037	1.25296	K03504|1|2e-83|307|vvi:100250468|DNA polymerase delta subunit 3	-	-	-	gi|462409767|gb|EMJ15101.1|/3.51557e-85/hypothetical protein PRUPE_ppa003898mg [Prunus persica]
CL763.Contig1_S2_1	1.11915	1.29011	1.21808	-	GO:0016020//membrane	GO:0046914//transition metal ion binding	GO:0042445//hormone metabolic process;GO:0006725//cellular aromatic compound metabolic process;GO:0032446//protein modification by small protein conjugation	gi|449450054|ref|XP_004142779.1|/6.5464e-167/PREDICTED: E3 ubiquitin-protein ligase RGLG2-like [Cucumis sativus]
Unigene15902_S2_1	1.14407	1.2934	1.19011	-	GO:0043231//intracellular membrane-bounded organelle	-	-	gi|225460382|ref|XP_002266531.1|/5.21544e-15/PREDICTED: uncharacterized protein LOC100261433 [Vitis vinifera]
Unigene69333_S2_3	1.14663	1.27806	1.20212	K11086|1|4e-06|51.6|vcn:VOLCADRAFT_107252|small nuclear ribonucleoprotein B and B'	GO:0043231//intracellular membrane-bounded organelle	GO:0003676//nucleic acid binding;GO:0042802//identical protein binding;GO:0046983//protein dimerization activity	GO:0009908//flower development;GO:0006351//transcription, DNA-dependent	gi|297738020|emb|CBI27221.3|/1.829e-126/unnamed protein product [Vitis vinifera]
Unigene85712_S2_3	1.16886	1.24564	1.20086	K09553|1|7e-16|83.2|gmx:100780296|stress-induced-phosphoprotein 1	-	-	-	gi|470138010|ref|XP_004304752.1|/6.61875e-98/PREDICTED: uncharacterized protein LOC101311782 [Fragaria vesca subsp. vesca]
Unigene86769_S2_3	1.15522	1.25855	1.18211	-	GO:0009534//chloroplast thylakoid	-	-	gi|460369664|ref|XP_004230677.1|/1.44956e-58/PREDICTED: uncharacterized protein LOC101259889 [Solanum lycopersicum]
CL3180.Contig1_S2_1	1.12977	1.21183	1.22588	K09497|1|0.0|980|pop:POPTR_565108|T-complex protein 1 subunit epsilon	GO:0016020//membrane;GO:0044424//intracellular part	GO:0005515//protein binding;GO:0032559	GO:0044267//cellular protein metabolic process	gi|460386958|ref|XP_004239159.1|/0/PREDICTED: T-complex protein 1 subunit epsilon-like [Solanum lycopersicum]
Unigene68827_S2_3	1.11429	1.22829	1.23619	K02160|1|2e-06|52.0|aly:ARALYDRAFT_909527|acetyl-CoA carboxylase biotin carboxyl carrier protein	GO:0009536//plastid	-	-	gi|460392196|ref|XP_004241703.1|/3.8031e-72/PREDICTED: uncharacterized protein LOC101265244 [Solanum lycopersicum]
Unigene42199_S2_3	1.09613	1.24407	1.22971	-	GO:0031224//intrinsic to membrane	-	-	gi|460370250|ref|XP_004230967.1|/1.09039e-64/PREDICTED: protein RER1B-like [Solanum lycopersicum]
Unigene13468_S2_1	1.18331	1.2291	1.24676	-	GO:0044464//cell part	-	-	gi|225465208|ref|XP_002265141.1|/6.72213e-125/PREDICTED: uncharacterized protein LOC100243774 [Vitis vinifera]
Unigene85568_S2_3	1.17832	1.2271	1.2468	-	-	GO:0016740//transferase activity	GO:0006810//transport	gi|462413217|gb|EMJ18266.1|/3.68841e-32/hypothetical protein PRUPE_ppa001045mg [Prunus persica]
Unigene43165_S2_3	1.19627	1.26271	1.28575	-	-	-	-	gi|225448311|ref|XP_002264923.1|/3.1171e-45/PREDICTED: uncharacterized protein LOC100257088 [Vitis vinifera]
Unigene84535_S2_3	1.22151	1.22361	1.26981	K10689|1|5e-87|318|vvi:100254379|peroxin-4 [EC:6.3.2.19]	-	GO:0016879//ligase activity, forming carbon-nitrogen bonds;GO:0032559	GO:0006625//protein targeting to peroxisome;GO:0009062//fatty acid catabolic process;GO:0006464//cellular protein modification process	gi|462420583|gb|EMJ24846.1|/2.92971e-86/hypothetical protein PRUPE_ppa012730mg [Prunus persica]
Unigene85705_S2_3	1.22157	1.24971	1.27017	-	GO:0031224//intrinsic to membrane;GO:0043231//intracellular membrane-bounded organelle	-	GO:0009987//cellular process	gi|225445652|ref|XP_002265472.1|/3.87492e-112/PREDICTED: proteasomal ubiquitin receptor ADRM1 [Vitis vinifera]
CL1714.Contig1_S2_1	1.30306	1.12797	1.17657	-	GO:0043231//intracellular membrane-bounded organelle;GO:0031224//intrinsic to membrane	GO:0015291//secondary active transmembrane transporter activity	GO:0015698//inorganic anion transport	gi|356502440|ref|XP_003520027.1|/4.72388e-145/PREDICTED: sulfate transporter 4.1, chloroplastic-like [Glycine max]
CL5652.Contig2_S2_3	1.27177	1.09929	1.18934	K12896|1|3e-72|270|vvi:100251921|splicing factor, arginine/serine-rich 7	-	GO:0046914//transition metal ion binding	-	gi|297736448|emb|CBI25319.3|/9.2219e-72/unnamed protein product [Vitis vinifera]
CL421.Contig14_S2_1	1.25449	1.02188	1.1767	K07374|1|2e-73|271|vvi:100260286|tubulin alpha	GO:0043234//protein complex;GO:0015630//microtubule cytoskeleton;GO:0030312//external encapsulating structure;GO:0044444//cytoplasmic part	GO:0017111//nucleoside-triphosphatase activity;GO:0032561//guanyl ribonucleotide binding	GO:0010038//response to metal ion;GO:0043623//cellular protein complex assembly;GO:0009207;GO:0007017//microtubule-based process	gi|297746478|emb|CBI16534.3|/2.35145e-72/unnamed protein product [Vitis vinifera]
CL4217.Contig2_S2_3	1.30153	1.00122	1.22971	K16055|1|0.0|1192|vvi:100252552|trehalose 6-phosphate synthase/phosphatase [EC:2.4.1.15 3.1.3.12]	GO:0043231//intracellular membrane-bounded organelle	GO:0019203//carbohydrate phosphatase activity;GO:0035251//UDP-glucosyltransferase activity	GO:0005991//trehalose metabolic process	gi|147818682|emb|CAN76185.1|/0/hypothetical protein VITISV_023086 [Vitis vinifera]
Unigene1348_S2_3	1.31855	1.07311	1.35334	K14558|1|0.0|1216|pop:POPTR_751482|periodic tryptophan protein 2	-	GO:0004683//calmodulin-dependent protein kinase activity	-	gi|147814937|emb|CAN74744.1|/0/hypothetical protein VITISV_033250 [Vitis vinifera]
Unigene20337_S2_3	1.2763	1.02835	1.337	K15422|1|1e-112|404|vvi:100244767|3'(2'), 5'-bisphosphate nucleotidase / inositol polyphosphate 1-phosphatase [EC:3.1.3.7 3.1.3.57]	GO:0009532//plastid stroma	GO:0008252//nucleotidase activity	GO:0030307//positive regulation of cell growth;GO:0048017//inositol lipid-mediated signaling;GO:0006355//regulation of transcription, DNA-dependent;GO:0009755//hormone-mediated signaling pathway;GO:0009651//response to salt stress;GO:0009648//photoperiodism;GO:0009695//jasmonic acid biosynthetic process;GO:0010586//miRNA metabolic process	gi|460387948|ref|XP_004239634.1|/1.78598e-113/PREDICTED: SAL1 phosphatase-like [Solanum lycopersicum]
CL6999.Contig2_S2_1	1.26297	1.07757	1.28126	-	-	-	-	-
Unigene13239_S2_1	1.23143	1.02254	1.26359	K02908|1|1e-56|217|vvi:100256025|large subunit ribosomal protein L30e	GO:0030529//ribonucleoprotein complex	GO:0005198//structural molecule activity	GO:0010467//gene expression	gi|282848250|gb|ADB02906.1|/4.90285e-56/60S ribosomal protein L30 [Jatropha curcas]
Unigene97903_S2_3	1.20785	1.00477	1.3258	K03687|1|4e-62|236|rcu:RCOM_0845250|molecular chaperone GrpE	GO:0009532//plastid stroma;GO:0005739//mitochondrion	GO:0046914//transition metal ion binding;GO:0005515//protein binding	GO:0003006//developmental process involved in reproduction	gi|255580248|ref|XP_002530954.1|/4.3293e-61/Protein grpE, putative [Ricinus communis]
CL4038.Contig1_S2_3	1.37779	1.04148	1.10362	K10526|1|2e-117|421|aly:ARALYDRAFT_472278|OPC-8:0 CoA ligase 1 [EC:6.2.1.-]	-	GO:0016491//oxidoreductase activity	GO:0008152//metabolic process	gi|460381204|ref|XP_004236342.1|/0/PREDICTED: 4-coumarate--CoA ligase-like 9-like [Solanum lycopersicum]
Unigene42597_S2_3	1.43067	1.04167	1.19088	-	GO:0043231//intracellular membrane-bounded organelle	-	-	gi|297742188|emb|CBI33975.3|/0/unnamed protein product [Vitis vinifera]
CL2555.Contig1_S2_1	1.15975	1.15253	1.30543	K13412|1|2e-130|463|gmx:100778173|calcium-dependent protein kinase [EC:2.7.11.1]	GO:0044444//cytoplasmic part;GO:0016020//membrane	GO:0004674//protein serine/threonine kinase activity;GO:0046872//metal ion binding;GO:0032559	GO:0010118//stomatal movement;GO:0032412//regulation of ion transmembrane transporter activity;GO:0009755//hormone-mediated signaling pathway;GO:0006464//cellular protein modification process	gi|306448597|gb|ADM88045.1|/1.55243e-130/CDPK11 [Nicotiana tabacum]
CL8418.Contig3_S2_3	1.16077	1.10999	1.27703	K02955|1|2e-60|230|bdi:100842625|small subunit ribosomal protein S14e	GO:0030529//ribonucleoprotein complex	GO:0005198//structural molecule activity	GO:0010467//gene expression	gi|83284009|gb|ABC01912.1|/1.47587e-59/ribosomal protein S14-like protein [Solanum tuberosum]
Unigene27026_S2_3	1.16968	1.06688	1.252	-	-	-	-	gi|297745899|emb|CBI15955.3|/7.05476e-99/unnamed protein product [Vitis vinifera]
CL206.Contig3_S2_1	1.11305	1.10748	1.23226	K02893|1|1e-27|119|gmx:100785534|large subunit ribosomal protein L23Ae	GO:0030529//ribonucleoprotein complex	GO:0003723//RNA binding;GO:0005198//structural molecule activity	GO:0010467//gene expression	gi|356558314|ref|XP_003547452.1|/1.72668e-26/PREDICTED: 60S ribosomal protein L23A-like [Glycine max]
CL902.Contig4_S2_3	1.12387	1.0895	1.24516	K02885|1|6e-80|295|rcu:RCOM_0682590|large subunit ribosomal protein L19e	GO:0030529//ribonucleoprotein complex	GO:0005198//structural molecule activity	GO:0010467//gene expression	gi|388498236|gb|AFK37184.1|/7.96894e-79/unknown [Medicago truncatula]
Unigene84593_S2_3	1.11971	1.06535	1.24098	K09495|1|0.0|979|aly:ARALYDRAFT_489475|T-complex protein 1 subunit gamma	GO:0044424//intracellular part	GO:0005515//protein binding;GO:0032559	GO:0044267//cellular protein metabolic process	gi|297812853|ref|XP_002874310.1|/0/hypothetical protein ARALYDRAFT_489475 [Arabidopsis lyrata subsp. lyrata]
CL7398.Contig1_S2_1	1.12291	1.12197	1.256	K02945|1|7e-16|83.6|gmx:100806905|small subunit ribosomal protein S1	GO:0009532//plastid stroma	GO:0003676//nucleic acid binding	GO:0006950//response to stress	gi|225433644|ref|XP_002264430.1|/9.03914e-129/PREDICTED: 30S ribosomal protein S1 homolog [Vitis vinifera]
CL8616.Contig1_S2_1	1.13224	1.13824	1.23859	-	-	GO:0005488//binding	GO:0044267//cellular protein metabolic process	gi|225437529|ref|XP_002275599.1|/0/PREDICTED: uncharacterized protein LOC100264117 [Vitis vinifera]
Unigene85917_S2_3	1.12175	1.14481	1.2518	K02977|1|1e-14|76.3|mtr:MTR_5g033960|small subunit ribosomal protein S27Ae	GO:0030529//ribonucleoprotein complex	GO:0005198//structural molecule activity	GO:0010467//gene expression	gi|73761683|gb|AAZ83341.1|/1.70356e-13/ubiquitin extension protein [Gossypium hirsutum]
CL12819.Contig1_S2_3	1.00936	1.1931	1.24924	K12135|1|7e-15|80.1|ath:AT5G15840|zinc finger protein CONSTANS	-	-	-	gi|225433924|ref|XP_002268700.1|/4.48041e-88/PREDICTED: salt tolerance-like protein [Vitis vinifera]
Unigene69085_S2_3	1.02392	1.20078	1.23504	-	-	-	-	gi|460373303|ref|XP_004232460.1|/7.42918e-56/PREDICTED: uncharacterized protein LOC101249978 [Solanum lycopersicum]
CL4732.Contig1_S2_1	1.10069	1.1417	1.19638	K09773|1|2e-142|503|vvi:100267490|hypothetical protein	-	GO:0016301//kinase activity;GO:0032559	-	gi|462409856|gb|EMJ15190.1|/2.56651e-149/hypothetical protein PRUPE_ppa006675mg [Prunus persica]
CL10585.Contig2_S2_3	1.07228	1.15919	1.24652	K02969|1|9e-59|224|vvi:100258347|small subunit ribosomal protein S20e	GO:0015935//small ribosomal subunit;GO:0030312//external encapsulating structure	GO:0003676//nucleic acid binding;GO:0005198//structural molecule activity	GO:0010467//gene expression	gi|470145076|ref|XP_004308170.1|/6.26086e-58/PREDICTED: 40S ribosomal protein S20-2-like [Fragaria vesca subsp. vesca]
CL8640.Contig1_S2_1	1.07228	1.14132	1.23283	K02949|1|7e-76|281|rcu:RCOM_0510080|small subunit ribosomal protein S11e	GO:0030529//ribonucleoprotein complex	GO:0003723//RNA binding;GO:0005198//structural molecule activity	GO:0010467//gene expression	gi|255583494|ref|XP_002532505.1|/8.19464e-75/40S ribosomal protein S11, putative [Ricinus communis]
Unigene85141_S2_3	1.08583	1.17617	1.23227	K14397|1|1e-107|387|vvi:100261950|cleavage and polyadenylation specificity factor subunit 5	GO:0043231//intracellular membrane-bounded organelle	GO:0003824//catalytic activity	-	gi|462414901|gb|EMJ19638.1|/1.34544e-106/hypothetical protein PRUPE_ppa011679mg [Prunus persica]
CL7625.Contig2_S2_3	1.05357	1.1394	1.12878	K13430|1|1e-144|511|pop:POPTR_413452|serine/threonine-protein kinase PBS1 [EC:2.7.11.1]	-	GO:0004871//signal transducer activity;GO:0004713//protein tyrosine kinase activity;GO:0032559	GO:0006464//cellular protein modification process	gi|462400962|gb|EMJ06519.1|/1.29483e-173/hypothetical protein PRUPE_ppa006902mg [Prunus persica]
Unigene28165_S2_1	1.05717	1.12131	1.16022	-	-	-	-	gi|255579242|ref|XP_002530467.1|/1.33165e-51/conserved hypothetical protein [Ricinus communis]
CL9825.Contig2_S2_1	1.02029	1.15832	1.17982	K12871|1|4e-24|109|vvi:100244142|coiled-coil domain-containing protein 12	-	-	-	gi|225454581|ref|XP_002263858.1|/5.29446e-23/PREDICTED: coiled-coil domain-containing protein 12 isoform 1 [Vitis vinifera]
Unigene45342_S2_3	1.04222	1.16285	1.19815	K11654|1|1e-33|140|smo:SELMODRAFT_440203|SWI/SNF-related matrix-associated actin-dependent regulator of chromatin subfamily A member 5 [EC:3.6.4.-];K08815|2|2e-10|63.9|ota:Ot18g00860|tau tubulin kinase [EC:2.7.11.26]	GO:0009536//plastid	GO:0016818//hydrolase activity, acting on acid anhydrides, in phosphorus-containing anhydrides;GO:0003676//nucleic acid binding	GO:0006338//chromatin remodeling	gi|470108608|ref|XP_004290604.1|/2.21194e-45/PREDICTED: uncharacterized protein LOC101298849 [Fragaria vesca subsp. vesca]
CL787.Contig1_S2_1	1.06428	1.09279	1.20921	K10411|1|9e-08|57.8|cre:CHLREDRAFT_186669|dynein light chain 1, axonemal	-	-	-	gi|460395700|ref|XP_004243419.1|/2.39197e-129/PREDICTED: uncharacterized protein LOC101264030 [Solanum lycopersicum]
Unigene1579_S2_3	1.0157	1.11135	1.20212	-	-	-	-	gi|470110372|ref|XP_004291458.1|/3.94391e-44/PREDICTED: uncharacterized protein LOC101311349 [Fragaria vesca subsp. vesca]
Unigene69000_S2_3	1.03164	1.1114	1.2205	-	-	-	-	gi|225428394|ref|XP_002283631.1|/3.28537e-116/PREDICTED: uncharacterized protein LOC100250419 [Vitis vinifera]
CL7424.Contig1_S2_1	1.00671	1.0499	1.25581	K02866|1|4e-122|435|vvi:100262228|large subunit ribosomal protein L10e	GO:0030529//ribonucleoprotein complex	GO:0005198//structural molecule activity	GO:0010467//gene expression	gi|225434307|ref|XP_002264609.1|/5.47297e-121/PREDICTED: 60S ribosomal protein L10 [Vitis vinifera]
Unigene15583_S2_3	1.02648	1.06011	1.28575	K04424|1|2e-55|213|aly:ARALYDRAFT_909157|sterile alpha motif and leucine zipper containing kinase AZK [EC:2.7.11.25];K14510|3|9e-53|204|ppp:PHYPADRAFT_30352|serine/threonine-protein kinase CTR1 [EC:2.7.11.1]	-	GO:0004672//protein kinase activity;GO:0032559	GO:0006464//cellular protein modification process	gi|460380008|ref|XP_004235750.1|/1.60937e-68/PREDICTED: uncharacterized protein LOC101263689 [Solanum lycopersicum]
Unigene1604_S2_3	1.00834	1.00538	1.3257	K02895|1|7e-13|72.4|smo:SELMODRAFT_230291|large subunit ribosomal protein L24	GO:0030529//ribonucleoprotein complex	GO:0005198//structural molecule activity	GO:0010467//gene expression	gi|470108636|ref|XP_004290618.1|/1.89416e-67/PREDICTED: 50S ribosomal protein L24-like [Fragaria vesca subsp. vesca]
CL8205.Contig1_S2_3	1.06342	1.00416	1.29414	K06692|1|0.0|652|vvi:100260719|26S proteasome non-ATPase regulatory subunit 5	GO:0031090//organelle membrane	-	-	gi|302142965|emb|CBI20260.3|/0/unnamed protein product [Vitis vinifera]
CL827.Contig1_S2_3	1.05669	1.00638	1.28575	K15029|1|0.0|910|gmx:100786533|translation initiation factor 3 subunit L	GO:0016020//membrane	GO:0008135//translation factor activity, nucleic acid binding	GO:0006412//translation	gi|462419418|gb|EMJ23681.1|/0/hypothetical protein PRUPE_ppa004079mg [Prunus persica]
Unigene48237_S2_3	1.06209	1.01889	1.24004	-	-	-	-	gi|297738146|emb|CBI27347.3|/1.45118e-14/unnamed protein product [Vitis vinifera]
Unigene5507_S2_1	1.08977	1.05306	1.29077	-	-	-	-	-
Unigene68787_S2_3	1.13023	1.00122	1.28237	-	-	-	-	gi|460373418|ref|XP_004232516.1|/3.87144e-50/PREDICTED: pre-rRNA-processing protein esf1-like [Solanum lycopersicum]
Unigene74089_S2_1	1.10298	1.00316	1.27407	K00975|1|1e-138|491|rcu:RCOM_0913740|glucose-1-phosphate adenylyltransferase [EC:2.7.7.27]	GO:0009526//plastid envelope;GO:0009532//plastid stroma	GO:0070566//adenylyltransferase activity	GO:0005977//glycogen metabolic process	gi|255552303|ref|XP_002517196.1|/1.29891e-137/glucose-1-phosphate adenylyltransferase, putative [Ricinus communis]
CL11008.Contig1_S2_3	1.13118	1.1305	1.37321	-	-	-	GO:0009664//plant-type cell wall organization;GO:0009832//plant-type cell wall biogenesis;GO:0009250//glucan biosynthetic process	gi|357509983|ref|XP_003625280.1|/1.3059e-123/hypothetical protein MTR_7g093450 [Medicago truncatula]
CL12341.Contig2_S2_3	1.16958	1.15238	1.39864	-	GO:0016020//membrane	-	-	gi|449456433|ref|XP_004145954.1|/4.11455e-91/PREDICTED: uncharacterized protein LOC101208652 [Cucumis sativus]
Unigene86670_S2_3	1.08693	1.15469	1.41443	-	-	-	GO:0006970//response to osmotic stress	gi|359486986|ref|XP_002268158.2|/9.10534e-98/PREDICTED: uncharacterized protein At2g38710 isoform 1 [Vitis vinifera]
CL3200.Contig1_S2_3	1.0535	1.07101	1.38529	K02927|1|3e-69|259|mtr:MTR_3g092130|large subunit ribosomal protein L40e	GO:0043231//intracellular membrane-bounded organelle;GO:0030529//ribonucleoprotein complex	GO:0005198//structural molecule activity	GO:0010467//gene expression;GO:0032446//protein modification by small protein conjugation	gi|359482015|ref|XP_002282071.2|/3.60806e-69/PREDICTED: LOW QUALITY PROTEIN: ubiquitin-60S ribosomal protein L40 [Vitis vinifera]
CL7497.Contig3_S2_3	1.09792	1.07018	1.41327	K02936|1|1e-113|407|gmx:100775472|large subunit ribosomal protein L7Ae	GO:0031090//organelle membrane;GO:0015934//large ribosomal subunit;GO:0009536//plastid;GO:0031981//nuclear lumen	GO:0046914//transition metal ion binding	GO:0010467//gene expression;GO:0022613//ribonucleoprotein complex biogenesis	gi|462413065|gb|EMJ18114.1|/1.709e-113/hypothetical protein PRUPE_ppa018912mg, partial [Prunus persica]
Unigene75635_S2_1	1.10623	1.05184	1.42593	K10949|1|2e-10|64.7|vvi:100259001|ER lumen protein retaining receptor	-	-	-	gi|449444178|ref|XP_004139852.1|/1.22693e-38/PREDICTED: uncharacterized protein LOC101219957 [Cucumis sativus]
Unigene5954_S2_3	1.13641	1.08094	1.4241	K13162|1|9e-22|102|pop:POPTR_729865|poly(rC)-binding protein 2/3/4	-	-	-	gi|297735477|emb|CBI17917.3|/2.54057e-60/unnamed protein product [Vitis vinifera]
Unigene13478_S2_1	1.19638	1.07725	1.38653	K02934|1|2e-18|89.0|rcu:RCOM_1526800|large subunit ribosomal protein L6e	GO:0030529//ribonucleoprotein complex	GO:0005198//structural molecule activity	GO:0010467//gene expression	gi|255544260|ref|XP_002513192.1|/2.5466e-17/60S ribosomal protein L6, putative [Ricinus communis]
Unigene73562_S2_1	1.21114	1.08295	1.40901	K12858|1|1e-45|182|cre:CHLREDRAFT_136917|ATP-dependent RNA helicase DDX23/PRP28 [EC:3.6.4.13];K03257|3|2e-43|175|cme:CMK028C|translation initiation factor 4A;K12835|4|3e-43|175|osa:4332617|ATP-dependent RNA helicase DDX42 [EC:3.6.4.13];K14777|5|4e-43|174|olu:OSTLU_26724|ATP-dependent RNA helicase DDX47/RRP3 [EC:3.6.4.13]	GO:0043231//intracellular membrane-bounded organelle	GO:0004386//helicase activity;GO:0042623//ATPase activity, coupled;GO:0032559	GO:0045216//cell-cell junction organization;GO:0010496//intercellular transport	gi|225426815|ref|XP_002276531.1|/0/PREDICTED: DEAD-box ATP-dependent RNA helicase 47, mitochondrial [Vitis vinifera]
Unigene36197_S2_1	1.19318	1.01627	1.44652	K02893|1|2e-16|84.0|pop:POPTR_822509|large subunit ribosomal protein L23Ae	GO:0030312//external encapsulating structure;GO:0031981//nuclear lumen;GO:0015934//large ribosomal subunit	GO:0005488//binding	GO:0009642//response to light intensity;GO:0009987//cellular process;GO:0010467//gene expression;GO:0006950//response to stress	gi|449445294|ref|XP_004140408.1|/2.8482e-15/PREDICTED: 60S ribosomal protein L23a-like isoform 2 [Cucumis sativus]
Unigene14224_S2_3	1.01688	1.208	1.37338	K02894|1|4e-30|127|bdi:100826448|large subunit ribosomal protein L23e	GO:0015934//large ribosomal subunit	GO:0005198//structural molecule activity	GO:0003006//developmental process involved in reproduction;GO:0010467//gene expression	gi|2341028|gb|AAB70426.1|/6.39201e-29/Strong similarity to 60S ribosomal protein L17 (gb|X01694). EST gb|AA042332 comes from this gene [Arabidopsis thaliana]
Unigene27730_S2_3	1.02648	1.18822	1.34876	K15040|1|2e-42|170|vvi:100248362|voltage-dependent anion channel protein 2	GO:0031968//organelle outer membrane;GO:0016021//integral to membrane;GO:0031966//mitochondrial membrane	GO:0005244//voltage-gated ion channel activity;GO:0022829//wide pore channel activity	GO:0043269//regulation of ion transport	gi|462411818|gb|EMJ16867.1|/1.96617e-45/hypothetical protein PRUPE_ppa008585mg [Prunus persica]
Unigene77029_S2_3	1.05518	1.19492	1.35862	K01904|1|2e-46|185|smo:SELMODRAFT_115483|4-coumarate--CoA ligase [EC:6.2.1.12]	GO:0005576//extracellular region;GO:0009536//plastid	GO:0016405//CoA-ligase activity;GO:0032559	GO:0010038//response to metal ion	gi|225470747|ref|XP_002267459.1|/0/PREDICTED: putative peroxisomal-coenzyme A synthetase-like [Vitis vinifera]
Unigene91846_S2_3	1.03086	1.21581	1.31272	K08869|1|2e-75|279|vvi:100242787|aarF domain-containing kinase	GO:0009536//plastid	GO:0016301//kinase activity;GO:0032559	GO:0006464//cellular protein modification process	gi|462422201|gb|EMJ26464.1|/2.48182e-75/hypothetical protein PRUPE_ppa001512mg [Prunus persica]
Unigene27997_S2_1	1.08245	1.29474	1.42378	K02942|1|2e-23|106|ppp:PHYPADRAFT_160947|large subunit ribosomal protein LP1	GO:0005840//ribosome	GO:0005198//structural molecule activity	GO:0006412//translation	gi|168009808|ref|XP_001757597.1|/2.4488e-22/predicted protein [Physcomitrella patens subsp. patens]
Unigene85530_S2_3	1.04804	1.30378	1.39487	-	GO:0019866//organelle inner membrane;GO:0005758//mitochondrial intermembrane space	GO:0043169//cation binding;GO:0008320//protein transmembrane transporter activity	GO:0006612//protein targeting to membrane	gi|282848242|gb|ADB02902.1|/8.47999e-28/mitochondrial import inner membrane translocase subunit Tim8/small zinc finger-like protein [Jatropha curcas]
[truncated: 869 more rows]
