# Supplementary material for: A transcriptomic analysis of Chrysanthemum nankingense provides insights into the basis of low temperature tolerance
Source: BMC Genomics. 2014 Oct 3;15(1):844. doi: 10.1186/1471-2164-15-844 (PMC4197275; doi:10.1186/1471-2164-15-844)
Supplement: Supplementary file 13 — Additional file 13: Table S10: Expression pattern analysis of DTGs following multiple comparisons: CK vs B1, CK vs B2. GeneIDs retrieved from the Chrysanthemum nankingense Reference Sequence Database. Log2Ratio(B1/CK): the ratio between the RPKM in CK and the RPKM in B1. Log2Ratio(B2/CK): the ratio between the RPKM in CK and the RPKM in B2. KEGG: annotation according to the KEGG database by BLAST. Blast nr: identification of homologues in GenBank. GO Component, GO Function and Go Process: ontology information of Cellular Components, Molecular Function and Biological Processes of Gene-corresponding GO terms. “-”: no hit. (XLSX 38 KB) [file 12864_2014_6537_MOESM13_ESM.xlsx]

## Sheet: additional file 13
Gene	log2Ratio(CK-VS-B1)	log2Ratio(CK-VS-B2)	KEGG Orthology	GO Component	GO Function	GO Process	Blast nr
CL2279.Contig1_S2_1	-2.6829	-1.70926	-	GO:0044421//extracellular region part	GO:0004553//hydrolase activity, hydrolyzing O-glycosyl compounds	GO:0006950//response to stress;GO:0008152//metabolic process	gi|3702409|emb|CAA09765.1|/1.89391e-104/beta-1,3-glucanase [Cichorium intybus x Cichorium endivia]
Unigene26790_S2_3	-2.8203	-1.83036	-	-	-	GO:0051179//localization	gi|498036|gb|AAA33933.1|/3.10028e-27/lipid transfer protein, partial [Senecio odorus]
Unigene27621_S2_3	-3.4201	-1.72972	-	-	-	GO:0051234//establishment of localization	gi|337730997|gb|AEI70830.1|/3.75992e-42/non-specific lipid-transfer protein [Helianthus annuus]
CL2643.Contig1_S2_1	-1.89654	-2.79968	-	-	-	-	gi|87240724|gb|ABD32582.1|/2.84604e-16/Integrase, catalytic region; Zinc finger, CCHC-type; Peptidase aspartic, catalytic [Medicago truncatula]
CL866.Contig3_S2_3	-2.09817	-2.84519	-	-	-	-	gi|460376238|ref|XP_004233906.1|/1.12044e-78/PREDICTED: ankyrin repeat-containing protein At3g12360-like [Solanum lycopersicum]
Unigene28469_S2_1	-2.22604	-2.78358	-	-	-	-	-
CL4931.Contig1_S2_1	-2.4815	-2.49156	-	-	-	-	-
Unigene55616_S2_3	-2.29863	-2.53109	K10258|1|3e-10|61.6|cre:CHLREDRAFT_602|enoyl reductase [EC:1.3.1.-]	GO:0044464//cell part	-	-	gi|460408995|ref|XP_004249926.1|/2.95296e-34/PREDICTED: very-long-chain enoyl-CoA reductase-like [Solanum lycopersicum]
CL9264.Contig1_S2_1	-1.72051	-2.35506	-	-	-	-	gi|225430428|ref|XP_002285428.1|/5.03728e-37/PREDICTED: uncharacterized protein LOC100266438 [Vitis vinifera]
Unigene28567_S2_1	-1.22459	-2.42	-	-	-	-	gi|359495800|ref|XP_003635094.1|/7.76731e-06/PREDICTED: uncharacterized protein LOC100853951 [Vitis vinifera]
CL2778.Contig2_S2_1	-1.51451	-1.28511	-	-	-	-	gi|19073439|gb|AAL84816.1|AF477033_1/5.76086e-22/tuber agglutinin [Helianthus tuberosus]
CL6864.Contig2_S2_1	-1.60071	-1.45715	K00430|1|5e-108|389|vvi:100259700|peroxidase [EC:1.11.1.7]	-	GO:0046872//metal ion binding;GO:0003824//catalytic activity	-	gi|75317444|sp|Q4W1I8.1|PER1_ZINEL/3.63822e-123/RecName: Full=Basic peroxidase; AltName: Full=ZePrx33.44; AltName: Full=ZePrx34.70; Flags: Precursor
Unigene14129_S2_1	-1.60055	-1.43552	K03686|1|3e-13|73.9|ppp:PHYPADRAFT_114130|molecular chaperone DnaJ;K09510|2|3e-13|73.6|zma:100382308|DnaJ homolog subfamily B member 4;K09523|5|5e-13|73.2|ppp:PHYPADRAFT_31787|DnaJ homolog subfamily C member 3	-	GO:0005515//protein binding	GO:0044267//cellular protein metabolic process;GO:0050896//response to stimulus	gi|357514173|ref|XP_003627375.1|/1.78818e-50/Chaperone protein dnaJ [Medicago truncatula]
Unigene27568_S2_3	-1.66592	-1.49156	-	-	-	-	gi|225447396|ref|XP_002281293.1|/9.28813e-08/PREDICTED: uncharacterized protein LOC100253416 [Vitis vinifera]
CL3185.Contig4_S2_3	-1.59698	-1.6595	-	-	-	-	-
Unigene13597_S2_3	-1.66791	-1.7286	-	-	-	-	-
CL1814.Contig1_S2_3	-1.51256	-1.61544	K03283|1|0.0|1115|osa:4351208|heat shock 70kDa protein 1/8	-	GO:0032559	GO:0050896//response to stimulus	gi|460411111|ref|XP_004250958.1|/0/PREDICTED: heat shock cognate 70 kDa protein 1-like [Solanum lycopersicum]
Unigene36841_S2_1	-1.4815	-1.64356	-	-	-	-	gi|359490972|ref|XP_002279379.2|/1.08641e-20/PREDICTED: non-specific lipid-transfer protein 2-like [Vitis vinifera]
Unigene27894_S2_3	-1.4668	-1.54423	-	GO:0005618//cell wall	GO:0005488//binding	GO:0009725//response to hormone stimulus;GO:0000902//cell morphogenesis	gi|5102600|emb|CAB45241.1|/7.93801e-46/GEG protein [Gerbera hybrid cultivar]
CL8051.Contig1_S2_1	-1.04262	-1.77396	-	-	-	-	-
Unigene28335_S2_1	-1.28387	-1.73002	-	-	-	-	-
Unigene54396_S2_1	-1.28558	-1.78106	-	-	-	-	-
CL2778.Contig3_S2_1	-1.35298	-1.35487	-	-	-	-	gi|19073439|gb|AAL84816.1|AF477033_1/6.07644e-22/tuber agglutinin [Helianthus tuberosus]
CL5477.Contig1_S2_3	-1.29509	-1.38211	-	GO:0009534//chloroplast thylakoid	GO:0005488//binding	GO:0010876//lipid localization	gi|470142510|ref|XP_004306948.1|/4.80986e-32/PREDICTED: 14 kDa proline-rich protein DC2.15-like [Fragaria vesca subsp. vesca]
CL5944.Contig1_S2_1	-1.31157	-1.36603	-	-	-	-	-
Unigene27662_S2_3	-1.18462	-1.349	-	GO:0009536//plastid	-	-	gi|358346026|ref|XP_003637074.1|/9.86678e-179/Cell wall-associated hydrolase, partial [Medicago truncatula]
Unigene62396_S2_1	-1.08588	-1.43112	K13418|1|9e-68|256|aly:ARALYDRAFT_895025|somatic embryogenesis receptor kinase 1 [EC:2.7.10.1 2.7.11.1];K13416|2|9e-68|256|ath:AT4G33430|brassinosteroid insensitive 1-associated receptor kinase 1 [EC:2.7.10.1 2.7.11.1]	-	GO:0004672//protein kinase activity;GO:0000166//nucleotide binding	-	gi|359483552|ref|XP_002264180.2|/2.87992e-166/PREDICTED: probable LRR receptor-like serine/threonine-protein kinase At1g07650-like [Vitis vinifera]
Unigene1269_S2_1	-1.02626	-1.0441	-	-	-	-	-
CL7026.Contig1_S2_1	-1.04572	-1.30119	-	-	-	GO:0008152//metabolic process	gi|255538386|ref|XP_002510258.1|/6.25502e-127/Patatin T5 precursor, putative [Ricinus communis]
CL5440.Contig1_S2_1	-1.09312	-1.13513	-	-	-	-	-
CL8140.Contig2_S2_1	-1.11893	-1.17081	K09841|1|1e-71|268|gmx:100786658|xanthoxin dehydrogenase [EC:1.1.1.288];K13070|2|2e-71|267|osa:4335093|momilactone-A synthase [EC:1.1.1.295]	-	GO:0003824//catalytic activity	GO:0008152//metabolic process	gi|301072248|gb|ADK56099.1|/5.15654e-130/alcohol dehydrogenase [Artemisia annua]
Unigene82195_S2_1	-1.09885	-1.2218	K14638|1|2e-40|163|smo:SELMODRAFT_97812|solute carrier family 15 (peptide/histidine transporter), member 3/4	GO:0016020//membrane	GO:0015103//inorganic anion transmembrane transporter activity	GO:0010035//response to inorganic substance;GO:0042126//nitrate metabolic process;GO:0015833//peptide transport;GO:0015698//inorganic anion transport	gi|8920621|gb|AAF81343.1|AC007767_23/8.48516e-86/Contains similarity to a peptide transport protein homolog F17L22.140 gi|7488004 from Arabidopsis thaliana BAC F17L22 gb|AL035527. It contains a POT family domain PF|00854. ESTs gb|BE038248, gb|T22680, gb|T04498, gb|R89961, gb|R30626, gb|R30389, gb|AA713063 and gb|AA585801 come from this gene [Arabidopsis thaliana]
Unigene70755_S2_1	-1.0181	-1.1961	K08818|1|7e-09|59.7|vvi:100246062|cell division cycle 2-like [EC:2.7.11.22]	-	-	-	gi|470137276|ref|XP_004304395.1|/1.1616e-66/PREDICTED: remorin-like [Fragaria vesca subsp. vesca]
CL4696.Contig1_S2_1	-1.2669	-1.17508	-	-	-	GO:0032973//amino acid export;GO:0022415;GO:0051707//response to other organism	gi|470120697|ref|XP_004296430.1|/5.13496e-18/PREDICTED: protein GLUTAMINE DUMPER 3-like [Fragaria vesca subsp. vesca]
Unigene27534_S2_1	-1.22297	-1.1996	-	-	-	-	-
Unigene80269_S2_1	-1.16995	-1.13527	K14638|1|9e-45|178|sbi:SORBI_01g009890|solute carrier family 15 (peptide/histidine transporter), member 3/4	GO:0016020//membrane	GO:0015103//inorganic anion transmembrane transporter activity	GO:0010035//response to inorganic substance;GO:0042126//nitrate metabolic process;GO:0015833//peptide transport;GO:0015698//inorganic anion transport	gi|356565426|ref|XP_003550941.1|/1.06909e-91/PREDICTED: nitrate transporter 1.5-like [Glycine max]
Unigene82714_S2_1	-1.19993	-1.12072	-	-	-	-	gi|255541486|ref|XP_002511807.1|/1.29363e-31/conserved hypothetical protein [Ricinus communis]
CL6505.Contig2_S2_3	-2.43496	-1.10941	K00924|1|8e-07|50.1|ath:AT5G22850|[EC:2.7.1.-]	-	GO:0004175//endopeptidase activity	GO:0019538//protein metabolic process	gi|224142001|ref|XP_002324349.1|/3.63037e-48/predicted protein [Populus trichocarpa]
CL1136.Contig3_S2_1	-2.01493	-1.14363	K06892|1|1e-07|56.2|smo:SELMODRAFT_402706|	-	-	-	gi|225450201|ref|XP_002264792.1|/1.97564e-155/PREDICTED: uncharacterized protein LOC100240969 [Vitis vinifera]
Unigene73598_S2_1	-1.83812	-1.34973	-	-	GO:0016787//hydrolase activity	GO:0008152//metabolic process	gi|224105059|ref|XP_002313670.1|/4.12343e-157/predicted protein [Populus trichocarpa]
CL8670.Contig1_S2_1	-2.16503	-1.43288	-	-	-	-	gi|396318181|gb|AFN85535.1|/3.22654e-96/PRp27-like protein [Olea europaea subsp. europaea]
Unigene28095_S2_1	-2.24049	-1.49156	K03627|1|4e-54|209|vvi:100249249|putative transcription factor	GO:0031981//nuclear lumen	GO:0003712//transcription cofactor activity;GO:0001071//nucleic acid binding transcription factor activity;GO:0003677//DNA binding	GO:0000160//two-component signal transduction system (phosphorelay);GO:0009725//response to hormone stimulus;GO:0006355//regulation of transcription, DNA-dependent;GO:0006950//response to stress	gi|19225065|gb|AAL32037.2|AF439278_1/5.24894e-56/ethylene-responsive transciptional coactivator-like protein [Retama raetam]
CL1891.Contig1_S2_1	-1.98884	-1.8153	-	-	-	-	gi|4091899|gb|AAD11576.1|/8.16817e-24/lectin 3 [Helianthus tuberosus]
Unigene36394_S2_1	-2.07874	-1.70178	-	-	GO:0015075//ion transmembrane transporter activity	GO:0006811//ion transport	gi|462423464|gb|EMJ27727.1|/7.90711e-75/hypothetical protein PRUPE_ppa025255mg [Prunus persica]
Unigene74973_S2_1	-2.21847	-1.7431	K03676|1|4e-18|89.0|bdi:100821530|glutaredoxin 3	-	GO:0015036//disulfide oxidoreductase activity	GO:0019725//cellular homeostasis	gi|224130436|ref|XP_002328608.1|/9.55228e-33/glutaredoxin [Populus trichocarpa]
Unigene27006_S2_3	-2.40448	-5.89906	-	-	-	-	gi|449526892|ref|XP_004170447.1|/8.88918e-18/PREDICTED: 23 kDa jasmonate-induced protein-like [Cucumis sativus]
Unigene16876_S2_1	2.61804	1.35214	K01376|1|3e-78|289|ath:AT5G43060|[EC:3.4.22.-];K01365|4|1e-68|257|smo:SELMODRAFT_428615|cathepsin L [EC:3.4.22.15]	GO:0043231//intracellular membrane-bounded organelle	GO:0004175//endopeptidase activity;GO:0005488//binding;GO:0016628//oxidoreductase activity, acting on the CH-CH group of donors, NAD or NADP as acceptor	GO:0019538//protein metabolic process;GO:0006970//response to osmotic stress	gi|30141027|dbj|BAC75927.1|/4.10614e-95/cysteine protease-5 [Helianthus annuus]
CL1487.Contig2_S2_1	1.89401	1.52781	K01530|1|4e-91|332|vvi:100256123|phospholipid-translocating ATPase [EC:3.6.3.1]	GO:0031224//intrinsic to membrane	GO:0042625//ATPase activity, coupled to transmembrane movement of ions;GO:0046872//metal ion binding;GO:0005548//phospholipid transporter activity;GO:0005515//protein binding;GO:0032559	GO:0009206;GO:0006869//lipid transport	gi|225423808|ref|XP_002280467.1|/4.60981e-90/PREDICTED: putative phospholipid-transporting ATPase 9-like isoform 2 [Vitis vinifera]
CL1133.Contig4_S2_1	1.85835	1.47192	K00908|1|0.0|801|osa:4343002|Ca2+/calmodulin-dependent protein kinase [EC:2.7.11.17];K00924|2|3e-125|447|aly:ARALYDRAFT_485401|[EC:2.7.1.-];K13412|4|2e-122|438|bdi:100835847|calcium-dependent protein kinase [EC:2.7.11.1]	GO:0031012//extracellular matrix	GO:0046872//metal ion binding;GO:0004674//protein serine/threonine kinase activity;GO:0032559	GO:0006464//cellular protein modification process;GO:0023052//signaling	gi|462400103|gb|EMJ05771.1|/0/hypothetical protein PRUPE_ppa003676mg [Prunus persica]
CL312.Contig9_S2_1	1.84613	1.48504	-	-	-	GO:0042221//response to chemical stimulus	gi|359473951|ref|XP_003631380.1|/4.89762e-76/PREDICTED: LOW QUALITY PROTEIN: protein NLP7-like [Vitis vinifera]
CL10002.Contig1_S2_1	1.98727	1.54658	K01537|1|1e-164|577|mtr:MTR_5g015590|Ca2+-transporting ATPase [EC:3.6.3.8]	GO:0031224//intrinsic to membrane;GO:0043231//intracellular membrane-bounded organelle;GO:0031090//organelle membrane	GO:0046914//transition metal ion binding;GO:0046873//metal ion transmembrane transporter activity;GO:0019829//cation-transporting ATPase activity;GO:0005515//protein binding;GO:0032559;GO:0016836//hydro-lyase activity	GO:0010035//response to inorganic substance;GO:0009206;GO:0006816//calcium ion transport	gi|357482603|ref|XP_003611588.1|/1.49052e-163/Calcium-transporting ATPase 2, plasma membrane-type [Medicago truncatula]
CL7676.Contig4_S2_1	1.95812	1.57022	K13065|1|6e-11|67.4|vvi:100265530|shikimate O-hydroxycinnamoyltransferase [EC:2.3.1.133];K15400|3|4e-09|61.2|ath:AT5G41040|omega-hydroxypalmitate O-feruloyl transferase [EC:2.3.1.188]	-	-	-	gi|470149321|ref|XP_004310187.1|/1.03544e-55/PREDICTED: salutaridinol 7-O-acetyltransferase-like [Fragaria vesca subsp. vesca]
CL9826.Contig1_S2_1	1.93534	1.57883	K01537|1|4e-60|227|mtr:MTR_5g015590|Ca2+-transporting ATPase [EC:3.6.3.8]	GO:0031224//intrinsic to membrane;GO:0043231//intracellular membrane-bounded organelle;GO:0031090//organelle membrane	GO:0046914//transition metal ion binding;GO:0046873//metal ion transmembrane transporter activity;GO:0019829//cation-transporting ATPase activity;GO:0005515//protein binding;GO:0032559;GO:0016836//hydro-lyase activity	GO:0010035//response to inorganic substance;GO:0009206;GO:0006816//calcium ion transport	gi|357482603|ref|XP_003611588.1|/5.97014e-59/Calcium-transporting ATPase 2, plasma membrane-type [Medicago truncatula]
Unigene6187_S2_1	1.91082	1.59976	-	-	-	-	gi|225463438|ref|XP_002275393.1|/2.76461e-32/PREDICTED: transcription factor bHLH144 isoform 2 [Vitis vinifera]
Unigene28085_S2_1	1.96006	1.39332	K00469|1|1e-151|534|rcu:RCOM_1048680|inositol oxygenase [EC:1.13.99.1]	GO:0044424//intracellular part	GO:0046914//transition metal ion binding;GO:0016701//oxidoreductase activity, acting on single donors with incorporation of molecular oxygen	GO:0006020//inositol metabolic process	gi|449435800|ref|XP_004135682.1|/6.02286e-152/PREDICTED: inositol oxygenase 2-like [Cucumis sativus]
CL6084.Contig2_S2_1	1.7956	1.44517	K01507|1|6e-112|402|vvi:100258490|inorganic pyrophosphatase [EC:3.6.1.1]	GO:0044424//intracellular part	GO:0046872//metal ion binding;GO:0016462//pyrophosphatase activity	GO:0006793//phosphorus metabolic process	gi|225439878|ref|XP_002278867.1|/7.7198e-111/PREDICTED: soluble inorganic pyrophosphatase [Vitis vinifera]
CL9415.Contig1_S2_1	1.74089	1.39921	K00001|1|4e-70|262|vvi:100256495|alcohol dehydrogenase [EC:1.1.1.1]	-	GO:0016616//oxidoreductase activity, acting on the CH-OH group of donors, NAD or NADP as acceptor;GO:0046914//transition metal ion binding	GO:0008152//metabolic process	gi|225426554|ref|XP_002272348.1|/4.27621e-69/PREDICTED: alcohol dehydrogenase-like 3 [Vitis vinifera]
Unigene25116_S2_1	1.70613	1.50844	-	-	-	-	-
CL11750.Contig1_S2_3	1.91082	1.7039	K01537|1|1e-84|310|mtr:MTR_5g015590|Ca2+-transporting ATPase [EC:3.6.3.8]	GO:0031224//intrinsic to membrane;GO:0043231//intracellular membrane-bounded organelle;GO:0031090//organelle membrane	GO:0046914//transition metal ion binding;GO:0046873//metal ion transmembrane transporter activity;GO:0019829//cation-transporting ATPase activity;GO:0005515//protein binding;GO:0032559;GO:0016836//hydro-lyase activity	GO:0010035//response to inorganic substance;GO:0009206;GO:0006816//calcium ion transport	gi|357482603|ref|XP_003611588.1|/1.61707e-83/Calcium-transporting ATPase 2, plasma membrane-type [Medicago truncatula]
CL10693.Contig1_S2_3	1.75882	1.72567	-	-	-	-	gi|356552906|ref|XP_003544803.1|/9.73564e-38/PREDICTED: uncharacterized protein LOC100791695 [Glycine max]
CL7824.Contig2_S2_3	1.68843	1.67837	-	-	-	-	-
Unigene24177_S2_1	1.78728	1.64734	K13420|1|8e-96|348|pop:POPTR_1075175|LRR receptor-like serine/threonine-protein kinase FLS2 [EC:2.7.11.1]	GO:0016020//membrane	GO:0005488//binding;GO:0016301//kinase activity	GO:0051179//localization;GO:0006952//defense response;GO:0050794//regulation of cellular process;GO:0051716//cellular response to stimulus	gi|224078972|ref|XP_002305701.1|/9.75234e-95/predicted protein [Populus trichocarpa]
Unigene82505_S2_1	1.82336	1.6498	-	-	GO:0016787//hydrolase activity	GO:0044238//primary metabolic process	gi|462406599|gb|EMJ12063.1|/9.27362e-20/hypothetical protein PRUPE_ppa015053mg [Prunus persica]
CL4206.Contig1_S2_3	1.44586	1.55284	K14492|1|2e-50|196|pop:POPTR_824636|two-component response regulator ARR-A family	GO:0043231//intracellular membrane-bounded organelle	GO:0016772//transferase activity, transferring phosphorus-containing groups;GO:0005488//binding;GO:0004871//signal transducer activity	GO:0006796//phosphate-containing compound metabolic process;GO:0048511//rhythmic process;GO:0009755//hormone-mediated signaling pathway;GO:0006351//transcription, DNA-dependent;GO:0009639//response to red or far red light	gi|388507854|gb|AFK41993.1|/2.15672e-51/unknown [Lotus japonicus]
Unigene28410_S2_1	1.54062	1.73402	K14497|1|3e-119|427|vvi:100247958|protein phosphatase 2C [EC:3.1.3.16]	-	GO:0016787//hydrolase activity	-	gi|225449400|ref|XP_002282703.1|/3.47979e-118/PREDICTED: protein phosphatase 2C 37-like isoform 1 [Vitis vinifera]
Unigene74866_S2_1	1.55412	1.66225	-	-	-	-	-
Unigene75748_S2_1	1.50719	1.64799	-	-	-	-	gi|211909307|gb|ACJ12926.1|/7.10812e-44/WRKY transcription factor 1 [Artemisia annua]
CL10442.Contig1_S2_3	1.29611	1.0934	K00514|1|4e-06|48.1|rcu:RCOM_1428040|zeta-carotene desaturase [EC:1.3.5.6]	GO:0031410//cytoplasmic vesicle;GO:0043231//intracellular membrane-bounded organelle	GO:0016787//hydrolase activity	GO:0044238//primary metabolic process	gi|470132490|ref|XP_004302114.1|/6.75172e-47/PREDICTED: GDSL esterase/lipase At5g33370-like [Fragaria vesca subsp. vesca]
CL5142.Contig2_S2_1	1.25547	1.11613	K14413|1|2e-09|62.4|pop:POPTR_567039|beta-1,3-galactosyltransferase [EC:2.4.1.-]	GO:0043231//intracellular membrane-bounded organelle;GO:0031224//intrinsic to membrane	GO:0035250//UDP-galactosyltransferase activity	GO:0006464//cellular protein modification process	gi|225438287|ref|XP_002269415.1|/3.99696e-163/PREDICTED: beta-1,3-galactosyltransferase 7 [Vitis vinifera]
CL66.Contig2_S2_1	1.24931	1.10867	K09755|1|1e-67|253|ath:AT4G36220|ferulate-5-hydroxylase [EC:1.14.-.-]	GO:0043231//intracellular membrane-bounded organelle	GO:0004497//monooxygenase activity;GO:0005506//iron ion binding	GO:0009411//response to UV;GO:0012501//programmed cell death;GO:0006631//fatty acid metabolic process;GO:0009699//phenylpropanoid biosynthetic process	gi|418203660|dbj|BAM66576.1|/4.05644e-101/ferulate-5-hydroxylase [Chrysanthemum x morifolium]
CL10219.Contig1_S2_1	1.35264	1.06956	K16055|1|8e-161|565|bdi:100821815|trehalose 6-phosphate synthase/phosphatase [EC:2.4.1.15 3.1.3.12]	GO:0043231//intracellular membrane-bounded organelle	GO:0035251//UDP-glucosyltransferase activity;GO:0019203//carbohydrate phosphatase activity	GO:0005991//trehalose metabolic process	gi|444300782|gb|AGD98700.1|/1.56345e-173/trehalose-6-phosphate synthase [Camellia sinensis]
Unigene76902_S2_3	1.35571	1.05778	K00010|1|2e-13|75.9|cme:CMR475C|myo-inositol 2-dehydrogenase [EC:1.1.1.18]	-	GO:0004033//aldo-keto reductase (NADP) activity	GO:0008152//metabolic process	gi|356514368|ref|XP_003525878.1|/1.03806e-176/PREDICTED: uncharacterized oxidoreductase yrbE-like [Glycine max]
Unigene76865_S2_3	1.27515	1.00346	-	GO:0031410//cytoplasmic vesicle	-	-	gi|359476777|ref|XP_002278837.2|/1.08637e-98/PREDICTED: LOW QUALITY PROTEIN: putative pentatricopeptide repeat-containing protein At3g23330 [Vitis vinifera]
CL2924.Contig3_S2_3	1.05193	1.16741	K13065|1|5e-138|488|pop:POPTR_554899|shikimate O-hydroxycinnamoyltransferase [EC:2.3.1.133]	-	GO:0016746//transferase activity, transferring acyl groups	-	gi|194271142|gb|ACF37072.1|/0/hydroxycinnamoyl CoA quinate transferase 1 [Cynara cardunculus var. scolymus]
CL5218.Contig1_S2_3	1.16435	1.20121	K15397|1|2e-84|310|sbi:SORBI_01g042600|3-ketoacyl-CoA synthase [EC:2.3.1.-]	GO:0043231//intracellular membrane-bounded organelle	GO:0016747//transferase activity, transferring acyl groups other than amino-acyl groups	GO:0006631//fatty acid metabolic process	gi|225448813|ref|XP_002276028.1|/1.91867e-127/PREDICTED: 3-ketoacyl-CoA synthase 12-like [Vitis vinifera]
Unigene28179_S2_1	1.11273	1.22964	-	GO:0016020//membrane	-	-	gi|13785207|emb|CAC37355.1|/3.03723e-129/putative membrane protein [Solanum tuberosum]
Unigene35781_S2_1	1.13026	1.14652	-	GO:0005773//vacuole;GO:0031090//organelle membrane	GO:0046872//metal ion binding	GO:0006810//transport	gi|297847712|ref|XP_002891737.1|/3.5097e-27/sodium/calcium exchanger family protein [Arabidopsis lyrata subsp. lyrata]
CL3633.Contig1_S2_1	1.05371	1.08113	K08900|1|1e-120|431|sbi:SORBI_09g030330|mitochondrial chaperone BCS1;K13120|4|2e-111|401|vvi:100263357|protein FAM32A	GO:0043231//intracellular membrane-bounded organelle	GO:0017111//nucleoside-triphosphatase activity;GO:0032559	-	gi|460408633|ref|XP_004249747.1|/1.06196e-142/PREDICTED: mitochondrial chaperone BCS1-like [Solanum lycopersicum]
CL9123.Contig1_S2_1	1.1041	1.07933	K01193|1|0.0|671|pop:POPTR_561648|beta-fructofuranosidase [EC:3.2.1.26]	-	GO:0004553//hydrolase activity, hydrolyzing O-glycosyl compounds	GO:0044238//primary metabolic process	gi|13940209|emb|CAC37922.1|/0/fructan 1-exohydrolase IIa [Cichorium intybus]
CL6284.Contig1_S2_1	1.1416	1.05423	K16055|1|0.0|643|aly:ARALYDRAFT_674660|trehalose 6-phosphate synthase/phosphatase [EC:2.4.1.15 3.1.3.12]	-	GO:0016787//hydrolase activity;GO:0016757//transferase activity, transferring glycosyl groups	GO:0005991//trehalose metabolic process	gi|444300782|gb|AGD98700.1|/0/trehalose-6-phosphate synthase [Camellia sinensis]
Unigene76667_S2_3	1.17622	1.02984	K13448|1|1e-35|147|vvi:100253496|calcium-binding protein CML	GO:0016020//membrane	GO:0046872//metal ion binding	GO:0009642//response to light intensity;GO:0006952//defense response;GO:0009725//response to hormone stimulus;GO:0000302//response to reactive oxygen species;GO:0019932//second-messenger-mediated signaling;GO:0046209//nitric oxide metabolic process;GO:0009908//flower development;GO:0048571//long-day photoperiodism;GO:0043200//response to amino acid stimulus;GO:0009605//response to external stimul…	gi|460372337|ref|XP_004231987.1|/2.09389e-41/PREDICTED: calcium-binding protein CML24-like [Solanum lycopersicum]
CL8856.Contig4_S2_3	1.29191	1.52512	-	-	-	-	gi|460399954|ref|XP_004245501.1|/1.12026e-32/PREDICTED: uncharacterized protein LOC101251606 isoform 2 [Solanum lycopersicum]
CL11232.Contig1_S2_3	1.26189	1.45598	K13430|1|1e-133|474|rcu:RCOM_1078760|serine/threonine-protein kinase PBS1 [EC:2.7.11.1]	-	GO:0004672//protein kinase activity;GO:0032559	GO:0006464//cellular protein modification process	gi|460411779|ref|XP_004251283.1|/1.93137e-160/PREDICTED: probable serine/threonine-protein kinase RLCKVII-like [Solanum lycopersicum]
Unigene70950_S2_1	1.24433	1.4945	K05283|1|3e-16|83.6|aly:ARALYDRAFT_354960|phosphatidylinositol glycan, class W [EC:2.3.-.-];K11982|2|2e-12|71.2|sbi:SORBI_03g011120|E3 ubiquitin-protein ligase RNF115/126 [EC:6.3.2.19]	-	-	-	gi|462414867|gb|EMJ19604.1|/4.14623e-36/hypothetical protein PRUPE_ppa011446mg [Prunus persica]
CL8290.Contig5_S2_3	1.31292	1.43325	K10256|1|1e-23|105|gmx:100805040|omega-6 fatty acid desaturase (delta-12 desaturase) [EC:1.14.19.-]	-	GO:0016705//oxidoreductase activity, acting on paired donors, with incorporation or reduction of molecular oxygen	GO:0008152//metabolic process	gi|442614250|gb|AGC65505.1|/1.9105e-33/FAD2-8 protein [Carthamus tinctorius]
Unigene76148_S2_3	1.3791	1.43044	-	-	-	-	-
CL6390.Contig1_S2_1	1.15156	1.33488	-	-	-	-	gi|462419031|gb|EMJ23294.1|/9.49794e-160/hypothetical protein PRUPE_ppa005632mg [Prunus persica]
CL673.Contig7_S2_1	1.23275	1.36642	-	GO:0044464//cell part	GO:0046914//transition metal ion binding	-	gi|356533571|ref|XP_003535336.1|/8.05698e-16/PREDICTED: zinc finger protein MAGPIE-like [Glycine max]
Unigene13298_S2_3	1.25547	1.25976	-	-	-	-	gi|460368875|ref|XP_004230290.1|/1.51477e-78/PREDICTED: uncharacterized protein LOC101243829 [Solanum lycopersicum]
Unigene13662_S2_3	1.26172	1.25167	K11684|1|9e-26|117|sbi:SORBI_03g001920|bromodomain-containing factor 1;K11723|3|1e-09|63.5|vvi:100267501|bromodomain-containing protein 7/9;K06062|4|8e-09|60.8|cme:CMM151C|histone acetyltransferase [EC:2.3.1.48]	-	-	-	gi|224116690|ref|XP_002317367.1|/3.2164e-30/global transcription factor group [Populus trichocarpa]
Unigene76756_S2_3	1.30908	1.20567	-	GO:0030312//external encapsulating structure;GO:0044444//cytoplasmic part	-	GO:0008154//actin polymerization or depolymerization;GO:0003006//developmental process involved in reproduction	gi|460405689|ref|XP_004248308.1|/5.78744e-169/PREDICTED: formin-like protein 5-like [Solanum lycopersicum]
Unigene77377_S2_3	1.35553	1.32327	-	GO:0043231//intracellular membrane-bounded organelle;GO:0016020//membrane	GO:0005488//binding;GO:0001071//nucleic acid binding transcription factor activity	GO:0009409//response to cold;GO:0002376//immune system process;GO:0010467//gene expression;GO:0009743//response to carbohydrate stimulus;GO:0051707//response to other organism	gi|21358787|gb|AAM47025.1|/1.40185e-75/nam-like protein 1 [Petunia x hybrida]
Unigene27563_S2_3	1.06647	1.38208	-	-	-	-	gi|147835635|emb|CAN66257.1|/1.94188e-26/hypothetical protein VITISV_001236 [Vitis vinifera]
Unigene43085_S2_3	1.02403	1.39457	-	-	GO:0046914//transition metal ion binding	-	gi|88683126|emb|CAJ77497.1|/1.91087e-32/putative dicyanin blue copper protein precursor [Solanum tuberosum]
Unigene27447_S2_1	1.15193	1.46985	K13464|1|3e-33|139|vvi:100254231|jasmonate ZIM domain-containing protein	-	-	-	gi|196259698|dbj|BAG68657.1|/5.94261e-36/jasmonate ZIM-domain protein 3 [Nicotiana tabacum]
Unigene337_S2_3	1.06334	1.47145	K13367|1|9e-172|602|aly:ARALYDRAFT_486367|non-specific polyamine oxidase [EC:1.5.3.17];K11450|3|4e-55|214|smo:SELMODRAFT_449015|lysine-specific histone demethylase 1 [EC:1.-.-.-]	-	GO:0003824//catalytic activity	GO:0008152//metabolic process	gi|224079714|ref|XP_002305924.1|/0/predicted protein [Populus trichocarpa]
Unigene36361_S2_1	1.09282	1.49779	-	-	-	-	gi|460372309|ref|XP_004231973.1|/5.91592e-27/PREDICTED: uncharacterized protein LOC101251835 isoform 1 [Solanum lycopersicum]
CL2670.Contig1_S2_1	1.51949	1.30957	-	-	GO:0016788//hydrolase activity, acting on ester bonds	-	gi|462406623|gb|EMJ12087.1|/0/hypothetical protein PRUPE_ppa002205mg [Prunus persica]
Unigene13738_S2_1	1.56813	1.40375	-	-	-	-	-
Unigene27935_S2_3	1.56788	1.4653	K00318|1|8e-155|545|vvi:100254983|proline dehydrogenase [EC:1.5.99.8]	-	GO:0016491//oxidoreductase activity	GO:0009064//glutamine family amino acid metabolic process	gi|18253083|dbj|BAB83948.1|/6.82086e-161/CIG1 [Nicotiana tabacum]
CL1908.Contig1_S2_1	1.63239	1.23091	K03695|1|8e-71|264|bdi:100825913|ATP-dependent Clp protease ATP-binding subunit ClpB	-	GO:0016462//pyrophosphatase activity;GO:0032559	GO:0050896//response to stimulus;GO:0043170	gi|11561806|gb|AAC83688.2|/1.63375e-72/101 kDa heat shock protein [Nicotiana tabacum]
Unigene28346_S2_1	1.64778	1.13293	K01968|1|2e-32|138|rcu:RCOM_0646250|3-methylcrotonyl-CoA carboxylase alpha subunit [EC:6.4.1.4]	GO:0005840//ribosome;GO:0043231//intracellular membrane-bounded organelle	GO:0046914//transition metal ion binding;GO:0016879//ligase activity, forming carbon-nitrogen bonds;GO:0032559	GO:0006551//leucine metabolic process	gi|255567518|ref|XP_002524738.1|/2.45016e-31/acetyl-CoA carboxylase, putative [Ricinus communis]
CL9043.Contig2_S2_1	1.48198	1.14071	K01193|1|0.0|869|vvi:100241232|beta-fructofuranosidase [EC:3.2.1.26]	GO:0043231//intracellular membrane-bounded organelle	GO:0004558//alpha-glucosidase activity	GO:0044238//primary metabolic process	gi|19913128|emb|CAD12104.1|/0/beta-fructofuranosidase [Cichorium intybus]
Unigene28502_S2_1	1.46838	1.11783	-	-	-	GO:0006351//transcription, DNA-dependent	gi|460367489|ref|XP_004229606.1|/4.78965e-56/PREDICTED: transcription factor bHLH130-like [Solanum lycopersicum]
Unigene83186_S2_1	1.42319	1.14745	K01206|1|6e-09|58.9|ath:AT1G67830|alpha-L-fucosidase [EC:3.2.1.51];K00514|3|6e-07|52.4|rcu:RCOM_1428040|zeta-carotene desaturase [EC:1.3.5.6]	GO:0044464//cell part	GO:0016787//hydrolase activity	GO:0044238//primary metabolic process	gi|470132490|ref|XP_004302114.1|/2.33818e-94/PREDICTED: GDSL esterase/lipase At5g33370-like [Fragaria vesca subsp. vesca]
CL9458.Contig1_S2_1	1.53451	1.18087	-	GO:0031410//cytoplasmic vesicle	-	-	gi|460412615|ref|XP_004251693.1|/1.51896e-172/PREDICTED: uncharacterized protein LOC101250665 [Solanum lycopersicum]
Unigene63498_S2_1	1.48374	1.22465	-	GO:0043234//protein complex;GO:0016020//membrane	GO:0033612//receptor serine/threonine kinase binding;GO:0019787//small conjugating protein ligase activity	GO:0032446//protein modification by small protein conjugation;GO:0015995//chlorophyll biosynthetic process;GO:0015996//chlorophyll catabolic process;GO:0009688//abscisic acid biosynthetic process;GO:0010260//organ senescence	gi|225457588|ref|XP_002273221.1|/0/PREDICTED: U-box domain-containing protein 43 [Vitis vinifera]
Unigene73595_S2_1	1.4287	1.2127	-	-	-	-	gi|357451843|ref|XP_003596198.1|/1.81997e-12/hypothetical protein MTR_2g069430 [Medicago truncatula]
Unigene93092_S2_3	1.49049	1.04641	K00547|1|7e-141|498|vvi:100247323|homocysteine S-methyltransferase [EC:2.1.1.10]	-	GO:0008172	GO:0006730//one-carbon metabolic process;GO:0000097//sulfur amino acid biosynthetic process	gi|225423971|ref|XP_002282549.1|/8.83592e-140/PREDICTED: homocysteine S-methyltransferase 1 [Vitis vinifera]
CL11986.Contig2_S2_3	1.16236	1.91783	K13496|1|1e-37|155|ath:AT2G36750|UDP-glucosyl transferase 73C [EC:2.4.1.-]	-	GO:0016757//transferase activity, transferring glycosyl groups	-	gi|171906260|gb|ACB56927.1|/5.72352e-122/glycosyltransferase UGT95A1 [Hieracium pilosella]
CL2285.Contig23_S2_1	1.22545	1.9048	K10775|1|4e-38|154|rcu:RCOM_1355480|phenylalanine ammonia-lyase [EC:4.3.1.24]	GO:0044424//intracellular part	GO:0016840	GO:0006558//L-phenylalanine metabolic process	gi|27436243|gb|AAO13347.1|/1.2547e-40/phenylalanine ammonia-lyase2 [Lactuca sativa]
Unigene27929_S2_1	1.23673	1.98971	K12116|1|4e-153|539|pop:POPTR_822050|flavin-binding kelch repeat F-box protein 1	-	GO:0005488//binding;GO:0060089	GO:0009416//response to light stimulus;GO:0019941//modification-dependent protein catabolic process;GO:0009908//flower development;GO:0048511//rhythmic process;GO:0023052//signaling;GO:0006351//transcription, DNA-dependent	gi|309256357|gb|ADO61006.1|/1.26917e-163/flavin-binding kelch repeat F-box 1 [Helianthus annuus]
Unigene97666_S2_3	1.25298	1.99031	K01090|1|8e-22|102|sbi:SORBI_01g038410|protein phosphatase [EC:3.1.3.16];K14497|2|6e-17|86.3|vvi:100251367|protein phosphatase 2C [EC:3.1.3.16]	GO:0043234//protein complex;GO:0043231//intracellular membrane-bounded organelle	GO:0043169//cation binding;GO:0004721//phosphoprotein phosphatase activity	GO:0006464//cellular protein modification process	gi|255573107|ref|XP_002527483.1|/3.66065e-127/protein phosphatase 2c, putative [Ricinus communis]
Unigene13366_S2_1	1.32391	1.82081	K09286|1|8e-20|95.5|ath:AT5G44210|EREBP-like factor	-	-	-	gi|60459377|gb|AAX20034.1|/4.5863e-24/ethylene responsive element binding protein C1 [Capsicum annuum]
Unigene14215_S2_1	1.42108	1.91606	K12135|1|5e-15|80.5|ath:AT5G15840|zinc finger protein CONSTANS	GO:0016604//nuclear body	GO:0005488//binding	GO:0009813//flavonoid biosynthetic process;GO:0009640//photomorphogenesis;GO:0009657//plastid organization;GO:0006779//porphyrin-containing compound biosynthetic process;GO:0006351//transcription, DNA-dependent	gi|460397478|ref|XP_004244294.1|/3.02009e-99/PREDICTED: probable salt tolerance-like protein At1g78600-like [Solanum lycopersicum]
Unigene27988_S2_1	1.34692	1.89468	-	-	-	-	gi|206584345|gb|ACI15345.1|/4.38594e-119/NAC domain protein NAC4 [Gossypium hirsutum]
CL5402.Contig1_S2_3	1.06694	1.95734	K09286|1|1e-30|121|ath:AT4G25480|EREBP-like factor	-	-	-	gi|144228150|gb|ABO93604.1|/5.25915e-67/DREBa [Chrysanthemum x morifolium]
Unigene13435_S2_3	1.06197	1.84222	K01177|1|0.0|764|vvi:100247246|beta-amylase [EC:3.2.1.2]	GO:0009532//plastid stroma	GO:0016160//amylase activity;GO:0043167//ion binding	GO:0005982//starch metabolic process;GO:0006950//response to stress;GO:0000023//maltose metabolic process	gi|460400646|ref|XP_004245844.1|/0/PREDICTED: beta-amylase 3, chloroplastic-like [Solanum lycopersicum]
Unigene28216_S2_1	1.03011	1.86789	K01177|1|0.0|812|pop:POPTR_589941|beta-amylase [EC:3.2.1.2]	GO:0009532//plastid stroma	GO:0016160//amylase activity;GO:0043167//ion binding	GO:0005982//starch metabolic process;GO:0006950//response to stress;GO:0000023//maltose metabolic process	gi|460397997|ref|XP_004244551.1|/0/PREDICTED: beta-amylase 3, chloroplastic-like [Solanum lycopersicum]
Unigene5836_S2_1	1.04632	2.07933	K00924|1|1e-45|181|ath:AT1G30270|[EC:2.7.1.-];K07198|4|3e-12|70.1|zma:100192108|5'-AMP-activated protein kinase, catalytic alpha subunit [EC:2.7.11.11]	-	GO:0004674//protein serine/threonine kinase activity;GO:0032559	GO:0006464//cellular protein modification process;GO:0023052//signaling	gi|449503175|ref|XP_004161871.1|/6.36155e-85/PREDICTED: CBL-interacting serine/threonine-protein kinase 6-like isoform 1 [Cucumis sativus]
CL1894.Contig1_S2_1	1.15837	1.56634	-	-	-	-	gi|584825|sp|P37707.1|B2_DAUCA/1.65605e-67/RecName: Full=B2 protein
Unigene28394_S2_1	1.17789	1.63238	-	-	-	-	-
CL4973.Contig3_S2_1	1.07962	1.6411	K09286|1|2e-29|119|ath:AT4G25480|EREBP-like factor	-	-	-	gi|144228150|gb|ABO93604.1|/3.74027e-72/DREBa [Chrysanthemum x morifolium]
Unigene44108_S2_3	1.041	1.59447	K13083|1|9e-20|93.6|pop:POPTR_64620|cytochrome P450, family 75, subfamily A (flavonoid 3',5'-hydroxylase) [EC:1.14.13.88];K09755|3|9e-18|87.0|sbi:SORBI_01g017270|ferulate-5-hydroxylase [EC:1.14.-.-];K05280|4|2e-17|85.5|gmx:547475|flavonoid 3'-monooxygenase [EC:1.14.13.21]	-	GO:0046872//metal ion binding	-	gi|86279650|gb|ABC94480.1|/1.13378e-33/putative flavonoid 3'-hydroxylase cytochrome P450 [Artemisia annua]
Unigene15985_S2_3	1.13517	1.73083	K13083|1|3e-13|72.4|vvi:100266025|cytochrome P450, family 75, subfamily A (flavonoid 3',5'-hydroxylase) [EC:1.14.13.88]	-	GO:0046872//metal ion binding;GO:0016491//oxidoreductase activity	-	gi|86753682|gb|ABD15097.1|/7.09839e-30/putative heme-binding cytochrome P450 [Artemisia annua]
Unigene27861_S2_3	1.15631	1.74156	K14497|1|1e-139|494|vvi:100255251|protein phosphatase 2C [EC:3.1.3.16]	GO:0043234//protein complex	GO:0004721//phosphoprotein phosphatase activity;GO:0043169//cation binding	GO:0006464//cellular protein modification process	gi|462400935|gb|EMJ06492.1|/3.61908e-143/hypothetical protein PRUPE_ppa006696mg [Prunus persica]
Unigene56888_S2_3	1.11469	1.74446	K14638|1|6e-32|135|smo:SELMODRAFT_97812|solute carrier family 15 (peptide/histidine transporter), member 3/4	-	-	-	gi|460380873|ref|XP_004236178.1|/5.32709e-68/PREDICTED: probable peptide/nitrate transporter At5g62680-like [Solanum lycopersicum]
Unigene97277_S2_3	1.12583	1.69827	-	-	-	-	-
Unigene27711_S2_3	1.2563	1.6569	K13448|1|1e-40|164|vvi:100264572|calcium-binding protein CML	GO:0016020//membrane;GO:0043231//intracellular membrane-bounded organelle	GO:0046872//metal ion binding	-	gi|460392121|ref|XP_004241666.1|/7.756e-46/PREDICTED: calcium-binding allergen Ole e 8-like [Solanum lycopersicum]
Unigene28433_S2_1	1.27571	1.68532	K05277|1|7e-60|229|pop:POPTR_646527|leucoanthocyanidin dioxygenase [EC:1.14.11.19];K05933|2|1e-58|225|vvi:100232928|aminocyclopropanecarboxylate oxidase [EC:1.14.17.4];K05278|3|1e-58|225|rcu:RCOM_1031460|flavonol synthase [EC:1.14.11.23]	-	GO:0046914//transition metal ion binding;GO:0016491//oxidoreductase activity	GO:0008152//metabolic process	gi|225448451|ref|XP_002272995.1|/1.62846e-145/PREDICTED: leucoanthocyanidin dioxygenase [Vitis vinifera]
Unigene83037_S2_1	1.39624	1.67837	-	-	-	GO:0009267//cellular response to starvation	gi|470143971|ref|XP_004307640.1|/8.27627e-50/PREDICTED: uncharacterized protein LOC101301617 [Fragaria vesca subsp. vesca]
Unigene20194_S2_1	1.36062	2.26723	K00924|1|1e-15|79.7|ath:AT1G30270|[EC:2.7.1.-];K07198|4|2e-08|55.8|cre:CHLREDRAFT_106184|5'-AMP-activated protein kinase, catalytic alpha subunit [EC:2.7.11.11]	-	GO:0004674//protein serine/threonine kinase activity;GO:0032559	GO:0006464//cellular protein modification process;GO:0032501//multicellular organismal process;GO:0006972//hyperosmotic response;GO:0009926//auxin polar transport;GO:0023052//signaling	gi|217072624|gb|ACJ84672.1|/1.95311e-25/unknown [Medicago truncatula]
Unigene44596_S2_3	1.37648	2.13293	-	-	-	-	-
Unigene63454_S2_1	1.31497	2.15836	K00517|1|3e-97|353|ath:AT1G01190|[EC:1.14.-.-];K09754|5|6e-52|202|osa:4339188|coumaroylquinate(coumaroylshikimate) 3'-monooxygenase [EC:1.14.13.36]	GO:0044464//cell part	GO:0016709//oxidoreductase activity, acting on paired donors, with incorporation or reduction of molecular oxygen, NAD(P)H as one donor, and incorporation of one atom of oxygen;GO:0005506//iron ion binding	GO:0008152//metabolic process;GO:0048608//reproductive structure development	gi|224130624|ref|XP_002320887.1|/4.35289e-107/cytochrome P450 [Populus trichocarpa]
CL528.Contig2_S2_1	2.28567	1.8524	K04733|1|1e-51|201|smo:SELMODRAFT_159261|interleukin-1 receptor-associated kinase 4 [EC:2.7.11.1];K13417|3|3e-48|190|ath:AT2G13790|somatic embryogenesis receptor kinase 4 [EC:2.7.10.1 2.7.11.1];K13418|5|1e-47|188|pop:POPTR_913861|somatic embryogenesis receptor kinase 1 [EC:2.7.10.1 2.7.11.1]	-	GO:0030246//carbohydrate binding;GO:0004702//receptor signaling protein serine/threonine kinase activity;GO:0032559	GO:0006464//cellular protein modification process	gi|359479303|ref|XP_003632253.1|/3.12445e-116/PREDICTED: G-type lectin S-receptor-like serine/threonine-protein kinase SD2-5-like [Vitis vinifera]
CL12081.Contig1_S2_3	2.20426	1.94351	K01537|1|5e-84|308|aly:ARALYDRAFT_490855|Ca2+-transporting ATPase [EC:3.6.3.8]	GO:0031224//intrinsic to membrane;GO:0043231//intracellular membrane-bounded organelle;GO:0031090//organelle membrane	GO:0046914//transition metal ion binding;GO:0046873//metal ion transmembrane transporter activity;GO:0019829//cation-transporting ATPase activity;GO:0005515//protein binding;GO:0032559;GO:0016836//hydro-lyase activity	GO:0010035//response to inorganic substance;GO:0009206;GO:0006816//calcium ion transport	gi|297798108|ref|XP_002866938.1|/5.52753e-83/hypothetical protein ARALYDRAFT_490855 [Arabidopsis lyrata subsp. lyrata]
Unigene6583_S2_1	2.14528	2.00594	K04733|1|2e-29|128|smo:SELMODRAFT_33807|interleukin-1 receptor-associated kinase 4 [EC:2.7.11.1];K00924|3|1e-27|121|ath:AT3G55450|[EC:2.7.1.-]	GO:0043234//protein complex;GO:0043231//intracellular membrane-bounded organelle	GO:0004672//protein kinase activity;GO:0019787//small conjugating protein ligase activity;GO:0032559	GO:0050896//response to stimulus;GO:0032446//protein modification by small protein conjugation	gi|255546081|ref|XP_002514100.1|/5.95767e-110/ATP binding protein, putative [Ricinus communis]
CL1439.Contig3_S2_1	2.5774	2.3158	-	GO:0031225//anchored to membrane;GO:0043231//intracellular membrane-bounded organelle	GO:0043167//ion binding;GO:0008422//beta-glucosidase activity	GO:0044238//primary metabolic process	gi|407947966|gb|AFU52638.1|/1.31509e-147/beta-1,3-glucanase 3 [Solanum tuberosum]
CL9098.Contig1_S2_1	2.42539	2.26333	-	-	-	-	gi|460388498|ref|XP_004239904.1|/3.31071e-48/PREDICTED: scarecrow-like protein 14-like [Solanum lycopersicum]
Unigene77032_S2_3	2.41191	2.41533	-	-	GO:0008081//phosphoric diester hydrolase activity	GO:0019400	gi|462411661|gb|EMJ16710.1|/8.15833e-98/hypothetical protein PRUPE_ppa006994mg [Prunus persica]
CL4576.Contig2_S2_1	1.75116	2.54407	K08234|1|1e-07|55.8|cre:CHLREDRAFT_143257|glyoxylase I family protein	-	-	-	gi|118484012|gb|ABK93893.1|/3.78394e-64/unknown [Populus trichocarpa]
CL2260.Contig1_S2_3	1.68843	2.45973	K14497|1|9e-121|431|gmx:100776356|protein phosphatase 2C [EC:3.1.3.16]	GO:0043234//protein complex	GO:0004721//phosphoprotein phosphatase activity;GO:0043169//cation binding	GO:0006464//cellular protein modification process	gi|460388512|ref|XP_004239911.1|/1.1405e-125/PREDICTED: protein phosphatase 2C 37-like [Solanum lycopersicum]
CL9883.Contig1_S2_1	1.73248	2.43532	K14484|1|1e-43|174|aly:ARALYDRAFT_887587|auxin-responsive protein IAA	-	-	-	gi|4887018|gb|AAD32145.1|AF123507_1/4.20909e-47/Nt-iaa4.5 deduced protein [Nicotiana tabacum]
Unigene1598_S2_3	1.43068	2.58025	K12130|1|1e-112|405|pop:POPTR_806314|pseudo-response regulator 5	-	-	GO:0009987//cellular process;GO:0009639//response to red or far red light	gi|302143985|emb|CBI23090.3|/1.41245e-132/unnamed protein product [Vitis vinifera]
Unigene8650_S2_1	1.46627	2.48955	K01177|1|7e-61|231|bdi:100827802|beta-amylase [EC:3.2.1.2]	-	GO:0043167//ion binding;GO:0016160//amylase activity	GO:0005976//polysaccharide metabolic process	gi|357447457|ref|XP_003594004.1|/1.91039e-102/Beta-amylase [Medicago truncatula]
Unigene65521_S2_1	1.57237	2.49268	-	-	GO:0016798//hydrolase activity, acting on glycosyl bonds	GO:0005975//carbohydrate metabolic process	gi|470121476|ref|XP_004296793.1|/8.67708e-18/PREDICTED: inactive beta-amylase 9-like [Fragaria vesca subsp. vesca]
Unigene234_S2_3	1.93996	2.4955	K00454|1|2e-156|550|pop:POPTR_828417|lipoxygenase [EC:1.13.11.12]	-	GO:0046914//transition metal ion binding;GO:0016702//oxidoreductase activity, acting on single donors with incorporation of molecular oxygen, incorporation of two atoms of oxygen	GO:0006633//fatty acid biosynthetic process	gi|187960377|gb|ACD43484.1|/1.89337e-158/lipoxygenase 2 [Olea europaea]
Unigene43774_S2_3	2.04688	2.45905	-	-	GO:0003824//catalytic activity	GO:0009267//cellular response to starvation	gi|462417213|gb|EMJ21950.1|/8.57965e-48/hypothetical protein PRUPE_ppa025256mg [Prunus persica]
CL2285.Contig7_S2_1	1.52796	2.27174	K10775|1|5e-76|281|vvi:100241377|phenylalanine ammonia-lyase [EC:4.3.1.24]	GO:0044424//intracellular part	GO:0016840	GO:0006558//L-phenylalanine metabolic process	gi|188037480|gb|ABN79671.2|/3.45275e-87/phenylalanine ammonia-lyase [Rudbeckia hirta]
CL8515.Contig2_S2_1	1.74983	2.18455	K13422|1|3e-43|174|pop:POPTR_836925|transcription factor MYC2	-	-	-	gi|225470922|ref|XP_002264409.1|/4.14487e-121/PREDICTED: transcription factor bHLH13 [Vitis vinifera]
CL9703.Contig1_S2_1	1.71385	2.16379	K13426|1|5e-14|76.3|rcu:RCOM_1689100|WRKY transcription factor 29;K13425|2|6e-14|75.9|vvi:100256849|WRKY transcription factor 22	-	-	-	gi|211909307|gb|ACJ12926.1|/6.48145e-110/WRKY transcription factor 1 [Artemisia annua]
Unigene28369_S2_1	1.72085	2.2706	K07025|1|6e-101|365|rcu:RCOM_0677770|putative hydrolase of the HAD superfamily	-	GO:0003824//catalytic activity	-	gi|460403780|ref|XP_004247365.1|/8.09131e-100/PREDICTED: uncharacterized protein C24B11.05-like isoform 1 [Solanum lycopersicum]
Unigene36211_S2_1	1.68843	2.24396	K11228|1|2e-34|144|ota:Ot13g01170|mitogen-activated protein kinase kinase kinase [EC:2.7.11.1];K13414|2|7e-29|125|aly:ARALYDRAFT_489755|mitogen-activated protein kinase kinase kinase 1, plant [EC:2.7.11.25];K08269|3|2e-28|124|rcu:RCOM_1157200|unc51-like kinase [EC:2.7.11.1]	-	GO:0042578//phosphoric ester hydrolase activity;GO:0004674//protein serine/threonine kinase activity;GO:0000166//nucleotide binding	GO:0009987//cellular process;GO:0044238//primary metabolic process	gi|460372409|ref|XP_004232023.1|/4.72553e-87/PREDICTED: mitogen-activated protein kinase kinase kinase 3-like [Solanum lycopersicum]
Unigene19584_S2_3	1.64298	2.13475	-	-	-	-	gi|351723999|ref|NP_001238322.1|/2.78554e-16/uncharacterized protein LOC100305636 [Glycine max]
Unigene6833_S2_3	1.64778	2.20888	K14487|1|0.0|650|vvi:100250741|auxin responsive GH3 gene family	-	-	-	gi|430800811|pdb|4B2G|A/0/Chain A, Crystal Structure Of An Indole-3-acetic Acid Amido Synthase From Vitis Vinifera Involved In Auxin Homeostasis
Unigene1754_S2_3	1.82725	2.13647	-	-	GO:0005488//binding	-	gi|15230001|ref|NP_189598.1|/4.37063e-35/Ninja-family protein AFP3 [Arabidopsis thaliana]
Unigene8049_S2_1	1.91082	2.15949	-	-	-	-	-
CL11961.Contig1_S2_3	2.00158	1.81388	-	-	-	-	gi|255548495|ref|XP_002515304.1|/8.33184e-178/triacylglycerol lipase, putative [Ricinus communis]
Unigene82511_S2_1	1.91082	1.90076	K00924|1|4e-33|139|osa:4333525|[EC:2.7.1.-];K13430|4|6e-32|135|osa:4329463|serine/threonine-protein kinase PBS1 [EC:2.7.11.1]	-	GO:0004713//protein tyrosine kinase activity;GO:0032559	GO:0006464//cellular protein modification process	gi|297734240|emb|CBI15487.3|/1.28552e-93/unnamed protein product [Vitis vinifera]
Unigene13589_S2_3	1.70918	1.89177	K12843|1|1e-38|158|vvi:100248403|U4/U6 small nuclear ribonucleoprotein PRP3;K05681|2|1e-30|131|cme:CMS467C|ATP-binding cassette, subfamily G (WHITE), member 2;K05658|4|3e-19|93.6|aly:ARALYDRAFT_473002|ATP-binding cassette, subfamily B (MDR/TAP), member 1	GO:0044464//cell part	GO:0017111//nucleoside-triphosphatase activity;GO:0032559	GO:0009207	gi|470106878|ref|XP_004289783.1|/1.34722e-82/PREDICTED: ABC transporter G family member 8-like [Fragaria vesca subsp. vesca]
Unigene14532_S2_1	1.77589	1.84829	K04733|1|1e-107|387|smo:SELMODRAFT_159261|interleukin-1 receptor-associated kinase 4 [EC:2.7.11.1];K13430|4|9e-73|271|pop:POPTR_548061|serine/threonine-protein kinase PBS1 [EC:2.7.11.1]	GO:0016020//membrane	GO:0004672//protein kinase activity;GO:0032559	GO:0006464//cellular protein modification process	gi|225423802|ref|XP_002277905.1|/5.39454e-130/PREDICTED: proline-rich receptor-like protein kinase PERK9 [Vitis vinifera]
Unigene42577_S2_1	1.78154	1.91444	-	-	-	-	gi|470116928|ref|XP_004294624.1|/2.50748e-14/PREDICTED: E3 UFM1-protein ligase 1 homolog [Fragaria vesca subsp. vesca]
Unigene63407_S2_1	1.74089	1.99673	-	-	-	-	gi|4200165|emb|CAA76145.1|/3.81984e-29/neutral invertase [Daucus carota]
CL9775.Contig1_S2_3	1.33228	2.76583	K14861|1|2e-13|74.7|gmx:100777901|nucleolar pre-ribosomal-associated protein 1	-	GO:0016787//hydrolase activity	-	gi|462397479|gb|EMJ03147.1|/9.77153e-118/hypothetical protein PRUPE_ppa004524mg [Prunus persica]
Unigene72729_S2_1	1.16317	2.8803	K12133|1|1e-10|62.8|ath:AT1G01060|LATE ELONGATED HYPOCOTYL;K12134|3|9e-09|56.6|aly:ARALYDRAFT_904154|circadian clock associated 1	-	-	-	gi|317457111|gb|ADV29637.1|/1.08284e-20/At5g37260-like protein [Solanum arcanum]
Unigene13303_S2_3	1.20399	2.65084	K09286|1|9e-18|88.6|ath:AT5G44210|EREBP-like factor;K03021|5|2e-15|80.9|smo:SELMODRAFT_443461|DNA-directed RNA polymerase III subunit RPC2 [EC:2.7.7.6]	-	-	GO:0009987//cellular process	gi|255536751|ref|XP_002509442.1|/4.45986e-18/Ethylene-responsive transcription factor, putative [Ricinus communis]
Unigene15889_S2_3	1.18688	2.57965	-	GO:0009534//chloroplast thylakoid	-	GO:0006950//response to stress;GO:0009642//response to light intensity;GO:0009767//photosynthetic electron transport chain	gi|462420339|gb|EMJ24602.1|/6.49653e-42/hypothetical protein PRUPE_ppa013360mg [Prunus persica]
Unigene619_S2_1	1.2012	2.56868	K14488|1|1e-09|60.1|vvi:100241753|SAUR family protein	-	-	-	gi|225428235|ref|XP_002279356.1|/1.36292e-24/PREDICTED: uncharacterized protein LOC100252141 [Vitis vinifera]
Unigene93148_S2_3	1.13517	2.37634	K08900|1|3e-38|117|pop:POPTR_248199|mitochondrial chaperone BCS1	-	-	-	gi|224130620|ref|XP_002320886.1|/3.82458e-103/predicted protein [Populus trichocarpa]
CL2921.Contig1_S2_3	2.84043	2.90076	-	-	-	-	gi|297802290|ref|XP_002869029.1|/1.70242e-31/hypothetical protein ARALYDRAFT_328109 [Arabidopsis lyrata subsp. lyrata]
CL1168.Contig12_S2_3	2.78153	2.72567	K10256|1|3e-18|88.2|pop:POPTR_667376|omega-6 fatty acid desaturase (delta-12 desaturase) [EC:1.14.19.-]	GO:0031224//intrinsic to membrane	GO:0016705//oxidoreductase activity, acting on paired donors, with incorporation or reduction of molecular oxygen	GO:0006631//fatty acid metabolic process	gi|31322135|gb|AAO38032.1|/9.75469e-25/delta12-fatty acid acetylenase [Helianthus annuus]
CL7773.Contig2_S2_1	2.76643	2.78146	K00924|1|4e-50|196|ath:AT5G47070|[EC:2.7.1.-];K04733|4|3e-49|193|pop:POPTR_878434|interleukin-1 receptor-associated kinase 4 [EC:2.7.11.1];K05658|5|2e-47|187|vvi:100262734|ATP-binding cassette, subfamily B (MDR/TAP), member 1	-	GO:0016301//kinase activity	-	gi|470137388|ref|XP_004304448.1|/4.02854e-67/PREDICTED: probable receptor-like protein kinase At5g15080-like [Fragaria vesca subsp. vesca]
CL5975.Contig2_S2_3	2.11676	3.16507	K13248|1|3e-56|214|gmx:100785878|pyridoxal phosphate phosphatase PHOSPHO2 [EC:3.1.3.74]	-	GO:0016791//phosphatase activity	GO:0006796//phosphate-containing compound metabolic process	gi|462411947|gb|EMJ16996.1|/2.29737e-55/hypothetical protein PRUPE_ppa009904mg [Prunus persica]
CL2197.Contig3_S2_1	1.78699	2.97679	K13076|1|1e-93|340|pop:POPTR_644538|delta8-fatty-acid desaturase [EC:1.14.19.4]	-	GO:0005506//iron ion binding;GO:0016705//oxidoreductase activity, acting on paired donors, with incorporation or reduction of molecular oxygen	GO:0006631//fatty acid metabolic process	gi|76803801|gb|ABA55805.1|/1.26851e-106/delta-8 sphingolipid desaturase [Crepis alpina]
Unigene77346_S2_3	1.54547	3.15665	K09840|1|0.0|838|rcu:RCOM_1716910|9-cis-epoxycarotenoid dioxygenase [EC:1.13.11.51]	-	GO:0016701//oxidoreductase activity, acting on single donors with incorporation of molecular oxygen	-	gi|117676066|dbj|BAF36655.1|/0/putative 9-cis-epoxycarotenoid dioxygenase [Chrysanthemum x morifolium]
Unigene56969_S2_3	1.43689	3.659	-	-	-	-	gi|344190178|gb|AEM97871.1|/7.08733e-24/DOF domain class transcription factor [Corylus heterophylla]
Unigene7448_S2_1	1.77184	3.63035	K12135|1|1e-20|95.9|aly:ARALYDRAFT_488429|zinc finger protein CONSTANS	-	-	-	gi|345104742|gb|AEN71141.1|/7.77925e-43/constans-like protein [Chrysanthemum x morifolium]
Unigene85025_S2_3	1.79885	3.62691	K01611|1|2e-96|350|gmx:100785366|S-adenosylmethionine decarboxylase [EC:4.1.1.50]	-	GO:0016831//carboxy-lyase activity	GO:0006596//polyamine biosynthetic process	gi|6014929|sp|O65354.1|DCAM_HELAN/2.08229e-99/RecName: Full=S-adenosylmethionine decarboxylase proenzyme; Short=AdoMetDC; Short=SAMDC; Contains: RecName: Full=S-adenosylmethionine decarboxylase alpha chain; Contains: RecName: Full=S-adenosylmethionine decarboxylase beta chain; Flags: Precursor
Unigene73548_S2_1	2.34447	3.63397	K05770|1|2e-15|79.7|ppp:PHYPADRAFT_190625|benzodiazapine receptor	GO:0044431//Golgi apparatus part	-	GO:0009725//response to hormone stimulus;GO:0006970//response to osmotic stress	gi|255582174|ref|XP_002531881.1|/2.90029e-48/peripheral-type benzodiazepine receptor, putative [Ricinus communis]
CL9324.Contig2_S2_3	2.4445	4.69034	-	GO:0044444//cytoplasmic part	GO:0016787//hydrolase activity	-	gi|460409534|ref|XP_004250193.1|/2.37045e-15/PREDICTED: nudix hydrolase 17, mitochondrial-like [Solanum lycopersicum]
Unigene38579_S2_3	2.3405	4.76987	-	-	-	-	gi|345104742|gb|AEN71141.1|/3.15878e-36/constans-like protein [Chrysanthemum x morifolium]
Unigene77150_S2_3	2.23591	4.1971	K01611|1|1e-32|137|rcu:RCOM_1464770|S-adenosylmethionine decarboxylase [EC:4.1.1.50]	-	GO:0016831//carboxy-lyase activity	GO:0006596//polyamine biosynthetic process	gi|6014929|sp|O65354.1|DCAM_HELAN/2.66356e-49/RecName: Full=S-adenosylmethionine decarboxylase proenzyme; Short=AdoMetDC; Short=SAMDC; Contains: RecName: Full=S-adenosylmethionine decarboxylase alpha chain; Contains: RecName: Full=S-adenosylmethionine decarboxylase beta chain; Flags: Precursor
Unigene9594_S2_1	2.4727	4.18087	K12135|1|3e-16|81.3|ath:AT5G15840|zinc finger protein CONSTANS	-	-	-	gi|345104742|gb|AEN71141.1|/6.89929e-31/constans-like protein [Chrysanthemum x morifolium]
Unigene28801_S2_3	3.10346	5.0764	-	-	-	-	-
Unigene9448_S2_1	3.5185	4.41533	-	-	-	-	-
Unigene19765_S2_1	4.35139	5.58526	-	-	-	-	gi|225436956|ref|XP_002276328.1|/6.80819e-99/PREDICTED: EID1-like F-box protein 3-like [Vitis vinifera]
Unigene5754_S2_3	4.23275	4.76583	-	-	-	-	gi|462419052|gb|EMJ23315.1|/4.65985e-40/hypothetical protein PRUPE_ppa005695mg [Prunus persica]
Unigene60242_S2_3	4.68843	4.61697	-	-	-	-	-
