# Supplementary material for: A transcriptomic analysis of Chrysanthemum nankingense provides insights into the basis of low temperature tolerance
Source: BMC Genomics. 2014 Oct 3;15(1):844. doi: 10.1186/1471-2164-15-844 (PMC4197275; doi:10.1186/1471-2164-15-844)
Supplement: Supplementary file 14 — Additional file 14: Table S11: Expression pattern analysis of DTGs following multiple comparisons: A vs C1, A vs C2. GeneIDs retrieved from the Chrysanthemum nankingense Reference Sequence Database. Log2Ratio(C1/A): the ratio between the RPKM in A and the RPKM in C1. Log2Ratio(C2/A): the ratio between the RPKM in A and the RPKM in C2. KEGG: annotation according to the KEGG database by BLAST. Blast nr: identification of homologues in GenBank. GO Component, GO Function and Go Process: ontology information of Cellular Components, Molecular Function and Biological Processes of Gene-corresponding GO terms. “-”: no hit. (XLSX 17 KB) [file 12864_2014_6537_MOESM14_ESM.xlsx]

## Sheet: Additional file 14
Gene	log2Ratio(A-VS-C1)	log2Ratio(A-VS-C2)	KEGG Orthology	GO Component	GO Function	GO Process	Blast nr
CL4444.Contig1_S2_1	10.933	12.9172	-	-	-	-	gi|255076741|gb|ACU00267.1|/1.2835e-13/dehydration-responsive element-binding factor 1 [Chrysanthemum x morifolium]
CL9775.Contig1_S2_3	6.98422	6.60578	K14861|1|2e-13|74.7|gmx:100777901|nucleolar pre-ribosomal-associated protein 1	-	GO:0016787//hydrolase activity	-	gi|462397479|gb|EMJ03147.1|/9.77153e-118/hypothetical protein PRUPE_ppa004524mg [Prunus persica]
CL514.Contig2_S2_1	5.19806	5.28109	-	-	GO:0003824//catalytic activity	-	gi|460381916|ref|XP_004236687.1|/7.74796e-56/PREDICTED: nudix hydrolase 18, mitochondrial-like [Solanum lycopersicum]
CL514.Contig6_S2_1	4.70504	5.009	-	-	-	-	-
Unigene46675_S2_1	4.73629	4.38339	-	-	-	-	-
CL1793.Contig4_S2_3	1.96064	3.89797	-	-	-	-	-
CL155.Contig2_S2_1	2.92894	2.75661	-	-	-	-	-
Unigene13905_S2_1	3.15133	2.69151	-	-	-	-	gi|359482285|ref|XP_003632749.1|/7.54112e-14/PREDICTED: uncharacterized protein LOC100267578 [Vitis vinifera]
Unigene14270_S2_1	2.70067	2.52834	-	-	-	-	gi|381140350|gb|AFF57513.1|/2.81404e-118/Cys2/His2-type zinc finger protein [Chrysanthemum x morifolium]
Unigene74056_S2_1	2.62937	3.15718	-	-	-	-	gi|422001683|dbj|BAM66957.1|/4.04221e-34/Zinc finger protein [Chrysanthemum x morifolium]
Unigene79648_S2_1	3.62937	3.32199	-	-	-	-	gi|224111558|ref|XP_002315899.1|/9.76853e-45/predicted protein [Populus trichocarpa]
CL4500.Contig11_S2_1	1.17686	1.2516	K00588|1|6e-127|451|pop:POPTR_649581|caffeoyl-CoA O-methyltransferase [EC:2.1.1.104]	-	GO:0008171//O-methyltransferase activity;GO:0043169//cation binding	GO:0006730//one-carbon metabolic process;GO:0009699//phenylpropanoid biosynthetic process	gi|207059700|dbj|BAG71890.1|/1.01015e-133/caffeoyl CoA O-methyltransferase [Carthamus tinctorius]
CL9284.Contig1_S2_1	1.181	1.2758	-	-	-	-	gi|390430817|gb|AFL91226.1|/5.28928e-52/Kunitz-like protease inhibitor, partial [Helianthus annuus]
Unigene13704_S2_1	1.30745	1.1021	-	-	-	-	gi|460386119|ref|XP_004238747.1|/8.60188e-94/PREDICTED: uncharacterized protein LOC101250988 [Solanum lycopersicum]
Unigene28220_S2_1	1.18709	1.55311	-	-	GO:0005488//binding	-	gi|449436277|ref|XP_004135919.1|/5.44362e-46/PREDICTED: zinc finger A20 and AN1 domain-containing stress-associated protein 5-like [Cucumis sativus]
Unigene71251_S2_1	1.02551	1.59076	-	-	-	-	-
CL9324.Contig2_S2_3	1.33556	2.10397	-	GO:0044444//cytoplasmic part	GO:0016787//hydrolase activity	-	gi|460409534|ref|XP_004250193.1|/2.37045e-15/PREDICTED: nudix hydrolase 17, mitochondrial-like [Solanum lycopersicum]
CL1019.Contig2_S2_1	2.05232	1.81308	K05359|1|1e-140|497|gmx:100781285|arogenate/prephenate dehydratase [EC:4.2.1.91 4.2.1.51]	GO:0009536//plastid	GO:0016836//hydro-lyase activity	GO:0009637//response to blue light;GO:0006558//L-phenylalanine metabolic process;GO:0006570//tyrosine metabolic process	gi|45935145|gb|AAS79603.1|/5.6785e-140/prephenate dehydratase [Ipomoea trifida]
CL1409.Contig1_S2_1	1.97412	1.75661	-	-	-	GO:0009414//response to water deprivation;GO:0006979//response to oxidative stress	gi|2981167|gb|AAC06242.1|/2.41125e-12/late embryogenis abundant protein 5 [Nicotiana tabacum]
Unigene13366_S2_1	1.83075	1.80924	K09286|1|8e-20|95.5|ath:AT5G44210|EREBP-like factor	-	-	-	gi|60459377|gb|AAX20034.1|/4.5863e-24/ethylene responsive element binding protein C1 [Capsicum annuum]
Unigene13861_S2_1	1.94341	1.99398	K12581|1|1e-79|294|gmx:100789409|CCR4-NOT transcription complex subunit 7/8	GO:0043231//intracellular membrane-bounded organelle	GO:0000175//3'-5'-exoribonuclease activity;GO:0005488//binding	GO:0006950//response to stress;GO:0016070//RNA metabolic process	gi|224131812|ref|XP_002328114.1|/2.46474e-108/predicted protein [Populus trichocarpa]
Unigene36211_S2_1	2.00866	2.03944	K11228|1|2e-34|144|ota:Ot13g01170|mitogen-activated protein kinase kinase kinase [EC:2.7.11.1];K13414|2|7e-29|125|aly:ARALYDRAFT_489755|mitogen-activated protein kinase kinase kinase 1, plant [EC:2.7.11.25];K08269|3|2e-28|124|rcu:RCOM_1157200|unc51-like kinase [EC:2.7.11.1]	-	GO:0042578//phosphoric ester hydrolase activity;GO:0004674//protein serine/threonine kinase activity;GO:0000166//nucleotide binding	GO:0009987//cellular process;GO:0044238//primary metabolic process	gi|460372409|ref|XP_004232023.1|/4.72553e-87/PREDICTED: mitogen-activated protein kinase kinase kinase 3-like [Solanum lycopersicum]
Unigene70523_S2_1	1.6704	2.0996	-	-	-	-	gi|255576503|ref|XP_002529143.1|/1.58533e-07/conserved hypothetical protein [Ricinus communis]
Unigene73573_S2_1	1.7561	2.04811	K09338|1|3e-27|120|ath:AT3G61890|homeobox-leucine zipper protein	-	GO:0003677//DNA binding	GO:0006351//transcription, DNA-dependent	gi|13447045|gb|AAA63768.2|/1.64977e-64/homeobox-leucine zipper protein HAHB-4 [Helianthus annuus]
CL759.Contig1_S2_1	1.98693	1.56093	K08488|1|4e-19|92.8|ath:AT1G32270|syntaxin 7	GO:0031090//organelle membrane	-	GO:0051707//response to other organism;GO:0006952//defense response;GO:0002252	gi|42557351|dbj|BAD11071.1|/5.14337e-63/hin1 like protein [Capsicum chinense]
Unigene28247_S2_1	2.07338	1.58425	K15172|1|8e-27|120|vcn:VOLCADRAFT_106802|transcription elongation factor SPT5	-	-	-	gi|225448453|ref|XP_002269430.1|/7.0606e-163/PREDICTED: zinc finger CCCH domain-containing protein 29-like [Vitis vinifera]
Unigene85931_S2_3	1.90876	1.27236	K09286|1|2e-22|104|pop:POPTR_707534|EREBP-like factor	-	-	-	gi|383875204|gb|AFH56414.1|/5.99091e-25/ethylene response factor 7, partial [Diospyros kaki]
Unigene27524_S2_1	1.5139	1.53704	-	-	-	-	-
Unigene27711_S2_3	1.69784	1.44855	K13448|1|1e-40|164|vvi:100264572|calcium-binding protein CML	GO:0016020//membrane;GO:0043231//intracellular membrane-bounded organelle	GO:0046872//metal ion binding	-	gi|460392121|ref|XP_004241666.1|/7.756e-46/PREDICTED: calcium-binding allergen Ole e 8-like [Solanum lycopersicum]
CL4500.Contig1_S2_1	2.28092	2.70893	K00588|1|8e-108|387|vvi:100243978|caffeoyl-CoA O-methyltransferase [EC:2.1.1.104]	-	GO:0008171//O-methyltransferase activity;GO:0043169//cation binding	GO:0006730//one-carbon metabolic process;GO:0009699//phenylpropanoid biosynthetic process	gi|207059702|dbj|BAG71891.1|/3.78474e-111/caffeoyl CoA O-methyltransferase [Carthamus tinctorius]
Unigene63701_S2_1	1.97956	2.52357	-	-	-	-	-
Unigene19519_S2_3	2.35957	1.84255	K05359|1|1e-31|133|vvi:100267022|arogenate/prephenate dehydratase [EC:4.2.1.91 4.2.1.51]	GO:0009536//plastid	GO:0016836//hydro-lyase activity	GO:0009628//response to abiotic stimulus;GO:0006558//L-phenylalanine metabolic process	gi|193290658|gb|ACF17637.1|/7.20285e-36/putative arogenate dehydratase [Capsicum annuum]
Unigene13261_S2_1	2.35215	2.14635	K13648|1|2e-22|104|gmx:100805886|alpha-1,4-galacturonosyltransferase [EC:2.4.1.43]	-	GO:0008194//UDP-glycosyltransferase activity	-	gi|460372895|ref|XP_004232258.1|/1.49497e-126/PREDICTED: probable galacturonosyltransferase-like 10-like [Solanum lycopersicum]
Unigene62456_S2_1	2.32486	2.11819	-	-	-	-	gi|255576505|ref|XP_002529144.1|/9.1631e-08/conserved hypothetical protein [Ricinus communis]
Unigene2354_S2_1	2.21844	2.21347	-	-	-	-	-
Unigene17138_S2_1	2.3136	2.37574	K07195|1|2e-49|192|vvi:100267121|exocyst complex component 7	-	-	-	gi|470116920|ref|XP_004294620.1|/2.48039e-55/PREDICTED: uncharacterized protein LOC101308554 [Fragaria vesca subsp. vesca]
Unigene69121_S2_3	2.25086	2.4582	-	-	-	-	gi|225435062|ref|XP_002284384.1|/1.95698e-41/PREDICTED: zinc finger protein ZAT11 [Vitis vinifera]
Unigene19911_S2_3	-3.80803	-3.00893	K14488|1|3e-15|79.7|gmx:100808164|SAUR family protein	-	-	-	gi|387169525|gb|AFJ66186.1|/4.8382e-18/hypothetical protein 11M19.5 [Arabidopsis halleri]
