# Supplementary material for: A transcriptomic analysis of Chrysanthemum nankingense provides insights into the basis of low temperature tolerance
Source: BMC Genomics. 2014 Oct 3;15(1):844. doi: 10.1186/1471-2164-15-844 (PMC4197275; doi:10.1186/1471-2164-15-844)
Supplement: Supplementary file 15 — Additional file 15: Table S12: GO classification of DTGs in each comparison. (XLSX 194 KB) [file 12864_2014_6537_MOESM15_ESM.xlsx]

## Sheet: GO2gene
Contrast	Ontology	Class	Numbers_of_CK-VS-A	Genes_of_CK-VS-A
CK vs A	biological_process	biological regulation	179	Unigene27730_S2_3;Unigene86799_S2_3;CL3028.Contig1_S2_3;Unigene62934_S2_1;Unigene28352_S2_1;CL3028.Contig5_S2_3;CL5677.Contig1_S2_3;CL2209.Contig1_S2_1;Unigene15303_S2_1;Unigene97782_S2_3;CL10202.Contig3_S2_3;Unigene84986_S2_3;CL7365.Contig3_S2_3;Unigene45012_S2_1;CL9107.Contig1_S2_1;Unigene74247_S2_1;Unigene74011_S2_1;CL3656.Contig1_S2_3;Unigene92645_S2_3;Unigene14287_S2_1;CL760.Contig2_S2_3;CL1…
	biological_process	cell killing	1	CL11507.Contig2_S2_3
	biological_process	cellular component organization or biogenesis	163	Unigene85462_S2_3;CL669.Contig24_S2_1;CL669.Contig8_S2_1;CL7310.Contig2_S2_3;Unigene76540_S2_3;Unigene14173_S2_1;Unigene28462_S2_1;CL1770.Contig10_S2_1;Unigene3_S2_3;Unigene69247_S2_3;Unigene73863_S2_1;CL2891.Contig4_S2_3;CL8811.Contig1_S2_1;Unigene27425_S2_1;Unigene26872_S2_3;CL4892.Contig5_S2_3;Unigene86799_S2_3;CL3028.Contig1_S2_3;Unigene43016_S2_3;CL6592.Contig1_S2_1;CL3028.Contig5_S2_3;Unige…
	biological_process	cellular process	942	Unigene11928_S2_1;Unigene85530_S2_3;Unigene26872_S2_3;Unigene87025_S2_3;CL5900.Contig1_S2_1;CL6923.Contig2_S2_3;CL5502.Contig3_S2_3;Unigene15200_S2_3;Unigene27739_S2_1;Unigene86799_S2_3;CL3028.Contig1_S2_3;Unigene62934_S2_1;Unigene28352_S2_1;CL3028.Contig5_S2_3;CL7632.Contig4_S2_3;Unigene71731_S2_1;Unigene24772_S2_1;Unigene13665_S2_3;CL1481.Contig1_S2_3;CL7514.Contig2_S2_1;CL7935.Contig1_S2_1;Uni…
	biological_process	developmental process	170	CL12553.Contig1_S2_3;Unigene63481_S2_1;CL8737.Contig1_S2_1;CL8557.Contig1_S2_3;CL8392.Contig1_S2_1;CL2891.Contig4_S2_3;Unigene85462_S2_3;CL669.Contig24_S2_1;CL669.Contig8_S2_1;CL7310.Contig2_S2_3;Unigene76540_S2_3;Unigene14173_S2_1;Unigene28462_S2_1;CL1770.Contig10_S2_1;Unigene3_S2_3;Unigene69247_S2_3;Unigene73863_S2_1;CL8811.Contig1_S2_1;Unigene86799_S2_3;CL3028.Contig1_S2_3;CL4688.Contig2_S2_3;…
	biological_process	establishment of localization	248	Unigene11928_S2_1;Unigene85530_S2_3;Unigene26872_S2_3;Unigene27730_S2_3;Unigene19347_S2_3;Unigene92781_S2_3;Unigene5313_S2_1;Unigene98559_S2_3;Unigene25433_S2_1;CL11785.Contig1_S2_3;CL5900.Contig1_S2_1;CL475.Contig6_S2_3;Unigene36394_S2_1;Unigene20007_S2_1;CL3639.Contig3_S2_3;CL3639.Contig2_S2_3;Unigene68683_S2_3;Unigene90839_S2_3;Unigene51060_S2_3;CL7565.Contig1_S2_1;CL7565.Contig2_S2_1;CL6981.C…
	biological_process	growth	9	Unigene5904_S2_1;CL138.Contig3_S2_1;Unigene83309_S2_1;Unigene11676_S2_1;Unigene69247_S2_3;Unigene26916_S2_3;CL7310.Contig2_S2_3;CL4941.Contig1_S2_1;Unigene20337_S2_3
	biological_process	immune system process	6	CL9107.Contig1_S2_1;Unigene28236_S2_1;CL759.Contig1_S2_1;Unigene62934_S2_1;Unigene28352_S2_1;Unigene77377_S2_3
	biological_process	localization	258	Unigene11928_S2_1;Unigene85530_S2_3;Unigene26872_S2_3;Unigene27730_S2_3;Unigene19347_S2_3;Unigene92781_S2_3;Unigene5313_S2_1;Unigene98559_S2_3;Unigene25433_S2_1;CL11785.Contig1_S2_3;CL5900.Contig1_S2_1;CL475.Contig6_S2_3;Unigene36394_S2_1;Unigene20007_S2_1;CL3639.Contig3_S2_3;CL3639.Contig2_S2_3;Unigene68683_S2_3;Unigene90839_S2_3;Unigene51060_S2_3;CL7565.Contig1_S2_1;CL7565.Contig2_S2_1;CL6981.C…
	biological_process	metabolic process	1063	Unigene49075_S2_3;Unigene27796_S2_3;Unigene19351_S2_3;CL9175.Contig1_S2_3;Unigene8016_S2_3;Unigene64753_S2_1;Unigene14128_S2_3;CL8393.Contig2_S2_3;Unigene48269_S2_3;Unigene98061_S2_3;Unigene46446_S2_1;Unigene13537_S2_3;Unigene63367_S2_1;Unigene63454_S2_1;CL1657.Contig2_S2_1;CL3724.Contig5_S2_3;Unigene34270_S2_1;Unigene76902_S2_3;Unigene68688_S2_3;CL9726.Contig1_S2_3;Unigene1607_S2_3;CL5228.Contig…
	biological_process	multi-organism process	57	Unigene85462_S2_3;CL669.Contig24_S2_1;CL669.Contig8_S2_1;Unigene74630_S2_1;CL3856.Contig1_S2_3;CL1609.Contig12_S2_1;CL1609.Contig14_S2_1;CL666.Contig5_S2_3;Unigene28405_S2_1;CL4849.Contig3_S2_3;Unigene7055_S2_1;Unigene19351_S2_3;CL806.Contig7_S2_1;CL4849.Contig5_S2_3;CL4007.Contig5_S2_1;Unigene46446_S2_1;CL12977.Contig1_S2_3;Unigene45214_S2_3;CL9520.Contig3_S2_3;Unigene24491_S2_3;CL4232.Contig3_S…
	biological_process	multicellular organismal process	132	CL8737.Contig1_S2_1;CL8557.Contig1_S2_3;CL8392.Contig1_S2_1;CL2891.Contig4_S2_3;Unigene85462_S2_3;CL669.Contig24_S2_1;CL669.Contig8_S2_1;Unigene74630_S2_1;CL3856.Contig1_S2_3;Unigene86799_S2_3;CL3028.Contig1_S2_3;CL4688.Contig2_S2_3;CL1863.Contig2_S2_3;Unigene13573_S2_3;CL8157.Contig2_S2_3;Unigene1005_S2_1;Unigene97678_S2_3;Unigene76540_S2_3;CL3028.Contig5_S2_3;CL1052.Contig1_S2_3;CL1052.Contig3_…
	biological_process	negative regulation of biological process	8	Unigene13917_S2_3;Unigene76844_S2_3;Unigene13606_S2_1;CL7769.Contig2_S2_3;CL743.Contig3_S2_1;Unigene37824_S2_1;Unigene12198_S2_1;Unigene54281_S2_1
	biological_process	positive regulation of biological process	2	CL990.Contig1_S2_3;Unigene20337_S2_3
	biological_process	regulation of biological process	125	Unigene27730_S2_3;Unigene86799_S2_3;CL3028.Contig1_S2_3;Unigene62934_S2_1;Unigene28352_S2_1;CL3028.Contig5_S2_3;CL5677.Contig1_S2_3;CL2209.Contig1_S2_1;Unigene15303_S2_1;Unigene97782_S2_3;CL10202.Contig3_S2_3;Unigene84986_S2_3;CL7365.Contig3_S2_3;Unigene45012_S2_1;CL9107.Contig1_S2_1;Unigene74247_S2_1;Unigene74011_S2_1;CL3656.Contig1_S2_3;Unigene92645_S2_3;Unigene14287_S2_1;CL760.Contig2_S2_3;CL1…
	biological_process	reproduction	86	Unigene85462_S2_3;CL669.Contig24_S2_1;CL669.Contig8_S2_1;Unigene74630_S2_1;CL3856.Contig1_S2_3;Unigene42616_S2_3;CL6981.Contig1_S2_1;Unigene53713_S2_1;Unigene69247_S2_3;Unigene82565_S2_1;Unigene97702_S2_3;CL5230.Contig2_S2_1;Unigene86799_S2_3;CL3028.Contig1_S2_3;Unigene11876_S2_1;Unigene60567_S2_1;Unigene48783_S2_3;Unigene13606_S2_1;Unigene59235_S2_3;Unigene87025_S2_3;Unigene45204_S2_3;CL11924.Co…
	biological_process	reproductive process	80	Unigene85462_S2_3;CL669.Contig24_S2_1;CL669.Contig8_S2_1;Unigene74630_S2_1;CL3856.Contig1_S2_3;Unigene42616_S2_3;CL6981.Contig1_S2_1;Unigene53713_S2_1;Unigene69247_S2_3;Unigene82565_S2_1;Unigene97702_S2_3;CL5230.Contig2_S2_1;Unigene86799_S2_3;CL3028.Contig1_S2_3;Unigene11876_S2_1;Unigene60567_S2_1;Unigene48783_S2_3;Unigene13606_S2_1;Unigene59235_S2_3;Unigene87025_S2_3;Unigene45204_S2_3;CL11924.Co…
	biological_process	response to stimulus	436	Unigene73548_S2_1;CL4892.Contig5_S2_3;Unigene45214_S2_3;CL5024.Contig4_S2_3;Unigene98277_S2_3;Unigene15376_S2_3;Unigene76615_S2_3;Unigene27784_S2_3;CL9458.Contig2_S2_3;Unigene15875_S2_1;Unigene24491_S2_3;Unigene62934_S2_1;Unigene93133_S2_3;CL1609.Contig26_S2_1;Unigene28352_S2_1;CL3062.Contig2_S2_1;Unigene76658_S2_3;CL4305.Contig2_S2_3;CL1609.Contig12_S2_1;CL263.Contig2_S2_1;Unigene27781_S2_3;Unig…
	biological_process	rhythmic process	6	Unigene79909_S2_1;Unigene32843_S2_3;Unigene27929_S2_1;Unigene13225_S2_1;CL1481.Contig1_S2_1;Unigene27658_S2_1
	biological_process	signaling	98	Unigene86799_S2_3;CL3028.Contig1_S2_3;Unigene62934_S2_1;Unigene28352_S2_1;CL3028.Contig5_S2_3;CL5677.Contig1_S2_3;CL2209.Contig1_S2_1;Unigene15303_S2_1;Unigene97782_S2_3;CL10202.Contig3_S2_3;Unigene84986_S2_3;CL7365.Contig3_S2_3;Unigene45012_S2_1;CL9107.Contig1_S2_1;Unigene74247_S2_1;Unigene74011_S2_1;CL3656.Contig1_S2_3;Unigene92645_S2_3;Unigene14287_S2_1;CL1599.Contig2_S2_1;Unigene92344_S2_3;Un…
	biological_process	single-organism process	452	Unigene11928_S2_1;Unigene85530_S2_3;Unigene26872_S2_3;CL8737.Contig1_S2_1;CL8557.Contig1_S2_3;CL8392.Contig1_S2_1;CL2891.Contig4_S2_3;Unigene87025_S2_3;CL5900.Contig1_S2_1;CL6923.Contig2_S2_3;CL5502.Contig3_S2_3;Unigene15200_S2_3;Unigene27730_S2_3;Unigene86799_S2_3;CL3028.Contig1_S2_3;Unigene62934_S2_1;Unigene28352_S2_1;CL3028.Contig5_S2_3;Unigene19347_S2_3;Unigene92781_S2_3;Unigene5313_S2_1;Unig…
	cellular_component	cell	1227	CL12978.Contig2_S2_3;CL12978.Contig1_S2_3;Unigene6029_S2_1;Unigene38333_S2_1;Unigene74320_S2_1;Unigene76477_S2_3;Unigene73559_S2_1;CL243.Contig5_S2_1;Unigene74327_S2_1;CL7311.Contig1_S2_3;CL10073.Contig2_S2_1;CL11103.Contig4_S2_3;Unigene27005_S2_3;Unigene13703_S2_3;Unigene27499_S2_3;Unigene27432_S2_3;CL3698.Contig2_S2_1;CL2884.Contig3_S2_3;CL370.Contig3_S2_3;CL7424.Contig4_S2_1;CL6674.Contig5_S2_…
	cellular_component	cell junction	3	CL4892.Contig5_S2_3;Unigene6031_S2_3;Unigene27044_S2_3
	cellular_component	cell part	1227	CL12978.Contig2_S2_3;CL12978.Contig1_S2_3;Unigene6029_S2_1;Unigene38333_S2_1;Unigene74320_S2_1;Unigene76477_S2_3;Unigene73559_S2_1;CL243.Contig5_S2_1;Unigene74327_S2_1;CL7311.Contig1_S2_3;CL10073.Contig2_S2_1;CL11103.Contig4_S2_3;Unigene27005_S2_3;Unigene13703_S2_3;Unigene27499_S2_3;Unigene27432_S2_3;CL3698.Contig2_S2_1;CL2884.Contig3_S2_3;CL370.Contig3_S2_3;CL7424.Contig4_S2_1;CL6674.Contig5_S2_…
	cellular_component	extracellular matrix	2	CL9999.Contig2_S2_3;Unigene73913_S2_1
	cellular_component	extracellular region	45	Unigene78591_S2_1;Unigene15805_S2_1;Unigene79909_S2_1;CL2823.Contig2_S2_3;CL2279.Contig1_S2_1;Unigene33561_S2_3;Unigene48269_S2_3;Unigene14123_S2_1;Unigene28069_S2_1;CL8157.Contig2_S2_3;Unigene45901_S2_1;Unigene27910_S2_3;CL1609.Contig14_S2_1;CL5300.Contig3_S2_3;CL2382.Contig4_S2_1;CL1609.Contig10_S2_1;Unigene77029_S2_3;Unigene27293_S2_3;Unigene20659_S2_3;CL839.Contig17_S2_3;Unigene14262_S2_1;CL7…
	cellular_component	extracellular region part	5	Unigene78591_S2_1;Unigene15805_S2_1;Unigene79909_S2_1;CL2823.Contig2_S2_3;CL2279.Contig1_S2_1
	cellular_component	macromolecular complex	215	CL12978.Contig2_S2_3;CL12978.Contig1_S2_3;Unigene6029_S2_1;Unigene38333_S2_1;Unigene74320_S2_1;Unigene76477_S2_3;Unigene73559_S2_1;CL243.Contig5_S2_1;Unigene74327_S2_1;CL7311.Contig1_S2_3;CL10073.Contig2_S2_1;CL11103.Contig4_S2_3;Unigene27005_S2_3;Unigene13703_S2_3;Unigene27499_S2_3;Unigene27432_S2_3;CL3698.Contig2_S2_1;CL2884.Contig3_S2_3;CL370.Contig3_S2_3;CL7424.Contig4_S2_1;CL6674.Contig5_S2_…
	cellular_component	membrane	453	Unigene84950_S2_3;CL9616.Contig3_S2_3;Unigene68620_S2_3;Unigene14321_S2_3;Unigene13255_S2_3;Unigene26793_S2_3;Unigene84624_S2_3;CL2836.Contig1_S2_3;Unigene27730_S2_3;CL11487.Contig2_S2_3;Unigene62301_S2_3;Unigene82641_S2_3;Unigene3623_S2_3;Unigene21268_S2_3;CL3639.Contig3_S2_3;CL4892.Contig5_S2_3;CL5024.Contig4_S2_3;CL1452.Contig3_S2_1;CL9175.Contig1_S2_3;Unigene12642_S2_3;Unigene92344_S2_3;Unige…
	cellular_component	membrane part	213	CL9616.Contig3_S2_3;Unigene68620_S2_3;Unigene14321_S2_3;Unigene13255_S2_3;Unigene26793_S2_3;CL2836.Contig1_S2_3;CL11487.Contig2_S2_3;CL2875.Contig3_S2_3;Unigene28048_S2_1;Unigene85386_S2_3;Unigene27474_S2_1;Unigene27592_S2_1;Unigene26851_S2_3;CL729.Contig1_S2_1;Unigene24838_S2_3;Unigene27564_S2_1;Unigene74700_S2_1;CL9277.Contig3_S2_1;Unigene26903_S2_3;Unigene13741_S2_1;Unigene27982_S2_1;Unigene68…
	cellular_component	membrane-enclosed lumen	79	Unigene13644_S2_3;Unigene14215_S2_1;Unigene320_S2_3;Unigene76844_S2_3;Unigene48919_S2_3;CL8759.Contig1_S2_1;Unigene85233_S2_3;Unigene87025_S2_3;Unigene76388_S2_3;CL5502.Contig3_S2_3;CL2705.Contig1_S2_3;Unigene11928_S2_1;Unigene85530_S2_3;CL1673.Contig1_S2_1;Unigene84801_S2_3;Unigene98277_S2_3;CL12978.Contig2_S2_3;Unigene5943_S2_3;CL4393.Contig2_S2_3;Unigene24864_S2_1;CL344.Contig4_S2_1;CL12978.Co…
	cellular_component	organelle	939	Unigene36236_S2_1;Unigene14096_S2_3;Unigene27810_S2_3;Unigene77018_S2_3;Unigene68233_S2_3;Unigene6051_S2_3;Unigene36643_S2_1;Unigene13355_S2_1;CL3288.Contig2_S2_1;Unigene27305_S2_3;Unigene27658_S2_1;Unigene63161_S2_1;Unigene84950_S2_3;Unigene68620_S2_3;Unigene14321_S2_3;CL12977.Contig1_S2_3;CL9882.Contig1_S2_1;Unigene74247_S2_1;Unigene27930_S2_3;Unigene329_S2_1;CL6785.Contig1_S2_1;Unigene13255_S2…
	cellular_component	organelle part	388	Unigene36236_S2_1;Unigene14096_S2_3;Unigene27810_S2_3;Unigene77018_S2_3;Unigene68233_S2_3;Unigene6051_S2_3;Unigene36643_S2_1;Unigene13355_S2_1;CL3288.Contig2_S2_1;Unigene27305_S2_3;Unigene27658_S2_1;Unigene63161_S2_1;Unigene84950_S2_3;Unigene68620_S2_3;Unigene14321_S2_3;CL12977.Contig1_S2_3;CL9882.Contig1_S2_1;Unigene74247_S2_1;Unigene27930_S2_3;Unigene329_S2_1;CL6785.Contig1_S2_1;Unigene13255_S2…
	molecular_function	antioxidant activity	10	Unigene27980_S2_1;Unigene28043_S2_1;Unigene27019_S2_3;Unigene27464_S2_3;Unigene48269_S2_3;Unigene13742_S2_3;CL7793.Contig1_S2_3;CL2205.Contig2_S2_1;Unigene27823_S2_3;Unigene14301_S2_1
	molecular_function	binding	1021	Unigene1546_S2_3;Unigene86588_S2_3;CL7254.Contig1_S2_1;Unigene785_S2_3;CL640.Contig1_S2_1;CL10340.Contig1_S2_1;CL330.Contig2_S2_1;CL9930.Contig1_S2_3;Unigene7197_S2_1;CL3731.Contig1_S2_1;CL1376.Contig1_S2_3;Unigene5765_S2_3;Unigene24911_S2_1;CL9333.Contig3_S2_1;Unigene42069_S2_1;Unigene98064_S2_3;Unigene71069_S2_1;Unigene85015_S2_3;Unigene13800_S2_3;CL7452.Contig2_S2_3;Unigene84768_S2_3;Unigene67…
	molecular_function	catalytic activity	1171	Unigene27739_S2_1;Unigene27771_S2_1;CL3898.Contig5_S2_3;Unigene76826_S2_3;CL1599.Contig2_S2_1;CL1599.Contig1_S2_1;CL11551.Contig2_S2_3;CL203.Contig1_S2_3;CL7692.Contig2_S2_3;CL191.Contig1_S2_3;CL11274.Contig1_S2_3;Unigene85686_S2_3;CL3333.Contig2_S2_3;Unigene27849_S2_3;CL9876.Contig1_S2_3;Unigene316_S2_3;Unigene42271_S2_3;Unigene6283_S2_3;Unigene82565_S2_1;CL5230.Contig2_S2_1;Unigene76923_S2_3;Un…
	molecular_function	electron carrier activity	1	Unigene27564_S2_1
	molecular_function	enzyme regulator activity	14	Unigene13684_S2_3;CL832.Contig9_S2_1;CL7426.Contig1_S2_1;Unigene27841_S2_1;Unigene75297_S2_1;Unigene449_S2_1;Unigene62731_S2_1;CL9690.Contig1_S2_3;CL839.Contig17_S2_3;Unigene21003_S2_1;Unigene27743_S2_1;CL8553.Contig1_S2_1;CL4163.Contig2_S2_3;Unigene69225_S2_3
	molecular_function	molecular transducer activity	26	Unigene15303_S2_1;Unigene27929_S2_1;Unigene13225_S2_1;Unigene698_S2_1;Unigene48269_S2_3;Unigene62332_S2_1;Unigene85332_S2_3;CL666.Contig5_S2_3;CL7625.Contig2_S2_3;Unigene12198_S2_1;CL10340.Contig1_S2_1;Unigene15103_S2_3;CL2155.Contig9_S2_1;Unigene13469_S2_3;Unigene85222_S2_3;Unigene14384_S2_1;Unigene48919_S2_3;Unigene24393_S2_1;Unigene63367_S2_1;Unigene51057_S2_3;Unigene55908_S2_3;Unigene92907_S2…
	molecular_function	nucleic acid binding transcription factor activity	35	Unigene93511_S2_3;Unigene13892_S2_3;Unigene83309_S2_1;CL5402.Contig4_S2_3;CL12553.Contig1_S2_3;Unigene43245_S2_1;Unigene43099_S2_3;Unigene77377_S2_3;CL2929.Contig1_S2_3;Unigene68460_S2_3;Unigene62964_S2_1;Unigene27624_S2_1;Unigene48937_S2_3;CL12151.Contig1_S2_3;Unigene69118_S2_3;Unigene8115_S2_1;Unigene27985_S2_1;Unigene92480_S2_3;CL10056.Contig3_S2_1;CL9486.Contig4_S2_3;Unigene68408_S2_3;Unigene…
	molecular_function	protein binding transcription factor activity	4	Unigene20042_S2_3;Unigene28049_S2_1;Unigene14014_S2_1;Unigene28095_S2_1
	molecular_function	receptor activity	3	Unigene48919_S2_3;Unigene98494_S2_3;Unigene11676_S2_1
	molecular_function	structural molecule activity	63	Unigene27930_S2_3;Unigene6029_S2_1;Unigene38333_S2_1;Unigene14201_S2_3;Unigene74320_S2_1;Unigene5778_S2_1;Unigene73559_S2_1;CL243.Contig5_S2_1;Unigene74327_S2_1;CL11103.Contig4_S2_3;Unigene27929_S2_3;Unigene86981_S2_3;Unigene27432_S2_3;CL2884.Contig3_S2_3;CL370.Contig3_S2_3;Unigene42161_S2_3;CL7424.Contig4_S2_1;CL6674.Contig5_S2_1;CL7795.Contig2_S2_3;Unigene92377_S2_3;Unigene28104_S2_1;Unigene273…
	molecular_function	transporter activity	131	Unigene97236_S2_3;CL5921.Contig2_S2_1;Unigene26793_S2_3;Unigene27730_S2_3;Unigene62301_S2_3;Unigene82641_S2_3;Unigene3623_S2_3;Unigene21268_S2_3;CL3062.Contig2_S2_1;CL4305.Contig2_S2_3;CL9313.Contig2_S2_1;CL12063.Contig1_S2_3;CL2127.Contig5_S2_3;Unigene75458_S2_1;Unigene92781_S2_3;Unigene5313_S2_1;Unigene98559_S2_3;Unigene13255_S2_3;Unigene14122_S2_3;Unigene27555_S2_1;CL6927.Contig4_S2_3;Unigene4…
CK vs B1	biological_process	biological regulation	9	Unigene74011_S2_1;Unigene28095_S2_1;CL138.Contig3_S2_1;Unigene74973_S2_1;Unigene24177_S2_1;Unigene27956_S2_1;Unigene20194_S2_1;Unigene76667_S2_3;CL4206.Contig1_S2_3
	biological_process	cellular component organization or biogenesis	6	Unigene20269_S2_1;Unigene14215_S2_1;CL138.Contig3_S2_1;Unigene76756_S2_3;Unigene27894_S2_3;Unigene27720_S2_1
	biological_process	cellular process	99	CL4696.Contig1_S2_1;Unigene2048_S2_3;Unigene74011_S2_1;Unigene20269_S2_1;CL9242.Contig1_S2_1;Unigene74160_S2_1;Unigene27651_S2_3;Unigene36211_S2_1;Unigene1598_S2_3;Unigene13303_S2_3;Unigene77150_S2_3;Unigene85025_S2_3;Unigene24393_S2_1;CL528.Contig2_S2_1;CL166.Contig5_S2_3;Unigene82511_S2_1;CL1133.Contig4_S2_1;Unigene13450_S2_3;Unigene14532_S2_1;CL2260.Contig1_S2_3;CL774.Contig1_S2_1;Unigene6880_…
	biological_process	developmental process	9	Unigene20269_S2_1;CL138.Contig3_S2_1;Unigene76756_S2_3;Unigene14215_S2_1;Unigene63498_S2_1;Unigene27929_S2_1;Unigene76667_S2_3;Unigene27894_S2_3;Unigene63454_S2_1
	biological_process	establishment of localization	21	Unigene36394_S2_1;CL4696.Contig1_S2_1;Unigene20194_S2_1;CL12081.Contig1_S2_3;CL10002.Contig1_S2_1;CL9826.Contig1_S2_1;CL11750.Contig1_S2_3;Unigene13230_S2_1;CL10347.Contig2_S2_1;Unigene80269_S2_1;Unigene82195_S2_1;Unigene27691_S2_1;CL1487.Contig2_S2_1;CL7373.Contig2_S2_1;CL6466.Contig1_S2_1;CL7050.Contig3_S2_1;Unigene42731_S2_3;CL12267.Contig1_S2_3;Unigene35781_S2_1;Unigene27720_S2_1;Unigene27621…
	biological_process	growth	1	CL138.Contig3_S2_1
	biological_process	immune system process	1	Unigene77377_S2_3
	biological_process	localization	25	Unigene36394_S2_1;CL8572.Contig1_S2_1;CL5477.Contig1_S2_3;CL4696.Contig1_S2_1;Unigene20194_S2_1;CL12081.Contig1_S2_3;CL10002.Contig1_S2_1;CL9826.Contig1_S2_1;CL11750.Contig1_S2_3;Unigene24177_S2_1;Unigene26790_S2_3;Unigene13230_S2_1;CL10347.Contig2_S2_1;Unigene80269_S2_1;Unigene82195_S2_1;Unigene27691_S2_1;CL1487.Contig2_S2_1;CL7373.Contig2_S2_1;CL6466.Contig1_S2_1;CL7050.Contig3_S2_1;Unigene4273…
	biological_process	metabolic process	126	Unigene15165_S2_1;CL9415.Contig1_S2_1;Unigene27691_S2_1;CL1486.Contig2_S2_1;Unigene76902_S2_3;Unigene1660_S2_1;Unigene63454_S2_1;CL8290.Contig5_S2_3;Unigene27995_S2_1;Unigene28433_S2_1;CL2205.Contig1_S2_1;CL874.Contig1_S2_1;Unigene337_S2_3;Unigene82935_S2_1;Unigene63602_S2_1;CL2279.Contig1_S2_1;CL311.Contig1_S2_1;Unigene73598_S2_1;Unigene63510_S2_1;CL8140.Contig2_S2_1;CL7026.Contig1_S2_1;Unigene2…
	biological_process	multi-organism process	8	CL4696.Contig1_S2_1;CL9242.Contig1_S2_1;Unigene82935_S2_1;CL12267.Contig1_S2_3;Unigene77377_S2_3;CL5795.Contig3_S2_1;Unigene42731_S2_3;Unigene86564_S2_3
	biological_process	multicellular organismal process	8	CL138.Contig3_S2_1;Unigene20194_S2_1;Unigene36909_S2_1;Unigene14215_S2_1;Unigene63498_S2_1;Unigene27929_S2_1;Unigene76667_S2_3;Unigene63454_S2_1
	biological_process	regulation of biological process	7	Unigene74011_S2_1;Unigene28095_S2_1;CL138.Contig3_S2_1;Unigene24177_S2_1;Unigene27956_S2_1;Unigene76667_S2_3;CL4206.Contig1_S2_3
	biological_process	reproduction	5	CL4696.Contig1_S2_1;Unigene76756_S2_3;Unigene27929_S2_1;Unigene76667_S2_3;Unigene63454_S2_1
	biological_process	reproductive process	5	CL4696.Contig1_S2_1;Unigene76756_S2_3;Unigene27929_S2_1;Unigene76667_S2_3;Unigene63454_S2_1
	biological_process	response to stimulus	50	Unigene16876_S2_1;Unigene73548_S2_1;Unigene74011_S2_1;Unigene82935_S2_1;CL7403.Contig2_S2_1;Unigene15889_S2_3;Unigene2048_S2_3;CL5795.Contig3_S2_1;Unigene13435_S2_3;Unigene28216_S2_1;CL2279.Contig1_S2_1;Unigene28095_S2_1;Unigene76667_S2_3;CL3804.Contig1_S2_1;Unigene6583_S2_1;Unigene1293_S2_1;CL1908.Contig1_S2_1;Unigene74160_S2_1;Unigene33755_S2_3;Unigene14129_S2_1;CL1814.Contig1_S2_3;CL66.Contig2…
	biological_process	rhythmic process	2	CL4206.Contig1_S2_3;Unigene27929_S2_1
	biological_process	signaling	10	Unigene74011_S2_1;CL138.Contig3_S2_1;Unigene28095_S2_1;Unigene76667_S2_3;CL4206.Contig1_S2_3;CL1133.Contig4_S2_1;Unigene20194_S2_1;Unigene27929_S2_1;Unigene2048_S2_3;Unigene5836_S2_1
	biological_process	single-organism process	35	Unigene36394_S2_1;Unigene74011_S2_1;Unigene20269_S2_1;CL138.Contig3_S2_1;Unigene74973_S2_1;Unigene28095_S2_1;Unigene14215_S2_1;Unigene27720_S2_1;Unigene43774_S2_3;Unigene83037_S2_1;CL4696.Contig1_S2_1;Unigene63498_S2_1;Unigene20194_S2_1;CL12081.Contig1_S2_3;CL10002.Contig1_S2_1;CL9826.Contig1_S2_1;CL11750.Contig1_S2_3;Unigene13230_S2_1;CL10347.Contig2_S2_1;Unigene80269_S2_1;Unigene82195_S2_1;Unig…
	cellular_component	cell	67	Unigene13450_S2_3;Unigene27894_S2_3;CL12267.Contig1_S2_3;Unigene16876_S2_1;CL1439.Contig3_S2_1;CL12081.Contig1_S2_3;Unigene6583_S2_1;Unigene1293_S2_1;CL10002.Contig1_S2_1;CL9826.Contig1_S2_1;CL11750.Contig1_S2_3;Unigene28346_S2_1;CL9043.Contig2_S2_1;CL4206.Contig1_S2_3;Unigene93400_S2_3;Unigene13427_S2_1;Unigene77377_S2_3;CL10219.Contig1_S2_1;CL7177.Contig1_S2_1;CL10442.Contig1_S2_3;Unigene27711_…
	cellular_component	cell part	67	Unigene13450_S2_3;Unigene27894_S2_3;CL12267.Contig1_S2_3;Unigene16876_S2_1;CL1439.Contig3_S2_1;CL12081.Contig1_S2_3;Unigene6583_S2_1;Unigene1293_S2_1;CL10002.Contig1_S2_1;CL9826.Contig1_S2_1;CL11750.Contig1_S2_3;Unigene28346_S2_1;CL9043.Contig2_S2_1;CL4206.Contig1_S2_3;Unigene93400_S2_3;Unigene13427_S2_1;Unigene77377_S2_3;CL10219.Contig1_S2_1;CL7177.Contig1_S2_1;CL10442.Contig1_S2_3;Unigene27711_…
	cellular_component	extracellular matrix	1	CL1133.Contig4_S2_1
	cellular_component	extracellular region	2	CL2279.Contig1_S2_1;CL311.Contig1_S2_1
	cellular_component	extracellular region part	1	CL2279.Contig1_S2_1
	cellular_component	macromolecular complex	10	Unigene28346_S2_1;Unigene13427_S2_1;Unigene6583_S2_1;Unigene1293_S2_1;CL2260.Contig1_S2_3;Unigene63498_S2_1;Unigene97666_S2_3;Unigene27861_S2_3;CL8379.Contig2_S2_1;Unigene13450_S2_3
	cellular_component	membrane	33	CL12081.Contig1_S2_3;CL10002.Contig1_S2_1;CL9826.Contig1_S2_1;CL11750.Contig1_S2_3;Unigene35781_S2_1;Unigene24177_S2_1;Unigene14532_S2_1;Unigene63498_S2_1;Unigene77377_S2_3;Unigene27711_S2_3;CL1705.Contig1_S2_1;Unigene76667_S2_3;Unigene71145_S2_1;Unigene28179_S2_1;Unigene13858_S2_1;Unigene27720_S2_1;Unigene74160_S2_1;CL5334.Contig2_S2_1;Unigene80269_S2_1;Unigene82195_S2_1;CL138.Contig3_S2_1;Unige…
	cellular_component	membrane part	16	Unigene13450_S2_3;Unigene20269_S2_1;CL1439.Contig3_S2_1;CL1168.Contig12_S2_3;CL12081.Contig1_S2_3;CL10002.Contig1_S2_1;CL9826.Contig1_S2_1;CL11750.Contig1_S2_3;CL1487.Contig2_S2_1;CL7373.Contig2_S2_1;Unigene27691_S2_1;CL6466.Contig1_S2_1;CL5142.Contig2_S2_1;CL2205.Contig1_S2_1;CL10347.Contig2_S2_1;CL7050.Contig3_S2_1
	cellular_component	membrane-enclosed lumen	3	Unigene14215_S2_1;Unigene76904_S2_3;Unigene28095_S2_1
	cellular_component	organelle	48	Unigene13450_S2_3;CL12267.Contig1_S2_3;Unigene16876_S2_1;CL1439.Contig3_S2_1;CL12081.Contig1_S2_3;Unigene6583_S2_1;Unigene1293_S2_1;CL10002.Contig1_S2_1;CL9826.Contig1_S2_1;CL11750.Contig1_S2_3;Unigene28346_S2_1;CL9043.Contig2_S2_1;CL4206.Contig1_S2_3;Unigene93400_S2_3;Unigene13427_S2_1;Unigene77377_S2_3;CL10219.Contig1_S2_1;CL7177.Contig1_S2_1;CL10442.Contig1_S2_3;Unigene27711_S2_3;CL5142.Contig…
	cellular_component	organelle part	15	Unigene13450_S2_3;Unigene14215_S2_1;Unigene73548_S2_1;Unigene15889_S2_3;CL5477.Contig1_S2_3;CL12081.Contig1_S2_3;CL10002.Contig1_S2_1;CL9826.Contig1_S2_1;CL11750.Contig1_S2_3;Unigene35781_S2_1;Unigene13435_S2_3;Unigene28216_S2_1;Unigene27995_S2_1;Unigene76904_S2_3;Unigene28095_S2_1
	molecular_function	antioxidant activity	1	CL2205.Contig1_S2_1
	molecular_function	binding	93	Unigene16876_S2_1;Unigene1754_S2_3;Unigene24177_S2_1;CL4206.Contig1_S2_3;Unigene14215_S2_1;Unigene77377_S2_3;Unigene27929_S2_1;Unigene76904_S2_3;Unigene27894_S2_3;CL8572.Contig1_S2_1;CL5477.Contig1_S2_3;CL2843.Contig1_S2_1;CL12081.Contig1_S2_3;CL10002.Contig1_S2_1;CL9826.Contig1_S2_1;CL11750.Contig1_S2_3;CL1487.Contig2_S2_1;CL3321.Contig1_S2_1;CL6466.Contig1_S2_1;Unigene27720_S2_1;Unigene14129_S2…
	molecular_function	catalytic activity	138	Unigene8650_S2_1;Unigene13435_S2_3;Unigene28216_S2_1;Unigene82935_S2_1;CL5295.Contig1_S2_1;Unigene43142_S2_3;Unigene43774_S2_3;Unigene28369_S2_1;CL8775.Contig1_S2_1;CL1486.Contig2_S2_1;CL7177.Contig1_S2_1;Unigene73960_S2_1;Unigene337_S2_3;Unigene63602_S2_1;CL6864.Contig2_S2_1;CL8140.Contig2_S2_1;CL3321.Contig1_S2_1;CL12081.Contig1_S2_3;CL10002.Contig1_S2_1;CL9826.Contig1_S2_1;CL11750.Contig1_S2_3…
	molecular_function	molecular transducer activity	6	Unigene27929_S2_1;CL4206.Contig1_S2_3;CL9242.Contig1_S2_1;Unigene24393_S2_1;CL528.Contig2_S2_1;CL774.Contig1_S2_1
	molecular_function	nucleic acid binding transcription factor activity	2	Unigene77377_S2_3;Unigene28095_S2_1
	molecular_function	protein binding transcription factor activity	1	Unigene28095_S2_1
	molecular_function	transporter activity	14	CL12081.Contig1_S2_3;CL10002.Contig1_S2_1;CL9826.Contig1_S2_1;CL11750.Contig1_S2_3;Unigene27691_S2_1;CL1487.Contig2_S2_1;CL7373.Contig2_S2_1;CL6466.Contig1_S2_1;Unigene80269_S2_1;Unigene82195_S2_1;CL7050.Contig3_S2_1;CL12267.Contig1_S2_3;Unigene42731_S2_3;Unigene36394_S2_1
CK vs B2	biological_process	biological regulation	31	Unigene84986_S2_3;Unigene45012_S2_1;Unigene69470_S2_3;Unigene97782_S2_3;Unigene62561_S2_1;CL9585.Contig2_S2_3;Unigene28095_S2_1;Unigene73654_S2_1;Unigene63439_S2_1;CL11218.Contig1_S2_3;Unigene97493_S2_3;Unigene74973_S2_1;CL5161.Contig1_S2_1;Unigene73751_S2_1;Unigene24177_S2_1;Unigene27271_S2_3;CL5790.Contig1_S2_1;Unigene16906_S2_3;Unigene68975_S2_3;Unigene20194_S2_1;Unigene16691_S2_1;Unigene76667…
	biological_process	cell killing	1	CL11507.Contig2_S2_3
	biological_process	cellular component organization or biogenesis	14	Unigene5603_S2_3;CL1098.Contig2_S2_1;Unigene74345_S2_1;Unigene14215_S2_1;Unigene27074_S2_3;Unigene19573_S2_3;Unigene21385_S2_1;Unigene75328_S2_1;Unigene19427_S2_3;Unigene63439_S2_1;CL11218.Contig1_S2_3;Unigene76756_S2_3;Unigene84986_S2_3;Unigene27894_S2_3
	biological_process	cellular process	160	CL4696.Contig1_S2_1;CL2179.Contig2_S2_3;Unigene84986_S2_3;Unigene45012_S2_1;Unigene69470_S2_3;Unigene97782_S2_3;Unigene82372_S2_3;Unigene5603_S2_3;Unigene63439_S2_1;Unigene63379_S2_1;Unigene35893_S2_1;Unigene1406_S2_1;Unigene13303_S2_3;Unigene1598_S2_3;Unigene36211_S2_1;Unigene8656_S2_1;Unigene97493_S2_3;CL3256.Contig1_S2_1;Unigene13877_S2_1;Unigene77150_S2_3;Unigene85025_S2_3;Unigene27927_S2_3;U…
	biological_process	developmental process	20	Unigene5603_S2_3;Unigene63439_S2_1;CL11218.Contig1_S2_3;Unigene84986_S2_3;Unigene16906_S2_3;Unigene68955_S2_3;Unigene76756_S2_3;Unigene38645_S2_1;Unigene14215_S2_1;Unigene68975_S2_3;Unigene63498_S2_1;Unigene27929_S2_1;Unigene13225_S2_1;CL9585.Contig2_S2_3;Unigene76667_S2_3;Unigene16691_S2_1;CL8542.Contig1_S2_1;Unigene27894_S2_3;Unigene63454_S2_1;Unigene83309_S2_1
	biological_process	establishment of localization	30	Unigene36394_S2_1;CL3369.Contig5_S2_1;CL601.Contig2_S2_3;CL601.Contig4_S2_3;CL4696.Contig2_S2_1;CL4696.Contig1_S2_1;Unigene20194_S2_1;CL12081.Contig1_S2_3;CL11750.Contig1_S2_3;CL9826.Contig1_S2_1;CL10002.Contig1_S2_1;CL10283.Contig1_S2_1;Unigene82195_S2_1;Unigene80269_S2_1;Unigene49127_S2_1;CL7098.Contig1_S2_1;CL1087.Contig2_S2_1;CL5072.Contig1_S2_3;CL2619.Contig2_S2_3;CL1487.Contig2_S2_1;Unigene…
	biological_process	growth	5	Unigene63439_S2_1;CL11218.Contig1_S2_3;Unigene83309_S2_1;Unigene16906_S2_3;Unigene68975_S2_3
	biological_process	immune system process	3	CL759.Contig1_S2_1;Unigene77377_S2_3;Unigene19427_S2_3
	biological_process	localization	34	Unigene36394_S2_1;Unigene38645_S2_1;CL5477.Contig1_S2_3;CL3369.Contig5_S2_1;CL601.Contig2_S2_3;CL601.Contig4_S2_3;CL4696.Contig2_S2_1;CL4696.Contig1_S2_1;Unigene20194_S2_1;CL12081.Contig1_S2_3;CL11750.Contig1_S2_3;CL9826.Contig1_S2_1;CL10002.Contig1_S2_1;Unigene24177_S2_1;Unigene26790_S2_3;CL10283.Contig1_S2_1;Unigene82195_S2_1;Unigene80269_S2_1;Unigene49127_S2_1;CL7098.Contig1_S2_1;CL1087.Contig…
	biological_process	metabolic process	175	Unigene24162_S2_1;Unigene20726_S2_3;Unigene64753_S2_1;CL874.Contig2_S2_1;Unigene63454_S2_1;Unigene8538_S2_1;Unigene28433_S2_1;Unigene337_S2_3;Unigene68975_S2_3;CL8290.Contig5_S2_3;CL9415.Contig1_S2_1;Unigene39790_S2_1;CL3343.Contig2_S2_1;CL3361.Contig1_S2_3;CL4948.Contig1_S2_1;Unigene76902_S2_3;CL2279.Contig1_S2_1;Unigene73598_S2_1;CL7026.Contig1_S2_1;CL8140.Contig2_S2_1;CL640.Contig3_S2_1;CL1814…
	biological_process	multi-organism process	6	CL4696.Contig1_S2_1;Unigene45012_S2_1;CL759.Contig1_S2_1;Unigene77377_S2_3;Unigene68694_S2_3;CL2179.Contig2_S2_3
	biological_process	multicellular organismal process	17	Unigene63439_S2_1;CL11218.Contig1_S2_3;Unigene84986_S2_3;Unigene20194_S2_1;Unigene16906_S2_3;Unigene68955_S2_3;Unigene38645_S2_1;Unigene14215_S2_1;Unigene68975_S2_3;Unigene63498_S2_1;Unigene27929_S2_1;Unigene13225_S2_1;CL9585.Contig2_S2_3;Unigene76667_S2_3;CL8542.Contig1_S2_1;Unigene63454_S2_1;Unigene83309_S2_1
	biological_process	positive regulation of biological process	1	CL6128.Contig2_S2_3
	biological_process	regulation of biological process	27	Unigene84986_S2_3;Unigene45012_S2_1;Unigene69470_S2_3;Unigene97782_S2_3;Unigene62561_S2_1;CL9585.Contig2_S2_3;Unigene28095_S2_1;Unigene73654_S2_1;Unigene63439_S2_1;CL11218.Contig1_S2_3;CL5161.Contig1_S2_1;Unigene73751_S2_1;Unigene24177_S2_1;Unigene27271_S2_3;CL5790.Contig1_S2_1;Unigene16906_S2_3;Unigene68975_S2_3;Unigene76667_S2_3;Unigene68955_S2_3;Unigene54622_S2_1;Unigene20596_S2_1;Unigene13659…
	biological_process	reproduction	11	CL4696.Contig1_S2_1;Unigene68955_S2_3;Unigene76756_S2_3;Unigene38645_S2_1;Unigene16906_S2_3;Unigene68975_S2_3;Unigene27929_S2_1;Unigene13225_S2_1;CL9585.Contig2_S2_3;Unigene76667_S2_3;Unigene63454_S2_1
	biological_process	reproductive process	11	CL4696.Contig1_S2_1;Unigene68955_S2_3;Unigene76756_S2_3;Unigene38645_S2_1;Unigene16906_S2_3;Unigene68975_S2_3;Unigene27929_S2_1;Unigene13225_S2_1;CL9585.Contig2_S2_3;Unigene76667_S2_3;Unigene63454_S2_1
	biological_process	response to stimulus	98	Unigene73548_S2_1;Unigene20726_S2_3;Unigene73751_S2_1;CL7656.Contig1_S2_3;Unigene62561_S2_1;Unigene16876_S2_1;Unigene28111_S2_1;Unigene73654_S2_1;CL2179.Contig2_S2_3;Unigene84986_S2_3;Unigene45012_S2_1;Unigene69470_S2_3;Unigene97782_S2_3;Unigene19427_S2_3;Unigene15889_S2_3;Unigene68955_S2_3;Unigene28216_S2_1;Unigene13435_S2_3;Unigene77382_S2_3;Unigene27271_S2_3;CL3361.Contig1_S2_3;CL5161.Contig1_…
	biological_process	rhythmic process	4	Unigene27929_S2_1;Unigene13225_S2_1;CL4206.Contig1_S2_3;Unigene62874_S2_1
	biological_process	signaling	24	Unigene84986_S2_3;Unigene45012_S2_1;Unigene69470_S2_3;Unigene97782_S2_3;Unigene63439_S2_1;CL11218.Contig1_S2_3;Unigene62561_S2_1;CL5161.Contig1_S2_1;Unigene28095_S2_1;CL5790.Contig1_S2_1;Unigene76667_S2_3;Unigene68955_S2_3;Unigene54622_S2_1;Unigene20596_S2_1;Unigene13659_S2_3;CL4206.Contig1_S2_3;Unigene77382_S2_3;Unigene73597_S2_1;Unigene20194_S2_1;Unigene5836_S2_1;Unigene27929_S2_1;Unigene14322_…
	biological_process	single-organism process	68	CL2179.Contig2_S2_3;Unigene36394_S2_1;Unigene84986_S2_3;Unigene45012_S2_1;Unigene69470_S2_3;Unigene97782_S2_3;Unigene5603_S2_3;Unigene63439_S2_1;CL11218.Contig1_S2_3;CL1098.Contig2_S2_1;Unigene16906_S2_3;Unigene68955_S2_3;CL3369.Contig5_S2_1;CL601.Contig2_S2_3;CL601.Contig4_S2_3;Unigene74973_S2_1;Unigene38645_S2_1;Unigene62561_S2_1;CL5161.Contig1_S2_1;Unigene74345_S2_1;Unigene28095_S2_1;CL5790.Co…
	cellular_component	cell	126	Unigene38645_S2_1;CL3745.Contig2_S2_3;Unigene74345_S2_1;Unigene14102_S2_1;Unigene27140_S2_3;Unigene27894_S2_3;Unigene1861_S2_3;Unigene92182_S2_3;CL5402.Contig4_S2_3;Unigene83309_S2_1;Unigene19729_S2_1;CL1439.Contig3_S2_1;Unigene6583_S2_1;CL5072.Contig3_S2_3;Unigene97666_S2_3;Unigene19573_S2_3;Unigene84986_S2_3;CL12081.Contig1_S2_3;Unigene68955_S2_3;CL10322.Contig1_S2_3;CL11750.Contig1_S2_3;Unigen…
	cellular_component	cell part	126	Unigene38645_S2_1;CL3745.Contig2_S2_3;Unigene74345_S2_1;Unigene14102_S2_1;Unigene27140_S2_3;Unigene27894_S2_3;Unigene1861_S2_3;Unigene92182_S2_3;CL5402.Contig4_S2_3;Unigene83309_S2_1;Unigene19729_S2_1;CL1439.Contig3_S2_1;Unigene6583_S2_1;CL5072.Contig3_S2_3;Unigene97666_S2_3;Unigene19573_S2_3;Unigene84986_S2_3;CL12081.Contig1_S2_3;Unigene68955_S2_3;CL10322.Contig1_S2_3;CL11750.Contig1_S2_3;Unigen…
	cellular_component	extracellular matrix	1	CL1133.Contig4_S2_1
	cellular_component	extracellular region	2	CL2279.Contig1_S2_1;Unigene14102_S2_1
	cellular_component	extracellular region part	1	CL2279.Contig1_S2_1
	cellular_component	macromolecular complex	11	Unigene28346_S2_1;Unigene26486_S2_3;CL2260.Contig1_S2_3;Unigene5862_S2_1;Unigene6583_S2_1;Unigene97666_S2_3;CL4297.Contig1_S2_1;Unigene27861_S2_3;Unigene5733_S2_1;Unigene70656_S2_1;Unigene63498_S2_1
	cellular_component	membrane	60	CL12081.Contig1_S2_3;CL11750.Contig1_S2_3;CL9826.Contig1_S2_1;CL10002.Contig1_S2_1;Unigene54622_S2_1;CL759.Contig1_S2_1;Unigene74345_S2_1;CL4689.Contig3_S2_3;Unigene35781_S2_1;CL9313.Contig1_S2_1;CL3406.Contig1_S2_3;Unigene13351_S2_1;CL3369.Contig5_S2_1;Unigene38645_S2_1;Unigene74839_S2_1;CL601.Contig2_S2_3;Unigene8656_S2_1;Unigene3507_S2_3;CL4546.Contig2_S2_3;Unigene68955_S2_3;Unigene14532_S2_1;…
	cellular_component	membrane part	20	CL1098.Contig2_S2_1;CL1439.Contig3_S2_1;CL2179.Contig2_S2_3;Unigene85249_S2_3;CL7004.Contig2_S2_3;CL6163.Contig1_S2_3;CL1168.Contig12_S2_3;CL12081.Contig1_S2_3;CL11750.Contig1_S2_3;Unigene75632_S2_1;CL9826.Contig1_S2_1;CL10002.Contig1_S2_1;CL1487.Contig2_S2_1;Unigene82172_S2_1;Unigene20596_S2_1;CL2698.Contig2_S2_3;CL2619.Contig2_S2_3;Unigene36978_S2_1;CL5142.Contig2_S2_1;CL3406.Contig1_S2_3
	cellular_component	membrane-enclosed lumen	2	Unigene14215_S2_1;Unigene28095_S2_1
	cellular_component	organelle	88	Unigene92182_S2_3;CL5402.Contig4_S2_3;Unigene83309_S2_1;Unigene19729_S2_1;CL1439.Contig3_S2_1;Unigene6583_S2_1;CL5072.Contig3_S2_3;Unigene97666_S2_3;Unigene19573_S2_3;Unigene84986_S2_3;CL12081.Contig1_S2_3;Unigene68955_S2_3;CL10322.Contig1_S2_3;CL11750.Contig1_S2_3;Unigene27711_S2_3;CL9826.Contig1_S2_1;CL7656.Contig1_S2_3;CL4206.Contig1_S2_3;CL10002.Contig1_S2_1;Unigene85249_S2_3;Unigene69470_S2_…
	cellular_component	organelle part	22	Unigene14215_S2_1;Unigene73548_S2_1;Unigene15889_S2_3;Unigene97782_S2_3;CL6163.Contig1_S2_3;CL5477.Contig1_S2_3;CL12081.Contig1_S2_3;CL11750.Contig1_S2_3;CL9826.Contig1_S2_1;CL10002.Contig1_S2_1;Unigene54622_S2_1;CL759.Contig1_S2_1;Unigene74345_S2_1;CL4689.Contig3_S2_3;Unigene35781_S2_1;CL9313.Contig1_S2_1;CL3406.Contig1_S2_3;Unigene13351_S2_1;Unigene28216_S2_1;Unigene13435_S2_3;CL2619.Contig2_S2…
	molecular_function	antioxidant activity	1	CL3361.Contig1_S2_3
	molecular_function	binding	151	Unigene63379_S2_1;Unigene35893_S2_1;CL2474.Contig2_S2_1;CL43.Contig1_S2_1;Unigene1754_S2_3;Unigene3507_S2_3;CL2179.Contig2_S2_3;Unigene71069_S2_1;Unigene27929_S2_1;Unigene14215_S2_1;Unigene85841_S2_3;Unigene13225_S2_1;Unigene92714_S2_3;Unigene24177_S2_1;Unigene12611_S2_1;CL11839.Contig2_S2_3;CL4206.Contig1_S2_3;Unigene82472_S2_1;Unigene62561_S2_1;Unigene16876_S2_1;Unigene77377_S2_3;CL6502.Contig1…
	molecular_function	catalytic activity	205	Unigene16906_S2_3;Unigene8650_S2_1;Unigene68955_S2_3;Unigene28216_S2_1;Unigene13435_S2_3;Unigene84633_S2_3;CL11632.Contig2_S2_3;CL5506.Contig1_S2_1;Unigene35915_S2_1;CL9324.Contig3_S2_3;Unigene64753_S2_1;Unigene43774_S2_3;Unigene28369_S2_1;Unigene13564_S2_3;CL4576.Contig3_S2_1;Unigene3507_S2_3;Unigene599_S2_1;CL3281.Contig1_S2_1;Unigene71289_S2_1;Unigene337_S2_3;CL5076.Contig1_S2_1;CL1973.Contig1…
	molecular_function	enzyme regulator activity	1	Unigene74345_S2_1
	molecular_function	molecular transducer activity	6	Unigene27929_S2_1;Unigene13225_S2_1;Unigene14022_S2_1;CL4206.Contig1_S2_3;Unigene73597_S2_1;CL528.Contig2_S2_1
	molecular_function	nucleic acid binding transcription factor activity	10	CL5402.Contig4_S2_3;Unigene83309_S2_1;Unigene77377_S2_3;CL722.Contig1_S2_3;CL5161.Contig1_S2_1;Unigene62874_S2_1;CL8515.Contig3_S2_1;Unigene28095_S2_1;Unigene73654_S2_1;CL5790.Contig1_S2_1
	molecular_function	protein binding transcription factor activity	1	Unigene28095_S2_1
	molecular_function	receptor activity	1	Unigene20596_S2_1
	molecular_function	transporter activity	15	CL12081.Contig1_S2_3;CL11750.Contig1_S2_3;CL9826.Contig1_S2_1;CL10002.Contig1_S2_1;CL9313.Contig1_S2_1;Unigene19427_S2_3;CL2619.Contig2_S2_3;CL1487.Contig2_S2_1;CL3369.Contig5_S2_1;CL601.Contig2_S2_3;CL601.Contig4_S2_3;Unigene82195_S2_1;Unigene80269_S2_1;Unigene36394_S2_1;Unigene26098_S2_3
CK vs C1	biological_process	biological regulation	194	Unigene27730_S2_3;Unigene27827_S2_3;Unigene62934_S2_1;Unigene28352_S2_1;Unigene54646_S2_3;Unigene97782_S2_3;CL10202.Contig3_S2_3;Unigene69470_S2_3;CL5677.Contig1_S2_3;Unigene5669_S2_1;Unigene74011_S2_1;CL9107.Contig1_S2_1;Unigene74247_S2_1;Unigene14287_S2_1;CL760.Contig2_S2_3;CL3420.Contig3_S2_3;Unigene62561_S2_1;Unigene92344_S2_3;Unigene26805_S2_3;Unigene42616_S2_3;Unigene14306_S2_3;Unigene13573…
	biological_process	cell killing	1	CL11507.Contig2_S2_3
	biological_process	cellular component organization or biogenesis	152	Unigene86465_S2_3;Unigene23811_S2_3;Unigene85462_S2_3;CL669.Contig24_S2_1;CL669.Contig5_S2_1;CL669.Contig8_S2_1;CL7310.Contig2_S2_3;Unigene13550_S2_3;CL1770.Contig10_S2_1;Unigene28462_S2_1;Unigene3_S2_3;CL2891.Contig4_S2_3;CL8811.Contig1_S2_1;Unigene73863_S2_1;CL495.Contig4_S2_1;CL4644.Contig1_S2_1;Unigene27425_S2_1;CL4892.Contig5_S2_3;Unigene1353_S2_3;Unigene68379_S2_3;CL1098.Contig2_S2_1;Unigen…
	biological_process	cellular process	954	Unigene11928_S2_1;Unigene85530_S2_3;Unigene13219_S2_3;CL5124.Contig5_S2_1;CL6923.Contig2_S2_3;CL5900.Contig1_S2_1;Unigene82825_S2_1;Unigene15200_S2_3;Unigene86465_S2_3;Unigene23811_S2_3;CL12783.Contig2_S2_3;Unigene62934_S2_1;Unigene28352_S2_1;CL7632.Contig4_S2_3;Unigene71731_S2_1;Unigene24772_S2_1;CL8322.Contig4_S2_3;CL7514.Contig2_S2_1;CL7935.Contig1_S2_1;Unigene2048_S2_3;CL12846.Contig2_S2_3;CL…
	biological_process	developmental process	163	CL12553.Contig1_S2_3;CL8557.Contig1_S2_3;CL8737.Contig1_S2_1;CL8392.Contig1_S2_1;CL2891.Contig4_S2_3;Unigene86465_S2_3;Unigene23811_S2_3;Unigene85462_S2_3;CL669.Contig24_S2_1;CL669.Contig5_S2_1;CL669.Contig8_S2_1;CL7310.Contig2_S2_3;Unigene13550_S2_3;CL1770.Contig10_S2_1;Unigene28462_S2_1;Unigene3_S2_3;CL8811.Contig1_S2_1;Unigene73863_S2_1;CL1863.Contig2_S2_3;CL4688.Contig2_S2_3;Unigene13573_S2_3…
	biological_process	establishment of localization	255	Unigene11928_S2_1;Unigene85530_S2_3;Unigene13219_S2_3;Unigene27730_S2_3;Unigene27827_S2_3;Unigene19347_S2_3;CL5614.Contig1_S2_3;Unigene5313_S2_1;Unigene92781_S2_3;Unigene98559_S2_3;Unigene25433_S2_1;CL5124.Contig5_S2_1;CL475.Contig6_S2_3;Unigene25115_S2_1;CL5900.Contig1_S2_1;Unigene20477_S2_1;CL11785.Contig1_S2_3;Unigene36394_S2_1;CL3639.Contig3_S2_3;CL3639.Contig2_S2_3;Unigene6797_S2_3;CL7565.Co…
	biological_process	growth	10	Unigene3011_S2_3;Unigene19837_S2_1;CL11218.Contig1_S2_3;CL722.Contig1_S2_1;CL138.Contig1_S2_1;CL138.Contig3_S2_1;Unigene83309_S2_1;Unigene20164_S2_3;CL7310.Contig2_S2_3;Unigene20337_S2_3
	biological_process	immune system process	8	CL12846.Contig2_S2_3;CL9107.Contig1_S2_1;Unigene28236_S2_1;CL8892.Contig1_S2_3;Unigene62934_S2_1;Unigene28352_S2_1;Unigene77377_S2_3;Unigene98608_S2_3
	biological_process	localization	265	Unigene11928_S2_1;Unigene85530_S2_3;Unigene13219_S2_3;Unigene27730_S2_3;Unigene27827_S2_3;Unigene19347_S2_3;CL5614.Contig1_S2_3;Unigene5313_S2_1;Unigene92781_S2_3;Unigene98559_S2_3;Unigene25433_S2_1;CL5124.Contig5_S2_1;CL475.Contig6_S2_3;Unigene25115_S2_1;CL5900.Contig1_S2_1;Unigene20477_S2_1;CL11785.Contig1_S2_3;Unigene36394_S2_1;CL3639.Contig3_S2_3;CL3639.Contig2_S2_3;Unigene6797_S2_3;CL7565.Co…
	biological_process	metabolic process	1058	Unigene49075_S2_3;Unigene27796_S2_3;Unigene19927_S2_3;CL9175.Contig1_S2_3;Unigene8016_S2_3;Unigene19351_S2_3;CL8393.Contig2_S2_3;Unigene48269_S2_3;CL311.Contig1_S2_1;CL9726.Contig1_S2_3;Unigene14128_S2_3;CL1657.Contig2_S2_1;Unigene13537_S2_3;Unigene98061_S2_3;Unigene25415_S2_1;CL2279.Contig1_S2_1;CL2774.Contig1_S2_1;Unigene55214_S2_1;Unigene1607_S2_3;Unigene63454_S2_1;Unigene34270_S2_1;Unigene120…
	biological_process	multi-organism process	55	Unigene85462_S2_3;CL669.Contig24_S2_1;CL669.Contig5_S2_1;CL3856.Contig1_S2_3;CL669.Contig8_S2_1;Unigene74630_S2_1;Unigene68245_S2_3;CL1609.Contig12_S2_1;CL1609.Contig14_S2_1;Unigene42802_S2_1;CL666.Contig5_S2_3;Unigene73599_S2_1;Unigene28405_S2_1;Unigene19351_S2_3;CL4849.Contig3_S2_3;Unigene7055_S2_1;CL4007.Contig5_S2_1;CL4849.Contig5_S2_3;Unigene82935_S2_1;Unigene1353_S2_3;Unigene68379_S2_3;Unig…
	biological_process	multicellular organismal process	122	CL8557.Contig1_S2_3;CL8737.Contig1_S2_1;CL8392.Contig1_S2_1;CL2891.Contig4_S2_3;Unigene86465_S2_3;Unigene23811_S2_3;Unigene85462_S2_3;CL669.Contig24_S2_1;CL669.Contig5_S2_1;CL3856.Contig1_S2_3;CL669.Contig8_S2_1;Unigene74630_S2_1;CL1863.Contig2_S2_3;CL4688.Contig2_S2_3;Unigene13573_S2_3;CL8157.Contig2_S2_3;Unigene1005_S2_1;Unigene97678_S2_3;Unigene3011_S2_3;CL1052.Contig1_S2_3;Unigene19837_S2_1;C…
	biological_process	negative regulation of biological process	10	CL3420.Contig3_S2_3;Unigene13917_S2_3;CL8892.Contig1_S2_3;Unigene76844_S2_3;Unigene13606_S2_1;CL9724.Contig1_S2_1;CL743.Contig3_S2_1;CL7769.Contig2_S2_3;Unigene54281_S2_1;Unigene12198_S2_1
	biological_process	positive regulation of biological process	2	CL990.Contig1_S2_3;Unigene20337_S2_3
	biological_process	regulation of biological process	135	Unigene27730_S2_3;Unigene27827_S2_3;Unigene62934_S2_1;Unigene28352_S2_1;Unigene54646_S2_3;Unigene97782_S2_3;CL10202.Contig3_S2_3;Unigene69470_S2_3;CL5677.Contig1_S2_3;Unigene5669_S2_1;Unigene74011_S2_1;CL9107.Contig1_S2_1;Unigene74247_S2_1;Unigene14287_S2_1;CL760.Contig2_S2_3;CL3420.Contig3_S2_3;Unigene62561_S2_1;Unigene92344_S2_3;Unigene26805_S2_3;Unigene42616_S2_3;Unigene14306_S2_3;Unigene13573…
	biological_process	reproduction	80	Unigene85462_S2_3;CL669.Contig24_S2_1;CL669.Contig5_S2_1;CL3856.Contig1_S2_3;CL669.Contig8_S2_1;Unigene74630_S2_1;Unigene42616_S2_3;CL9479.Contig1_S2_3;Unigene14209_S2_3;CL6981.Contig1_S2_1;Unigene53713_S2_1;Unigene82565_S2_1;Unigene97702_S2_3;CL5230.Contig2_S2_1;Unigene24863_S2_1;Unigene42912_S2_1;Unigene11876_S2_1;CL116.Contig5_S2_1;Unigene38717_S2_1;Unigene60567_S2_1;CL11924.Contig1_S2_3;Unige…
	biological_process	reproductive process	74	Unigene85462_S2_3;CL669.Contig24_S2_1;CL669.Contig5_S2_1;CL3856.Contig1_S2_3;CL669.Contig8_S2_1;Unigene74630_S2_1;Unigene42616_S2_3;CL9479.Contig1_S2_3;Unigene14209_S2_3;CL6981.Contig1_S2_1;Unigene53713_S2_1;Unigene82565_S2_1;Unigene97702_S2_3;CL5230.Contig2_S2_1;Unigene24863_S2_1;Unigene42912_S2_1;Unigene11876_S2_1;CL116.Contig5_S2_1;Unigene38717_S2_1;Unigene60567_S2_1;CL11924.Contig1_S2_3;Unige…
	biological_process	response to stimulus	463	Unigene73548_S2_1;CL4892.Contig5_S2_3;Unigene45214_S2_3;Unigene98277_S2_3;Unigene76615_S2_3;Unigene76415_S2_3;Unigene27784_S2_3;Unigene15376_S2_3;Unigene62934_S2_1;CL9458.Contig2_S2_3;Unigene28352_S2_1;Unigene24491_S2_3;Unigene93133_S2_3;Unigene76658_S2_3;Unigene32843_S2_3;Unigene27781_S2_3;Unigene62561_S2_1;Unigene15875_S2_1;CL7656.Contig1_S2_3;CL1609.Contig12_S2_1;CL1609.Contig26_S2_1;CL3062.Co…
	biological_process	rhythmic process	4	Unigene79909_S2_1;Unigene85963_S2_3;Unigene32843_S2_3;CL1481.Contig1_S2_1
	biological_process	signaling	101	Unigene62934_S2_1;Unigene28352_S2_1;Unigene54646_S2_3;Unigene97782_S2_3;CL10202.Contig3_S2_3;Unigene69470_S2_3;CL5677.Contig1_S2_3;Unigene5669_S2_1;Unigene74011_S2_1;CL9107.Contig1_S2_1;Unigene74247_S2_1;Unigene14287_S2_1;Unigene92344_S2_3;Unigene26805_S2_3;Unigene14306_S2_3;Unigene24373_S2_3;Unigene3011_S2_3;Unigene19837_S2_1;CL11218.Contig1_S2_3;CL722.Contig1_S2_1;CL138.Contig1_S2_1;CL138.Conti…
	biological_process	single-organism process	441	Unigene11928_S2_1;Unigene85530_S2_3;Unigene13219_S2_3;CL8557.Contig1_S2_3;CL8737.Contig1_S2_1;CL8392.Contig1_S2_1;CL2891.Contig4_S2_3;CL5124.Contig5_S2_1;CL6923.Contig2_S2_3;CL5900.Contig1_S2_1;Unigene82825_S2_1;Unigene15200_S2_3;Unigene86465_S2_3;Unigene23811_S2_3;Unigene27730_S2_3;Unigene27827_S2_3;Unigene62934_S2_1;Unigene28352_S2_1;Unigene19347_S2_3;CL5614.Contig1_S2_3;Unigene5313_S2_1;Unigen…
	cellular_component	cell	1244	CL12978.Contig2_S2_3;Unigene6029_S2_1;CL12978.Contig1_S2_3;CL8675.Contig3_S2_3;CL11103.Contig4_S2_3;Unigene74320_S2_1;Unigene38333_S2_1;CL7311.Contig1_S2_3;Unigene68271_S2_3;CL3698.Contig2_S2_1;CL10073.Contig2_S2_1;CL243.Contig5_S2_1;Unigene27432_S2_3;Unigene73559_S2_1;Unigene27499_S2_3;Unigene27752_S2_1;Unigene76477_S2_3;CL7424.Contig4_S2_1;Unigene74327_S2_1;CL2884.Contig3_S2_3;Unigene13703_S2_3…
	cellular_component	cell junction	3	CL4892.Contig5_S2_3;Unigene6031_S2_3;Unigene27044_S2_3
	cellular_component	cell part	1244	CL12978.Contig2_S2_3;Unigene6029_S2_1;CL12978.Contig1_S2_3;CL8675.Contig3_S2_3;CL11103.Contig4_S2_3;Unigene74320_S2_1;Unigene38333_S2_1;CL7311.Contig1_S2_3;Unigene68271_S2_3;CL3698.Contig2_S2_1;CL10073.Contig2_S2_1;CL243.Contig5_S2_1;Unigene27432_S2_3;Unigene73559_S2_1;Unigene27499_S2_3;Unigene27752_S2_1;Unigene76477_S2_3;CL7424.Contig4_S2_1;Unigene74327_S2_1;CL2884.Contig3_S2_3;Unigene13703_S2_3…
	cellular_component	extracellular matrix	2	Unigene73913_S2_1;CL9999.Contig2_S2_3
	cellular_component	extracellular region	43	Unigene37378_S2_1;Unigene78591_S2_1;CL2279.Contig1_S2_1;Unigene15805_S2_1;Unigene79909_S2_1;Unigene33561_S2_3;Unigene48269_S2_3;CL311.Contig1_S2_1;CL116.Contig5_S2_1;Unigene28069_S2_1;Unigene14123_S2_1;CL8157.Contig2_S2_3;CL311.Contig2_S2_1;Unigene27293_S2_3;CL1609.Contig14_S2_1;CL1275.Contig2_S2_1;Unigene77029_S2_3;CL5148.Contig3_S2_3;CL4810.Contig1_S2_3;Unigene20659_S2_3;CL1523.Contig3_S2_1;CL1…
	cellular_component	extracellular region part	5	Unigene37378_S2_1;Unigene78591_S2_1;CL2279.Contig1_S2_1;Unigene15805_S2_1;Unigene79909_S2_1
	cellular_component	macromolecular complex	224	CL12978.Contig2_S2_3;Unigene6029_S2_1;CL12978.Contig1_S2_3;CL8675.Contig3_S2_3;CL11103.Contig4_S2_3;Unigene74320_S2_1;Unigene38333_S2_1;CL7311.Contig1_S2_3;Unigene68271_S2_3;CL3698.Contig2_S2_1;CL10073.Contig2_S2_1;CL243.Contig5_S2_1;Unigene27432_S2_3;Unigene73559_S2_1;Unigene27499_S2_3;Unigene27752_S2_1;Unigene76477_S2_3;CL7424.Contig4_S2_1;Unigene74327_S2_1;CL2884.Contig3_S2_3;Unigene13703_S2_3…
	cellular_component	membrane	462	Unigene84950_S2_3;CL10043.Contig1_S2_1;Unigene68231_S2_3;CL571.Contig1_S2_3;Unigene68620_S2_3;Unigene27478_S2_3;Unigene13255_S2_3;Unigene26793_S2_3;CL3966.Contig2_S2_3;CL238.Contig1_S2_1;Unigene84624_S2_3;CL2836.Contig1_S2_3;Unigene27730_S2_3;Unigene62301_S2_3;Unigene82641_S2_3;Unigene3623_S2_3;Unigene21268_S2_3;CL3639.Contig3_S2_3;CL4892.Contig5_S2_3;CL1452.Contig3_S2_1;CL9175.Contig1_S2_3;Unige…
	cellular_component	membrane part	213	CL10043.Contig1_S2_1;Unigene68231_S2_3;CL571.Contig1_S2_3;Unigene68620_S2_3;Unigene27478_S2_3;Unigene13255_S2_3;Unigene26793_S2_3;CL3966.Contig2_S2_3;CL238.Contig1_S2_1;CL2836.Contig1_S2_3;Unigene28048_S2_1;CL2875.Contig3_S2_3;Unigene27474_S2_1;CL729.Contig1_S2_1;Unigene24838_S2_3;Unigene27564_S2_1;Unigene74700_S2_1;CL9277.Contig3_S2_1;Unigene26903_S2_3;Unigene36041_S2_1;Unigene15334_S2_1;Unigene…
	cellular_component	membrane-enclosed lumen	78	Unigene13644_S2_3;Unigene320_S2_3;Unigene76844_S2_3;Unigene48919_S2_3;CL8759.Contig1_S2_1;Unigene85233_S2_3;Unigene76388_S2_3;CL2705.Contig1_S2_3;Unigene11928_S2_1;Unigene85530_S2_3;Unigene84801_S2_3;Unigene98277_S2_3;CL12978.Contig2_S2_3;CL4393.Contig2_S2_3;CL12978.Contig1_S2_3;CL4257.Contig4_S2_1;CL2344.Contig10_S2_3;Unigene24864_S2_1;Unigene77185_S2_3;Unigene6176_S2_3;CL4235.Contig1_S2_3;CL344…
	cellular_component	organelle	959	Unigene14096_S2_3;Unigene36236_S2_1;Unigene27810_S2_3;Unigene68233_S2_3;Unigene77018_S2_3;Unigene13355_S2_1;Unigene36643_S2_1;Unigene27305_S2_3;Unigene84950_S2_3;Unigene68620_S2_3;Unigene27478_S2_3;Unigene13550_S2_3;Unigene1353_S2_3;Unigene68379_S2_3;CL12182.Contig2_S2_3;Unigene74247_S2_1;Unigene27930_S2_3;Unigene329_S2_1;CL6785.Contig1_S2_1;Unigene42972_S2_3;CL9659.Contig1_S2_1;Unigene13255_S2_3…
	cellular_component	organelle part	371	Unigene14096_S2_3;Unigene36236_S2_1;Unigene27810_S2_3;Unigene68233_S2_3;Unigene77018_S2_3;Unigene13355_S2_1;Unigene36643_S2_1;Unigene27305_S2_3;Unigene84950_S2_3;Unigene68620_S2_3;Unigene27478_S2_3;Unigene1353_S2_3;Unigene68379_S2_3;CL12182.Contig2_S2_3;Unigene74247_S2_1;Unigene27930_S2_3;Unigene329_S2_1;CL6785.Contig1_S2_1;Unigene42972_S2_3;CL9659.Contig1_S2_1;Unigene13255_S2_3;Unigene26793_S2_3…
	molecular_function	antioxidant activity	10	Unigene27980_S2_1;Unigene28043_S2_1;Unigene27019_S2_3;Unigene27464_S2_3;Unigene19927_S2_3;Unigene48269_S2_3;Unigene97661_S2_3;Unigene20322_S2_1;CL7793.Contig1_S2_3;Unigene27823_S2_3
	molecular_function	binding	997	Unigene86588_S2_3;Unigene20164_S2_3;CL11639.Contig1_S2_3;CL10340.Contig1_S2_1;CL330.Contig2_S2_1;Unigene7197_S2_1;CL3731.Contig1_S2_1;CL1376.Contig1_S2_3;Unigene5765_S2_3;Unigene98064_S2_3;Unigene91226_S2_3;Unigene42069_S2_1;Unigene62934_S2_1;CL5131.Contig1_S2_3;Unigene85015_S2_3;CL5477.Contig1_S2_3;Unigene77377_S2_3;CL10346.Contig1_S2_1;Unigene13800_S2_3;Unigene71069_S2_1;Unigene75487_S2_1;Unige…
	molecular_function	catalytic activity	1184	CL3420.Contig3_S2_3;Unigene27771_S2_1;Unigene76826_S2_3;CL11551.Contig2_S2_3;Unigene14435_S2_3;CL7692.Contig2_S2_3;CL191.Contig1_S2_3;CL11274.Contig1_S2_3;CL3333.Contig2_S2_3;Unigene27849_S2_3;CL900.Contig2_S2_1;CL9876.Contig1_S2_3;Unigene316_S2_3;Unigene42972_S2_3;Unigene6283_S2_3;Unigene82565_S2_1;CL5230.Contig2_S2_1;Unigene76923_S2_3;Unigene1671_S2_1;CL1636.Contig2_S2_1;CL6135.Contig2_S2_1;Uni…
	molecular_function	electron carrier activity	1	Unigene27564_S2_1
	molecular_function	enzyme regulator activity	13	Unigene13684_S2_3;Unigene789_S2_1;CL7426.Contig1_S2_1;Unigene27841_S2_1;Unigene75297_S2_1;CL3614.Contig1_S2_3;Unigene449_S2_1;Unigene62731_S2_1;CL9690.Contig1_S2_3;Unigene21003_S2_1;Unigene27743_S2_1;CL4163.Contig2_S2_3;Unigene69225_S2_3
	molecular_function	molecular transducer activity	20	Unigene36294_S2_1;Unigene48269_S2_3;Unigene42576_S2_3;CL7625.Contig2_S2_3;Unigene62332_S2_1;CL666.Contig5_S2_3;Unigene3407_S2_1;CL10340.Contig1_S2_1;Unigene12198_S2_1;Unigene15103_S2_3;Unigene48919_S2_3;Unigene24393_S2_1;Unigene51057_S2_3;Unigene85963_S2_3;Unigene92907_S2_3;CL8653.Contig4_S2_3;Unigene63367_S2_1;Unigene43237_S2_3;Unigene36598_S2_1;Unigene98494_S2_3
	molecular_function	nucleic acid binding transcription factor activity	33	Unigene93511_S2_3;CL5402.Contig4_S2_3;Unigene24863_S2_1;Unigene83309_S2_1;Unigene13892_S2_3;CL12553.Contig1_S2_3;Unigene43099_S2_3;Unigene8115_S2_1;Unigene69023_S2_3;Unigene77377_S2_3;Unigene48937_S2_3;CL12151.Contig1_S2_3;CL2929.Contig1_S2_3;Unigene27624_S2_1;Unigene68460_S2_3;Unigene62964_S2_1;Unigene69118_S2_3;Unigene92480_S2_3;Unigene27985_S2_1;Unigene74559_S2_1;CL9486.Contig4_S2_3;Unigene361…
	molecular_function	protein binding transcription factor activity	3	Unigene20042_S2_3;Unigene28049_S2_1;Unigene28095_S2_1
	molecular_function	receptor activity	2	Unigene48919_S2_3;Unigene98494_S2_3
	molecular_function	structural molecule activity	56	Unigene27930_S2_3;Unigene6029_S2_1;CL8675.Contig3_S2_3;Unigene5778_S2_1;Unigene14201_S2_3;CL11103.Contig4_S2_3;Unigene74320_S2_1;Unigene38333_S2_1;Unigene68271_S2_3;CL243.Contig5_S2_1;Unigene27432_S2_3;Unigene73559_S2_1;Unigene27752_S2_1;CL7424.Contig4_S2_1;Unigene74327_S2_1;CL2884.Contig3_S2_3;CL7795.Contig2_S2_3;Unigene27929_S2_3;CL6674.Contig5_S2_1;CL370.Contig3_S2_3;CL7506.Contig1_S2_1;CL7310…
	molecular_function	transporter activity	140	Unigene38036_S2_1;Unigene26793_S2_3;CL3966.Contig2_S2_3;Unigene27730_S2_3;Unigene27827_S2_3;Unigene62301_S2_3;Unigene82641_S2_3;Unigene3623_S2_3;Unigene21268_S2_3;CL3062.Contig2_S2_1;CL4305.Contig2_S2_3;CL9313.Contig2_S2_1;CL2127.Contig5_S2_3;CL12063.Contig1_S2_3;Unigene80034_S2_1;CL3637.Contig5_S2_3;Unigene5313_S2_1;Unigene92781_S2_3;Unigene98559_S2_3;Unigene13255_S2_3;Unigene14122_S2_3;CL238.Co…
CK vs C2	biological_process	biological regulation	188	Unigene27730_S2_3;Unigene27827_S2_3;Unigene86799_S2_3;CL3028.Contig1_S2_3;CL3028.Contig5_S2_3;Unigene28352_S2_1;CL2599.Contig3_S2_3;Unigene54646_S2_3;Unigene15303_S2_1;Unigene97782_S2_3;CL5677.Contig1_S2_3;CL2209.Contig1_S2_1;CL10202.Contig3_S2_3;Unigene74011_S2_1;Unigene74247_S2_1;Unigene87017_S2_3;Unigene14287_S2_1;CL760.Contig2_S2_3;CL1599.Contig2_S2_1;Unigene92344_S2_3;Unigene42616_S2_3;Unige…
	biological_process	cell killing	3	CL11507.Contig2_S2_3;CL12007.Contig3_S2_3;CL12007.Contig2_S2_3
	biological_process	cellular component organization or biogenesis	181	Unigene23811_S2_3;Unigene85462_S2_3;CL669.Contig24_S2_1;CL669.Contig8_S2_1;Unigene1390_S2_1;Unigene76540_S2_3;Unigene71045_S2_1;Unigene14173_S2_1;Unigene37894_S2_1;Unigene28462_S2_1;Unigene3_S2_3;CL1770.Contig10_S2_1;Unigene84878_S2_3;CL8811.Contig1_S2_1;Unigene73863_S2_1;Unigene5537_S2_1;Unigene63389_S2_1;Unigene26872_S2_3;Unigene27425_S2_1;CL4892.Contig5_S2_3;Unigene86799_S2_3;CL3028.Contig1_S2…
	biological_process	cellular process	1027	Unigene11928_S2_1;Unigene85530_S2_3;Unigene26872_S2_3;Unigene87025_S2_3;Unigene82825_S2_1;CL6923.Contig2_S2_3;CL5502.Contig3_S2_3;Unigene23811_S2_3;Unigene6222_S2_1;Unigene39027_S2_1;Unigene27739_S2_1;Unigene86799_S2_3;CL3028.Contig1_S2_3;CL3028.Contig5_S2_3;Unigene28352_S2_1;CL2599.Contig3_S2_3;CL7632.Contig4_S2_3;Unigene20030_S2_3;Unigene92824_S2_3;Unigene71731_S2_1;Unigene24772_S2_1;CL8322.Con…
	biological_process	developmental process	186	CL12553.Contig1_S2_3;CL8737.Contig1_S2_1;Unigene12286_S2_3;CL8557.Contig1_S2_3;CL8392.Contig1_S2_1;CL1288.Contig1_S2_1;Unigene23811_S2_3;Unigene85462_S2_3;CL669.Contig24_S2_1;CL669.Contig8_S2_1;Unigene1390_S2_1;Unigene76540_S2_3;Unigene71045_S2_1;Unigene14173_S2_1;Unigene37894_S2_1;Unigene28462_S2_1;Unigene3_S2_3;CL1770.Contig10_S2_1;Unigene84878_S2_3;CL8811.Contig1_S2_1;Unigene73863_S2_1;Unigene…
	biological_process	establishment of localization	265	Unigene11928_S2_1;Unigene85530_S2_3;Unigene26872_S2_3;Unigene27730_S2_3;Unigene27827_S2_3;Unigene2214_S2_3;Unigene19347_S2_3;Unigene5313_S2_1;Unigene92781_S2_3;Unigene98559_S2_3;Unigene25433_S2_1;Unigene20477_S2_1;CL11785.Contig1_S2_3;Unigene36394_S2_1;Unigene43213_S2_3;Unigene20007_S2_1;CL12224.Contig2_S2_3;CL3639.Contig3_S2_3;CL3639.Contig2_S2_3;CL5073.Contig2_S2_1;Unigene6797_S2_3;Unigene51060…
	biological_process	growth	12	Unigene5904_S2_1;Unigene19837_S2_1;CL138.Contig1_S2_1;Unigene83309_S2_1;Unigene12286_S2_3;Unigene11676_S2_1;Unigene20164_S2_3;Unigene26916_S2_3;Unigene671_S2_1;Unigene1390_S2_1;Unigene37894_S2_1;Unigene20337_S2_3
	biological_process	immune system process	7	CL12846.Contig2_S2_3;CL9263.Contig2_S2_3;Unigene28236_S2_1;CL2417.Contig9_S2_1;Unigene28352_S2_1;Unigene77377_S2_3;Unigene98608_S2_3
	biological_process	localization	276	Unigene11928_S2_1;Unigene85530_S2_3;Unigene26872_S2_3;Unigene27730_S2_3;Unigene27827_S2_3;Unigene2214_S2_3;Unigene19347_S2_3;Unigene5313_S2_1;Unigene92781_S2_3;Unigene98559_S2_3;Unigene25433_S2_1;Unigene20477_S2_1;CL11785.Contig1_S2_3;Unigene36394_S2_1;Unigene43213_S2_3;Unigene20007_S2_1;CL12224.Contig2_S2_3;CL3639.Contig3_S2_3;CL3639.Contig2_S2_3;CL5073.Contig2_S2_1;Unigene6797_S2_3;Unigene51060…
	biological_process	metabolic process	1198	Unigene49075_S2_3;Unigene19927_S2_3;Unigene27796_S2_3;Unigene8016_S2_3;CL9175.Contig1_S2_3;Unigene19351_S2_3;Unigene14128_S2_3;Unigene7551_S2_1;Unigene45802_S2_1;Unigene64753_S2_1;Unigene12606_S2_3;Unigene48269_S2_3;Unigene15530_S2_3;Unigene63454_S2_1;Unigene98061_S2_3;CL2980.Contig2_S2_3;Unigene34270_S2_1;CL8393.Contig2_S2_3;Unigene27800_S2_3;Unigene46446_S2_1;CL672.Contig1_S2_3;Unigene76902_S2_…
	biological_process	multi-organism process	60	Unigene85462_S2_3;CL669.Contig24_S2_1;Unigene74630_S2_1;CL669.Contig8_S2_1;CL3856.Contig1_S2_3;CL1609.Contig12_S2_1;CL1609.Contig14_S2_1;Unigene42802_S2_1;Unigene20522_S2_1;CL666.Contig5_S2_3;Unigene73599_S2_1;Unigene28405_S2_1;CL4849.Contig3_S2_3;Unigene7055_S2_1;Unigene19351_S2_3;CL806.Contig7_S2_1;CL4849.Contig5_S2_3;CL4007.Contig5_S2_1;Unigene46446_S2_1;Unigene82935_S2_1;Unigene45214_S2_3;CL4…
	biological_process	multicellular organismal process	137	CL8737.Contig1_S2_1;Unigene12286_S2_3;CL8557.Contig1_S2_3;CL8392.Contig1_S2_1;CL1288.Contig1_S2_1;Unigene23811_S2_3;Unigene85462_S2_3;CL669.Contig24_S2_1;Unigene74630_S2_1;CL669.Contig8_S2_1;CL3856.Contig1_S2_3;Unigene6929_S2_3;Unigene86799_S2_3;CL3028.Contig1_S2_3;CL1863.Contig2_S2_3;Unigene36931_S2_1;CL4688.Contig2_S2_3;CL8157.Contig2_S2_3;Unigene24817_S2_3;Unigene13573_S2_3;Unigene1005_S2_1;Un…
	biological_process	negative regulation of biological process	7	Unigene13917_S2_3;Unigene27710_S2_1;Unigene76844_S2_3;CL7769.Contig2_S2_3;CL743.Contig3_S2_1;Unigene12198_S2_1;Unigene54281_S2_1
	biological_process	positive regulation of biological process	2	CL9263.Contig2_S2_3;Unigene20337_S2_3
	biological_process	regulation of biological process	124	Unigene27730_S2_3;Unigene27827_S2_3;Unigene86799_S2_3;CL3028.Contig1_S2_3;CL3028.Contig5_S2_3;Unigene28352_S2_1;CL2599.Contig3_S2_3;Unigene54646_S2_3;Unigene15303_S2_1;Unigene97782_S2_3;CL5677.Contig1_S2_3;CL2209.Contig1_S2_1;CL10202.Contig3_S2_3;Unigene74011_S2_1;Unigene74247_S2_1;Unigene87017_S2_3;Unigene14287_S2_1;CL760.Contig2_S2_3;CL1599.Contig2_S2_1;Unigene92344_S2_3;Unigene42616_S2_3;Unige…
	biological_process	reproduction	101	Unigene85462_S2_3;CL669.Contig24_S2_1;Unigene74630_S2_1;CL669.Contig8_S2_1;CL3856.Contig1_S2_3;Unigene42616_S2_3;Unigene6929_S2_3;CL9479.Contig1_S2_3;Unigene53713_S2_1;CL6981.Contig1_S2_1;Unigene97702_S2_3;Unigene82565_S2_1;Unigene63649_S2_1;Unigene86799_S2_3;CL5230.Contig2_S2_1;CL3028.Contig1_S2_3;Unigene48783_S2_3;Unigene36931_S2_1;Unigene11876_S2_1;Unigene59235_S2_3;CL11924.Contig1_S2_3;Unigen…
	biological_process	reproductive process	96	Unigene85462_S2_3;CL669.Contig24_S2_1;Unigene74630_S2_1;CL669.Contig8_S2_1;CL3856.Contig1_S2_3;Unigene42616_S2_3;Unigene6929_S2_3;CL9479.Contig1_S2_3;Unigene53713_S2_1;CL6981.Contig1_S2_1;Unigene97702_S2_3;Unigene82565_S2_1;Unigene63649_S2_1;Unigene86799_S2_3;CL5230.Contig2_S2_1;CL3028.Contig1_S2_3;Unigene48783_S2_3;Unigene36931_S2_1;Unigene11876_S2_1;Unigene59235_S2_3;CL11924.Contig1_S2_3;Unigen…
	biological_process	response to stimulus	469	Unigene73548_S2_1;Unigene45214_S2_3;CL4892.Contig5_S2_3;CL5024.Contig4_S2_3;Unigene98277_S2_3;Unigene15376_S2_3;Unigene27784_S2_3;Unigene76415_S2_3;CL9458.Contig2_S2_3;Unigene27781_S2_3;Unigene93133_S2_3;Unigene15875_S2_1;Unigene76658_S2_3;CL1609.Contig12_S2_1;CL1609.Contig26_S2_1;Unigene86250_S2_3;Unigene24491_S2_3;Unigene93360_S2_3;Unigene74495_S2_1;CL5974.Contig3_S2_3;CL4305.Contig2_S2_3;Unige…
	biological_process	rhythmic process	5	Unigene73679_S2_1;Unigene27929_S2_1;Unigene13225_S2_1;Unigene32843_S2_3;CL1481.Contig1_S2_1
	biological_process	signaling	92	Unigene86799_S2_3;CL3028.Contig1_S2_3;CL3028.Contig5_S2_3;Unigene28352_S2_1;CL2599.Contig3_S2_3;Unigene54646_S2_3;Unigene15303_S2_1;Unigene97782_S2_3;CL5677.Contig1_S2_3;CL2209.Contig1_S2_1;CL10202.Contig3_S2_3;Unigene74011_S2_1;Unigene74247_S2_1;Unigene87017_S2_3;Unigene14287_S2_1;CL1599.Contig2_S2_1;Unigene92344_S2_3;Unigene14306_S2_3;Unigene24373_S2_3;Unigene68137_S2_3;Unigene19837_S2_1;CL138.…
	biological_process	single-organism process	489	Unigene11928_S2_1;Unigene85530_S2_3;Unigene26872_S2_3;CL8737.Contig1_S2_1;Unigene12286_S2_3;CL8557.Contig1_S2_3;CL8392.Contig1_S2_1;CL1288.Contig1_S2_1;Unigene87025_S2_3;Unigene82825_S2_1;CL6923.Contig2_S2_3;CL5502.Contig3_S2_3;Unigene23811_S2_3;Unigene27730_S2_3;Unigene27827_S2_3;Unigene86799_S2_3;CL3028.Contig1_S2_3;CL3028.Contig5_S2_3;Unigene28352_S2_1;CL2599.Contig3_S2_3;Unigene2214_S2_3;Unig…
	cellular_component	cell	1389	CL12978.Contig2_S2_3;Unigene6029_S2_1;CL12978.Contig1_S2_3;CL11103.Contig4_S2_3;CL7311.Contig1_S2_3;Unigene74320_S2_1;CL10073.Contig2_S2_1;Unigene38333_S2_1;CL243.Contig5_S2_1;Unigene27005_S2_3;Unigene27432_S2_3;CL7424.Contig4_S2_1;Unigene74327_S2_1;Unigene76477_S2_3;CL8896.Contig2_S2_3;Unigene27499_S2_3;Unigene26920_S2_3;CL370.Contig3_S2_3;Unigene26849_S2_3;CL3698.Contig2_S2_1;Unigene92377_S2_3;…
	cellular_component	cell junction	3	CL4892.Contig5_S2_3;Unigene6031_S2_3;Unigene68645_S2_3
	cellular_component	cell part	1389	CL12978.Contig2_S2_3;Unigene6029_S2_1;CL12978.Contig1_S2_3;CL11103.Contig4_S2_3;CL7311.Contig1_S2_3;Unigene74320_S2_1;CL10073.Contig2_S2_1;Unigene38333_S2_1;CL243.Contig5_S2_1;Unigene27005_S2_3;Unigene27432_S2_3;CL7424.Contig4_S2_1;Unigene74327_S2_1;Unigene76477_S2_3;CL8896.Contig2_S2_3;Unigene27499_S2_3;Unigene26920_S2_3;CL370.Contig3_S2_3;Unigene26849_S2_3;CL3698.Contig2_S2_1;Unigene92377_S2_3;…
	cellular_component	extracellular matrix	2	CL9999.Contig2_S2_3;Unigene73913_S2_1
	cellular_component	extracellular region	43	Unigene15805_S2_1;Unigene73679_S2_1;Unigene48269_S2_3;Unigene93204_S2_3;CL8157.Contig2_S2_3;Unigene28069_S2_1;Unigene14123_S2_1;CL311.Contig1_S2_1;Unigene27910_S2_3;CL12002.Contig2_S2_3;CL5300.Contig3_S2_3;CL1609.Contig14_S2_1;Unigene42837_S2_1;Unigene77029_S2_3;CL3255.Contig1_S2_1;CL4810.Contig1_S2_3;CL2382.Contig4_S2_1;CL1609.Contig10_S2_1;Unigene27670_S2_1;CL1523.Contig3_S2_1;CL1523.Contig1_S2…
	cellular_component	extracellular region part	2	Unigene15805_S2_1;Unigene73679_S2_1
	cellular_component	macromolecular complex	274	CL12978.Contig2_S2_3;Unigene6029_S2_1;CL12978.Contig1_S2_3;CL11103.Contig4_S2_3;CL7311.Contig1_S2_3;Unigene74320_S2_1;CL10073.Contig2_S2_1;Unigene38333_S2_1;CL243.Contig5_S2_1;Unigene27005_S2_3;Unigene27432_S2_3;CL7424.Contig4_S2_1;Unigene74327_S2_1;Unigene76477_S2_3;CL8896.Contig2_S2_3;Unigene27499_S2_3;Unigene26920_S2_3;CL370.Contig3_S2_3;Unigene26849_S2_3;CL3698.Contig2_S2_1;Unigene92377_S2_3;…
	cellular_component	membrane	470	Unigene84950_S2_3;Unigene68620_S2_3;Unigene27478_S2_3;Unigene13255_S2_3;Unigene26793_S2_3;Unigene84624_S2_3;Unigene20219_S2_3;CL2836.Contig1_S2_3;Unigene27730_S2_3;Unigene62301_S2_3;Unigene82641_S2_3;Unigene3623_S2_3;Unigene21268_S2_3;CL3639.Contig3_S2_3;CL4892.Contig5_S2_3;CL5024.Contig4_S2_3;Unigene12642_S2_3;CL9175.Contig1_S2_3;Unigene42426_S2_3;Unigene92344_S2_3;CL6872.Contig1_S2_3;Unigene247…
	cellular_component	membrane part	216	Unigene68620_S2_3;Unigene27478_S2_3;Unigene13255_S2_3;Unigene26793_S2_3;Unigene20219_S2_3;CL2836.Contig1_S2_3;CL2875.Contig3_S2_3;Unigene28048_S2_1;Unigene26851_S2_3;CL729.Contig1_S2_1;Unigene85386_S2_3;Unigene27474_S2_1;Unigene27592_S2_1;Unigene24838_S2_3;Unigene27564_S2_1;CL9277.Contig3_S2_1;Unigene74700_S2_1;Unigene68695_S2_3;Unigene36041_S2_1;Unigene15334_S2_1;Unigene42341_S2_3;Unigene13840_S…
	cellular_component	membrane-enclosed lumen	98	Unigene13644_S2_3;Unigene14215_S2_1;Unigene320_S2_3;CL2817.Contig2_S2_3;Unigene76844_S2_3;Unigene71394_S2_1;Unigene75531_S2_1;Unigene48919_S2_3;CL3426.Contig1_S2_3;CL8759.Contig1_S2_1;Unigene85233_S2_3;Unigene1480_S2_3;Unigene87025_S2_3;Unigene76388_S2_3;CL5502.Contig3_S2_3;CL2705.Contig1_S2_3;Unigene11928_S2_1;Unigene85530_S2_3;CL1673.Contig1_S2_1;Unigene84801_S2_3;Unigene98277_S2_3;CL12978.Cont…
	cellular_component	organelle	1055	Unigene27810_S2_3;Unigene14096_S2_3;Unigene6051_S2_3;Unigene36236_S2_1;Unigene68233_S2_3;CL7981.Contig2_S2_3;Unigene13355_S2_1;Unigene36643_S2_1;CL3288.Contig2_S2_1;Unigene27305_S2_3;Unigene84950_S2_3;Unigene68620_S2_3;Unigene27478_S2_3;CL9882.Contig1_S2_1;Unigene74247_S2_1;Unigene27930_S2_3;Unigene329_S2_1;CL6785.Contig1_S2_1;Unigene13255_S2_3;Unigene26793_S2_3;CL8580.Contig1_S2_3;Unigene62301_S…
	cellular_component	organelle part	442	Unigene27810_S2_3;Unigene14096_S2_3;Unigene6051_S2_3;Unigene36236_S2_1;Unigene68233_S2_3;CL7981.Contig2_S2_3;Unigene13355_S2_1;Unigene36643_S2_1;CL3288.Contig2_S2_1;Unigene27305_S2_3;Unigene84950_S2_3;Unigene68620_S2_3;Unigene27478_S2_3;CL9882.Contig1_S2_1;Unigene74247_S2_1;Unigene27930_S2_3;Unigene329_S2_1;CL6785.Contig1_S2_1;Unigene13255_S2_3;Unigene26793_S2_3;Unigene19836_S2_3;Unigene63528_S2_…
	molecular_function	antioxidant activity	20	Unigene27980_S2_1;Unigene13370_S2_1;Unigene28043_S2_1;Unigene27464_S2_3;Unigene27941_S2_1;Unigene27019_S2_3;CL6410.Contig1_S2_3;Unigene19927_S2_3;Unigene45802_S2_1;Unigene12606_S2_3;Unigene48269_S2_3;Unigene12924_S2_3;Unigene15521_S2_1;Unigene9149_S2_3;Unigene43886_S2_3;Unigene42837_S2_1;CL5955.Contig1_S2_3;CL7793.Contig1_S2_3;CL2205.Contig2_S2_1;Unigene27823_S2_3
	molecular_function	binding	1131	Unigene1546_S2_3;Unigene86588_S2_3;Unigene20164_S2_3;CL11639.Contig1_S2_3;CL10340.Contig1_S2_1;CL330.Contig2_S2_1;CL753.Contig1_S2_1;Unigene7197_S2_1;Unigene39027_S2_1;CL3731.Contig1_S2_1;CL1376.Contig1_S2_3;CL10046.Contig1_S2_3;Unigene5765_S2_3;Unigene98064_S2_3;Unigene24911_S2_1;Unigene48580_S2_1;Unigene42069_S2_1;Unigene71069_S2_1;Unigene85015_S2_3;Unigene93040_S2_3;Unigene84768_S2_3;Unigene13…
	molecular_function	catalytic activity	1239	Unigene27739_S2_1;Unigene27771_S2_1;Unigene635_S2_3;Unigene76826_S2_3;CL1599.Contig2_S2_1;CL1599.Contig1_S2_1;CL11551.Contig2_S2_3;CL7692.Contig2_S2_3;CL191.Contig1_S2_3;CL3333.Contig2_S2_3;Unigene27849_S2_3;CL900.Contig2_S2_1;CL9876.Contig1_S2_3;Unigene316_S2_3;Unigene42271_S2_3;Unigene82565_S2_1;CL5865.Contig2_S2_3;CL5230.Contig2_S2_1;Unigene76923_S2_3;Unigene1671_S2_1;Unigene36931_S2_1;CL6135.…
	molecular_function	electron carrier activity	1	Unigene27564_S2_1
	molecular_function	enzyme regulator activity	15	CL4517.Contig1_S2_1;Unigene13684_S2_3;Unigene789_S2_1;CL7426.Contig1_S2_1;CL12007.Contig3_S2_3;Unigene27841_S2_1;CL12007.Contig2_S2_3;Unigene74345_S2_1;Unigene449_S2_1;Unigene62731_S2_1;CL9690.Contig1_S2_3;Unigene21003_S2_1;CL839.Contig17_S2_3;Unigene27743_S2_1;CL4163.Contig2_S2_3
	molecular_function	molecular transducer activity	25	Unigene15303_S2_1;Unigene27929_S2_1;Unigene13225_S2_1;Unigene48269_S2_3;CL879.Contig3_S2_1;Unigene42576_S2_3;Unigene62332_S2_1;CL9263.Contig2_S2_3;CL2417.Contig9_S2_1;CL7625.Contig2_S2_3;Unigene85332_S2_3;CL666.Contig5_S2_3;CL102.Contig4_S2_1;Unigene12198_S2_1;CL10340.Contig1_S2_1;Unigene15103_S2_3;CL4169.Contig2_S2_1;Unigene48919_S2_3;Unigene24393_S2_1;Unigene51057_S2_3;Unigene63367_S2_1;CL8653.…
	molecular_function	nucleic acid binding transcription factor activity	37	Unigene47799_S2_3;Unigene93511_S2_3;CL8393.Contig1_S2_3;Unigene13892_S2_3;CL5402.Contig4_S2_3;Unigene83309_S2_1;CL12553.Contig1_S2_3;Unigene77377_S2_3;CL2929.Contig1_S2_3;Unigene43099_S2_3;Unigene68460_S2_3;Unigene42214_S2_3;Unigene69023_S2_3;CL12151.Contig1_S2_3;Unigene8115_S2_1;Unigene20633_S2_1;Unigene62964_S2_1;Unigene63520_S2_1;Unigene27985_S2_1;Unigene48937_S2_3;Unigene27624_S2_1;Unigene684…
	molecular_function	protein binding transcription factor activity	5	Unigene20042_S2_3;Unigene28049_S2_1;Unigene14014_S2_1;CL8393.Contig1_S2_3;Unigene28095_S2_1
	molecular_function	receptor activity	3	Unigene48919_S2_3;Unigene98494_S2_3;Unigene11676_S2_1
	molecular_function	structural molecule activity	100	Unigene27930_S2_3;Unigene6029_S2_1;Unigene14201_S2_3;Unigene5778_S2_1;CL11103.Contig4_S2_3;Unigene74320_S2_1;Unigene38333_S2_1;CL243.Contig5_S2_1;Unigene27929_S2_3;Unigene42161_S2_3;Unigene27432_S2_3;CL7424.Contig4_S2_1;Unigene74327_S2_1;CL8896.Contig2_S2_3;CL5361.Contig4_S2_3;Unigene26920_S2_3;CL370.Contig3_S2_3;Unigene26849_S2_3;Unigene92377_S2_3;CL2884.Contig3_S2_3;Unigene68271_S2_3;CL6674.Con…
	molecular_function	transporter activity	138	Unigene97236_S2_3;Unigene38036_S2_1;CL4867.Contig1_S2_1;Unigene2214_S2_3;Unigene26793_S2_3;Unigene97509_S2_3;Unigene27730_S2_3;Unigene27827_S2_3;Unigene62301_S2_3;Unigene82641_S2_3;Unigene3623_S2_3;Unigene21268_S2_3;CL12063.Contig1_S2_3;CL4305.Contig2_S2_3;CL9313.Contig2_S2_1;CL2127.Contig5_S2_3;Unigene5313_S2_1;Unigene92781_S2_3;Unigene98559_S2_3;Unigene13255_S2_3;CL1475.Contig1_S2_1;Unigene1412…
A vs C1	biological_process	biological regulation	5	CL3028.Contig1_S2_3;Unigene74247_S2_1;Unigene28389_S2_1;CL5161.Contig1_S2_1;Unigene15376_S2_3
	biological_process	cell killing	1	CL3753.Contig2_S2_1
	biological_process	cellular component organization or biogenesis	3	CL3028.Contig1_S2_3;Unigene14215_S2_1;CL3753.Contig2_S2_1
	biological_process	cellular process	37	CL3028.Contig1_S2_3;Unigene74247_S2_1;Unigene36211_S2_1;Unigene27778_S2_1;CL261.Contig1_S2_1;Unigene28389_S2_1;CL4297.Contig1_S2_1;CL2470.Contig1_S2_1;Unigene15376_S2_3;CL4024.Contig2_S2_1;CL4024.Contig1_S2_1;CL1204.Contig1_S2_1;CL4500.Contig1_S2_1;CL4500.Contig11_S2_1;CL267.Contig1_S2_3;CL267.Contig9_S2_3;Unigene28237_S2_1;Unigene80269_S2_1;Unigene82195_S2_1;CL2028.Contig1_S2_1;CL5161.Contig1_S2…
	biological_process	developmental process	3	CL3028.Contig1_S2_3;Unigene14215_S2_1;Unigene15376_S2_3
	biological_process	establishment of localization	10	Unigene28389_S2_1;Unigene80269_S2_1;Unigene15994_S2_3;Unigene82195_S2_1;Unigene80643_S2_1;CL8421.Contig1_S2_1;CL7050.Contig3_S2_1;Unigene49262_S2_3;Unigene74055_S2_1;CL261.Contig1_S2_1
	biological_process	immune system process	1	CL759.Contig1_S2_1
	biological_process	localization	11	CL8572.Contig1_S2_1;Unigene28389_S2_1;Unigene80269_S2_1;Unigene15994_S2_3;Unigene82195_S2_1;Unigene80643_S2_1;CL8421.Contig1_S2_1;CL7050.Contig3_S2_1;Unigene49262_S2_3;Unigene74055_S2_1;CL261.Contig1_S2_1
	biological_process	metabolic process	42	Unigene19927_S2_3;CL311.Contig1_S2_1;CL311.Contig2_S2_1;Unigene25415_S2_1;Unigene80643_S2_1;Unigene27778_S2_1;CL4297.Contig1_S2_1;CL2470.Contig1_S2_1;Unigene15376_S2_3;CL4024.Contig2_S2_1;CL4024.Contig1_S2_1;CL1701.Contig6_S2_3;CL1204.Contig1_S2_1;CL4500.Contig1_S2_1;CL4500.Contig11_S2_1;CL267.Contig1_S2_3;CL267.Contig9_S2_3;Unigene28237_S2_1;Unigene80269_S2_1;Unigene82195_S2_1;CL2028.Contig1_S2_…
	biological_process	multi-organism process	1	CL759.Contig1_S2_1
	biological_process	multicellular organismal process	4	CL3028.Contig1_S2_3;Unigene74247_S2_1;Unigene14215_S2_1;Unigene15376_S2_3
	biological_process	regulation of biological process	5	CL3028.Contig1_S2_3;Unigene74247_S2_1;Unigene28389_S2_1;CL5161.Contig1_S2_1;Unigene15376_S2_3
	biological_process	reproduction	1	CL3028.Contig1_S2_3
	biological_process	reproductive process	1	CL3028.Contig1_S2_3
	biological_process	response to stimulus	25	Unigene15376_S2_3;CL3028.Contig1_S2_3;Unigene74247_S2_1;Unigene28389_S2_1;CL2344.Contig10_S2_3;Unigene19927_S2_3;Unigene13861_S2_1;CL5161.Contig1_S2_1;Unigene20322_S2_1;Unigene33755_S2_3;CL1409.Contig1_S2_1;CL8421.Contig1_S2_1;Unigene86214_S2_3;Unigene14215_S2_1;Unigene24794_S2_1;Unigene19519_S2_3;Unigene15822_S2_3;Unigene71004_S2_1;CL759.Contig1_S2_1;CL1019.Contig2_S2_1;Unigene27778_S2_1;Unigene…
	biological_process	signaling	6	CL3028.Contig1_S2_3;Unigene74247_S2_1;Unigene28389_S2_1;CL5161.Contig1_S2_1;Unigene15376_S2_3;CL2470.Contig1_S2_1
	biological_process	single-organism process	12	CL3028.Contig1_S2_3;Unigene74247_S2_1;Unigene28389_S2_1;CL5161.Contig1_S2_1;Unigene15376_S2_3;Unigene14215_S2_1;CL3753.Contig2_S2_1;Unigene80269_S2_1;Unigene15994_S2_3;Unigene82195_S2_1;CL8421.Contig1_S2_1;CL7050.Contig3_S2_1
	cellular_component	cell	37	Unigene74247_S2_1;Unigene13861_S2_1;Unigene27711_S2_3;Unigene74055_S2_1;CL261.Contig1_S2_1;Unigene15376_S2_3;Unigene27665_S2_1;CL10219.Contig2_S2_1;CL1701.Contig6_S2_3;Unigene14215_S2_1;CL2836.Contig1_S2_3;Unigene27778_S2_1;CL267.Contig1_S2_3;CL267.Contig9_S2_3;Unigene28237_S2_1;Unigene28085_S2_1;Unigene74881_S2_1;Unigene15994_S2_3;Unigene92499_S2_3;Unigene6375_S2_1;CL10345.Contig1_S2_1;CL8572.Co…
	cellular_component	cell part	37	Unigene74247_S2_1;Unigene13861_S2_1;Unigene27711_S2_3;Unigene74055_S2_1;CL261.Contig1_S2_1;Unigene15376_S2_3;Unigene27665_S2_1;CL10219.Contig2_S2_1;CL1701.Contig6_S2_3;Unigene14215_S2_1;CL2836.Contig1_S2_3;Unigene27778_S2_1;CL267.Contig1_S2_3;CL267.Contig9_S2_3;Unigene28237_S2_1;Unigene28085_S2_1;Unigene74881_S2_1;Unigene15994_S2_3;Unigene92499_S2_3;Unigene6375_S2_1;CL10345.Contig1_S2_1;CL8572.Co…
	cellular_component	extracellular region	4	CL311.Contig1_S2_1;CL311.Contig2_S2_1;Unigene27654_S2_1;CL7203.Contig1_S2_1
	cellular_component	macromolecular complex	2	CL2836.Contig1_S2_3;CL4297.Contig1_S2_1
	cellular_component	membrane	17	CL2836.Contig1_S2_3;CL759.Contig1_S2_1;CL9797.Contig1_S2_1;Unigene28389_S2_1;CL1701.Contig6_S2_3;Unigene91439_S2_3;Unigene27711_S2_3;Unigene80269_S2_1;Unigene82195_S2_1;Unigene74055_S2_1;CL261.Contig1_S2_1;CL2344.Contig10_S2_3;CL8421.Contig1_S2_1;Unigene49262_S2_3;Unigene80643_S2_1;CL7050.Contig3_S2_1;Unigene74247_S2_1
	cellular_component	membrane part	7	CL2836.Contig1_S2_3;CL8421.Contig1_S2_1;Unigene49262_S2_3;Unigene80643_S2_1;CL7050.Contig3_S2_1;Unigene74247_S2_1;Unigene28389_S2_1
	cellular_component	membrane-enclosed lumen	2	Unigene14215_S2_1;CL2344.Contig10_S2_3
	cellular_component	organelle	19	Unigene74247_S2_1;Unigene13861_S2_1;Unigene27711_S2_3;Unigene74055_S2_1;CL261.Contig1_S2_1;Unigene15376_S2_3;Unigene27665_S2_1;CL10219.Contig2_S2_1;CL1701.Contig6_S2_3;Unigene14215_S2_1;CL759.Contig1_S2_1;CL9797.Contig1_S2_1;Unigene28389_S2_1;CL6706.Contig1_S2_1;Unigene71695_S2_1;CL1204.Contig1_S2_1;Unigene19519_S2_3;CL1019.Contig2_S2_1;CL2344.Contig10_S2_3
	cellular_component	organelle part	8	Unigene74247_S2_1;Unigene14215_S2_1;CL759.Contig1_S2_1;CL9797.Contig1_S2_1;Unigene28389_S2_1;CL1701.Contig6_S2_3;CL6706.Contig1_S2_1;CL2344.Contig10_S2_3
	molecular_function	antioxidant activity	2	Unigene19927_S2_3;Unigene20322_S2_1
	molecular_function	binding	39	Unigene13861_S2_1;Unigene74958_S2_1;Unigene27778_S2_1;Unigene28220_S2_1;CL8572.Contig1_S2_1;Unigene27665_S2_1;Unigene14215_S2_1;Unigene342_S2_1;CL5161.Contig1_S2_1;Unigene19927_S2_3;Unigene25415_S2_1;CL2028.Contig1_S2_1;Unigene20322_S2_1;Unigene36211_S2_1;Unigene80367_S2_1;CL1353.Contig5_S2_3;CL2344.Contig10_S2_3;CL1202.Contig7_S2_1;Unigene14600_S2_1;CL6706.Contig1_S2_1;CL2470.Contig1_S2_1;Unigen…
	molecular_function	catalytic activity	60	Unigene13861_S2_1;CL1204.Contig1_S2_1;CL1566.Contig1_S2_3;CL514.Contig2_S2_1;Unigene19927_S2_3;CL1260.Contig2_S2_1;Unigene19205_S2_3;Unigene70509_S2_1;CL4500.Contig1_S2_1;CL4500.Contig11_S2_1;Unigene15822_S2_3;Unigene71004_S2_1;CL3052.Contig1_S2_1;CL3028.Contig1_S2_3;CL10219.Contig2_S2_1;Unigene13261_S2_1;Unigene14600_S2_1;CL4792.Contig2_S2_3;CL6706.Contig1_S2_1;Unigene80367_S2_1;CL267.Contig1_S2…
	molecular_function	nucleic acid binding transcription factor activity	1	CL5161.Contig1_S2_1
	molecular_function	transporter activity	6	CL8421.Contig1_S2_1;Unigene28389_S2_1;Unigene80269_S2_1;Unigene82195_S2_1;CL7050.Contig3_S2_1;Unigene80643_S2_1
A vs C2	biological_process	biological regulation	3	Unigene97493_S2_3;CL2209.Contig4_S2_3;Unigene76943_S2_3
	biological_process	cellular component organization or biogenesis	1	Unigene27894_S2_3
	biological_process	cellular process	18	Unigene97493_S2_3;Unigene36211_S2_1;Unigene13303_S2_3;CL4500.Contig1_S2_1;CL4500.Contig11_S2_1;Unigene19519_S2_3;CL1019.Contig2_S2_1;Unigene5735_S2_3;Unigene1522_S2_1;Unigene13861_S2_1;CL2209.Contig4_S2_3;Unigene42976_S2_3;Unigene76943_S2_3;Unigene28297_S2_1;Unigene27894_S2_3;Unigene47799_S2_3;Unigene73573_S2_1;Unigene75444_S2_1
	biological_process	developmental process	1	Unigene27894_S2_3
	biological_process	establishment of localization	5	Unigene74452_S2_1;CL2209.Contig4_S2_3;Unigene9650_S2_1;CL762.Contig1_S2_3;Unigene76943_S2_3
	biological_process	immune system process	1	CL759.Contig1_S2_1
	biological_process	localization	7	CL8572.Contig1_S2_1;Unigene28508_S2_1;Unigene74452_S2_1;CL2209.Contig4_S2_3;Unigene9650_S2_1;CL762.Contig1_S2_3;Unigene76943_S2_3
	biological_process	metabolic process	17	CL5508.Contig1_S2_3;CL2209.Contig4_S2_3;Unigene27796_S2_3;Unigene97493_S2_3;CL4500.Contig1_S2_1;CL4500.Contig11_S2_1;Unigene19519_S2_3;CL1019.Contig2_S2_1;Unigene5735_S2_3;Unigene1522_S2_1;Unigene13861_S2_1;Unigene42976_S2_3;Unigene28297_S2_1;Unigene36211_S2_1;Unigene47799_S2_3;Unigene73573_S2_1;Unigene75444_S2_1
	biological_process	multi-organism process	2	CL759.Contig1_S2_1;Unigene74452_S2_1
	biological_process	response to stimulus	14	Unigene42976_S2_3;CL5508.Contig1_S2_3;Unigene47799_S2_3;Unigene13861_S2_1;Unigene14950_S2_3;Unigene19512_S2_3;CL12737.Contig2_S2_3;CL1409.Contig1_S2_1;Unigene19519_S2_3;CL759.Contig1_S2_1;Unigene74452_S2_1;CL1019.Contig2_S2_1;Unigene27894_S2_3;Unigene1522_S2_1
	biological_process	single-organism process	4	Unigene74452_S2_1;CL2209.Contig4_S2_3;Unigene76943_S2_3;Unigene27894_S2_3
	cellular_component	cell	20	Unigene27894_S2_3;Unigene47799_S2_3;Unigene13861_S2_1;Unigene42976_S2_3;Unigene27711_S2_3;Unigene28508_S2_1;Unigene76943_S2_3;Unigene68744_S2_3;CL8572.Contig1_S2_1;Unigene28297_S2_1;CL9324.Contig2_S2_3;CL43.Contig1_S2_1;Unigene19519_S2_3;CL1019.Contig2_S2_1;Unigene5735_S2_3;Unigene14226_S2_1;Unigene1522_S2_1;CL5508.Contig1_S2_3;CL574.Contig4_S2_1;CL2209.Contig4_S2_3
	cellular_component	cell part	20	Unigene27894_S2_3;Unigene47799_S2_3;Unigene13861_S2_1;Unigene42976_S2_3;Unigene27711_S2_3;Unigene28508_S2_1;Unigene76943_S2_3;Unigene68744_S2_3;CL8572.Contig1_S2_1;Unigene28297_S2_1;CL9324.Contig2_S2_3;CL43.Contig1_S2_1;Unigene19519_S2_3;CL1019.Contig2_S2_1;Unigene5735_S2_3;Unigene14226_S2_1;Unigene1522_S2_1;CL5508.Contig1_S2_3;CL574.Contig4_S2_1;CL2209.Contig4_S2_3
	cellular_component	macromolecular complex	1	Unigene9650_S2_1
	cellular_component	membrane	6	CL759.Contig1_S2_1;Unigene27711_S2_3;Unigene19512_S2_3;Unigene1522_S2_1;CL5508.Contig1_S2_3;Unigene74452_S2_1
	cellular_component	membrane part	1	Unigene74452_S2_1
	cellular_component	organelle	16	Unigene47799_S2_3;Unigene13861_S2_1;Unigene42976_S2_3;Unigene27711_S2_3;Unigene28508_S2_1;CL759.Contig1_S2_1;Unigene28297_S2_1;CL43.Contig1_S2_1;Unigene19519_S2_3;CL1019.Contig2_S2_1;Unigene5735_S2_3;Unigene14226_S2_1;Unigene1522_S2_1;CL5508.Contig1_S2_3;CL574.Contig4_S2_1;CL2209.Contig4_S2_3
	cellular_component	organelle part	2	Unigene28508_S2_1;CL759.Contig1_S2_1
	molecular_function	antioxidant activity	1	CL5508.Contig1_S2_3
	molecular_function	binding	18	CL43.Contig1_S2_1;Unigene13861_S2_1;Unigene28220_S2_1;Unigene42329_S2_1;CL8572.Contig1_S2_1;Unigene28508_S2_1;Unigene27894_S2_3;Unigene47799_S2_3;CL2209.Contig4_S2_3;Unigene36211_S2_1;CL4500.Contig1_S2_1;CL4500.Contig11_S2_1;CL5508.Contig1_S2_3;Unigene27711_S2_3;Unigene13669_S2_1;Unigene73573_S2_1;Unigene75444_S2_1;Unigene68744_S2_3
	molecular_function	catalytic activity	21	Unigene13861_S2_1;CL2163.Contig1_S2_1;CL514.Contig2_S2_1;CL9324.Contig3_S2_3;CL4500.Contig1_S2_1;CL4500.Contig11_S2_1;Unigene28297_S2_1;Unigene13261_S2_1;Unigene27796_S2_3;CL43.Contig1_S2_1;CL9775.Contig1_S2_3;CL9324.Contig2_S2_3;CL8572.Contig1_S2_1;Unigene13669_S2_1;Unigene36211_S2_1;Unigene19519_S2_3;CL1019.Contig2_S2_1;CL2209.Contig4_S2_3;Unigene5735_S2_3;Unigene1522_S2_1;CL5508.Contig1_S2_3
	molecular_function	nucleic acid binding transcription factor activity	1	Unigene47799_S2_3
	molecular_function	transporter activity	2	Unigene76943_S2_3;Unigene74452_S2_1
B1 vs B2	biological_process	biological regulation	8	Unigene84986_S2_3;Unigene69470_S2_3;Unigene97493_S2_3;Unigene73751_S2_1;Unigene27271_S2_3;CL2934.Contig2_S2_3;Unigene76943_S2_3;Unigene68955_S2_3
	biological_process	cell killing	1	CL11507.Contig2_S2_3
	biological_process	cellular component organization or biogenesis	4	Unigene27074_S2_3;Unigene75328_S2_1;CL3877.Contig2_S2_1;Unigene84986_S2_3
	biological_process	cellular process	53	Unigene2048_S2_3;Unigene84986_S2_3;Unigene69470_S2_3;Unigene1406_S2_1;Unigene97493_S2_3;Unigene13303_S2_3;Unigene1598_S2_3;Unigene77150_S2_3;Unigene85025_S2_3;Unigene34028_S2_3;CL4297.Contig1_S2_1;Unigene74839_S2_1;Unigene14322_S2_1;Unigene26895_S2_3;Unigene68955_S2_3;CL9264.Contig1_S2_3;Unigene5836_S2_1;Unigene92829_S2_3;CL8616.Contig3_S2_1;Unigene51658_S2_3;Unigene5733_S2_1;Unigene70656_S2_1;Un…
	biological_process	developmental process	2	Unigene84986_S2_3;Unigene68955_S2_3
	biological_process	establishment of localization	8	CL2934.Contig2_S2_3;CL7098.Contig1_S2_1;CL1087.Contig2_S2_1;CL2619.Contig2_S2_3;CL5890.Contig3_S2_3;CL5072.Contig3_S2_3;Unigene76943_S2_3;Unigene36978_S2_1
	biological_process	localization	8	CL2934.Contig2_S2_3;CL7098.Contig1_S2_1;CL1087.Contig2_S2_1;CL2619.Contig2_S2_3;CL5890.Contig3_S2_3;CL5072.Contig3_S2_3;Unigene76943_S2_3;Unigene36978_S2_1
	biological_process	metabolic process	49	Unigene24162_S2_1;Unigene20726_S2_3;Unigene2048_S2_3;Unigene97493_S2_3;Unigene27271_S2_3;Unigene77150_S2_3;Unigene85025_S2_3;Unigene34028_S2_3;CL4297.Contig1_S2_1;Unigene74839_S2_1;Unigene14322_S2_1;Unigene26895_S2_3;Unigene68955_S2_3;CL9264.Contig1_S2_3;Unigene5836_S2_1;Unigene84986_S2_3;Unigene92829_S2_3;CL8616.Contig3_S2_1;Unigene51658_S2_3;Unigene5733_S2_1;Unigene70656_S2_1;Unigene5862_S2_1;U…
	biological_process	multi-organism process	1	CL2934.Contig2_S2_3
	biological_process	multicellular organismal process	2	Unigene84986_S2_3;Unigene68955_S2_3
	biological_process	regulation of biological process	5	Unigene84986_S2_3;Unigene69470_S2_3;Unigene73751_S2_1;Unigene27271_S2_3;Unigene68955_S2_3
	biological_process	reproduction	1	Unigene68955_S2_3
	biological_process	reproductive process	1	Unigene68955_S2_3
	biological_process	response to stimulus	35	Unigene20726_S2_3;Unigene73751_S2_1;CL3877.Contig2_S2_1;Unigene73548_S2_1;Unigene16876_S2_1;Unigene84986_S2_3;Unigene69470_S2_3;CL2934.Contig2_S2_3;Unigene15889_S2_3;Unigene27271_S2_3;Unigene68955_S2_3;CL2619.Contig2_S2_3;Unigene2048_S2_3;Unigene14950_S2_3;Unigene92829_S2_3;CL8616.Contig3_S2_1;CL3804.Contig1_S2_1;Unigene86214_S2_3;Unigene1598_S2_3;Unigene75618_S2_1;Unigene17360_S2_3;Unigene15263_…
	biological_process	signaling	6	Unigene84986_S2_3;Unigene69470_S2_3;Unigene68955_S2_3;Unigene14322_S2_1;Unigene5836_S2_1;Unigene2048_S2_3
	biological_process	single-organism process	11	Unigene84986_S2_3;Unigene69470_S2_3;Unigene68955_S2_3;CL2934.Contig2_S2_3;Unigene27074_S2_3;Unigene75328_S2_1;CL4242.Contig1_S2_1;CL2619.Contig2_S2_3;CL5890.Contig3_S2_3;Unigene76943_S2_3;Unigene73751_S2_1
	cellular_component	cell	38	CL5852.Contig1_S2_1;CL5402.Contig4_S2_3;CL9602.Contig1_S2_3;CL5072.Contig3_S2_3;CL2934.Contig2_S2_3;Unigene84986_S2_3;CL722.Contig1_S2_3;CL4242.Contig1_S2_1;Unigene68955_S2_3;Unigene92829_S2_3;Unigene69470_S2_3;Unigene16876_S2_1;Unigene27665_S2_1;CL3877.Contig2_S2_1;Unigene73548_S2_1;Unigene15889_S2_3;CL2078.Contig3_S2_1;CL2285.Contig22_S2_1;Unigene28237_S2_1;CL267.Contig9_S2_3;CL11507.Contig2_S2…
	cellular_component	cell part	38	CL5852.Contig1_S2_1;CL5402.Contig4_S2_3;CL9602.Contig1_S2_3;CL5072.Contig3_S2_3;CL2934.Contig2_S2_3;Unigene84986_S2_3;CL722.Contig1_S2_3;CL4242.Contig1_S2_1;Unigene68955_S2_3;Unigene92829_S2_3;Unigene69470_S2_3;Unigene16876_S2_1;Unigene27665_S2_1;CL3877.Contig2_S2_1;Unigene73548_S2_1;Unigene15889_S2_3;CL2078.Contig3_S2_1;CL2285.Contig22_S2_1;Unigene28237_S2_1;CL267.Contig9_S2_3;CL11507.Contig2_S2…
	cellular_component	macromolecular complex	6	CL3877.Contig2_S2_1;CL4297.Contig1_S2_1;Unigene5733_S2_1;Unigene70656_S2_1;Unigene5862_S2_1;CL5890.Contig3_S2_3
	cellular_component	membrane	11	CL2934.Contig2_S2_3;CL5852.Contig1_S2_1;Unigene74839_S2_1;CL3877.Contig2_S2_1;Unigene68955_S2_3;Unigene69470_S2_3;Unigene1522_S2_1;CL5890.Contig3_S2_3;CL2698.Contig2_S2_3;CL2619.Contig2_S2_3;Unigene36978_S2_1
	cellular_component	membrane part	4	CL5890.Contig3_S2_3;CL2698.Contig2_S2_3;CL2619.Contig2_S2_3;Unigene36978_S2_1
	cellular_component	membrane-enclosed lumen	1	CL3877.Contig2_S2_1
	cellular_component	organelle	26	CL5402.Contig4_S2_3;CL9602.Contig1_S2_3;CL5072.Contig3_S2_3;CL2934.Contig2_S2_3;Unigene84986_S2_3;CL722.Contig1_S2_3;CL4242.Contig1_S2_1;Unigene68955_S2_3;Unigene92829_S2_3;Unigene69470_S2_3;Unigene16876_S2_1;Unigene27665_S2_1;CL5852.Contig1_S2_1;CL3877.Contig2_S2_1;Unigene73548_S2_1;Unigene15889_S2_3;CL2078.Contig3_S2_1;CL5890.Contig3_S2_3;CL2619.Contig2_S2_3;CL43.Contig1_S2_1;CL2698.Contig2_S2_…
	cellular_component	organelle part	8	Unigene73548_S2_1;Unigene15889_S2_3;CL2078.Contig3_S2_1;CL2934.Contig2_S2_3;CL5852.Contig1_S2_1;CL5890.Contig3_S2_3;CL2619.Contig2_S2_3;CL3877.Contig2_S2_1
	molecular_function	binding	40	CL43.Contig1_S2_1;Unigene85841_S2_3;Unigene71069_S2_1;Unigene16876_S2_1;Unigene27665_S2_1;CL702.Contig4_S2_1;CL5402.Contig4_S2_3;CL722.Contig1_S2_3;Unigene14322_S2_1;Unigene92829_S2_3;CL8616.Contig3_S2_1;Unigene12119_S2_1;Unigene39356_S2_1;CL2197.Contig3_S2_1;Unigene1406_S2_1;Unigene12174_S2_3;Unigene80367_S2_1;Unigene34028_S2_3;Unigene74839_S2_1;Unigene26895_S2_3;Unigene68955_S2_3;Unigene14600_S…
	molecular_function	catalytic activity	69	Unigene68955_S2_3;Unigene8650_S2_1;CL9324.Contig3_S2_3;CL514.Contig2_S2_1;CL5076.Contig1_S2_1;Unigene599_S2_1;Unigene24162_S2_1;Unigene20726_S2_3;Unigene71004_S2_1;Unigene15822_S2_3;Unigene14600_S2_1;CL5890.Contig3_S2_3;Unigene28237_S2_1;Unigene80367_S2_1;CL267.Contig9_S2_3;Unigene16297_S2_3;Unigene27074_S2_3;Unigene75328_S2_1;CL2285.Contig22_S2_1;CL43.Contig1_S2_1;CL9264.Contig1_S2_3;Unigene1217…
	molecular_function	enzyme regulator activity	1	CL1325.Contig3_S2_1
	molecular_function	nucleic acid binding transcription factor activity	2	CL5402.Contig4_S2_3;CL722.Contig1_S2_3
	molecular_function	structural molecule activity	1	CL3877.Contig2_S2_1
	molecular_function	transporter activity	3	CL2619.Contig2_S2_3;Unigene76943_S2_3;CL2934.Contig2_S2_3
C1 vs C2	biological_process	biological regulation	10	CL3028.Contig5_S2_3;Unigene74247_S2_1;Unigene28389_S2_1;Unigene85196_S2_3;Unigene97493_S2_3;Unigene74973_S2_1;Unigene28234_S2_1;CL2209.Contig4_S2_3;Unigene24863_S2_1;CL3908.Contig1_S2_1
	biological_process	cell killing	1	CL3753.Contig2_S2_1
	biological_process	cellular component organization or biogenesis	11	CL3028.Contig5_S2_3;Unigene12106_S2_1;Unigene24780_S2_3;CL1098.Contig2_S2_1;CL1637.Contig1_S2_1;Unigene14215_S2_1;Unigene27345_S2_3;CL3753.Contig2_S2_1;Unigene1546_S2_3;Unigene80179_S2_1;Unigene27894_S2_3
	biological_process	cellular process	60	CL5900.Contig1_S2_1;CL3028.Contig5_S2_3;Unigene74247_S2_1;Unigene12106_S2_1;Unigene24780_S2_3;Unigene97493_S2_3;Unigene27778_S2_1;Unigene28389_S2_1;CL4297.Contig1_S2_1;CL2470.Contig1_S2_1;CL11680.Contig1_S2_3;Unigene26851_S2_3;CL9312.Contig1_S2_3;CL9218.Contig2_S2_1;Unigene85196_S2_3;CL1098.Contig2_S2_1;CL1637.Contig1_S2_1;Unigene27411_S2_1;CL4024.Contig2_S2_1;CL4024.Contig1_S2_1;Unigene75165_S2_…
	biological_process	developmental process	9	CL3028.Contig5_S2_3;Unigene24863_S2_1;Unigene93040_S2_3;Unigene5672_S2_1;Unigene14215_S2_1;Unigene12106_S2_1;Unigene24780_S2_3;CL9312.Contig1_S2_3;Unigene27894_S2_3
	biological_process	establishment of localization	17	CL5900.Contig1_S2_1;CL475.Contig6_S2_3;CL9312.Contig1_S2_3;Unigene28389_S2_1;Unigene75165_S2_1;Unigene12106_S2_1;Unigene24780_S2_3;CL2209.Contig4_S2_3;CL3908.Contig1_S2_1;Unigene15994_S2_3;Unigene80269_S2_1;Unigene82195_S2_1;CL3435.Contig2_S2_1;CL8816.Contig1_S2_1;CL2771.Contig1_S2_1;Unigene74055_S2_1;CL10870.Contig2_S2_3
	biological_process	growth	3	Unigene12106_S2_1;Unigene24780_S2_3;CL9312.Contig1_S2_3
	biological_process	localization	21	CL5900.Contig1_S2_1;CL475.Contig6_S2_3;CL8572.Contig1_S2_1;CL5477.Contig1_S2_3;Unigene28508_S2_1;CL9312.Contig1_S2_3;Unigene28389_S2_1;Unigene75165_S2_1;Unigene12106_S2_1;Unigene24780_S2_3;CL2209.Contig4_S2_3;Unigene2430_S2_1;CL3908.Contig1_S2_1;Unigene15994_S2_3;Unigene80269_S2_1;Unigene82195_S2_1;CL3435.Contig2_S2_1;CL8816.Contig1_S2_1;CL2771.Contig1_S2_1;Unigene74055_S2_1;CL10870.Contig2_S2_3
	biological_process	metabolic process	60	CL6828.Contig2_S2_1;Unigene68370_S2_3;Unigene42837_S2_1;CL1656.Contig11_S2_1;CL2209.Contig4_S2_3;Unigene27796_S2_3;CL10288.Contig1_S2_1;CL2279.Contig1_S2_1;CL9572.Contig2_S2_1;Unigene13625_S2_1;Unigene97493_S2_3;Unigene24863_S2_1;Unigene27778_S2_1;Unigene6271_S2_1;CL4297.Contig1_S2_1;CL2470.Contig1_S2_1;CL11680.Contig1_S2_3;Unigene26851_S2_3;CL9218.Contig2_S2_1;Unigene85196_S2_3;Unigene27411_S2_1…
	biological_process	multi-organism process	1	Unigene45214_S2_3
	biological_process	multicellular organismal process	9	CL3028.Contig5_S2_3;CL2226.Contig2_S2_1;Unigene74247_S2_1;Unigene93040_S2_3;Unigene5672_S2_1;Unigene14215_S2_1;Unigene24863_S2_1;Unigene12106_S2_1;Unigene24780_S2_3
	biological_process	regulation of biological process	5	CL3028.Contig5_S2_3;Unigene74247_S2_1;Unigene28389_S2_1;Unigene85196_S2_3;Unigene24863_S2_1
	biological_process	reproduction	2	CL3028.Contig5_S2_3;Unigene24863_S2_1
	biological_process	reproductive process	2	CL3028.Contig5_S2_3;Unigene24863_S2_1
	biological_process	response to stimulus	31	Unigene45214_S2_3;CL6828.Contig2_S2_1;Unigene98277_S2_3;CL11680.Contig1_S2_3;CL5900.Contig1_S2_1;CL3028.Contig5_S2_3;Unigene74247_S2_1;Unigene28389_S2_1;CL1209.Contig2_S2_1;Unigene20322_S2_1;Unigene68370_S2_3;Unigene27429_S2_1;CL2279.Contig1_S2_1;CL8616.Contig3_S2_1;Unigene14215_S2_1;Unigene14393_S2_1;Unigene75168_S2_1;Unigene71004_S2_1;Unigene15822_S2_3;CL3435.Contig2_S2_1;Unigene48580_S2_1;CL93…
	biological_process	signaling	5	CL3028.Contig5_S2_3;Unigene74247_S2_1;Unigene28389_S2_1;Unigene24863_S2_1;CL2470.Contig1_S2_1
	biological_process	single-organism process	31	CL5900.Contig1_S2_1;CL3028.Contig5_S2_3;CL475.Contig6_S2_3;Unigene74247_S2_1;Unigene12106_S2_1;Unigene24780_S2_3;Unigene28389_S2_1;CL9312.Contig1_S2_3;CL1098.Contig2_S2_1;CL1637.Contig1_S2_1;Unigene75165_S2_1;Unigene74973_S2_1;Unigene28234_S2_1;CL2209.Contig4_S2_3;Unigene93040_S2_3;Unigene5672_S2_1;Unigene14215_S2_1;CL3908.Contig1_S2_1;Unigene24863_S2_1;Unigene27345_S2_3;CL3753.Contig2_S2_1;Unige…
	cellular_component	cell	52	Unigene74247_S2_1;Unigene27894_S2_3;CL1637.Contig1_S2_1;Unigene27665_S2_1;Unigene16571_S2_3;Unigene15358_S2_3;CL9546.Contig1_S2_3;CL9602.Contig1_S2_3;Unigene28234_S2_1;Unigene12106_S2_1;Unigene74055_S2_1;Unigene24780_S2_3;CL11680.Contig1_S2_3;Unigene80179_S2_1;CL3908.Contig1_S2_1;Unigene14215_S2_1;CL2836.Contig1_S2_3;CL5477.Contig1_S2_3;Unigene28508_S2_1;Unigene26851_S2_3;Unigene5672_S2_1;CL5187.…
	cellular_component	cell junction	1	Unigene68645_S2_3
	cellular_component	cell part	52	Unigene74247_S2_1;Unigene27894_S2_3;CL1637.Contig1_S2_1;Unigene27665_S2_1;Unigene16571_S2_3;Unigene15358_S2_3;CL9546.Contig1_S2_3;CL9602.Contig1_S2_3;Unigene28234_S2_1;Unigene12106_S2_1;Unigene74055_S2_1;Unigene24780_S2_3;CL11680.Contig1_S2_3;Unigene80179_S2_1;CL3908.Contig1_S2_1;Unigene14215_S2_1;CL2836.Contig1_S2_3;CL5477.Contig1_S2_3;Unigene28508_S2_1;Unigene26851_S2_3;Unigene5672_S2_1;CL5187.…
	cellular_component	extracellular region	3	CL2279.Contig1_S2_1;Unigene42837_S2_1;Unigene27654_S2_1
	cellular_component	extracellular region part	1	CL2279.Contig1_S2_1
	cellular_component	macromolecular complex	4	CL2836.Contig1_S2_3;CL4297.Contig1_S2_1;Unigene26851_S2_3;Unigene98277_S2_3
	cellular_component	membrane	26	CL2836.Contig1_S2_3;CL1209.Contig2_S2_1;Unigene12106_S2_1;Unigene24780_S2_3;CL3435.Contig2_S2_1;Unigene28389_S2_1;CL6828.Contig2_S2_1;CL1560.Contig1_S2_1;CL713.Contig3_S2_1;Unigene28234_S2_1;Unigene80269_S2_1;Unigene74055_S2_1;CL6093.Contig1_S2_1;Unigene82195_S2_1;CL2771.Contig1_S2_1;CL11680.Contig1_S2_3;Unigene1546_S2_3;Unigene26851_S2_3;CL1098.Contig2_S2_1;CL4277.Contig10_S2_3;CL9312.Contig1_S2…
	cellular_component	membrane part	11	CL2836.Contig1_S2_3;Unigene26851_S2_3;CL1098.Contig2_S2_1;CL4277.Contig10_S2_3;CL9312.Contig1_S2_3;CL4356.Contig2_S2_3;CL3035.Contig10_S2_1;Unigene74247_S2_1;CL8816.Contig1_S2_1;Unigene28389_S2_1;CL475.Contig6_S2_3
	cellular_component	membrane-enclosed lumen	3	Unigene14215_S2_1;CL1209.Contig2_S2_1;Unigene98277_S2_3
	cellular_component	organelle	35	Unigene74247_S2_1;Unigene27665_S2_1;Unigene16571_S2_3;Unigene15358_S2_3;CL9546.Contig1_S2_3;CL9602.Contig1_S2_3;Unigene28234_S2_1;Unigene12106_S2_1;Unigene74055_S2_1;Unigene24780_S2_3;CL11680.Contig1_S2_3;Unigene80179_S2_1;CL3908.Contig1_S2_1;Unigene14215_S2_1;CL5477.Contig1_S2_3;Unigene28508_S2_1;Unigene26851_S2_3;CL1209.Contig2_S2_1;CL3435.Contig2_S2_1;Unigene28389_S2_1;Unigene1546_S2_3;CL6828.…
	cellular_component	organelle part	16	Unigene74247_S2_1;Unigene14215_S2_1;CL5477.Contig1_S2_3;Unigene28508_S2_1;Unigene26851_S2_3;CL1209.Contig2_S2_1;Unigene12106_S2_1;Unigene24780_S2_3;CL3435.Contig2_S2_1;Unigene28389_S2_1;Unigene1546_S2_3;CL6828.Contig2_S2_1;Unigene86752_S2_3;Unigene13363_S2_1;Unigene45214_S2_3;Unigene98277_S2_3
	molecular_function	antioxidant activity	3	Unigene20322_S2_1;Unigene68370_S2_3;Unigene42837_S2_1
	molecular_function	binding	50	Unigene1546_S2_3;Unigene48580_S2_1;Unigene93040_S2_3;Unigene27665_S2_1;Unigene14215_S2_1;CL43.Contig1_S2_1;Unigene27429_S2_1;Unigene42100_S2_1;Unigene14399_S2_1;CL8572.Contig1_S2_1;Unigene27778_S2_1;CL5477.Contig1_S2_3;Unigene28508_S2_1;Unigene27894_S2_3;CL10288.Contig1_S2_1;Unigene80179_S2_1;Unigene15358_S2_3;CL11538.Contig2_S2_3;Unigene98277_S2_3;Unigene342_S2_1;CL5900.Contig1_S2_1;CL8616.Conti…
	molecular_function	catalytic activity	78	CL1209.Contig2_S2_1;Unigene98277_S2_3;CL2163.Contig1_S2_1;Unigene63177_S2_1;Unigene27689_S2_1;Unigene70509_S2_1;Unigene68370_S2_3;CL1560.Contig1_S2_1;Unigene42837_S2_1;CL4277.Contig10_S2_3;Unigene70727_S2_1;CL1260.Contig2_S2_1;Unigene19205_S2_3;CL6864.Contig2_S2_1;CL6858.Contig2_S2_1;Unigene27076_S2_3;CL11680.Contig1_S2_3;Unigene73457_S2_1;Unigene71004_S2_1;Unigene15822_S2_3;Unigene2430_S2_1;CL30…
	molecular_function	enzyme regulator activity	2	Unigene14393_S2_1;Unigene75168_S2_1
	molecular_function	nucleic acid binding transcription factor activity	2	CL9161.Contig1_S2_1;Unigene24863_S2_1
	molecular_function	transporter activity	10	CL2771.Contig1_S2_1;CL9312.Contig1_S2_3;Unigene28389_S2_1;CL475.Contig6_S2_3;Unigene80269_S2_1;Unigene82195_S2_1;CL3908.Contig1_S2_1;CL3435.Contig2_S2_1;CL5900.Contig1_S2_1;CL8816.Contig1_S2_1

## Sheet: 4
Contrast	Ontology	Class	Numbers_of_A-VS-C1	Genes_of_A-VS-C1
