# Supplementary material for: A transcriptomic analysis of Chrysanthemum nankingense provides insights into the basis of low temperature tolerance
Source: BMC Genomics. 2014 Oct 3;15(1):844. doi: 10.1186/1471-2164-15-844 (PMC4197275; doi:10.1186/1471-2164-15-844)
Supplement: Supplementary file 16 — Additional file 16: Table S13: Pathway classification of DTGs in each comparison. (XLSX 72 KB) [file 12864_2014_6537_MOESM16_ESM.xlsx]

## Sheet: CK vs A
Comparison	Pathway	DEGs with pathway annotation (1972)	All genes with pathway annotation (30679)	Pvalue	Qvalue	Pathway ID
CK vs A	1	Biosynthesis of secondary metabolites	329 (16.68%)	3574 (11.65%)	4.43842e-12	5.41487e-10	ko01110
	2	Biosynthesis of unsaturated fatty acids	34 (1.72%)	151 (0.49%)	1.02121e-10	6.22939e-09	ko01040
	3	Ribosome	74 (3.75%)	589 (1.92%)	2.7639e-08	9.86933e-07	ko03010
	4	Flavonoid biosynthesis	52 (2.64%)	358 (1.17%)	3.23585e-08	9.86933e-07	ko00941
	5	Nitrogen metabolism	25 (1.27%)	114 (0.37%)	5.12559e-08	1.25064e-06	ko00910
	6	Photosynthesis	22 (1.12%)	100 (0.33%)	3.00458e-07	6.10932e-06	ko00195
	7	Metabolic pathways	502 (25.46%)	6498 (21.18%)	1.42695e-06	2.48697e-05	ko01100
	8	Glyoxylate and dicarboxylate metabolism	23 (1.17%)	134 (0.44%)	1.4514e-05	0.000221338	ko00630
	9	Linoleic acid metabolism	15 (0.76%)	78 (0.25%)	0.000116263	0.00157601	ko00591
	10	Stilbenoid, diarylheptanoid and gingerol biosynthesis	47 (2.38%)	444 (1.45%)	0.000563968	0.00688041	ko00945
	11	Arginine and proline metabolism	25 (1.27%)	194 (0.63%)	0.000718414	0.00796786	ko00330
	12	Starch and sucrose metabolism	72 (3.65%)	766 (2.5%)	0.000819722	0.00833384	ko00500
	13	Ribosome biogenesis in eukaryotes	60 (3.04%)	622 (2.03%)	0.00116157	0.0107166	ko03008
	14	Isoquinoline alkaloid biosynthesis	14 (0.71%)	87 (0.28%)	0.00126329	0.0107166	ko00950
	15	Circadian rhythm - plant	28 (1.42%)	236 (0.77%)	0.00131761	0.0107166	ko04712
	16	Carbon fixation in photosynthetic organisms	25 (1.27%)	204 (0.66%)	0.00148028	0.0112871	ko00710
	17	Benzoxazinoid biosynthesis	14 (0.71%)	94 (0.31%)	0.00267877	0.0192241	ko00402
	18	Tyrosine metabolism	22 (1.12%)	182 (0.59%)	0.00325917	0.0220899	ko00350
	19	Flavone and flavonol biosynthesis	25 (1.27%)	218 (0.71%)	0.0036462	0.0234124	ko00944
	20	alpha-Linolenic acid metabolism	22 (1.12%)	185 (0.6%)	0.0039766	0.0242573	ko00592
	21	Pyruvate metabolism	29 (1.47%)	274 (0.89%)	0.00585795	0.0340319	ko00620
	22	Alanine, aspartate and glutamate metabolism	17 (0.86%)	139 (0.45%)	0.00800239	0.0443769	ko00250
	23	Diterpenoid biosynthesis	20 (1.01%)	174 (0.57%)	0.00844924	0.0448177	ko00904
	24	Ubiquinone and other terpenoid-quinone biosynthesis	14 (0.71%)	110 (0.36%)	0.010914	0.0554796	ko00130
	25	Phenylpropanoid biosynthesis	56 (2.84%)	638 (2.08%)	0.0114707	0.0559768	ko00940
	26	Citrate cycle (TCA cycle)	16 (0.81%)	137 (0.45%)	0.0149729	0.0702576	ko00020
	27	Porphyrin and chlorophyll metabolism	15 (0.76%)	128 (0.42%)	0.017579	0.079431	ko00860
	28	Vitamin B6 metabolism	6 (0.3%)	34 (0.11%)	0.0199203	0.0844551	ko00750
	29	Fructose and mannose metabolism	20 (1.01%)	190 (0.62%)	0.0206529	0.0844551	ko00051
	30	Glycolysis / Gluconeogenesis	37 (1.88%)	406 (1.32%)	0.0209301	0.0844551	ko00010
	31	Fatty acid elongation	10 (0.51%)	75 (0.24%)	0.0214599	0.0844551	ko00062
	32	Limonene and pinene degradation	32 (1.62%)	344 (1.12%)	0.0233201	0.088908	ko00903
	33	Glutathione metabolism	20 (1.01%)	198 (0.65%)	0.0304497	0.112572	ko00480
	34	Proteasome	17 (0.86%)	162 (0.53%)	0.0318437	0.114263	ko03050
	35	Pentose and glucuronate interconversions	25 (1.27%)	269 (0.88%)	0.0413934	0.144286	ko00040
	36	Carotenoid biosynthesis	23 (1.17%)	244 (0.8%)	0.0427454	0.144859	ko00906
	37	Valine, leucine and isoleucine degradation	14 (0.71%)	134 (0.44%)	0.0496248	0.163628	ko00280
	38	Butanoate metabolism	9 (0.46%)	76 (0.25%)	0.0543882	0.174615	ko00650
	39	Glucosinolate biosynthesis	6 (0.3%)	44 (0.14%)	0.0610264	0.190903	ko00966
	40	Photosynthesis - antenna proteins	8 (0.41%)	68 (0.22%)	0.0694466	0.211812	ko00196
	41	Isoflavonoid biosynthesis	12 (0.61%)	118 (0.38%)	0.0770274	0.229204	ko00943
	42	Taurine and hypotaurine metabolism	4 (0.2%)	27 (0.09%)	0.0919045	0.26382	ko00430
	43	Protein processing in endoplasmic reticulum	64 (3.25%)	842 (2.74%)	0.0929856	0.26382	ko04141
	44	Spliceosome	65 (3.3%)	861 (2.81%)	0.100404	0.278393	ko03040
	45	beta-Alanine metabolism	10 (0.51%)	106 (0.35%)	0.143684	0.389544	ko00410
	46	Galactose metabolism	21 (1.06%)	258 (0.84%)	0.158566	0.420544	ko00052
	47	Histidine metabolism	5 (0.25%)	47 (0.15%)	0.182499	0.47372	ko00340
	48	Terpenoid backbone biosynthesis	16 (0.81%)	201 (0.66%)	0.222585	0.565719	ko00900
	49	Ascorbate and aldarate metabolism	16 (0.81%)	202 (0.66%)	0.228364	0.565719	ko00053
	50	Monoterpenoid biosynthesis	7 (0.35%)	78 (0.25%)	0.234687	0.565719	ko00902
	51	Base excision repair	13 (0.66%)	161 (0.52%)	0.236489	0.565719	ko03410
	52	Lysine degradation	8 (0.41%)	95 (0.31%)	0.266311	0.624279	ko00310
	53	Other glycan degradation	18 (0.91%)	238 (0.78%)	0.271203	0.624279	ko00511
	54	Tryptophan metabolism	11 (0.56%)	140 (0.46%)	0.289543	0.644907	ko00380
	55	Riboflavin metabolism	5 (0.25%)	56 (0.18%)	0.290737	0.644907	ko00740
	56	Phenylalanine metabolism	18 (0.91%)	245 (0.8%)	0.312938	0.681758	ko00360
	57	Other types of O-glycan biosynthesis	3 (0.15%)	31 (0.1%)	0.321152	0.687378	ko00514
	58	Pentose phosphate pathway	11 (0.56%)	147 (0.48%)	0.345846	0.718873	ko00030
	59	Thiamine metabolism	2 (0.1%)	19 (0.06%)	0.347652	0.718873	ko00730
	60	Glycine, serine and threonine metabolism	16 (0.81%)	228 (0.74%)	0.395281	0.783407	ko00260
	61	Fatty acid metabolism	13 (0.66%)	183 (0.6%)	0.395884	0.783407	ko00071
	62	Valine, leucine and isoleucine biosynthesis	6 (0.3%)	79 (0.26%)	0.398125	0.783407	ko00290
	63	Anthocyanin biosynthesis	2 (0.1%)	22 (0.07%)	0.417783	0.809039	ko00942
	64	Cutin, suberine and wax biosynthesis	12 (0.61%)	177 (0.58%)	0.467259	0.875408	ko00073
	65	Glycerolipid metabolism	11 (0.56%)	162 (0.53%)	0.470307	0.875408	ko00561
	66	Glycosylphosphatidylinositol(GPI)-anchor biosynthesis	10 (0.51%)	147 (0.48%)	0.473581	0.875408	ko00563
	67	Propanoate metabolism	10 (0.51%)	148 (0.48%)	0.482243	0.878114	ko00640
	68	Steroid biosynthesis	7 (0.35%)	103 (0.34%)	0.49575	0.888822	ko00100
	69	Indole alkaloid biosynthesis	2 (0.1%)	26 (0.08%)	0.504862	0.888822	ko00901
	70	Sesquiterpenoid and triterpenoid biosynthesis	8 (0.41%)	120 (0.39%)	0.50998	0.888822	ko00909
	71	Lipoic acid metabolism	1 (0.05%)	11 (0.04%)	0.518541	0.891014	ko00785
	72	Cysteine and methionine metabolism	12 (0.61%)	188 (0.61%)	0.552495	0.935703	ko00270
	73	Peroxisome	17 (0.86%)	269 (0.88%)	0.564617	0.935703	ko04146
	74	Pantothenate and CoA biosynthesis	4 (0.2%)	62 (0.2%)	0.570271	0.935703	ko00770
	75	Protein export	8 (0.41%)	127 (0.41%)	0.575227	0.935703	ko03060
	76	Nucleotide excision repair	15 (0.76%)	252 (0.82%)	0.658157	0.999998	ko03420
	77	Arachidonic acid metabolism	3 (0.15%)	53 (0.17%)	0.670781	0.999998	ko00590
	78	Tropane, piperidine and pyridine alkaloid biosynthesis	4 (0.2%)	71 (0.23%)	0.67723	0.999998	ko00960
	79	Basal transcription factors	6 (0.3%)	106 (0.35%)	0.683383	0.999998	ko03022
	80	SNARE interactions in vesicular transport	6 (0.3%)	107 (0.35%)	0.692104	0.999998	ko04130
	81	Amino sugar and nucleotide sugar metabolism	23 (1.17%)	401 (1.31%)	0.743864	0.999998	ko00520
	82	Sulfur metabolism	3 (0.15%)	60 (0.2%)	0.750077	0.999998	ko00920
	83	Natural killer cell mediated cytotoxicity	6 (0.3%)	115 (0.37%)	0.756038	0.999998	ko04650
	84	Synthesis and degradation of ketone bodies	1 (0.05%)	22 (0.07%)	0.76826	0.999998	ko00072
	85	Selenocompound metabolism	2 (0.1%)	45 (0.15%)	0.794415	0.999998	ko00450
	86	Regulation of autophagy	8 (0.41%)	159 (0.52%)	0.80863	0.999998	ko04140
	87	Circadian rhythm - mammal	3 (0.15%)	67 (0.22%)	0.813277	0.999998	ko04710
	88	Cyanoamino acid metabolism	13 (0.66%)	251 (0.82%)	0.825397	0.999998	ko00460
	89	Zeatin biosynthesis	15 (0.76%)	288 (0.94%)	0.833454	0.999998	ko00908
	90	Fatty acid biosynthesis	8 (0.41%)	164 (0.53%)	0.834234	0.999998	ko00061
	91	Sulfur relay system	1 (0.05%)	28 (0.09%)	0.844498	0.999998	ko04122
	92	Mismatch repair	8 (0.41%)	168 (0.55%)	0.852716	0.999998	ko03430
	93	DNA replication	11 (0.56%)	225 (0.73%)	0.862403	0.999998	ko03030
	94	One carbon pool by folate	2 (0.1%)	53 (0.17%)	0.863026	0.999998	ko00670
	95	Phenylalanine, tyrosine and tryptophan biosynthesis	6 (0.3%)	133 (0.43%)	0.863196	0.999998	ko00400
	96	Plant hormone signal transduction	94 (4.77%)	1638 (5.34%)	0.890263	0.999998	ko04075
	97	Phagosome	17 (0.86%)	348 (1.13%)	0.905851	0.999998	ko04145
	98	mRNA surveillance pathway	32 (1.62%)	640 (2.09%)	0.946115	0.999998	ko03015
	99	Glycosaminoglycan degradation	4 (0.2%)	117 (0.38%)	0.947543	0.999998	ko00531
	100	Phosphatidylinositol signaling system	10 (0.51%)	241 (0.79%)	0.950746	0.999998	ko04070
	101	Glycosphingolipid biosynthesis - ganglio series	2 (0.1%)	73 (0.24%)	0.95309	0.999998	ko00604
	102	Folate biosynthesis	1 (0.05%)	47 (0.15%)	0.956062	0.999998	ko00790
	103	ABC transporters	23 (1.17%)	498 (1.62%)	0.965302	0.999998	ko02010
	104	Nicotinate and nicotinamide metabolism	1 (0.05%)	51 (0.17%)	0.966331	0.999998	ko00760
	105	Lysine biosynthesis	1 (0.05%)	53 (0.17%)	0.970527	0.999998	ko00300
	106	Brassinosteroid biosynthesis	2 (0.1%)	90 (0.29%)	0.98194	0.999998	ko00905
	107	Inositol phosphate metabolism	8 (0.41%)	230 (0.75%)	0.982776	0.999998	ko00562
	108	Sphingolipid metabolism	3 (0.15%)	119 (0.39%)	0.984549	0.999998	ko00600
	109	Endocytosis	22 (1.12%)	517 (1.69%)	0.987127	0.999998	ko04144
	110	Ubiquitin mediated proteolysis	27 (1.37%)	615 (2%)	0.988294	0.999998	ko04120
	111	Glycerophospholipid metabolism	13 (0.66%)	358 (1.17%)	0.992778	0.999998	ko00564
	112	Oxidative phosphorylation	15 (0.76%)	399 (1.3%)	0.992822	0.999998	ko00190
	113	N-Glycan biosynthesis	2 (0.1%)	115 (0.37%)	0.99577	0.999998	ko00510
	114	Homologous recombination	8 (0.41%)	269 (0.88%)	0.996464	0.999998	ko03440
	115	Purine metabolism	27 (1.37%)	675 (2.2%)	0.997801	0.999998	ko00230
	116	Plant-pathogen interaction	102 (5.17%)	2046 (6.67%)	0.998078	0.999998	ko04626
	117	Ether lipid metabolism	2 (0.1%)	129 (0.42%)	0.998157	0.999998	ko00565
	118	Pyrimidine metabolism	23 (1.17%)	606 (1.98%)	0.998389	0.999998	ko00240
	119	RNA degradation	22 (1.12%)	619 (2.02%)	0.999463	0.999998	ko03018
	120	RNA polymerase	8 (0.41%)	322 (1.05%)	0.999664	0.999998	ko03020
	121	RNA transport	27 (1.37%)	880 (2.87%)	0.999998	0.999998	ko03013
	122	Aminoacyl-tRNA biosynthesis	6 (0.3%)	370 (1.21%)	0.999998	0.999998	ko00970
CK vs B1	1	Plant-pathogen interaction	26 (14.86%)	2046 (6.67%)	0.000102799	0.00520396	ko04626
	2	Plant hormone signal transduction	22 (12.57%)	1638 (5.34%)	0.000170622	0.00520396	ko04075
	3	Circadian rhythm - plant	7 (4%)	236 (0.77%)	0.000431493	0.00877369	ko04712
	4	Galactose metabolism	7 (4%)	258 (0.84%)	0.000731154	0.0111501	ko00052
	5	Starch and sucrose metabolism	12 (6.86%)	766 (2.5%)	0.00156063	0.0181461	ko00500
	6	Biosynthesis of unsaturated fatty acids	5 (2.86%)	151 (0.49%)	0.00178487	0.0181461	ko01040
	7	Phenylpropanoid biosynthesis	10 (5.71%)	638 (2.08%)	0.00377866	0.0329283	ko00940
	8	Carotenoid biosynthesis	5 (2.86%)	244 (0.8%)	0.0132474	0.101012	ko00906
	9	Flavonoid biosynthesis	6 (3.43%)	358 (1.17%)	0.0171537	0.116264	ko00941
	10	Cysteine and methionine metabolism	4 (2.29%)	188 (0.61%)	0.0229524	0.140009	ko00270
	11	Flavone and flavonol biosynthesis	4 (2.29%)	218 (0.71%)	0.0366277	0.203117	ko00944
	12	Valine, leucine and isoleucine degradation	3 (1.71%)	134 (0.44%)	0.0415884	0.211407	ko00280
	13	Biosynthesis of secondary metabolites	28 (16%)	3574 (11.65%)	0.0509976	0.239296	ko01110
	14	Metabolic pathways	46 (26.29%)	6498 (21.18%)	0.0614761	0.256269	ko01100
	15	Regulation of autophagy	3 (1.71%)	159 (0.52%)	0.0630168	0.256269	ko04140
	16	Fatty acid elongation	2 (1.14%)	75 (0.24%)	0.0685066	0.261181	ko00062
	17	Arginine and proline metabolism	3 (1.71%)	194 (0.63%)	0.0998235	0.35819	ko00330
	18	Nitrogen metabolism	2 (1.14%)	114 (0.37%)	0.138153	0.455095	ko00910
	19	Inositol phosphate metabolism	3 (1.71%)	230 (0.75%)	0.144588	0.455095	ko00562
	20	Other glycan degradation	3 (1.71%)	238 (0.78%)	0.155314	0.455095	ko00511
	21	ABC transporters	5 (2.86%)	498 (1.62%)	0.156672	0.455095	ko02010
	22	Phenylalanine metabolism	3 (1.71%)	245 (0.8%)	0.164898	0.457216	ko00360
	23	Vitamin B6 metabolism	1 (0.57%)	34 (0.11%)	0.176839	0.469009	ko00750
	24	Alanine, aspartate and glutamate metabolism	2 (1.14%)	139 (0.45%)	0.188265	0.478506	ko00250
	25	Tyrosine metabolism	2 (1.14%)	182 (0.59%)	0.278353	0.658008	ko00350
	26	Fatty acid metabolism	2 (1.14%)	183 (0.6%)	0.280463	0.658008	ko00071
	27	Ascorbate and aldarate metabolism	2 (1.14%)	202 (0.66%)	0.320385	0.702706	ko00053
	28	Photosynthesis - antenna proteins	1 (0.57%)	68 (0.22%)	0.322553	0.702706	ko00196
	29	Glycosphingolipid biosynthesis - ganglio series	1 (0.57%)	73 (0.24%)	0.341699	0.718746	ko00604
	30	Linoleic acid metabolism	1 (0.57%)	78 (0.25%)	0.360306	0.732623	ko00591
	31	Phosphatidylinositol signaling system	2 (1.14%)	241 (0.79%)	0.400288	0.787663	ko04070
	32	beta-Alanine metabolism	1 (0.57%)	106 (0.35%)	0.455247	0.817651	ko00410
	33	SNARE interactions in vesicular transport	1 (0.57%)	107 (0.35%)	0.458365	0.817651	ko04130
	34	Stilbenoid, diarylheptanoid and gingerol biosynthesis	3 (1.71%)	444 (1.45%)	0.465911	0.817651	ko00945
	35	Glycosaminoglycan degradation	1 (0.57%)	117 (0.38%)	0.488587	0.817651	ko00531
	36	Sphingolipid metabolism	1 (0.57%)	119 (0.39%)	0.494427	0.817651	ko00600
	37	Porphyrin and chlorophyll metabolism	1 (0.57%)	128 (0.42%)	0.519898	0.817651	ko00860
	38	Protein processing in endoplasmic reticulum	5 (2.86%)	842 (2.74%)	0.526724	0.817651	ko04141
	39	Phenylalanine, tyrosine and tryptophan biosynthesis	1 (0.57%)	133 (0.43%)	0.533492	0.817651	ko00400
	40	Glyoxylate and dicarboxylate metabolism	1 (0.57%)	134 (0.44%)	0.536165	0.817651	ko00630
	41	RNA polymerase	2 (1.14%)	322 (1.05%)	0.549999	0.818291	ko03020
	42	Glycosylphosphatidylinositol(GPI)-anchor biosynthesis	1 (0.57%)	147 (0.48%)	0.569555	0.827211	ko00563
	43	Fatty acid biosynthesis	1 (0.57%)	164 (0.53%)	0.609638	0.864526	ko00061
	44	Diterpenoid biosynthesis	1 (0.57%)	174 (0.57%)	0.631459	0.864526	ko00904
	45	Cutin, suberine and wax biosynthesis	1 (0.57%)	177 (0.58%)	0.637765	0.864526	ko00073
	46	alpha-Linolenic acid metabolism	1 (0.57%)	185 (0.6%)	0.654063	0.867345	ko00592
	47	Glycolysis / Gluconeogenesis	2 (1.14%)	406 (1.32%)	0.675658	0.876917	ko00010
	48	Pentose and glucuronate interconversions	1 (0.57%)	269 (0.88%)	0.786818	0.947232	ko00040
	49	Pyruvate metabolism	1 (0.57%)	274 (0.89%)	0.792883	0.947232	ko00620
	50	Zeatin biosynthesis	1 (0.57%)	288 (0.94%)	0.808965	0.947232	ko00908
	51	Limonene and pinene degradation	1 (0.57%)	344 (1.12%)	0.861791	0.947232	ko00903
	52	Pyrimidine metabolism	2 (1.14%)	606 (1.98%)	0.862886	0.947232	ko00240
	53	Phagosome	1 (0.57%)	348 (1.13%)	0.864953	0.947232	ko04145
	54	Ubiquitin mediated proteolysis	2 (1.14%)	615 (2%)	0.868365	0.947232	ko04120
	55	Spliceosome	3 (1.71%)	861 (2.81%)	0.872062	0.947232	ko03040
	56	Oxidative phosphorylation	1 (0.57%)	399 (1.3%)	0.899488	0.947232	ko00190
	57	Purine metabolism	2 (1.14%)	675 (2.2%)	0.900057	0.947232	ko00230
	58	Amino sugar and nucleotide sugar metabolism	1 (0.57%)	401 (1.31%)	0.900647	0.947232	ko00520
	59	Endocytosis	1 (0.57%)	517 (1.69%)	0.949347	0.981528	ko04144
	60	mRNA surveillance pathway	1 (0.57%)	640 (2.09%)	0.975275	0.99153	ko03015
	61	RNA transport	1 (0.57%)	880 (2.87%)	0.993951	0.993951	ko03013
CK vs B2	1	Circadian rhythm - plant	13 (4.3%)	236 (0.77%)	7.18635e-07	5.38976e-05	ko04712
	2	Plant hormone signal transduction	35 (11.59%)	1638 (5.34%)	1.49347e-05	0.00056005	ko04075
	3	Phenylpropanoid biosynthesis	18 (5.96%)	638 (2.08%)	7.18239e-05	0.0017956	ko00940
	4	Plant-pathogen interaction	38 (12.58%)	2046 (6.67%)	0.000128361	0.00240677	ko04626
	5	Flavonoid biosynthesis	12 (3.97%)	358 (1.17%)	0.000249823	0.00374735	ko00941
	6	Phenylalanine metabolism	9 (2.98%)	245 (0.8%)	0.000770967	0.00963709	ko00360
	7	Starch and sucrose metabolism	17 (5.63%)	766 (2.5%)	0.00168585	0.0180627	ko00500
	8	Carotenoid biosynthesis	8 (2.65%)	244 (0.8%)	0.00302586	0.0283674	ko00906
	9	Regulation of autophagy	6 (1.99%)	159 (0.52%)	0.00503468	0.0419557	ko04140
	10	N-Glycan biosynthesis	5 (1.66%)	115 (0.37%)	0.005691	0.0426825	ko00510
	11	Glycosylphosphatidylinositol(GPI)-anchor biosynthesis	5 (1.66%)	147 (0.48%)	0.0153958	0.104971	ko00563
	12	Pentose and glucuronate interconversions	7 (2.32%)	269 (0.88%)	0.0177016	0.110635	ko00040
	13	Flavone and flavonol biosynthesis	6 (1.99%)	218 (0.71%)	0.0213605	0.123233	ko00944
	14	Arginine and proline metabolism	5 (1.66%)	194 (0.63%)	0.0434861	0.232961	ko00330
	15	Biosynthesis of secondary metabolites	45 (14.9%)	3574 (11.65%)	0.0501097	0.250548	ko01110
	16	Biosynthesis of unsaturated fatty acids	4 (1.32%)	151 (0.49%)	0.0625597	0.293248	ko01040
	17	Metabolic pathways	74 (24.5%)	6498 (21.18%)	0.0901882	0.397889	ko01100
	18	Isoflavonoid biosynthesis	3 (0.99%)	118 (0.38%)	0.111064	0.432911	ko00943
	19	Galactose metabolism	5 (1.66%)	258 (0.84%)	0.112352	0.432911	ko00052
	20	Cysteine and methionine metabolism	4 (1.32%)	188 (0.61%)	0.115443	0.432911	ko00270
	21	Stilbenoid, diarylheptanoid and gingerol biosynthesis	7 (2.32%)	444 (1.45%)	0.150289	0.536746	ko00945
	22	Fatty acid elongation	2 (0.66%)	75 (0.24%)	0.168638	0.574904	ko00062
	23	Linoleic acid metabolism	2 (0.66%)	78 (0.25%)	0.179166	0.584237	ko00591
	24	Diterpenoid biosynthesis	3 (0.99%)	174 (0.57%)	0.245563	0.76542	ko00904
	25	alpha-Linolenic acid metabolism	3 (0.99%)	185 (0.6%)	0.274644	0.76542	ko00592
	26	beta-Alanine metabolism	2 (0.66%)	106 (0.35%)	0.280318	0.76542	ko00410
	27	SNARE interactions in vesicular transport	2 (0.66%)	107 (0.35%)	0.28396	0.76542	ko04130
	28	Vitamin B6 metabolism	1 (0.33%)	34 (0.11%)	0.285757	0.76542	ko00750
	29	Protein processing in endoplasmic reticulum	10 (3.31%)	842 (2.74%)	0.318001	0.822415	ko04141
	30	Phenylalanine, tyrosine and tryptophan biosynthesis	2 (0.66%)	133 (0.43%)	0.377216	0.943039	ko00400
	31	Inositol phosphate metabolism	3 (0.99%)	230 (0.75%)	0.395019	0.955691	ko00562
	32	Arachidonic acid metabolism	1 (0.33%)	53 (0.17%)	0.408301	0.956955	ko00590
	33	Glycerolipid metabolism	2 (0.66%)	162 (0.53%)	0.474813	0.998541	ko00561
	34	Glycosphingolipid biosynthesis - ganglio series	1 (0.33%)	73 (0.24%)	0.514713	0.998541	ko00604
	35	Zeatin biosynthesis	3 (0.99%)	288 (0.94%)	0.540753	0.998541	ko00908
	36	Fructose and mannose metabolism	2 (0.66%)	190 (0.62%)	0.559777	0.998541	ko00051
	37	Ascorbate and aldarate metabolism	2 (0.66%)	202 (0.66%)	0.593077	0.998541	ko00053
	38	Benzoxazinoid biosynthesis	1 (0.33%)	94 (0.31%)	0.60597	0.998541	ko00402
	39	Ubiquinone and other terpenoid-quinone biosynthesis	1 (0.33%)	110 (0.36%)	0.66383	0.998541	ko00130
	40	Phagosome	3 (0.99%)	348 (1.13%)	0.668078	0.998541	ko04145
	41	Other glycan degradation	2 (0.66%)	238 (0.78%)	0.681572	0.998541	ko00511
	42	Glycosaminoglycan degradation	1 (0.33%)	117 (0.38%)	0.686402	0.998541	ko00531
	43	Phosphatidylinositol signaling system	2 (0.66%)	241 (0.79%)	0.688189	0.998541	ko04070
	44	Sphingolipid metabolism	1 (0.33%)	119 (0.39%)	0.692569	0.998541	ko00600
	45	Porphyrin and chlorophyll metabolism	1 (0.33%)	128 (0.42%)	0.718859	0.998541	ko00860
	46	Ether lipid metabolism	1 (0.33%)	129 (0.42%)	0.721638	0.998541	ko00565
	47	Ubiquitin mediated proteolysis	5 (1.66%)	615 (2%)	0.726168	0.998541	ko04120
	48	Glyoxylate and dicarboxylate metabolism	1 (0.33%)	134 (0.44%)	0.735128	0.998541	ko00630
	49	Valine, leucine and isoleucine degradation	1 (0.33%)	134 (0.44%)	0.735128	0.998541	ko00280
	50	Endocytosis	4 (1.32%)	517 (1.69%)	0.751079	0.998541	ko04144
	51	Pyruvate metabolism	2 (0.66%)	274 (0.89%)	0.753737	0.998541	ko00620
	52	Amino sugar and nucleotide sugar metabolism	3 (0.99%)	401 (1.31%)	0.757454	0.998541	ko00520
	53	Glycolysis / Gluconeogenesis	3 (0.99%)	406 (1.32%)	0.764793	0.998541	ko00010
	54	Mismatch repair	1 (0.33%)	168 (0.55%)	0.811098	0.998541	ko03430
	55	Cutin, suberine and wax biosynthesis	1 (0.33%)	177 (0.58%)	0.827277	0.998541	ko00073
	56	Tyrosine metabolism	1 (0.33%)	182 (0.59%)	0.83566	0.998541	ko00350
	57	Fatty acid metabolism	1 (0.33%)	183 (0.6%)	0.837288	0.998541	ko00071
	58	Spliceosome	6 (1.99%)	861 (2.81%)	0.85359	0.998541	ko03040
	59	Limonene and pinene degradation	2 (0.66%)	344 (1.12%)	0.854474	0.998541	ko00903
	60	Terpenoid backbone biosynthesis	1 (0.33%)	201 (0.66%)	0.863981	0.998541	ko00900
	61	Carbon fixation in photosynthetic organisms	1 (0.33%)	204 (0.66%)	0.867985	0.998541	ko00710
	62	DNA replication	1 (0.33%)	225 (0.73%)	0.892906	0.998541	ko03030
	63	Nucleotide excision repair	1 (0.33%)	252 (0.82%)	0.918181	0.998541	ko03420
	64	Homologous recombination	1 (0.33%)	269 (0.88%)	0.930946	0.998541	ko03440
	65	ABC transporters	2 (0.66%)	498 (1.62%)	0.957987	0.998541	ko02010
	66	RNA polymerase	1 (0.33%)	322 (1.05%)	0.959331	0.998541	ko03020
	67	Glycerophospholipid metabolism	1 (0.33%)	358 (1.17%)	0.97163	0.998541	ko00564
	68	Oxidative phosphorylation	1 (0.33%)	399 (1.3%)	0.981185	0.998541	ko00190
	69	Ribosome biogenesis in eukaryotes	2 (0.66%)	622 (2.03%)	0.985405	0.998541	ko03008
	70	mRNA surveillance pathway	2 (0.66%)	640 (2.09%)	0.987521	0.998541	ko03015
	71	Purine metabolism	2 (0.66%)	675 (2.2%)	0.990815	0.998541	ko00230
	72	Ribosome	1 (0.33%)	589 (1.92%)	0.997215	0.998541	ko03010
	73	Pyrimidine metabolism	1 (0.33%)	606 (1.98%)	0.997654	0.998541	ko00240
	74	RNA degradation	1 (0.33%)	619 (2.02%)	0.997943	0.998541	ko03018
	75	RNA transport	2 (0.66%)	880 (2.87%)	0.998541	0.998541	ko03013
CKvs C1	1	Proteasome	41 (2.14%)	162 (0.53%)	7.18538e-15	8.62246e-13	ko03050
	2	Biosynthesis of secondary metabolites	307 (16.03%)	3574 (11.65%)	2.09712e-09	1.25827e-07	ko01110
	3	Biosynthesis of unsaturated fatty acids	29 (1.51%)	151 (0.49%)	5.41813e-08	2.16725e-06	ko01040
	4	Ribosome	68 (3.55%)	589 (1.92%)	7.94507e-07	2.38352e-05	ko03010
	5	Arginine and proline metabolism	28 (1.46%)	194 (0.63%)	3.02054e-05	0.000724929	ko00330
	6	Nitrogen metabolism	19 (0.99%)	114 (0.37%)	7.9824e-05	0.00147958	ko00910
	7	Isoquinoline alkaloid biosynthesis	16 (0.84%)	87 (0.28%)	8.63087e-05	0.00147958	ko00950
	8	Metabolic pathways	471 (24.6%)	6498 (21.18%)	0.000112352	0.00168528	ko01100
	9	Tyrosine metabolism	24 (1.25%)	182 (0.59%)	0.000431085	0.0054739	ko00350
	10	Photosynthesis	16 (0.84%)	100 (0.33%)	0.000456159	0.0054739	ko00195
	11	Circadian rhythm - plant	28 (1.46%)	236 (0.77%)	0.000849138	0.00926333	ko04712
	12	Flavonoid biosynthesis	36 (1.88%)	358 (1.17%)	0.00339129	0.0339129	ko00941
	13	Flavone and flavonol biosynthesis	24 (1.25%)	218 (0.71%)	0.00503926	0.0465163	ko00944
	14	Glutathione metabolism	22 (1.15%)	198 (0.65%)	0.00632431	0.0542084	ko00480
	15	Starch and sucrose metabolism	65 (3.39%)	766 (2.5%)	0.00761728	0.0609382	ko00500
	16	Linoleic acid metabolism	11 (0.57%)	78 (0.25%)	0.00892232	0.0629811	ko00591
	17	Monoterpenoid biosynthesis	11 (0.57%)	78 (0.25%)	0.00892232	0.0629811	ko00902
	18	Anthocyanin biosynthesis	5 (0.26%)	22 (0.07%)	0.0101595	0.0677303	ko00942
	19	Diterpenoid biosynthesis	19 (0.99%)	174 (0.57%)	0.0126412	0.0798395	ko00904
	20	Porphyrin and chlorophyll metabolism	15 (0.78%)	128 (0.42%)	0.0138122	0.0828729	ko00860
	21	Carotenoid biosynthesis	24 (1.25%)	244 (0.8%)	0.0187197	0.105615	ko00906
	22	Ribosome biogenesis in eukaryotes	52 (2.72%)	622 (2.03%)	0.0201134	0.105615	ko03008
	23	Valine, leucine and isoleucine degradation	15 (0.78%)	134 (0.44%)	0.0202429	0.105615	ko00280
	24	Glycolysis / Gluconeogenesis	36 (1.88%)	406 (1.32%)	0.0219951	0.109976	ko00010
	25	Taurine and hypotaurine metabolism	5 (0.26%)	27 (0.09%)	0.0240723	0.115547	ko00430
	26	Terpenoid backbone biosynthesis	20 (1.04%)	201 (0.66%)	0.0267938	0.120672	ko00900
	27	Alanine, aspartate and glutamate metabolism	15 (0.78%)	139 (0.45%)	0.0271511	0.120672	ko00250
	28	Benzoxazinoid biosynthesis	11 (0.57%)	94 (0.31%)	0.0322624	0.138267	ko00402
	29	Protein processing in endoplasmic reticulum	66 (3.45%)	842 (2.74%)	0.0339717	0.140573	ko04141
	30	Cysteine and methionine metabolism	18 (0.94%)	188 (0.61%)	0.0471439	0.188576	ko00270
	31	Glucosinolate biosynthesis	6 (0.31%)	44 (0.14%)	0.0543539	0.205305	ko00966
	32	Galactose metabolism	23 (1.2%)	258 (0.84%)	0.054748	0.205305	ko00052
	33	Vitamin B6 metabolism	5 (0.26%)	34 (0.11%)	0.0581077	0.211301	ko00750
	34	Glyoxylate and dicarboxylate metabolism	13 (0.68%)	134 (0.44%)	0.0758435	0.267683	ko00630
	35	Pentose and glucuronate interconversions	23 (1.2%)	269 (0.88%)	0.0788254	0.270258	ko00040
	36	Ubiquinone and other terpenoid-quinone biosynthesis	11 (0.57%)	110 (0.36%)	0.0821721	0.273907	ko00130
	37	Citrate cycle (TCA cycle)	13 (0.68%)	137 (0.45%)	0.0867429	0.281328	ko00020
	38	Pyruvate metabolism	23 (1.2%)	274 (0.89%)	0.0918232	0.289968	ko00620
	39	Butanoate metabolism	8 (0.42%)	76 (0.25%)	0.100925	0.310537	ko00650
	40	Spliceosome	63 (3.29%)	861 (2.81%)	0.107221	0.321664	ko03040
	41	alpha-Linolenic acid metabolism	16 (0.84%)	185 (0.6%)	0.116921	0.342207	ko00592
	42	beta-Alanine metabolism	10 (0.52%)	106 (0.35%)	0.125514	0.352531	ko00410
	43	Stilbenoid, diarylheptanoid and gingerol biosynthesis	34 (1.78%)	444 (1.45%)	0.127854	0.352531	ko00945
	44	Limonene and pinene degradation	27 (1.41%)	344 (1.12%)	0.131238	0.352531	ko00903
	45	Glycerolipid metabolism	14 (0.73%)	162 (0.53%)	0.136188	0.352531	ko00561
	46	Fructose and mannose metabolism	16 (0.84%)	190 (0.62%)	0.137806	0.352531	ko00051
	47	Carbon fixation in photosynthetic organisms	17 (0.89%)	204 (0.66%)	0.138075	0.352531	ko00710
	48	Histidine metabolism	5 (0.26%)	47 (0.15%)	0.167803	0.419508	ko00340
	49	Fatty acid elongation	7 (0.37%)	75 (0.24%)	0.186773	0.457404	ko00062
	50	Pentose phosphate pathway	12 (0.63%)	147 (0.48%)	0.207885	0.498924	ko00030
	51	Indole alkaloid biosynthesis	3 (0.16%)	26 (0.08%)	0.219215	0.515801	ko00901
	52	Other glycan degradation	18 (0.94%)	238 (0.78%)	0.232499	0.536537	ko00511
	53	Protein export	10 (0.52%)	127 (0.41%)	0.269755	0.600942	ko03060
	54	Riboflavin metabolism	5 (0.26%)	56 (0.18%)	0.270424	0.600942	ko00740
	55	Regulation of autophagy	12 (0.63%)	159 (0.52%)	0.290357	0.633506	ko04140
	56	Other types of O-glycan biosynthesis	3 (0.16%)	31 (0.1%)	0.305056	0.653692	ko00514
	57	Propanoate metabolism	11 (0.57%)	148 (0.48%)	0.319286	0.667038	ko00640
	58	Phenylpropanoid biosynthesis	43 (2.25%)	638 (2.08%)	0.322402	0.667038	ko00940
	59	Sesquiterpenoid and triterpenoid biosynthesis	9 (0.47%)	120 (0.39%)	0.334225	0.679779	ko00909
	60	Pantothenate and CoA biosynthesis	5 (0.26%)	62 (0.2%)	0.344859	0.68895	ko00770
	61	Glycine, serine and threonine metabolism	16 (0.84%)	228 (0.74%)	0.350872	0.68895	ko00260
	62	Fatty acid metabolism	13 (0.68%)	183 (0.6%)	0.355957	0.68895	ko00071
	63	Valine, leucine and isoleucine biosynthesis	6 (0.31%)	79 (0.26%)	0.371486	0.70521	ko00290
	64	Tryptophan metabolism	10 (0.52%)	140 (0.46%)	0.376962	0.70521	ko00380
	65	Lysine degradation	7 (0.37%)	95 (0.31%)	0.381989	0.70521	ko00310
	66	Arachidonic acid metabolism	4 (0.21%)	53 (0.17%)	0.423698	0.767811	ko00590
	67	Natural killer cell mediated cytotoxicity	8 (0.42%)	115 (0.37%)	0.428694	0.767811	ko04650
	68	Zeatin biosynthesis	19 (0.99%)	288 (0.94%)	0.435471	0.768478	ko00908
	69	Isoflavonoid biosynthesis	8 (0.42%)	118 (0.38%)	0.457404	0.784528	ko00943
	70	Tropane, piperidine and pyridine alkaloid biosynthesis	5 (0.26%)	71 (0.23%)	0.457641	0.784528	ko00960
	71	Brassinosteroid biosynthesis	6 (0.31%)	90 (0.29%)	0.494678	0.836075	ko00905
	72	Lipoic acid metabolism	1 (0.05%)	11 (0.04%)	0.507919	0.846531	ko00785
	73	Glycosylphosphatidylinositol(GPI)-anchor biosynthesis	9 (0.47%)	147 (0.48%)	0.572546	0.941172	ko00563
	74	Phenylalanine, tyrosine and tryptophan biosynthesis	8 (0.42%)	133 (0.43%)	0.594345	0.941673	ko00400
	75	Phagosome	21 (1.1%)	348 (1.13%)	0.595803	0.941673	ko04145
	76	Ascorbate and aldarate metabolism	12 (0.63%)	202 (0.66%)	0.612162	0.941673	ko00053
	77	Nucleotide excision repair	15 (0.78%)	252 (0.82%)	0.613016	0.941673	ko03420
	78	Peroxisome	16 (0.84%)	269 (0.88%)	0.615512	0.941673	ko04146
	79	Photosynthesis - antenna proteins	4 (0.21%)	68 (0.22%)	0.620399	0.941673	ko00196
	80	Steroid biosynthesis	6 (0.31%)	103 (0.34%)	0.627782	0.941673	ko00100
	81	SNARE interactions in vesicular transport	6 (0.31%)	107 (0.35%)	0.664395	0.984204	ko04130
	82	ABC transporters	29 (1.51%)	498 (1.62%)	0.678064	0.984204	ko02010
	83	Base excision repair	9 (0.47%)	161 (0.52%)	0.680741	0.984204	ko03410
	84	Synthesis and degradation of ketone bodies	1 (0.05%)	22 (0.07%)	0.757919	0.999999	ko00072
	85	Phenylalanine metabolism	13 (0.68%)	245 (0.8%)	0.765261	0.999999	ko00360
	86	Cutin, suberine and wax biosynthesis	9 (0.47%)	177 (0.58%)	0.781648	0.999999	ko00073
	87	Basal transcription factors	5 (0.26%)	106 (0.35%)	0.798513	0.999999	ko03022
	88	mRNA surveillance pathway	35 (1.83%)	640 (2.09%)	0.814831	0.999999	ko03015
	89	Oxidative phosphorylation	21 (1.1%)	399 (1.3%)	0.8196	0.999999	ko00190
	90	Lysine biosynthesis	2 (0.1%)	53 (0.17%)	0.851509	0.999999	ko00300
	91	Glycerophospholipid metabolism	18 (0.94%)	358 (1.17%)	0.857982	0.999999	ko00564
	92	Cyanoamino acid metabolism	12 (0.63%)	251 (0.82%)	0.864856	0.999999	ko00460
	93	Plant hormone signal transduction	92 (4.8%)	1638 (5.34%)	0.87122	0.999999	ko04075
	94	Amino sugar and nucleotide sugar metabolism	20 (1.04%)	401 (1.31%)	0.877226	0.999999	ko00520
	95	Fatty acid biosynthesis	7 (0.37%)	164 (0.53%)	0.892431	0.999999	ko00061
	96	Sulfur metabolism	2 (0.1%)	60 (0.2%)	0.895762	0.999999	ko00920
	97	Endocytosis	26 (1.36%)	517 (1.69%)	0.895849	0.999999	ko04144
	98	Inositol phosphate metabolism	10 (0.52%)	230 (0.75%)	0.914286	0.999999	ko00562
	99	Circadian rhythm - mammal	2 (0.1%)	67 (0.22%)	0.927471	0.999999	ko04710
	100	Phosphatidylinositol signaling system	10 (0.52%)	241 (0.79%)	0.938301	0.999999	ko04070
	101	Selenocompound metabolism	1 (0.05%)	45 (0.15%)	0.945118	0.999999	ko00450
	102	DNA replication	9 (0.47%)	225 (0.73%)	0.945566	0.999999	ko03030
	103	Glycosphingolipid biosynthesis - ganglio series	2 (0.1%)	73 (0.24%)	0.947166	0.999999	ko00604
	104	Folate biosynthesis	1 (0.05%)	47 (0.15%)	0.951765	0.999999	ko00790
	105	Mismatch repair	6 (0.31%)	168 (0.55%)	0.954685	0.999999	ko03430
	106	Nicotinate and nicotinamide metabolism	1 (0.05%)	51 (0.17%)	0.962743	0.999999	ko00760
	107	Ether lipid metabolism	4 (0.21%)	129 (0.42%)	0.963703	0.999999	ko00565
	108	One carbon pool by folate	1 (0.05%)	53 (0.17%)	0.967256	0.999999	ko00670
	109	Ubiquitin mediated proteolysis	28 (1.46%)	615 (2%)	0.971212	0.999999	ko04120
	110	N-Glycan biosynthesis	3 (0.16%)	115 (0.37%)	0.977405	0.999999	ko00510
	111	Glycosaminoglycan degradation	3 (0.16%)	117 (0.38%)	0.979535	0.999999	ko00531
	112	Homologous recombination	8 (0.42%)	269 (0.88%)	0.995069	0.999999	ko03440
	113	Sphingolipid metabolism	2 (0.1%)	119 (0.39%)	0.995885	0.999999	ko00600
	114	RNA degradation	20 (1.04%)	619 (2.02%)	0.999768	0.999999	ko03018
	115	Plant-pathogen interaction	88 (4.6%)	2046 (6.67%)	0.999967	0.999999	ko04626
	116	Purine metabolism	20 (1.04%)	675 (2.2%)	0.99997	0.999999	ko00230
	117	Pyrimidine metabolism	16 (0.84%)	606 (1.98%)	0.999988	0.999999	ko00240
	118	RNA transport	26 (1.36%)	880 (2.87%)	0.999998	0.999999	ko03013
	119	RNA polymerase	4 (0.21%)	322 (1.05%)	0.999998	0.999999	ko03020
	120	Aminoacyl-tRNA biosynthesis	5 (0.26%)	370 (1.21%)	0.999999	0.999999	ko00970
CK vs C2	1	Ribosome	114 (5.24%)	589 (1.92%)	4.90737e-23	5.88885e-21	ko03010
	2	Biosynthesis of unsaturated fatty acids	34 (1.56%)	151 (0.49%)	1.31945e-09	7.91668e-08	ko01040
	3	Biosynthesis of secondary metabolites	320 (14.71%)	3574 (11.65%)	4.3283e-06	0.000173132	ko01110
	4	Photosynthesis	20 (0.92%)	100 (0.33%)	2.06455e-05	0.000619365	ko00195
	5	Flavonoid biosynthesis	47 (2.16%)	358 (1.17%)	3.40042e-05	0.000816102	ko00941
	6	Starch and sucrose metabolism	84 (3.86%)	766 (2.5%)	4.72449e-05	0.000881199	ko00500
	7	Ribosome biogenesis in eukaryotes	71 (3.26%)	622 (2.03%)	5.14033e-05	0.000881199	ko03008
	8	Nitrogen metabolism	20 (0.92%)	114 (0.37%)	0.000142682	0.00193692	ko00910
	9	Circadian rhythm - plant	33 (1.52%)	236 (0.77%)	0.000145269	0.00193692	ko04712
	10	Flavone and flavonol biosynthesis	30 (1.38%)	218 (0.71%)	0.000374333	0.004492	ko00944
	11	Carbon fixation in photosynthetic organisms	27 (1.24%)	204 (0.66%)	0.00129365	0.0141126	ko00710
	12	Citrate cycle (TCA cycle)	19 (0.87%)	137 (0.45%)	0.00375981	0.0375981	ko00020
	13	Pentose and glucuronate interconversions	31 (1.43%)	269 (0.88%)	0.00528574	0.044433	ko00040
	14	Proteasome	21 (0.97%)	162 (0.53%)	0.00536	0.044433	ko03050
	15	Arginine and proline metabolism	24 (1.1%)	194 (0.63%)	0.00555412	0.044433	ko00330
	16	Stilbenoid, diarylheptanoid and gingerol biosynthesis	46 (2.11%)	444 (1.45%)	0.00645036	0.0464813	ko00945
	17	Glyoxylate and dicarboxylate metabolism	18 (0.83%)	134 (0.44%)	0.00658485	0.0464813	ko00630
	18	Glutathione metabolism	24 (1.1%)	198 (0.65%)	0.00713496	0.0475664	ko00480
	19	Isoquinoline alkaloid biosynthesis	13 (0.6%)	87 (0.28%)	0.00815882	0.0515294	ko00950
	20	Metabolic pathways	503 (23.13%)	6498 (21.18%)	0.0119404	0.0655098	ko01100
	21	alpha-Linolenic acid metabolism	22 (1.01%)	185 (0.6%)	0.0119685	0.0655098	ko00592
	22	Pyruvate metabolism	30 (1.38%)	274 (0.89%)	0.0120101	0.0655098	ko00620
	23	Glycolysis / Gluconeogenesis	41 (1.89%)	406 (1.32%)	0.0144376	0.0753267	ko00010
	24	Tyrosine metabolism	21 (0.97%)	182 (0.59%)	0.0188723	0.0899838	ko00350
	25	Porphyrin and chlorophyll metabolism	16 (0.74%)	128 (0.42%)	0.019059	0.0899838	ko00860
	26	Alanine, aspartate and glutamate metabolism	17 (0.78%)	139 (0.45%)	0.0194965	0.0899838	ko00250
	27	Linoleic acid metabolism	11 (0.51%)	78 (0.25%)	0.0213519	0.0948975	ko00591
	28	Vitamin B6 metabolism	6 (0.28%)	34 (0.11%)	0.0305337	0.126382	ko00750
	29	Phenylpropanoid biosynthesis	58 (2.67%)	638 (2.08%)	0.0312561	0.126382	ko00940
	30	Limonene and pinene degradation	34 (1.56%)	344 (1.12%)	0.0315955	0.126382	ko00903
	31	Benzoxazinoid biosynthesis	12 (0.55%)	94 (0.31%)	0.0336649	0.130316	ko00402
	32	Taurine and hypotaurine metabolism	5 (0.23%)	27 (0.09%)	0.0388827	0.14581	ko00430
	33	Diterpenoid biosynthesis	19 (0.87%)	174 (0.57%)	0.0401891	0.146142	ko00904
	34	Riboflavin metabolism	8 (0.37%)	56 (0.18%)	0.0428285	0.151159	ko00740
	35	Fructose and mannose metabolism	20 (0.92%)	190 (0.62%)	0.049677	0.170321	ko00051
	36	Other types of O-glycan biosynthesis	5 (0.23%)	31 (0.1%)	0.0649491	0.216497	ko00514
	37	Tryptophan metabolism	15 (0.69%)	140 (0.46%)	0.0716513	0.232382	ko00380
	38	Fatty acid elongation	9 (0.41%)	75 (0.24%)	0.0828319	0.261574	ko00062
	39	Glucosinolate biosynthesis	6 (0.28%)	44 (0.14%)	0.0886812	0.272865	ko00966
	40	Pentose phosphate pathway	15 (0.69%)	147 (0.48%)	0.0987266	0.29618	ko00030
	41	Spliceosome	70 (3.22%)	861 (2.81%)	0.128232	0.375315	ko03040
	42	Isoflavonoid biosynthesis	12 (0.55%)	118 (0.38%)	0.131667	0.376193	ko00943
	43	Carotenoid biosynthesis	22 (1.01%)	244 (0.8%)	0.146707	0.409414	ko00906
	44	Galactose metabolism	23 (1.06%)	258 (0.84%)	0.152573	0.413932	ko00052
	45	Valine, leucine and isoleucine degradation	13 (0.6%)	134 (0.44%)	0.155224	0.413932	ko00280
	46	Monoterpenoid biosynthesis	8 (0.37%)	78 (0.25%)	0.187083	0.488042	ko00902
	47	Anthocyanin biosynthesis	3 (0.14%)	22 (0.07%)	0.201871	0.514162	ko00942
	48	Photosynthesis - antenna proteins	7 (0.32%)	68 (0.22%)	0.205665	0.514162	ko00196
	49	Histidine metabolism	5 (0.23%)	47 (0.15%)	0.238487	0.58405	ko00340
	50	Ubiquinone and other terpenoid-quinone biosynthesis	10 (0.46%)	110 (0.36%)	0.252949	0.595416	ko00130
	51	Protein processing in endoplasmic reticulum	65 (2.99%)	842 (2.74%)	0.253052	0.595416	ko04141
	52	Cutin, suberine and wax biosynthesis	15 (0.69%)	177 (0.58%)	0.273902	0.632081	ko00073
	53	Indole alkaloid biosynthesis	3 (0.14%)	26 (0.08%)	0.279257	0.63228	ko00901
	54	Butanoate metabolism	7 (0.32%)	76 (0.25%)	0.2927	0.650444	ko00650
	55	Nucleotide excision repair	20 (0.92%)	252 (0.82%)	0.332988	0.692756	ko03420
	56	Basal transcription factors	9 (0.41%)	106 (0.35%)	0.337382	0.692756	ko03022
	57	beta-Alanine metabolism	9 (0.41%)	106 (0.35%)	0.337382	0.692756	ko00410
	58	Glycosylphosphatidylinositol(GPI)-anchor biosynthesis	12 (0.55%)	147 (0.48%)	0.349255	0.692756	ko00563
	59	Terpenoid backbone biosynthesis	16 (0.74%)	201 (0.66%)	0.352421	0.692756	ko00900
	60	Base excision repair	13 (0.6%)	161 (0.52%)	0.354632	0.692756	ko03410
	61	Cysteine and methionine metabolism	15 (0.69%)	188 (0.61%)	0.355847	0.692756	ko00270
	62	Propanoate metabolism	12 (0.55%)	148 (0.48%)	0.357924	0.692756	ko00640
	63	Phenylalanine metabolism	19 (0.87%)	245 (0.8%)	0.376452	0.717051	ko00360
	64	Lysine degradation	7 (0.32%)	95 (0.31%)	0.514451	0.964595	ko00310
	65	Other glycan degradation	17 (0.78%)	238 (0.78%)	0.52344	0.96635	ko00511
	66	Fatty acid metabolism	13 (0.6%)	183 (0.6%)	0.538292	0.978712	ko00071
	67	Protein export	9 (0.41%)	127 (0.41%)	0.549986	0.978885	ko03060
	68	Lipoic acid metabolism	1 (0.05%)	11 (0.04%)	0.554701	0.978885	ko00785
	69	Ascorbate and aldarate metabolism	14 (0.64%)	202 (0.66%)	0.574629	0.999355	ko00053
	70	Peroxisome	18 (0.83%)	269 (0.88%)	0.635091	1	ko04146
	71	Circadian rhythm - mammal	4 (0.18%)	67 (0.22%)	0.708345	1	ko04710
	72	DNA replication	14 (0.64%)	225 (0.73%)	0.731357	1	ko03030
	73	Arachidonic acid metabolism	3 (0.14%)	53 (0.17%)	0.735019	1	ko00590
	74	Zeatin biosynthesis	18 (0.83%)	288 (0.94%)	0.743811	1	ko00908
	75	Glycine, serine and threonine metabolism	14 (0.64%)	228 (0.74%)	0.74877	1	ko00260
	76	Tropane, piperidine and pyridine alkaloid biosynthesis	4 (0.18%)	71 (0.23%)	0.750301	1	ko00960
	77	Thiamine metabolism	1 (0.05%)	19 (0.06%)	0.752803	1	ko00730
	78	Sesquiterpenoid and triterpenoid biosynthesis	7 (0.32%)	120 (0.39%)	0.754931	1	ko00909
	79	Brassinosteroid biosynthesis	5 (0.23%)	90 (0.29%)	0.773273	1	ko00905
	80	Amino sugar and nucleotide sugar metabolism	25 (1.15%)	401 (1.31%)	0.775925	1	ko00520
	81	Regulation of autophagy	9 (0.41%)	159 (0.52%)	0.801853	1	ko04140
	82	Sulfur metabolism	3 (0.14%)	60 (0.2%)	0.807597	1	ko00920
	83	Valine, leucine and isoleucine biosynthesis	4 (0.18%)	79 (0.26%)	0.820061	1	ko00290
	84	Natural killer cell mediated cytotoxicity	6 (0.28%)	115 (0.37%)	0.832808	1	ko04650
	85	Phenylalanine, tyrosine and tryptophan biosynthesis	7 (0.32%)	133 (0.43%)	0.83993	1	ko00400
	86	Mismatch repair	9 (0.41%)	168 (0.55%)	0.849336	1	ko03430
	87	Phosphatidylinositol signaling system	13 (0.6%)	241 (0.79%)	0.879259	1	ko04070
	88	Lysine biosynthesis	2 (0.09%)	53 (0.17%)	0.897822	1	ko00300
	89	Phagosome	19 (0.87%)	348 (1.13%)	0.906698	1	ko04145
	90	Steroid biosynthesis	4 (0.18%)	103 (0.34%)	0.939682	1	ko00100
	91	Pantothenate and CoA biosynthesis	2 (0.09%)	62 (0.2%)	0.940165	1	ko00770
	92	Glycerolipid metabolism	7 (0.32%)	162 (0.53%)	0.946076	1	ko00561
	93	mRNA surveillance pathway	35 (1.61%)	640 (2.09%)	0.958909	1	ko03015
	94	Selenocompound metabolism	1 (0.05%)	45 (0.15%)	0.963538	1	ko00450
	95	Inositol phosphate metabolism	10 (0.46%)	230 (0.75%)	0.968045	1	ko00562
	96	Folate biosynthesis	1 (0.05%)	47 (0.15%)	0.968532	1	ko00790
	97	Glycosphingolipid biosynthesis - ganglio series	2 (0.09%)	73 (0.24%)	0.969494	1	ko00604
	98	Homologous recombination	12 (0.55%)	269 (0.88%)	0.971469	1	ko03440
	99	Nicotinate and nicotinamide metabolism	1 (0.05%)	51 (0.17%)	0.976562	1	ko00760
	100	Fatty acid biosynthesis	6 (0.28%)	164 (0.53%)	0.978247	1	ko00061
	101	One carbon pool by folate	1 (0.05%)	53 (0.17%)	0.979773	1	ko00670
	102	Ether lipid metabolism	4 (0.18%)	129 (0.42%)	0.983897	1	ko00565
	103	SNARE interactions in vesicular transport	3 (0.14%)	107 (0.35%)	0.983982	1	ko04130
	104	Cyanoamino acid metabolism	10 (0.46%)	251 (0.82%)	0.985905	1	ko00460
	105	Endocytosis	25 (1.15%)	517 (1.69%)	0.986034	1	ko04144
	106	Oxidative phosphorylation	18 (0.83%)	399 (1.3%)	0.987332	1	ko00190
	107	Glycosaminoglycan degradation	3 (0.14%)	117 (0.38%)	0.99102	1	ko00531
	108	ABC transporters	23 (1.06%)	498 (1.62%)	0.991243	1	ko02010
	109	Plant hormone signal transduction	93 (4.28%)	1638 (5.34%)	0.991815	1	ko04075
	110	Sphingolipid metabolism	3 (0.14%)	119 (0.39%)	0.992014	1	ko00600
	111	Purine metabolism	32 (1.47%)	675 (2.2%)	0.995451	1	ko00230
	112	N-Glycan biosynthesis	2 (0.09%)	115 (0.37%)	0.997949	1	ko00510
	113	Ubiquitin mediated proteolysis	27 (1.24%)	615 (2%)	0.998046	1	ko04120
	114	Glycerophospholipid metabolism	13 (0.6%)	358 (1.17%)	0.998161	1	ko00564
	115	RNA polymerase	11 (0.51%)	322 (1.05%)	0.998421	1	ko03020
	116	RNA degradation	25 (1.15%)	619 (2.02%)	0.999514	1	ko03018
	117	Pyrimidine metabolism	23 (1.06%)	606 (1.98%)	0.999806	1	ko00240
	118	RNA transport	37 (1.7%)	880 (2.87%)	0.99989	1	ko03013
	119	Plant-pathogen interaction	103 (4.74%)	2046 (6.67%)	0.999963	1	ko04626
	120	Aminoacyl-tRNA biosynthesis	6 (0.28%)	370 (1.21%)	1	1	ko00970
A vs C1	1	Stilbenoid, diarylheptanoid and gingerol biosynthesis	6 (6.67%)	444 (1.45%)	0.00198759	0.0630963	ko00945
	2	Phenylpropanoid biosynthesis	7 (7.78%)	638 (2.08%)	0.00274332	0.0630963	ko00940
	3	Flavonoid biosynthesis	5 (5.56%)	358 (1.17%)	0.00411504	0.0630973	ko00941
	4	Biosynthesis of secondary metabolites	19 (21.11%)	3574 (11.65%)	0.00709326	0.0815725	ko01110
	5	Cutin, suberine and wax biosynthesis	3 (3.33%)	177 (0.58%)	0.0153739	0.14144	ko00073
	6	Benzoxazinoid biosynthesis	2 (2.22%)	94 (0.31%)	0.0312481	0.227508	ko00402
	7	Phenylalanine metabolism	3 (3.33%)	245 (0.8%)	0.0355771	0.227508	ko00360
	8	SNARE interactions in vesicular transport	2 (2.22%)	107 (0.35%)	0.0395666	0.227508	ko04130
	9	N-Glycan biosynthesis	2 (2.22%)	115 (0.37%)	0.0450558	0.230285	ko00510
	10	Phenylalanine, tyrosine and tryptophan biosynthesis	2 (2.22%)	133 (0.43%)	0.0583464	0.261825	ko00400
	11	Anthocyanin biosynthesis	1 (1.11%)	22 (0.07%)	0.0626104	0.261825	ko00942
	12	Regulation of autophagy	2 (2.22%)	159 (0.52%)	0.0795648	0.304998	ko04140
	13	Amino sugar and nucleotide sugar metabolism	3 (3.33%)	401 (1.31%)	0.114004	0.372114	ko00520
	14	Ascorbate and aldarate metabolism	2 (2.22%)	202 (0.66%)	0.118823	0.372114	ko00053
	15	Glucosinolate biosynthesis	1 (1.11%)	44 (0.14%)	0.121342	0.372114	ko00966
	16	Sulfur metabolism	1 (1.11%)	60 (0.2%)	0.161755	0.454592	ko00920
	17	Cyanoamino acid metabolism	2 (2.22%)	251 (0.82%)	0.168001	0.454592	ko00460
	18	Valine, leucine and isoleucine biosynthesis	1 (1.11%)	79 (0.26%)	0.207364	0.52993	ko00290
	19	Protein processing in endoplasmic reticulum	4 (4.44%)	842 (2.74%)	0.234281	0.567207	ko04141
	20	Plant-pathogen interaction	8 (8.89%)	2046 (6.67%)	0.251216	0.568669	ko04626
	21	Limonene and pinene degradation	2 (2.22%)	344 (1.12%)	0.267624	0.568669	ko00903
	22	Phagosome	2 (2.22%)	348 (1.13%)	0.271972	0.568669	ko04145
	23	Nitrogen metabolism	1 (1.11%)	114 (0.37%)	0.285049	0.570098	ko00910
	24	Sesquiterpenoid and triterpenoid biosynthesis	1 (1.11%)	120 (0.39%)	0.297589	0.570379	ko00909
	25	Tryptophan metabolism	1 (1.11%)	140 (0.46%)	0.337837	0.617199	ko00380
	26	Plant hormone signal transduction	6 (6.67%)	1638 (5.34%)	0.348851	0.617199	ko04075
	27	Starch and sucrose metabolism	3 (3.33%)	766 (2.5%)	0.390812	0.637916	ko00500
	28	Diterpenoid biosynthesis	1 (1.11%)	174 (0.57%)	0.401091	0.637916	ko00904
	29	alpha-Linolenic acid metabolism	1 (1.11%)	185 (0.6%)	0.420247	0.637916	ko00592
	30	Glutathione metabolism	1 (1.11%)	198 (0.65%)	0.442106	0.637916	ko00480
	31	Carbon fixation in photosynthetic organisms	1 (1.11%)	204 (0.66%)	0.451917	0.637916	ko00710
	32	RNA transport	3 (3.33%)	880 (2.87%)	0.479274	0.637916	ko03013
	33	Glycine, serine and threonine metabolism	1 (1.11%)	228 (0.74%)	0.489487	0.637916	ko00260
	34	Inositol phosphate metabolism	1 (1.11%)	230 (0.75%)	0.4925	0.637916	ko00562
	35	Circadian rhythm - plant	1 (1.11%)	236 (0.77%)	0.501435	0.637916	ko04712
	36	Other glycan degradation	1 (1.11%)	238 (0.78%)	0.504378	0.637916	ko00511
	37	Carotenoid biosynthesis	1 (1.11%)	244 (0.8%)	0.513106	0.637916	ko00906
	38	Pyruvate metabolism	1 (1.11%)	274 (0.89%)	0.554517	0.671258	ko00620
	39	Zeatin biosynthesis	1 (1.11%)	288 (0.94%)	0.572631	0.675411	ko00908
	40	Glycolysis / Gluconeogenesis	1 (1.11%)	406 (1.32%)	0.699031	0.803886	ko00010
	41	Spliceosome	2 (2.22%)	861 (2.81%)	0.72279	0.810935	ko03040
	42	Metabolic pathways	17 (18.89%)	6498 (21.18%)	0.741403	0.812013	ko01100
	43	ABC transporters	1 (1.11%)	498 (1.62%)	0.771239	0.819492	ko02010
	44	Endocytosis	1 (1.11%)	517 (1.69%)	0.783862	0.819492	ko04144
	45	Ubiquitin mediated proteolysis	1 (1.11%)	615 (2%)	0.83881	0.840731	ko04120
	46	RNA degradation	1 (1.11%)	619 (2.02%)	0.840731	0.840731	ko03018
A vs C2	1	Flavonoid biosynthesis	3 (8.11%)	358 (1.17%)	0.00912932	0.110312	ko00941
	2	Phenylalanine, tyrosine and tryptophan biosynthesis	2 (5.41%)	133 (0.43%)	0.0112498	0.110312	ko00400
	3	Glyoxylate and dicarboxylate metabolism	2 (5.41%)	134 (0.44%)	0.0114116	0.110312	ko00630
	4	Stilbenoid, diarylheptanoid and gingerol biosynthesis	3 (8.11%)	444 (1.45%)	0.0162551	0.117849	ko00945
	5	Phenylalanine metabolism	2 (5.41%)	245 (0.8%)	0.0352182	0.199368	ko00360
	6	Phenylpropanoid biosynthesis	3 (8.11%)	638 (2.08%)	0.0412485	0.199368	ko00940
	7	Biosynthesis of secondary metabolites	8 (21.62%)	3574 (11.65%)	0.0594749	0.224775	ko01110
	8	Arachidonic acid metabolism	1 (2.7%)	53 (0.17%)	0.062007	0.224775	ko00590
	9	SNARE interactions in vesicular transport	1 (2.7%)	107 (0.35%)	0.121331	0.346555	ko04130
	10	Ubiquinone and other terpenoid-quinone biosynthesis	1 (2.7%)	110 (0.36%)	0.124518	0.346555	ko00130
	11	Sesquiterpenoid and triterpenoid biosynthesis	1 (2.7%)	120 (0.39%)	0.135059	0.346555	ko00909
	12	Porphyrin and chlorophyll metabolism	1 (2.7%)	128 (0.42%)	0.143402	0.346555	ko00860
	13	Regulation of autophagy	1 (2.7%)	159 (0.52%)	0.175	0.390384	ko04140
	14	Diterpenoid biosynthesis	1 (2.7%)	174 (0.57%)	0.189879	0.393321	ko00904
	15	Glutathione metabolism	1 (2.7%)	198 (0.65%)	0.213144	0.394538	ko00480
	16	Carbon fixation in photosynthetic organisms	1 (2.7%)	204 (0.66%)	0.218858	0.394538	ko00710
	17	Starch and sucrose metabolism	2 (5.41%)	766 (2.5%)	0.235846	0.394538	ko00500
	18	Metabolic pathways	10 (27.03%)	6498 (21.18%)	0.244886	0.394538	ko01100
	19	Galactose metabolism	1 (2.7%)	258 (0.84%)	0.2685	0.409783	ko00052
	20	Pyruvate metabolism	1 (2.7%)	274 (0.89%)	0.282609	0.409783	ko00620
	21	RNA polymerase	1 (2.7%)	322 (1.05%)	0.323367	0.446555	ko03020
	22	Phagosome	1 (2.7%)	348 (1.13%)	0.344494	0.454106	ko04145
	23	Amino sugar and nucleotide sugar metabolism	1 (2.7%)	401 (1.31%)	0.385593	0.486182	ko00520
	24	Plant-pathogen interaction	3 (8.11%)	2046 (6.67%)	0.452046	0.546222	ko04626
	25	Pyrimidine metabolism	1 (2.7%)	606 (1.98%)	0.522223	0.590942	ko00240
	26	RNA degradation	1 (2.7%)	619 (2.02%)	0.52981	0.590942	ko03018
	27	Purine metabolism	1 (2.7%)	675 (2.2%)	0.561174	0.602743	ko00230
	28	Plant hormone signal transduction	2 (5.41%)	1638 (5.34%)	0.594809	0.616052	ko04075
	29	Protein processing in endoplasmic reticulum	1 (2.7%)	842 (2.74%)	0.643097	0.643097	ko04141

## Sheet: sheet6
						ko00260
						ko04141
						ko00908
						ko00903
						ko04075
						ko00970
						ko00190
						ko04144
						ko04626
						ko03013
